# Supplementary material for: De novo comparative transcriptome analysis of a rare cicada, with identification of candidate genes related to adaptation to a novel host plant and drier habitats
Source: BMC Genomics. 2019 Mar 7;20:182. doi: 10.1186/s12864-019-5547-y (PMC6407286; doi:10.1186/s12864-019-5547-y)
Supplement: Supplementary file 5 — Table S4. Primers designed for detecting simple sequence repeats (SSRs) in genes of Subpsaltria yangi (XLS 7778 kb) [file 12864_2019_5547_MOESM5_ESM.xls]

## Sheet: Table S4
Table S1 Primers designed for detecting simple sequence repeats (SSRs) in genes of Subpsaltria yangi.
Gene ID	SSR	SSR start	SSR end	FORWARD PRIMER1 (5'-3')	Tm	REVERSE PRIMER1 (5'-3')	Tm	PRODUCT1 size (bp)	start (bp)	end (bp)	FORWARD PRIMER2 (5'-3')	Tm	REVERSE PRIMER2 (5'-3')	Tm	PRODUCT2 size (bp)	start (bp)	end (bp)	FORWARD PRIMER3 (5'-3')	Tm	REVERSE PRIMER3 (5'-3')	Tm	PRODUCT3 size (bp)	start (bp)	end (bp)
Cluster-10007.0	(AGA)5	26	40	GCCTAAGGCCTAATCCTTGGA	59.225	TCCCCTCCAAGATTCTCTGGA	59.634	157	0	156	GCCTAAGGCCTAATCCTTGGAG	60.225	TCCCCTCCAAGATTCTCTGGA	59.634	157	0	156	GCCTAAGGCCTAATCCTTGGA	59.225	TCCTCAGTTTTTCCCCTCCA	58.172	168	0	167
Cluster-10077.0	(TG)7	1309	1322	TCCGTTACTACTGGACAGCA	58.086	CTCGAAGGATGGTTGGATCGT	59.863	172	1187	1358	TCCGTTACTACTGGACAGCA	58.086	ACTCGAAGGATGGTTGGATCG	59.863	173	1187	1359	TCCGTTACTACTGGACAGCA	58.086	TCGAAGGATGGTTGGATCGT	58.808	171	1187	1357
Cluster-10078.0	(TG)6	298	309	ACACACGGGCATAGTAACAGT	59.378	TCAGCTTTGTACCGACACGT	59.614	279	149	427	ACAGGCCAAGAACACAATGT	57.928	CGATCACAGGAAATGCGCTG	59.973	230	222	451	ACAGGCCAAGAACACAATGT	57.928	CAGGAAATGCGCTGAAGCTC	59.902	224	222	445
Cluster-10088.0	(TG)7	345	358	CATGCCTGCACACACATTGT	59.684	AGTCCTGGCAGTCTCTGTGT	60.471	189	195	383	GCCTGCACACACATTGTCAC	60.318	AGTCCTGGCAGTCTCTGTGT	60.471	186	198	383	CATGCCTGCACACACATTGT	59.684	AAGTCCTGGCAGTCTCTGTG	59.316	190	195	384
Cluster-10093.1	(TAA)5	412	426	TCGCAGTCAGTGAAAGGCTC	60.32	ACATGCCATCTGTTCGTCGA	59.754	210	327	536	TCGCAGTCAGTGAAAGGCTC	60.32	TGCCATCTGTTCGTCGACTT	59.683	207	327	533	CGCAGTCAGTGAAAGGCTCA	60.601	ACATGCCATCTGTTCGTCGA	59.754	209	328	536
Cluster-10108.0	(TG)7	27	40	ACACTGGTTCCAAACAGCCA	60.034	ACATCCTCATGACAAAGGTGACA	59.927	146	1	146	ACACTGGTTCCAAACAGCCA	60.034	TGCTAGTGACATCCTCATGACA	58.901	154	1	154	ACACTGGTTCCAAACAGCCA	60.034	TGACAAAGGTGACATGAGTGACA	60.118	137	1	137
Cluster-10117.0	(TTA)5	1127	1141	AGCTTACTGACAATGCCACA	57.433	TGGTTTTCTCCACACTTTACCCT	59.797	257	938	1194	AGCTTACTGACAATGCCACA	57.433	TGGTTTTCTCCACACTTTACCC	58.442	257	938	1194	AGCTTACTGACAATGCCACA	57.433	CTGGTTTTCTCCACACTTTACCC	59.432	258	938	1195
Cluster-10118.0	(TTA)5	432	446	AGCTACTGCACAATGATCAGGT	59.762	CTTCAAGGATTAGGCCTTAGACT	57.378	140	333	472	ACACAGCTACTGCACAATGA	57.451	CTTCAAGGATTAGGCCTTAGACT	57.378	144	329	472	CAGCTACTGCACAATGATCAGG	59.387	CTTCAAGGATTAGGCCTTAGACT	57.378	141	332	472
Cluster-10146.0	(CAGGAC)5	326	355	TGGTTACGAAAAAGGCGCAG	59.411	GCCTGATTGGAACCCAGGAT	59.74	161	227	387	GGTTACGAAAAAGGCGCAGA	59.13	GCCTGATTGGAACCCAGGAT	59.74	160	228	387	TGGTTACGAAAAAGGCGCAG	59.411	TTGTCGCCTGATTGGAACCC	60.608	166	227	392
Cluster-10150.1	(TG)6	470	481	ACTGTCTACTGAGCCTCTCCA	59.644	TGTCGGGTAAAGATTTGTGTTGA	58.547	117	446	562	ACTGTCTACTGAGCCTCTCCA	59.644	TGTCGGGTAAAGATTTGTGTTG	57.178	117	446	562	CCATGATGTTCACACACACGT	59.127	TGTCGGGTAAAGATTTGTGTTGA	58.547	238	325	562
Cluster-10218.0	(CG)6	439	450	ACTGCTTGCTGTACCCTGAA	59.235	TCTCTCTCTTTCTCTCTCACCCT	59.408	229	250	478	AACTGCTTGCTGTACCCTGA	59.235	TCTCTCTCTTTCTCTCTCACCCT	59.408	230	249	478	ACTGCTTGCTGTACCCTGAA	59.235	CTCTCTCTCTTTCTCTCTCACCC	59.052	230	250	479
Cluster-10222.1	(CA)8	537	552	TCCAGAAAATGAGCGCAGGA	59.675	GTAGCCCTTACTCACGAGCC	59.897	197	437	633	TCCAGAAAATGAGCGCAGGA	59.675	CACGAGCCGACACTGTGTAT	60.109	185	437	621	TGAAACTGAGTGGAGCAGGG	59.602	GTAGCCCTTACTCACGAGCC	59.897	169	465	633
Cluster-10228.0	(TGC)5	524	538	GCTTTAGTGGATGGACAGCG	58.99	CGGGCATTTCGTAATACGGC	59.766	242	405	646	GGCCTTTCGAACAAGTGTGT	58.978	CGGGCATTTCGTAATACGGC	59.766	153	494	646	GCTTTAGTGGATGGACAGCG	58.99	TGATCAGTCGGGCATTTCGT	59.751	250	405	654
Cluster-10251.0	(TA)6	593	604	CAGGCTGTGTTGTGAAGTGC	59.97	GTGCTAATCACATTACGTAACTAAGT	57.596	211	433	643	GCAGGCTGTGTTGTGAAGTG	59.97	GTGCTAATCACATTACGTAACTAAGT	57.596	212	432	643	AATGTGTATGCGCCATGGGA	60.107	GTGCTAATCACATTACGTAACTAAGT	57.596	246	398	643
Cluster-10253.0	(TG)6	368	379	TTGAACTGAGCGCCTTCTGT	59.893	TACTTGGCCCCAACCTACCA	60.476	260	195	454	TGTTGAACTGAGCGCCTTCT	59.893	TACTTGGCCCCAACCTACCA	60.476	262	193	454	TCTGTTGAACTGAGCGCCTT	59.893	TACTTGGCCCCAACCTACCA	60.476	264	191	454
Cluster-10255.0	(AC)6	689	700	CCAATGATGGTTAAGGCGCA	58.898	AGGCTGTGTTAAGGTGACGT	59.243	224	549	772	GGTTTTGAGTTGACGGCAGC	60.318	TGCACAGACCTTTTGCAAACA	59.452	265	483	747	CCAATGATGGTTAAGGCGCA	58.898	ACTCAGGGGATGAACGACTG	59.102	267	549	815
Cluster-10283.0	(AC)6	161	172	TCTTACTCCCACCCACGAGA	59.593	AGTGTAGACCTCTCAAAACGC	57.972	171	26	196	CAGCTTTCCTGTGTATGGCA	58.175	CCAAAGAAAAAGCATGTCGCC	58.939	236	103	338	CAGCTTTCCTGTGTATGGCA	58.175	CCCAAAGAAAAAGCATGTCGC	58.939	237	103	339
Cluster-10331.0	(TG)6	288	299	GGTTGTAAGGCGGGCTACTT	60.036	AACTGCAGTGGGCTGAATCA	59.889	137	238	374	GGTTGTAAGGCGGGCTACTT	60.036	AGAAACTGCAGTGGGCTGAA	59.817	140	238	377	GGTTGTAAGGCGGGCTACTT	60.036	AAGAAACTGCAGTGGGCTGA	59.817	141	238	378
Cluster-10332.0	(CG)6	48	59	CATTAGACGTAGGCCCCCAC	59.894	GGCTGTACCTGGCACTACTT	59.386	279	8	286	CCCCACGAGCGAATTCTTGT	60.674	GGCTGTACCTGGCACTACTT	59.386	265	22	286	CATTAGACGTAGGCCCCCAC	59.894	GGGCTGTACCTGGCACTAC	59.779	280	8	287
Cluster-10333.1	(CG)6	129	140	TACGCGTTGTGTGTGGTGTA	59.898	CAGATGAAGCCGGAACAGGT	60.036	140	87	226	TACGCGTTGTGTGTGGTGTA	59.898	ACAGATGAAGCCGGAACAGG	60.036	141	87	227	CGCGTTGTGTGTGGTGTAAC	60.316	CAGATGAAGCCGGAACAGGT	60.036	138	89	226
Cluster-10354.0	(TTA)5	367	381	CCGTTCCACATCCGAGTGTT	60.32	CGAATCCTTTTATATTCAGGTCATTGG	58.708	272	153	424	CGTTCCACATCCGAGTGTTG	59.21	CGAATCCTTTTATATTCAGGTCATTGG	58.708	271	154	424	CCGTTCCACATCCGAGTGTT	60.32	AAACGAATCCTTTTATATTCAGGTCA	57.198	275	153	427
Cluster-10357.1	(TCT)5	852	866	GCGTACTGCTAACCATTGCG	59.974	GAGGGCTGCTCAATCTACGG	60.25	205	693	897	GCGTACTGCTAACCATTGCG	59.974	GGAGGGCTGCTCAATCTACG	60.25	206	693	898	GCGTACTGCTAACCATTGCG	59.974	GGGCTGCTCAATCTACGGAT	59.605	203	693	895
Cluster-10380.0	(AG)6	279	290	TGCACCATACCTCCAGTGAT	58.416	TCCACCCTACTCCCTCTTACA	58.995	263	84	346	ATGCACCATACCTCCAGTGA	58.416	TCCACCCTACTCCCTCTTACA	58.995	264	83	346	TGCACCATACCTCCAGTGATT	59.085	TCCACCCTACTCCCTCTTACA	58.995	263	84	346
Cluster-10380.1	(AG)6	430	441	TCCAGGTGGATACTGTCACCA	60.203	GGCCTGAAGATTCTGTACCAGT	59.763	243	285	527	CCAGGTGGATACTGTCACCA	58.724	GGCCTGAAGATTCTGTACCAGT	59.763	242	286	527	TCCAGGTGGATACTGTCACCA	60.203	TCTGCATGTACTAAGGCCTGA	58.533	257	285	541
Cluster-10380.1	(AC)6	83	94	TGTCTAGCTCTGTTGTTTTTACAGT	58.654	TGTATCGCCATCTGCACAGT	59.463	227	45	271	TGTCTAGCTCTGTTGTTTTTACAGT	58.654	CGCCATCTGCACAGTTTTCA	59.407	222	45	266	TGTCTAGCTCTGTTGTTTTTACAGT	58.654	TCGCCATCTGCACAGTTTTC	59.126	223	45	267
Cluster-10402.0	(GT)7	254	267	GCACGCACCTATCATTATCCG	59.273	CCATCCTGCTACATGTCAGAGG	60.224	144	161	304	TGTGGAAAGTGAGTAGGCCT	58.27	CCATCCTGCTACATGTCAGAGG	60.224	233	72	304	GCACGCACCTATCATTATCCG	59.273	TGTGCTGTGTGCTCATGTAA	57.747	247	161	407
Cluster-10420.0	(TGA)5	433	447	CCGTCAAAGATCAAACGGGC	59.832	TGATGTTGTTGTCGTTGTTGTT	57.573	278	195	472	CCGTCAAAGATCAAACGGGC	59.832	TTGATGTTGTTGTCGTTGTTGT	57.573	279	195	473	GCCGTCAAAGATCAAACGGG	59.832	TGATGTTGTTGTCGTTGTTGTT	57.573	279	194	472
Cluster-10515.0	(AC)7	251	264	CACATTCCGCGCTACAATCA	58.994	TCAAATTGGCCACGTTGAGT	58.314	184	172	355	GCACAATCGACTGATCACTGC	59.938	TCAAATTGGCCACGTTGAGT	58.314	216	140	355	CTTTCACATTCCGCGCTACA	58.924	TCAAATTGGCCACGTTGAGT	58.314	188	168	355
Cluster-10552.0	(CA)6	275	286	TGAAAAGACACACATAGCCCC	58.21	TGTGATACAGGCAACCATCACT	59.694	122	251	372	AGTTTTGGAGGGGCTAGAAATGT	59.924	TGTGATACAGGCAACCATCACT	59.694	195	178	372	TTGAAAAGACACACATAGCCCC	58.846	TGTGATACAGGCAACCATCACT	59.694	123	250	372
Cluster-10656.0	(GT)6	503	514	CCCACGCTAGAAACACCCAT	60.035	ACGAACTGACGTGACGTGTT	60.179	195	349	543	CCCACGCTAGAAACACCCAT	60.035	AACGAACTGACGTGACGTGT	60.179	196	349	544	CCCACGCTAGAAACACCCAT	60.035	ACAACGAACTGACGTGACGT	60.179	198	349	546
Cluster-10680.0	(AAT)6	41	58	ACCATAAAATACTAACCGAACACACTG	59.881	TGGGGACAAAGAAAAATTAGACTGA	58.63	228	9	236	ACCATAAAATACTAACCGAACACACT	58.837	TGGGGACAAAGAAAAATTAGACTGA	58.63	228	9	236	ACCATAAAATACTAACCGAACACACTG	59.881	CTGGGGACAAAGAAAAATTAGACTGA	59.51	229	9	237
Cluster-10688.0	(TA)7	160	173	GACCAGCTCTAACTCCCACG	59.826	GGGGTGTCAGGGATCAACTG	60.035	240	93	332	GACCAGCTCTAACTCCCACG	59.826	CTGATGAAGCAGTGGGGTGT	59.963	223	93	315	GACCAGCTCTAACTCCCACG	59.826	ACTGATGAAGCAGTGGGGTG	59.963	224	93	316
Cluster-10696.0	(AAT)5	530	544	TCATGTAGGGTGCAATGCTGA	59.718	GAGTTCAAAGGTGCAAACGCT	59.934	213	472	684	TCATGTAGGGTGCAATGCTGA	59.718	AGAGTTCAAAGGTGCAAACGC	59.934	214	472	685	TCATGTAGGGTGCAATGCTGA	59.718	AGTTCAAAGGTGCAAACGCT	58.897	212	472	683
Cluster-10732.0	(TGA)6	269	286	CAAGACCTGCTTTGGGTTGC	59.967	CTTCGTCTGTTTTCTGGGTACT	58.009	119	243	361	GAAGGAAGCCAAGACCTGCT	59.963	CTTCGTCTGTTTTCTGGGTACT	58.009	128	234	361	TGAAGGAAGCCAAGACCTGC	60.251	CTTCGTCTGTTTTCTGGGTACT	58.009	129	233	361
Cluster-10743.0	(TG)7	380	393	TTTTGGCCCACTGGTAGCAT	59.886	GCTGGTCTCTCTCACCACAC	60.038	213	276	488	AAGCCAAGGTGCTGTCAGAA	59.817	GCTGGTCTCTCTCACCACAC	60.038	134	355	488	AAAGCCAAGGTGCTGTCAGA	59.817	GCTGGTCTCTCTCACCACAC	60.038	135	354	488
Cluster-10763.1	(AC)6	268	279	CTTCACCTGGTGTCCCCTTC	59.963	ACTAATGCCAATAAAGTACAATTTGCT	58.469	253	141	393	CTTCACCTGGTGTCCCCTTC	59.963	ACATAGTGCCTTTAAAAGTAATCACA	57.37	184	141	324	TACTTCACCTGGTGTCCCCT	59.807	ACTAATGCCAATAAAGTACAATTTGCT	58.469	255	139	393
Cluster-10781.0	(AC)7	322	335	AAGGAGAAGAAACATAGGCTGT	57.082	ATGTCTGTCACTGTCACAACA	57.458	206	209	414	TCCCCTCTCACAGATGTCGT	59.96	TTCTATCAAGATGATTAGGATGTCCA	57.503	274	100	373	AGGCTGTAATGAAGATCACATGT	57.892	ATGTCTGTCACTGTCACAACA	57.458	191	224	414
Cluster-10853.0	(ATG)5	232	246	ACTGAAGTGGTGCTACTTGCT	59.582	ACTAACAAGTATTCCGCTGGCA	60.028	268	4	271	TGGTGCTACTTGCTAGACAGG	59.449	ACTAACAAGTATTCCGCTGGCA	60.028	261	11	271	GGTGCTACTTGCTAGACAGGA	59.175	ACTAACAAGTATTCCGCTGGCA	60.028	260	12	271
Cluster-10908.0	(ACTG)5	125	144	GGGGGTCAGACTATCTAGCA	57.617	GCTTTGTCAGTGATCAGGGC	59.193	227	3	229	GGGGGTCAGACTATCTAGCA	57.617	TGTCAGTGATCAGGGCATCA	58.721	223	3	225	GGGGGTCAGACTATCTAGCAT	58.104	GCTTTGTCAGTGATCAGGGC	59.193	227	3	229
Cluster-10910.0	(TGA)5	163	177	GCAGAGACACACTGACTGCT	59.967	GCCTACGGTCTTCCAGGATG	59.895	200	58	257	TGTGGCAGAGACACACTGAC	59.895	GCCTACGGTCTTCCAGGATG	59.895	204	54	257	ACTGTGGCAGAGACACACTG	59.894	GCCTACGGTCTTCCAGGATG	59.895	206	52	257
Cluster-10931.0	(CA)6	60	71	TGCACACATGAGAAGGATACA	57.021	TCCAATCCGAACATCTTTCAGT	57.714	166	5	170	TGCACACATGAGAAGGATACA	57.021	ACTCACTTCAGTCAAACAACAGT	58.42	279	5	283	TGCACACATGAGAAGGATACA	57.021	GACTCACTTCAGTCAAACAACAGT	59.368	280	5	284
Cluster-10941.0	(AC)6	202	213	ACACATACACAAACACACACGT	58.996	AAGGACTCCGCTGAATTTGT	57.431	218	177	394	CACACATACACAAACACACACGT	60.182	AAGGACTCCGCTGAATTTGT	57.431	219	176	394	ACACACATACACAAACACACACG	60.182	AAGGACTCCGCTGAATTTGT	57.431	220	175	394
Cluster-10961.0	(AAG)5	418	432	TTGTGAAGCTGGACAGGTGG	60.179	GATTGTCACTGCCACAGGGA	59.963	259	374	632	TTGTGAAGCTGGACAGGTGG	60.179	GGCAATCGTGGCTGATTGTC	59.901	272	374	645	TTGTGAAGCTGGACAGGTGG	60.179	TGCCACAGGGACGATACATG	59.822	250	374	623
Cluster-11009.0	(GT)6	358	369	TGAAAAATGGTGAAGTATTCTGCA	57.353	GGAAAACGGTGAAAGCGCTT	59.97	246	183	428	TGAAAAATGGTGAAGTATTCTGCA	57.353	TTGGAAAACGGTGAAAGCGC	60.249	248	183	430	TTGAAAAATGGTGAAGTATTCTGCA	57.951	GGAAAACGGTGAAAGCGCTT	59.97	247	182	428
Cluster-11026.0	(CT)6	517	528	GGTGGCGCTACCGAAGAATA	59.896	ACTACTACTCTCCGTAAATGCGT	59.056	111	453	563	ATCAGCTGATACCTGCCTGC	59.892	ACTACTACTCTCCGTAAATGCGT	59.056	263	301	563	CGCGGTTTTGTTACAGTCGG	60.111	ACTACTACTCTCCGTAAATGCGT	59.056	231	333	563
Cluster-11071.0	(AG)6	624	635	GCGCGAAGAAGTCAGGAGTT	60.668	TCTCCCTTCCTCTTTTCCCTCT	59.885	215	463	677	GCGCGAAGAAGTCAGGAGTT	60.668	TCCCTTCCTCTTTTCCCTCTCA	60.158	213	463	675	GCGCGAAGAAGTCAGGAGTT	60.668	CCCTTCCTCTTTTCCCTCTCA	58.73	212	463	674
Cluster-11124.0	(CA)6	72	83	ACTTGTGCCCATACTTAACGT	57.588	AGACGTGCGAATGGTTTTGC	60.04	243	8	250	ACTTGTGCCCATACTTAACGTT	58.253	AGACGTGCGAATGGTTTTGC	60.04	243	8	250	ACTTGTGCCCATACTTAACGT	57.588	GCGAATGGTTTTGCAATTGCC	60.136	237	8	244
Cluster-11128.0	(TG)7	457	470	ACATTTCACAACTGCTGTCACA	58.984	CCCCTGGCATGAGTGTACAT	59.452	122	396	517	AACATTTCACAACTGCTGTCACA	59.557	CCCCTGGCATGAGTGTACAT	59.452	123	395	517	ACATTTCACAACTGCTGTCACAT	59.366	CCCCTGGCATGAGTGTACAT	59.452	122	396	517
Cluster-11129.0	(GAC)5	87	101	ATCCCCGGACGTTACAAAGC	60.392	TTATCAGCACCACCACCACC	59.962	129	34	162	CCCGGACGTTACAAAGCATG	59.554	TTATCAGCACCACCACCACC	59.962	126	37	162	CCCCGGACGTTACAAAGCAT	60.676	TTATCAGCACCACCACCACC	59.962	127	36	162
Cluster-11173.0	(AC)7	358	371	AAGAAAAACGGTGGCGAACG	59.972	AAAGGGAGTGCACATGGCTT	60.179	272	211	482	AAGAAAAACGGTGGCGAACG	59.972	TCCAAAGGGAGTGCACATGG	60.251	275	211	485	GAAAAACGGTGGCGAACGAT	59.764	AAAGGGAGTGCACATGGCTT	60.179	270	213	482
Cluster-11217.0	(ATA)5	263	277	GCGCTGCTCTCTACTCTACA	58.982	CAGACCACCCACCGAACTAC	60.038	179	176	354	TGCGCTGCTCTCTACTCTAC	58.982	CAGACCACCCACCGAACTAC	60.038	180	175	354	GCGCTGCTCTCTACTCTACA	58.982	CCACCCACCGAACTACAACA	59.893	175	176	350
Cluster-11235.0	(CA)6	112	123	GCATTTAGGCAAGGTAACCCAC	59.834	GAATCAGGCGGATGGAGGAA	59.53	136	83	218	GCATTTAGGCAAGGTAACCCAC	59.834	AAGGAATCAGGCGGATGGAG	59.528	139	83	221	TGCATTTAGGCAAGGTAACCCA	60.225	GAATCAGGCGGATGGAGGAA	59.53	137	82	218
Cluster-11248.0	(TG)6	88	99	GGCTGGAACAAAAAGTCGTT	57.137	TGAACATACACATGCACGCG	59.558	127	0	126	GGCTGGAACAAAAAGTCGTT	57.137	GAACATACACATGCACGCGT	59.558	126	0	125	GGCTGGAACAAAAAGTCGTTACA	59.934	TGAACATACACATGCACGCG	59.558	127	0	126
Cluster-11331.0	(AC)6	692	703	ATGCTGAGACTGGCTGACAC	60.037	GTGCCCGGATTGATTGCATC	59.969	279	536	814	ATGCTGAGACTGGCTGACAC	60.037	TGCATGTTTCTGCATGGTGC	60.038	227	536	762	GACACCCAACAGTGGCTACA	59.892	GTGCCCGGATTGATTGCATC	59.969	264	551	814
Cluster-1135.0	(AT)6	27	38	TGTTACTTTGCCTACGTTTCATCA	58.942	AAAGCCGGTGACAATGGACA	60.179	187	0	186	TGTTACTTTGCCTACGTTTCATCA	58.942	CCGGTGACAATGGACACACT	60.25	183	0	182	TGTTACTTTGCCTACGTTTCATCA	58.942	TGGGCAACAGCGTCAATGTA	60.251	217	0	216
Cluster-1136.0	(GT)6	268	279	TCACAAACGTGTTGACCCCA	60.035	TGGAACTGTGTAGAACCCTCG	59.383	248	73	320	TGGGGTCACAAACGTGTTGA	60.035	TGGAACTGTGTAGAACCCTCG	59.383	253	68	320	TCACAAACGTGTTGACCCCA	60.035	GGAACTGTGTAGAACCCTCGT	59.383	247	73	319
Cluster-11389.0	(GC)7	1770	1783	ACACAACCTGCATTCACTCGA	60.203	TGTGGCAAAGTAGGACTGGTC	59.928	274	1540	1813	ACACAACCTGCATTCACTCG	58.771	TGTGGCAAAGTAGGACTGGTC	59.928	274	1540	1813	ACACAACCTGCATTCACTCGA	60.203	TGTGGCAAAGTAGGACTGGT	58.863	274	1540	1813
Cluster-11493.0	(TTG)5	142	156	TGTGCCATGCTGAAGACTGT	59.891	AACCCTCATCAACAGGCCAA	59.518	236	93	328	TGTGCCATGCTGAAGACTGT	59.891	AAACCCTCATCAACAGGCCA	59.518	237	93	329	TGTGTGCCATGCTGAAGACT	59.891	AACCCTCATCAACAGGCCAA	59.518	238	91	328
Cluster-11497.0	(CA)7	274	287	AGGTCAGTAGGTTTTGTGCAGT	59.827	ACCAACAAGGGGAATGTGTT	57.53	244	78	321	AGGTCAGTAGGTTTTGTGCAGT	59.827	AACCAACAAGGGGAATGTGT	57.53	245	78	322	AGGTCAGTAGGTTTTGTGCAGT	59.827	ACCAACAAGGGGAATGTGTTT	58.242	244	78	321
Cluster-11526.0	(ATA)5	380	394	ACAGCTGTATGATCCAAAGGCA	60.026	TGCATTAGTGTTATGTCGCTTCA	58.75	265	193	457	GCTGTATGATCCAAAGGCACTG	59.643	TGCATTAGTGTTATGTCGCTTCA	58.75	262	196	457	CAGCTGTATGATCCAAAGGCAC	59.643	TGCATTAGTGTTATGTCGCTTCA	58.75	264	194	457
Cluster-11532.0	(CA)6	298	309	GGGGAGTGCAAGTGTCTGTT	60.179	ACACTTCTGCAGCCAACTCT	59.528	227	116	342	CGGTTTTGTAGGGGAGTGCA	60.251	ACACTTCTGCAGCCAACTCT	59.528	237	106	342	TGCGGTTTTGTAGGGGAGTG	60.251	ACACTTCTGCAGCCAACTCT	59.528	239	104	342
Cluster-11565.0	(CA)7	51	64	ACATGTAGTAACAGCAGTGGGT	59.362	TGTTCGTGTTCACGCCACTA	59.897	235	13	247	ACATGTAGTAACAGCAGTGGGT	59.362	TGTGCACACGTTTTGCATGT	59.828	265	13	277	ACATGTAGTAACAGCAGTGGGT	59.362	AACGCCGCGACTTTTGTTTT	60.179	181	13	193
Cluster-11588.0	(GT)7	233	246	AAACAAGCCTGACATGTGCA	58.598	TTTTAAAACCCTGAGCGCGC	60.04	149	165	313	AAACAAGCCTGACATGTGCA	58.598	GCAACGGCATAGGCTTCCTA	60.179	217	165	381	AGCCTGACATGTGCATAGTGA	59.444	TTTTAAAACCCTGAGCGCGC	60.04	144	170	313
Cluster-11616.0	(TAT)5	146	160	GTGAGCAAGAAAACAGGCGT	59.337	TTTTAACACCCGTAGCCTATACT	57.062	155	70	224	AGTGAGCAAGAAAACAGGCG	59.053	TTTTAACACCCGTAGCCTATACT	57.062	156	69	224	GTGAGCAAGAAAACAGGCGT	59.337	TTTTTAACACCCGTAGCCTATACT	57.702	156	70	225
Cluster-11635.0	(TG)6	349	360	AATCTTGCAAGAGACTCCATACA	57.573	TGGAGTGTCATAATCAGTTTGCA	58.349	212	323	534	AATCTTGCAAGAGACTCCATACA	57.573	TGGAGTGTCATAATCAGTTTGCAA	58.931	212	323	534	AATCTTGCAAGAGACTCCATACA	57.573	ATGGAGTGTCATAATCAGTTTGCA	58.744	213	323	535
Cluster-11650.0	(TG)7	457	470	ACACTTTTAAGGTGTTACCCTCA	57.623	TGGTAACAGAAAGCAATTTGGTGT	59.596	280	328	607	ACACTTTTAAGGTGTTACCCTCAAC	59.409	TGGTAACAGAAAGCAATTTGGTGT	59.596	280	328	607	ACACTTTTAAGGTGTTACCCTCAA	58.242	TGGTAACAGAAAGCAATTTGGTGT	59.596	280	328	607
Cluster-1168.0	(ACC)6	119	136	CCTTCTCTCCACCACCAACC	59.963	TCGAGACCGACCATGAGGAT	60.107	167	92	258	CCTTCTCTCCACCACCAACC	59.963	GCATCTCCTTCTTCCCCCAC	60.107	145	92	236	CCTTCTCTCCACCACCAACC	59.963	GGGGATGGTCGTGACGATTT	60.108	231	92	322
Cluster-11698.0	(TA)6	515	526	TCAAAAGGACACACCGAAGA	57.008	CTCTCTTTGGGTTTCCATAACAGT	58.683	219	405	623	TCAAAAGGACACACCGAAGA	57.008	TCTCTTTGGGTTTCCATAACAGT	57.681	218	405	622	TGTTTTCAAAAGGACACACCGA	58.917	CTCTCTTTGGGTTTCCATAACAGT	58.683	224	400	623
Cluster-11734.0	(AC)7	628	641	ATGACTCCACTGCTGCTTCC	60.036	ATAATGTGTTACTGGGAGCGT	57.093	169	498	666	ATGACTCCACTGCTGCTTCC	60.036	AGAATAATGTGTTACTGGGAGCGT	60.081	172	498	669	ATGACTCCACTGCTGCTTCC	60.036	GAATAATGTGTTACTGGGAGCGT	58.811	171	498	668
Cluster-11734.0	(GT)6	312	323	TGAGACAGTTTAGATCGGTTTGGT	59.96	GGAAGCAGCAGTGGAGTCAT	60.036	260	258	517	AGTCTTGTGCAAAATGAGACAGT	58.798	GGAAGCAGCAGTGGAGTCAT	60.036	274	244	517	TGAGACAGTTTAGATCGGTTTGGT	59.96	ATCACAAGGGGAAGCAGCAG	60.323	269	258	526
Cluster-11738.0	(TGAT)5	568	587	CCTCGAAACCTCTGGACACA	59.32	GGCCGAAGTGCTTAAGGGAT	60.107	170	458	627	ACCTCGAAACCTCTGGACAC	59.32	GGCCGAAGTGCTTAAGGGAT	60.107	171	457	627	CCTCGAAACCTCTGGACACA	59.32	AAGGCCGAAGTGCTTAAGGG	60.323	172	458	629
Cluster-11793.0	(CG)7	281	294	TGAAACCAGTTTTCTCCAAAGTCA	58.986	CCCTAGCTACGCCTCTGGTT	61.044	196	253	448	TGAAACCAGTTTTCTCCAAAGTCA	58.986	CCCTAGCTACGCCTCTGGT	60.456	196	253	448	TGAAACCAGTTTTCTCCAAAGTCAA	59.521	CCCTAGCTACGCCTCTGGTT	61.044	196	253	448
Cluster-11818.0	(GA)7	47	60	AGTGAGAGAGAGACGAACGAGA	60.029	GCTCACTCTCTGTCGCTCTC	59.901	126	22	147	ACGAGACAGAGAGAGTGAGTGA	59.962	GCTCACTCTCTGTCGCTCTC	59.901	143	5	147	TGAGTGAGAGAGAGACGAACG	58.93	GCTCACTCTCTGTCGCTCTC	59.901	128	20	147
Cluster-11830.0	(AC)6	175	186	TGTGTGCGGCATACCCATAA	59.747	ACACAATTCCCCATGAAATTCCT	58.571	122	125	246	TTAGTGTGTGCGGCATACCC	60.392	ACACAATTCCCCATGAAATTCCT	58.571	126	121	246	GTGTGTGCGGCATACCCATA	60.463	ACACAATTCCCCATGAAATTCCT	58.571	123	124	246
Cluster-11835.0	(ATT)6	101	118	CGTGTGCTGGGGAAACAAAA	59.542	TCAAGGATACAAGCTTGAGGGT	59.087	166	8	173	CGTGTGCTGGGGAAACAAAA	59.542	TTCAAGGATACAAGCTTGAGGGT	59.669	167	8	174	CGTGTGCTGGGGAAACAAAA	59.542	CAAGGATACAAGCTTGAGGGT	57.643	165	8	172
Cluster-11840.0	(GA)6	133	144	ACTGTGGGTAAGGCAGGAAC	59.599	AGTGCTTGGCCTGGTAAACA	59.815	187	90	276	ACTGTGGGTAAGGCAGGAAC	59.599	CCCAGCCCCAAACTGTCATA	59.669	141	90	230	CTGTGGGTAAGGCAGGAACT	59.307	AGTGCTTGGCCTGGTAAACA	59.815	186	91	276
Cluster-11847.0	(TG)7	361	374	GGCTTGTGGACTCGACTTGA	59.966	AGGACAGACTGATAGAGGCA	57.163	276	134	409	GGCTTGTGGACTCGACTTGA	59.966	AGGACAGACTGATAGAGGCAA	57.893	276	134	409	GGCTTGTGGACTCGACTTGA	59.966	AAGGACAGACTGATAGAGGCA	57.893	277	134	410
Cluster-11886.0	(CA)8	549	564	AGTGGGACCTTACCTAGCTTCT	59.955	ACACACCTGGTACTAACGTACA	58.778	141	460	600	GTGGGACCTTACCTAGCTTCTG	59.831	ACACACCTGGTACTAACGTACA	58.778	140	461	600	TGGGACCTTACCTAGCTTCTGT	60.226	ACACACCTGGTACTAACGTACA	58.778	139	462	600
Cluster-11886.0	(TG)6	387	398	ACGACCACCAAATTTTCACTTCT	59.048	AGAAGCTAGGTAAGGTCCCACT	59.955	205	277	481	ACGACCACCAAATTTTCACTTCT	59.048	CAGAAGCTAGGTAAGGTCCCAC	59.831	206	277	482	ACGACCACCAAATTTTCACTTCT	59.048	ACAGAAGCTAGGTAAGGTCCCA	60.226	207	277	483
Cluster-11899.0	(ATC)5	42	56	TGATAATGCTCTGGGTCACCC	59.51	GTGAGTGCGATGAGGGACTT	59.752	242	9	250	TGATAATGCTCTGGGTCACCC	59.51	CGGGGGAGGAAATACGTGTT	59.749	270	9	278	TGATAATGCTCTGGGTCACCC	59.51	TGAGAAACAGACAGACGCGG	60.319	184	9	192
Cluster-11920.0	(TG)6	321	332	ATCAACAACCCGTGCTGACA	60.179	CATGGCTGCATGCAATCACA	59.825	156	202	357	ATCAACAACCCGTGCTGACA	60.179	AGCGTATCTTCATGGCTGCA	59.821	166	202	367	ATCAACAACCCGTGCTGACA	60.179	TCATGGCTGCATGCAATCAC	59.542	157	202	358
Cluster-11936.0	(CA)6	104	115	ACACATTATCTCTCAGGCAGCT	59.229	AGCAGTACAGCTTGTGAAATGT	58.52	182	56	237	ACATTATCTCTCAGGCAGCTGA	58.963	AGCAGTACAGCTTGTGAAATGT	58.52	180	58	237	CACATTATCTCTCAGGCAGCTG	58.868	AGCAGTACAGCTTGTGAAATGT	58.52	181	57	237
Cluster-11947.0	(AC)6	372	383	TGTACTGCTACGACAACGGA	58.762	CTGCTGTGACTCCGACAGAC	60.388	101	325	425	TGTACTGCTACGACAACGGA	58.762	CGCCGGTTCTCCTTTAGCTT	60.391	144	325	468	TGTACTGCTACGACAACGGA	58.762	CTAAAACAGCGCCGGTTCTC	59.557	153	325	477
Cluster-11978.0	(GT)7	93	106	AAAACGACCCGAAAGACCCA	59.819	GGCCCCAAGTTTGAGCATTG	60.037	140	35	174	CGACCCGAAAGACCCACAAT	60.321	GGCCCCAAGTTTGAGCATTG	60.037	136	39	174	AAAACGACCCGAAAGACCCA	59.819	AGGCCCCAAGTTTGAGCATT	60.179	141	35	175
Cluster-12064.0	(TG)7	207	220	CCTCCACAGTCTGTTACCCC	59.386	AGTGGAGACTATACAGTGGAGT	57.405	105	150	254	GTGGGACAACCTCTCTGCAG	60.321	TGGTACTCTGCATATCACTTGAAGT	59.812	101	176	276	CCTCCACAGTCTGTTACCCC	59.386	TGAAGTGGAGACTATACAGTGGA	58.069	108	150	257
Cluster-12071.0	(AC)6	279	290	GGTCTGCTGTCTTGTTAACGC	59.805	TCCTTGCTTTGACAGTCATTGT	58.445	123	240	362	GGTCTGCTGTCTTGTTAACGC	59.805	TTCTCCTTGCTTTGACAGTCA	57.441	126	240	365	GGTCTGCTGTCTTGTTAACGC	59.805	CTCCTTGCTTTGACAGTCATTGT	59.433	124	240	363
Cluster-12153.0	(ATG)5	406	420	TGAGGAAGTACTAGGGAGCCT	59.069	ATATCTGCATTGGGGCTGGG	59.886	101	353	453	CTGAGGAAGTACTAGGGAGCCT	60.092	ATATCTGCATTGGGGCTGGG	59.886	102	352	453	GAGGAAGTACTAGGGAGCCTGA	60.092	ATATCTGCATTGGGGCTGGG	59.886	100	354	453
Cluster-12166.0	(TA)6	245	256	ACGTTACACTGGCCACTGAG	59.966	ATTTCGGGCACTGTGAAACG	59.409	208	210	417	CACTGGCCACTGAGACCAAA	60.179	ATTTCGGGCACTGTGAAACG	59.409	202	216	417	ACGTTACACTGGCCACTGAG	59.966	TTTCGGGCACTGTGAAACGT	60.745	207	210	416
Cluster-12220.0	(AAT)5	32	46	TGATTATCAGCTTCGGTAACAGT	57.661	CCGACACGGCTCCTCTATTC	59.969	249	2	250	TGATTATCAGCTTCGGTAACAGT	57.661	CGTTGCACACTTCACTGCTC	60.042	159	2	160	TGATTATCAGCTTCGGTAACAGT	57.661	CTCCAATACCTTCCGGTCCG	59.896	177	2	178
Cluster-12284.0	(AC)6	567	578	GAGAGCAGCTGTACCCTGTG	60.108	GCTGTCAGTGTGTGGGTACT	59.607	234	418	651	GAGAGCAGCTGTACCCTGTG	60.108	AATGGGCTGTCAGTGTGTGG	60.538	239	418	656	GAGAGCAGCTGTACCCTGTG	60.108	GGCTGTCAGTGTGTGGGTAC	60.603	235	418	652
Cluster-12284.3	(TG)6	281	292	TGCTAGAAAACTATGCGTACACT	57.932	TCTGTGGTTCACTGGCAGAA	59.163	242	241	482	TGCTAGAAAACTATGCGTACACT	57.932	TTCTGTGGTTCACTGGCAGA	59.163	243	241	483	TGCTAGAAAACTATGCGTACACT	57.932	TCTGTGGTTCACTGGCAGAAA	59.788	242	241	482
Cluster-12284.3	(TG)6	1335	1346	ACACAAGGTACTGGCAAACA	57.571	ACTAGTTTGCCTGGGATGCC	60.034	236	1160	1395	ACACAAGGTACTGGCAAACA	57.571	CTAGTTTGCCTGGGATGCCA	60.034	235	1160	1394	ACACAAGGTACTGGCAAACA	57.571	GTTTAGGGTGGAGGAGGCAC	60.035	254	1160	1413
Cluster-12293.0	(TA)6	95	106	ACATAAAACTGTCCATAAAACAAAGGA	58.081	CCGGCACTACTTTGGGTTCT	59.964	164	25	188	ACATAAAACTGTCCATAAAACAAAGGA	58.081	GATTGTTGTGACACCGGCAC	60.04	177	25	201	ACATAAAACTGTCCATAAAACAAAGGA	58.081	GCAGCCAGCTTTGAACCAAA	59.895	132	25	156
Cluster-12309.0	(ATA)5	779	793	AGCCACAAGATATCTTCCTAAACCT	59.57	CACACACACACACGTTCTTCA	59.27	244	674	917	AGCCACAAGATATCTTCCTAAACCT	59.57	ACACACACACACACGTTCTTC	59.27	245	674	918	AGCCACAAGATATCTTCCTAAACCT	59.57	ACACACACACACACGTTCTT	58.197	245	674	918
Cluster-1232.0	(AC)6	857	868	AAGCGAGGCAAAAGATACGC	59.273	ACGCCTCCTTTATCAAAAGCC	58.908	115	817	931	CGAGGCAAAAGATACGCCCA	60.743	ACGCCTCCTTTATCAAAAGCC	58.908	112	820	931	AAGCGAGGCAAAAGATACGC	59.273	ACGCCTCCTTTATCAAAAGCCT	60.291	115	817	931
Cluster-12409.0	(AC)6	321	332	CCCCATTGTATGTCTACGACCA	59.567	TGGACAGTTGTCGGTGTCAG	59.896	135	248	382	CCCCATTGTATGTCTACGACCA	59.567	CTGGACAGTTGTCGGTGTCA	59.896	136	248	383	CCCCATTGTATGTCTACGACCA	59.567	TGTCGGTGTCAGCTGTTTGT	60.108	127	248	374
Cluster-12439.0	(GT)6	94	105	AGAAGAAGAATTGTGTCTGTTGGT	58.559	TGAATAATTACCCGAGGCATACT	57.181	130	2	131	AGAAGAAGAATTGTGTCTGTTGGT	58.559	ACTATGAATAATTACCCGAGGCA	57.181	134	2	135	GAAGAAGAATTGTGTCTGTTGGT	57.242	TGAATAATTACCCGAGGCATACT	57.181	129	3	131
Cluster-12485.1	(TG)7	872	885	TGGTACGATTCCCCACTCCT	59.958	AAACATCCCGAAGACGTCCC	60.037	270	679	948	GCACACCCGGAAAGCATTAC	59.83	AAACATCCCGAAGACGTCCC	60.037	226	723	948	ATAAACAAAGCGCACACCCG	59.76	AAACATCCCGAAGACGTCCC	60.037	237	712	948
Cluster-12497.0	(AGA)5	461	475	GGAATCGTTTCAAATACGGCAGT	59.874	CCAGTCGTAAAACTTCGCGG	59.563	155	394	548	AGGAATCGTTTCAAATACGGCA	58.66	CCAGTCGTAAAACTTCGCGG	59.563	156	393	548	AGGAATCGTTTCAAATACGGCAG	59.626	CCAGTCGTAAAACTTCGCGG	59.563	156	393	548
Cluster-12529.0	(TAT)5	220	234	CGAATTTTTGGGAGCGTACGT	59.538	AGTGCCGTGAAAAACAGTGTG	59.868	278	3	280	ACGAATTTTTGGGAGCGTACG	59.538	AGTGCCGTGAAAAACAGTGTG	59.868	279	2	280	CGAATTTTTGGGAGCGTACGT	59.538	GTGCCGTGAAAAACAGTGTGT	60.136	277	3	279
Cluster-12608.0	(AC)6	237	248	ATTTGCGTTGCCACACAGTT	59.541	ACTCGGGTGAAATACGTGCA	59.681	220	159	378	AATTTGCGTTGCCACACAGT	59.541	ACTCGGGTGAAATACGTGCA	59.681	221	158	378	TTGCGTTGCCACACAGTTAA	58.904	ACTCGGGTGAAATACGTGCA	59.681	218	161	378
Cluster-12644.0	(TG)7	379	392	TGACATTGACAGCTCAGATTGC	59.254	AGTTTTGTTCCTTGTGCCCA	58.141	223	252	474	TGACATTGACAGCTCAGATTGC	59.254	TCCTTGTGCCCATCTTTCTCT	59.012	215	252	466	GACATTGACAGCTCAGATTGCT	58.992	AGTTTTGTTCCTTGTGCCCA	58.141	222	253	474
Cluster-12655.0	(GCC)5	185	199	GCCACAGGCTTACTCGTCTT	60.037	ACCGTCCGTCAAGAAGATCG	59.829	280	145	424	GCCACAGGCTTACTCGTCTT	60.037	TTCGAGTGGGACAAGGAGGA	60.179	123	145	267	GCCACAGGCTTACTCGTCTT	60.037	GGACGCCATCTACAAGGCAT	60.179	190	145	334
Cluster-12663.0	(CG)7	133	146	CATAGAACTCACAAGCGCGC	59.974	TTCCCGACTCTGCGTTTACT	59.036	203	81	283	CATAGAACTCACAAGCGCGC	59.974	AGAATTTTCCCGACTCTGCGT	59.998	209	81	289	CATAGAACTCACAAGCGCGC	59.974	TTTCCCGACTCTGCGTTTACT	59.658	204	81	284
Cluster-12710.0	(CG)6	192	203	GCGCGTGCTACCTTAAACTG	59.905	GCTCCTGTCCATCTCGTTCC	60.179	199	33	231	GCGCGTGCTACCTTAAACTG	59.905	TCCTGTCCATCTCGTTCCCA	60.252	197	33	229	TTCGGTCAGCTGTAACACCG	60.319	GCTCCTGTCCATCTCGTTCC	60.179	159	73	231
Cluster-12722.1	(ATC)5	778	792	TGGGACTGCGTTAACCATCT	59.019	AGCAAACAGGATGCCAATGT	58.364	239	739	977	TGGGACTGCGTTAACCATCT	59.019	AGCAAACAGGATGCCAATGTT	59.027	239	739	977	TGGGACTGCGTTAACCATCT	59.019	AAGCAAACAGGATGCCAATGT	59.027	240	739	978
Cluster-1274.0	(GA)7	548	561	CATGCACATGTGGGGAGAGT	60.035	TGCTCCTTTCATCACTAAACGT	57.997	275	525	799	CATGCACATGTGGGGAGAGT	60.035	ATGCTCCTTTCATCACTAAACGT	58.42	276	525	800	CATGCACATGTGGGGAGAGT	60.035	ACACAGAAATAACTGAACACCGA	58.3	190	525	714
Cluster-1274.3	(GA)7	548	561	CATGCACATGTGGGGAGAGT	60.035	TGCTCCTTTCATCACTAAACGT	57.997	275	525	799	CATGCACATGTGGGGAGAGT	60.035	ATGCTCCTTTCATCACTAAACGT	58.42	276	525	800	CATGCACATGTGGGGAGAGT	60.035	ACACAGAAATAACTGAACACCGA	58.3	190	525	714
Cluster-12744.0	(GT)8	439	454	GCACGCGTTAGAATGTACTGT	59.009	ACAAGAAATGCATGCCTGTATAAACA	60.071	265	219	483	GCACGCGTTAGAATGTACTGT	59.009	CAAGAAATGCATGCCTGTATAAACA	58.668	264	219	482	GCACGCGTTAGAATGTACTGT	59.009	ACAAGAAATGCATGCCTGTATAAAC	58.667	265	219	483
Cluster-12779.0	(TCA)5	413	427	GCAAGCTATCATAATGAAGGGTTGT	59.7	TAGGCATCTCAGTGGTCCCA	59.957	238	356	593	AGCAAGCTATCATAATGAAGGGT	57.684	TAGGCATCTCAGTGGTCCCA	59.957	239	355	593	AGCAAGCTATCATAATGAAGGGTTG	59.466	TAGGCATCTCAGTGGTCCCA	59.957	239	355	593
Cluster-12783.1	(TG)6	39	50	AGCACTCGCAAAAACTTAAGAAGA	59.425	AATGCCTTCACTGATTTTGTGT	57.057	263	0	262	GCACTCGCAAAAACTTAAGAAGA	58.156	AATGCCTTCACTGATTTTGTGT	57.057	262	1	262	AGCACTCGCAAAAACTTAAGAAG	58.151	AATGCCTTCACTGATTTTGTGT	57.057	263	0	262
Cluster-12796.1	(AGA)5	812	826	TGGTCACTTCCTACAGCTGT	58.283	ATATGCACCAACAGCCAGCA	60.324	180	722	901	TGGTCACTTCCTACAGCTGT	58.283	TATGCACCAACAGCCAGCAA	60.539	179	722	900	TGGTCACTTCCTACAGCTGT	58.283	GCACCAACAGCCAGCAAATA	59.397	176	722	897
Cluster-1280.0	(TG)6	443	454	CACTGTATAACTGTGCATATACACACA	59.509	GGCGAAGACATATGGTAATCTGA	58.117	155	409	563	ACTGTATAACTGTGCATATACACACA	58.448	GGCGAAGACATATGGTAATCTGA	58.117	154	410	563	CACTGTATAACTGTGCATATACACAC	58.159	GGCGAAGACATATGGTAATCTGA	58.117	155	409	563
Cluster-12811.0	(CA)7	1068	1081	CCTGACACAGGCCACATAAA	57.801	CACAATCATGCCATTATATACACAACA	58.649	150	966	1115	CCTGACACAGGCCACATAAA	57.801	ACAATCATGCCATTATATACACAACA	57.537	149	966	1114	CCTGACACAGGCCACATAAA	57.801	CACAATCATGCCATTATATACACAAC	57.268	150	966	1115
Cluster-12878.0	(TTG)5	240	254	TCTGTCCCAAGGGGTCTCC	60.23	GGGGACGATGAAGTGAAAAATATCC	59.991	280	73	352	TTCTGTCCCAAGGGGTCTCC	60.841	GGGACGATGAAGTGAAAAATATCCA	59.411	280	72	351	AGAGAGTTCATTTGCAGGTAGC	58.395	TTCTTCCTCCAAGGCATGTT	57.022	254	215	468
Cluster-12893.0	(AAT)5	129	143	CGTTGTCCACGTTTCAGCTC	59.768	TGTGGTGGTGATGGTGGTTT	59.74	120	48	167	CGTTGTCCACGTTTCAGCTC	59.768	TTGTGGTGGTGATGGTGGTT	59.74	121	48	168	CGTTGTCCACGTTTCAGCTC	59.768	TTTGTGGTGGTGATGGTGGT	59.74	122	48	169
Cluster-12901.0	(TG)6	186	197	ACTGGTGGTAATTCTCAAAATGTCA	58.932	AACGCAGAAAACCTGGACCA	60.107	224	123	346	ACTGGTGGTAATTCTCAAAATGTCA	58.932	GCACTGGGGGAGCAAATAGA	59.744	167	123	289	ACTGGTGGTAATTCTCAAAATGTCA	58.932	TAATGAAGCACTGGGGGAGC	59.744	174	123	296
Cluster-12903.0	(ATT)5	247	261	CGGGGCTGAAATCACTGACT	60.036	AACAGTAGCCTACACGCCAG	59.753	247	136	382	CGGGGCTGAAATCACTGACT	60.036	ATAGGAATACACCGCACGGG	59.608	193	136	328	CGGGGCTGAAATCACTGACT	60.036	CCTACACGCCAGCAGATGTA	59.54	239	136	374
Cluster-12904.0	(GT)6	210	221	GAGCTGCCAGTCAGTGATGT	60.037	GCAACAAGCAGTCACTGTGA	58.983	219	157	375	AGAGCTGCCAGTCAGTGATG	59.75	GCAACAAGCAGTCACTGTGA	58.983	220	156	375	GAGCTGCCAGTCAGTGATGT	60.037	GCAACAAGCAGTCACTGTGAA	59.598	219	157	375
Cluster-12919.0	(TG)6	562	573	GCGTGTGTTTGTGTGAGTGT	59.554	TGTTGTGAAACTCTTTGTGTACATGA	59.627	180	441	620	GCGTGTGTTTGTGTGAGTGT	59.554	AGAGAATGTTGTGAAACTCTTTGTGT	59.625	186	441	626	CGCGTGTGTTTGTGTGAGTG	60.586	TGTTGTGAAACTCTTTGTGTACATGA	59.627	181	440	620
Cluster-12932.0	(TG)6	56	67	AGGCTACATTTGTGTGTGCG	59.126	ACCGGTACTTGTAGTAAAAGACCA	59.411	188	33	220	AGGCTACATTTGTGTGTGCG	59.126	CGGTACTTGTAGTAAAAGACCACC	59.074	186	33	218	AGGCTACATTTGTGTGTGCG	59.126	CCGGTACTTGTAGTAAAAGACCAC	59.074	187	33	219
Cluster-1294.0	(TG)7	368	381	TGCTGAGTGTGTGGGTTTGT	60.035	TCATTCCTGTCTGGCTAGCA	58.428	197	296	492	TGCTGAGTGTGTGGGTTTGT	60.035	TTCATTCCTGTCTGGCTAGCA	59.091	198	296	493	TGCTGAGTGTGTGGGTTTGT	60.035	TCATTCCTGTCTGGCTAGCAT	58.878	197	296	492
Cluster-12960.0	(TA)6	222	233	ACTCCAGTGAACAGATGCAA	57.063	AGAACCTGAACACAGCGTCA	59.536	260	129	388	ACTCCAGTGAACAGATGCAA	57.063	TGAGAACCTGAACACAGCGT	59.536	262	129	390	ACTCCAGTGAACAGATGCAATCT	59.991	AGAACCTGAACACAGCGTCA	59.536	260	129	388
Cluster-13002.0	(CG)6	764	775	AGCAAGGGTTTCGGTGATGT	59.89	TGCAGGTACCGTAATTCAAGAGT	59.74	175	720	894	CACAGGACTGCGTTTGGAGA	60.25	TGCAGGTACCGTAATTCAAGAGT	59.74	228	667	894	ACACAGGACTGCGTTTGGAG	60.533	TGCAGGTACCGTAATTCAAGAGT	59.74	229	666	894
Cluster-13011.1	(CA)8	1252	1267	AGTGGGACCTTACCTAGCTTCT	59.955	ACACACCTGGTACTAACGTACA	58.778	141	1163	1303	GTGGGACCTTACCTAGCTTCTG	59.831	ACACACCTGGTACTAACGTACA	58.778	140	1164	1303	TGGGACCTTACCTAGCTTCTGT	60.226	ACACACCTGGTACTAACGTACA	58.778	139	1165	1303
Cluster-13011.1	(TG)6	1090	1101	ACGACCACCAAATTTTCACTTCT	59.048	AGAAGCTAGGTAAGGTCCCACT	59.955	205	980	1184	ACGACCACCAAATTTTCACTTCT	59.048	CAGAAGCTAGGTAAGGTCCCAC	59.831	206	980	1185	ACGACCACCAAATTTTCACTTCT	59.048	ACAGAAGCTAGGTAAGGTCCCA	60.226	207	980	1186
Cluster-13013.0	(GT)8	336	351	ACGTGACACCAAACTGAGCA	60.108	ATGAACACTCTCCCACGCTC	59.752	176	207	382	ACGTGACACCAAACTGAGCA	60.108	GATGAACACTCTCCCACGCT	59.752	177	207	383	ACGTGACACCAAACTGAGCA	60.108	AGATGAACACTCTCCCACGC	59.752	178	207	384
Cluster-13041.0	(TG)6	450	461	CTGCAAGGACTGATTGTGCA	58.759	AGGCATTAATGACAGCAACATACA	59.051	218	281	498	ACTGCAAGGACTGATTGTGC	58.758	AGGCATTAATGACAGCAACATACA	59.051	219	280	498	CTGCAAGGACTGATTGTGCA	58.759	GGCATTAATGACAGCAACATACAC	58.963	217	281	497
Cluster-13052.1	(TACT)5	711	730	AACACAACAGGAGGCTGCAT	60.179	CCATGAGGGTAGATAGGCGT	58.366	160	598	757	ACTTCGCTCCTAGTGGTCCA	60.252	CCATGAGGGTAGATAGGCGT	58.366	263	495	757	GACTTCGCTCCTAGTGGTCC	59.543	CCATGAGGGTAGATAGGCGT	58.366	264	494	757
Cluster-13118.0	(ATG)6	257	274	TGAGGGAGCCCAGAATCGTA	60.033	TTGCACATCGTCAGCTGTTG	59.412	197	102	298	GGGAGCCCAGAATCGTATGG	59.965	TTGCACATCGTCAGCTGTTG	59.412	194	105	298	TGGGACCTCAAGGGACTCAA	60.105	TTGCACATCGTCAGCTGTTG	59.412	220	79	298
Cluster-13140.0	(CA)8	188	203	AATCGAACCCAAGACACCCC	59.962	TGTCAATATACAGGAACGGGAGG	59.613	157	90	246	AATCGAACCCAAGACACCCC	59.962	GTCAATATACAGGAACGGGAGGT	59.613	156	90	245	GAGGGGGAGCGATCGAAAAA	60.108	TGTCAATATACAGGAACGGGAGG	59.613	196	51	246
Cluster-13150.0	(AGA)5	262	276	ATTACCTCGCGCAACCATGA	60.108	ACCGATTTCGCTTGTCGTCA	60.319	229	151	379	ATTACCTCGCGCAACCATGA	60.108	CCGATTTCGCTTGTCGTCAG	59.633	228	151	378	AGATTACCTCGCGCAACCAT	59.822	ACCGATTTCGCTTGTCGTCA	60.319	231	149	379
Cluster-13150.0	(AGA)5	432	446	TCGCTCAATGCTCGGAATGA	59.824	ACCGATTTCGCTTGTCGTCA	60.319	272	278	549	TCGCTCAATGCTCGGAATGA	59.824	CCGATTTCGCTTGTCGTCAG	59.633	271	278	548	TCGCTCAATGCTCGGAATGA	59.824	ACAATGTCCACAACGCGCTA	60.602	218	278	495
Cluster-13182.0	(GTT)6	897	914	ACAGAGAACACTGCGAGTCG	60.04	ACGGAGAGATGCAGCATGAG	59.896	143	871	1013	ACAGAGAACACTGCGAGTCG	60.04	GATGCAGCATGAGGGGTTCT	60.107	136	871	1006	ACAGAGAACACTGCGAGTCG	60.04	AGATGCAGCATGAGGGGTTC	60.107	137	871	1007
Cluster-13182.0	(CG)7	1043	1056	TGTTGTTGTTAACCTGCGCG	59.972	GAGCGCCCTATCAGATGACC	60.038	259	904	1162	CGAGTCGGCCTAGTTGTTGT	60.039	GAGCGCCCTATCAGATGACC	60.038	279	884	1162	CTCATGCTGCATCTCTCCGT	59.896	GAGCGCCCTATCAGATGACC	60.038	169	994	1162
Cluster-13205.0	(TG)6	446	457	GGATTGTAACCATGGAGGGGA	59.15	ACATACTGATGTACACTGGCTATCA	59.402	164	327	490	AGGATTGTAACCATGGAGGGG	59.147	ACATACTGATGTACACTGGCTATCA	59.402	165	326	490	TCCCCAATTCTCTCCTACCAGT	59.954	ACATACTGATGTACACTGGCTATCA	59.402	119	372	490
Cluster-13208.0	(AG)6	227	238	GGAAACAGGATTCATGCAAGGG	59.833	TTGGTAGACCCACAAAACGT	57.286	239	45	283	CACGTGCACTCTTAGTCTCACT	60.031	CCCACAAAACGTAAGAGTTCGT	59.132	276	0	275	CACGTGCACTCTTAGTCTCACT	60.031	ACCCACAAAACGTAAGAGTTCG	59.132	277	0	276
Cluster-13233.0	(TG)7	222	235	AGGCAAGTTGAAGAAAGCACA	58.622	TGCTGGTAGCTCAGAGGTGA	60.252	167	173	339	AGGCAAGTTGAAGAAAGCACA	58.622	TTGCTGGTAGCTCAGAGGTG	59.39	168	173	340	AGGCAAGTTGAAGAAAGCACAA	59.24	TGCTGGTAGCTCAGAGGTGA	60.252	167	173	339
Cluster-13233.3	(TG)7	173	186	ACACACACACACAGAGCTGT	59.75	TGTGTATATAAAATACTGCTGTGTGC	58.084	215	4	218	ACACACACACACACAGAGCT	59.75	TGTGTATATAAAATACTGCTGTGTGC	58.084	217	2	218	CACACACACACACACAGAGC	59.625	TGTGTATATAAAATACTGCTGTGTGC	58.084	218	1	218
Cluster-13233.3	(GT)6	868	879	AGGTCCCAACTGAATGACACA	59.226	AGCAAGCAGAAAGATGGCAT	58.151	231	819	1049	AGGTCCCAACTGAATGACACA	59.226	GTAGCAAGCAGAAAGATGGCA	58.913	233	819	1051	AGGTCCCAACTGAATGACACA	59.226	TGTAGCAAGCAGAAAGATGGC	58.913	234	819	1052
Cluster-13270.0	(AT)6	300	311	TGACCTGATTGCAGCTTCCA	59.599	TTGCCAAGTCGTATGTTCCT	57.149	215	143	357	TGACCTGATTGCAGCTTCCA	59.599	ATTGCCAAGTCGTATGTTCCT	57.65	216	143	358	ACCTGATTGCAGCTTCCAGC	60.964	TTGCCAAGTCGTATGTTCCT	57.149	213	145	357
Cluster-13275.0	(AAG)5	201	215	TGCCACCCACGTCAAAATCT	60.179	TAGAGCTCCACCTCGTACGT	59.749	274	99	372	GCCACCCACGTCAAAATCTC	59.478	TAGAGCTCCACCTCGTACGT	59.749	273	100	372	TGCCACCCACGTCAAAATCT	60.179	TCCACCTCGTACGTCACCAT	60.61	268	99	366
Cluster-13292.0	(GC)6	328	339	ACAACGTGCCTCTCGAAACA	60.179	CGAAGATGGCATCGCAACAG	59.973	278	147	424	CAACGTGCCTCTCGAAACAC	59.768	CGAAGATGGCATCGCAACAG	59.973	277	148	424	ACAACGTGCCTCTCGAAACA	60.179	CAGCCAAACGCAGATCAACC	60.11	233	147	379
Cluster-13292.0	(AC)7	604	617	AGCAAATCCAGTTACTGCGGA	59.997	ATTCGTCTGCACCCTTCCAC	60.322	128	569	696	CTTCGGGGCCTGATCTATGT	58.948	ATTCGTCTGCACCCTTCCAC	60.322	277	420	696	GCATGTAGAAACGTCGACAGC	59.941	ATTCGTCTGCACCCTTCCAC	60.322	194	503	696
Cluster-13333.0	(TCA)5	314	328	GAGCAGCCCTTAACAGCTCT	59.748	GAACAGGCCTGGAACCTAGC	60.393	194	173	366	AGAGCAGCCCTTAACAGCTC	59.748	GAACAGGCCTGGAACCTAGC	60.393	195	172	366	GAGCAGCCCTTAACAGCTCT	59.748	CCTGGAACCTAGCCTGTGTT	59.307	187	173	359
Cluster-13389.1	(GT)6	301	312	TTCTGTGTGTGTGTGAGCGT	60.108	TCTCTCTCCATGCATACAGGT	57.962	268	69	336	GTTCTGTGTGTGTGTGAGCG	59.698	TCTCTCTCCATGCATACAGGT	57.962	269	68	336	TTCTGTGTGTGTGTGAGCGT	60.108	ATCTCTCTCCATGCATACAGGT	58.415	269	69	337
Cluster-13389.1	(TG)6	73	84	TGGACTAACTCGAAATCGGGA	58.551	AGACACACACACACTCGCTA	58.97	276	38	313	TGGACTAACTCGAAATCGGGA	58.551	TAGACACACACACACTCGCT	58.97	277	38	314	TGGACTAACTCGAAATCGGGA	58.551	ACACACACACACTCGCTAACA	60.135	274	38	311
Cluster-13425.0	(AAT)6	86	103	GCTACGAGCGATTCAAGTATAAAACT	59.801	AGGATGTAACAAAAATGGTTGTACA	57.41	152	0	151	GCTACGAGCGATTCAAGTATAAAAC	58.654	AGGATGTAACAAAAATGGTTGTACA	57.41	152	0	151	GCTACGAGCGATTCAAGTATAAAA	57.494	AGGATGTAACAAAAATGGTTGTACA	57.41	152	0	151
Cluster-13427.1	(CAT)6	2662	2679	ACTTTCTTGTCCACTTGAGAGGT	59.544	ACCATGTTCTTGTCTGGGTGA	59.226	279	2594	2872	ACTTTCTTGTCCACTTGAGAGGT	59.544	GACCATGTTCTTGTCTGGGTG	58.846	280	2594	2873	ACTTTCTTGTCCACTTGAGAGGT	59.544	GACCATGTTCTTGTCTGGGTGA	60.225	280	2594	2873
Cluster-1343.0	(TAT)5	143	157	GATTCCCCCTTCCAACACGT	59.962	GGGGAGACGAAAAAGCAAGC	59.759	225	65	289	GATTCCCCCTTCCAACACGT	59.962	ACATTCGGGCATTCGTGAGA	59.751	173	65	237	GATTCCCCCTTCCAACACGT	59.962	CGAGGGGAGACGAAAAAGCA	60.32	228	65	292
Cluster-13482.0	(ATG)5	111	125	GCAAGCCATCTACTACACACCT	60.093	AATTCTTCTCCGTTGGTTACTTTT	57.046	203	12	214	AGCAAGCCATCTACTACACACC	60.093	AATTCTTCTCCGTTGGTTACTTTT	57.046	204	11	214	GCAAGCCATCTACTACACACC	58.719	AATTCTTCTCCGTTGGTTACTTTT	57.046	203	12	214
Cluster-13488.0	(ATC)5	1082	1096	CAAACCAGACGGATTCCCCA	59.962	CATGGTTGCAGCGACAAGG	59.789	111	1013	1123	GCCCATGCAGCCTCTATTCA	60.179	CATGGTTGCAGCGACAAGG	59.789	226	898	1123	TGCCCATGCAGCCTCTATTC	60.179	CATGGTTGCAGCGACAAGG	59.789	227	897	1123
Cluster-13496.0	(AC)6	210	221	CACACGCGTGAATGCATGAA	60.11	CCTTAACCACCCCCAGCAAT	59.959	237	29	265	CACACGCGTGAATGCATGAA	60.11	TTTTGCCCTTAACCACCCCC	60.472	243	29	271	ACACGCGTGAATGCATGAAA	59.409	CCTTAACCACCCCCAGCAAT	59.959	236	30	265
Cluster-13539.0	(ATA)6	506	523	TGCACATACGGTACCGGTAC	59.545	GAGACTCTGACAGGACATTAGGT	58.979	241	408	648	TGCACATACGGTACCGGTAC	59.545	AGACTCTGACAGGACATTAGGT	57.946	240	408	647	TGCACATACGGTACCGGTAC	59.545	AGAGACTCTGACAGGACATTAGGT	60.264	242	408	649
Cluster-13542.0	(AC)6	179	190	AACAGGACACATTGCACTGC	59.33	TGATGGACAGGCATCATACCA	58.874	225	136	360	GCAACAGGACACATTGCACT	59.33	TGATGGACAGGCATCATACCA	58.874	227	134	360	AGCAACAGGACACATTGCAC	59.33	TGATGGACAGGCATCATACCA	58.874	228	133	360
Cluster-13552.0	(ATA)5	227	241	ACCTCGTAACGGAAAATGTCC	58.308	CCTCTTCAGCTTAGCCTCATGT	59.83	112	196	307	ACCTCGTAACGGAAAATGTCC	58.308	TCCTCTTCAGCTTAGCCTCA	57.762	113	196	308	ACCTCGTAACGGAAAATGTCC	58.308	TCCTCTTCAGCTTAGCCTCATG	59.566	113	196	308
Cluster-13563.0	(AC)6	273	284	CTCCTGTGAGCGCTGTACAT	59.826	GGCTTTTCACACACACACACA	59.799	258	249	506	CTCCTGTGAGCGCTGTACAT	59.826	AGGCTTTTCACACACACACAC	59.528	259	249	507	ATCCTCCTGTGAGCGCTGTA	60.684	GGCTTTTCACACACACACACA	59.799	261	246	506
Cluster-13563.0	(GT)7	486	499	GGTTGACGATTTCTGCATGCA	59.8	AGACCCCAGTCCAACAAACC	59.815	273	296	568	AGGTTGACGATTTCTGCATGC	59.53	AGACCCCAGTCCAACAAACC	59.815	274	295	568	GGTTGACGATTTCTGCATGCA	59.8	CCCAGTCCAACAAACCCTCT	59.521	269	296	564
Cluster-1360.0	(TG)8	468	483	ACAATTCACAAGACTACAGCAAAGT	59.41	CGCTCATGAGTCTCCAGCAT	59.896	160	430	589	ACAATTCACAAGACTACAGCAAAGT	59.41	CTCGCTCATGAGTCTCCAGC	60.249	162	430	591	ACAATTCACAAGACTACAGCAAAGT	59.41	AATTGGCAACCACTCTCGCT	60.251	176	430	605
Cluster-13601.0	(TAT)5	1199	1213	TCTGTACACACACACTCGCA	59.258	TCACCAAGTGTCCAATGAGTT	57.424	111	1143	1253	TCTGTACACACACACTCGCA	59.258	TTCACCAAGTGTCCAATGAGT	57.424	112	1143	1254	TCTGTACACACACACTCGCA	59.258	TGTTTCACCAAGTGTCCAATGA	58.374	115	1143	1257
Cluster-13611.0	(GAA)5	83	97	TAGGATATGCACCCACGTCG	59.328	TGTGGAATGGGAAATCCGGG	60.034	260	32	291	TAGGATATGCACCCACGTCG	59.328	CCGGGAAGCCAAGTACACTT	59.964	245	32	276	TAGGATATGCACCCACGTCG	59.328	TTTCCACGATGCTTAGCCGT	60.037	155	32	186
Cluster-13614.0	(TG)6	134	145	TCCTTGACACTTAGCAAGGCT	59.3	CGAGACCAGTCGCAGTAATGT	60.135	100	94	193	TCCTTGACACTTAGCAAGGCT	59.3	CGAGACCAGTCGCAGTAATG	58.45	100	94	193	TGACACTTAGCAAGGCTCACC	60.271	AGTTAGTAGCGAGACCAGTCG	58.992	105	98	202
Cluster-13619.0	(TG)7	133	146	AGGTCACAAACACTCCAAGCA	60.065	CACTGCCTCTCTCCTTGCTC	60.108	244	27	270	TTGAAATGTTGCACCTGCCA	58.882	CACTGCCTCTCTCCTTGCTC	60.108	270	1	270	TGTTGCACCTGCCATTCTACA	60.203	CACTGCCTCTCTCCTTGCTC	60.108	264	7	270
Cluster-13759.0	(AT)6	881	892	AGCTGATCCAGTTGTCTGCC	60.036	ACACACACACACACACATGC	59.549	248	789	1036	AGCTGATCCAGTTGTCTGCC	60.036	CACACACACACACACATGCT	59.266	247	789	1035	GATCCAGTTGTCTGCCCCAG	60.394	ACACACACACACACACATGC	59.549	244	793	1036
Cluster-13766.0	(AC)6	82	93	CGCTGGTTGAGTGTGATGCT	60.952	AGAATGCCAGCAATTCACCT	57.773	273	0	272	TGGTTGAGTGTGATGCTTGC	59.046	AGAATGCCAGCAATTCACCT	57.773	270	3	272	CTGGTTGAGTGTGATGCTTGC	60.069	AGAATGCCAGCAATTCACCT	57.773	271	2	272
Cluster-13767.0	(TG)7	48	61	GGTCCTCTTGCGAGTACCAC	60.109	ACACATGACGTCACTCTCCA	58.672	164	24	187	AGGTCCTCTTGCGAGTACCA	60.252	ACACATGACGTCACTCTCCA	58.672	165	23	187	GTCCTCTTGCGAGTACCACG	60.456	ACACATGACGTCACTCTCCA	58.672	163	25	187
Cluster-13782.0	(AC)7	132	145	TACGTTTCGTCACTCCTGCC	60.039	TGCTTCCATCACACAGAGGT	58.941	220	90	309	TGTGTGGTGGCTGCATGTTA	60.179	TGCTTCCATCACACAGAGGT	58.941	247	63	309	ACTCCTGCCAGCAACCAAAA	60.397	TGCTTCCATCACACAGAGGT	58.941	209	101	309
Cluster-13796.0	(TG)7	35	48	TGACCCCTCTGTATACACCCA	59.637	TGGTTCGATTCCCACCACAG	59.964	149	8	156	TGACCCCTCTGTATACACCCA	59.637	GTTCGATTCCCACCACAGGT	59.964	147	8	154	TGACCCCTCTGTATACACCCA	59.637	TGGCATTGGTTCGATTCCCA	59.961	155	8	162
Cluster-13797.0	(CA)6	363	374	TTCGCTCTCTCCGTCTCTCA	60.036	TACGTGTGCATCGCTTGACT	60.039	276	135	410	CCTCACAGCTCCGATCACTC	59.898	TGCACTGACCACTACACGAC	59.968	205	258	462	CTCCTCACAGCTCCGATCAC	59.898	TGCACTGACCACTACACGAC	59.968	207	256	462
Cluster-13815.0	(AC)7	141	154	CAAACGGCAGTGCTAATCCG	59.903	ACTGAGCGTTGTGTCCAGAG	59.967	215	116	330	CCGCTACCTGTCCATGTGTT	60.036	TCAAAACGGCAATACACGGC	59.761	218	8	225	CAAACGGCAGTGCTAATCCG	59.903	TCAAAACGGCAATACACGGC	59.761	110	116	225
Cluster-13826.0	(AT)6	94	105	AACCAGAAGGGGTGACAAGC	60.179	CTTGAAGGTCTCTGCCGGAA	59.678	265	37	301	CCAAACCAGAAGGGGTGACA	59.815	CTTGAAGGTCTCTGCCGGAA	59.678	268	34	301	ACCAAACCAGAAGGGGTGAC	59.815	CTTGAAGGTCTCTGCCGGAA	59.678	269	33	301
Cluster-13847.0	(AC)7	527	540	CGAGCCCCTTCATACGTTGT	60.108	TGGCAAGTAAAGAGGAAACTGT	57.835	269	402	670	ACGAGCCCCTTCATACGTTG	60.108	TGGCAAGTAAAGAGGAAACTGT	57.835	270	401	670	AACTGAAACGAGCCCCTTCA	59.528	TGGCAAGTAAAGAGGAAACTGT	57.835	277	394	670
Cluster-1385.0	(TAT)5	67	81	GCCTGTTTCAAACCGCTGAG	60.04	ATATTGGTCAGCGCGTTGGA	60.108	198	0	197	CAAACCGCTGAGGACAGAGA	59.682	ATATTGGTCAGCGCGTTGGA	60.108	190	8	197	TCAAACCGCTGAGGACAGAG	59.682	ATATTGGTCAGCGCGTTGGA	60.108	191	7	197
Cluster-13889.0	(CCA)5	278	292	TCCTGACAAAGGCATCGTCT	59.023	ATCCGAGGCAAAGAGGAGGA	60.326	202	251	452	TCCTGACAAAGGCATCGTCT	59.023	AATCCGAGGCAAAGAGGAGG	59.456	203	251	453	ATCCTGACAAAGGCATCGTCT	59.443	ATCCGAGGCAAAGAGGAGGA	60.326	203	250	452
Cluster-13930.0	(GT)6	1334	1345	AGGAGCAAAGCTGATAATTCATCA	58.557	TGAGGCAGATTGGACATAAGGA	58.885	153	1228	1380	GGAGCAAAGCTGATAATTCATCA	57.237	TGAGGCAGATTGGACATAAGGA	58.885	152	1229	1380	AGGAGCAAAGCTGATAATTCATCA	58.557	TTGAGGCAGATTGGACATAAGGA	59.477	154	1228	1381
Cluster-13951.0	(CA)6	154	165	TCTGGCTTGGAAATCTCACGT	59.652	ATGTTTTGAGGGCCCCTGAG	59.96	160	50	209	TCTGGCTTGGAAATCTCACGT	59.652	GAGGGCCCCTGAGTTTGAAA	59.888	153	50	202	TCTGGCTTGGAAATCTCACGT	59.652	GTTTTGAGGGCCCCTGAGTT	60.179	158	50	207
Cluster-13968.0	(AC)8	366	381	GGGTTCCTCTTTAATGCCACC	58.9	TCCTTATCACTGAAGTAAAGAAACTCT	58.129	253	207	459	AGGGTTCCTCTTTAATGCCACC	60.292	TCCTTATCACTGAAGTAAAGAAACTCT	58.129	254	206	459	GGGTTCCTCTTTAATGCCACCA	60.557	TCCTTATCACTGAAGTAAAGAAACTCT	58.129	253	207	459
Cluster-14002.0	(GAA)5	460	474	TAGTCCCTCCCCCTCACAAG	59.957	TCCACAAGGTATGTCGGCAC	60.037	263	289	551	TAGTCCCTCCCCCTCACAAG	59.957	GTCCACAAGGTATGTCGGCA	60.037	264	289	552	CTTAGTCCCTCCCCCTCACA	59.957	TCCACAAGGTATGTCGGCAC	60.037	265	287	551
Cluster-14043.0	(ACC)7	226	246	GCAAAGCATGTTAAAGCCCTCA	60.029	CAGAAAATGGGAGGGGGAGT	58.997	154	156	309	AGCAAAGCATGTTAAAGCCCTC	59.768	CAGAAAATGGGAGGGGGAGT	58.997	155	155	309	AGCAAAGCATGTTAAAGCCCT	58.749	CAGAAAATGGGAGGGGGAGT	58.997	155	155	309
Cluster-14054.0	(GC)6	100	111	CCGTGAACTCCAGTACCACC	60.038	CATGTGCGTGAAACCGGTTT	59.97	200	3	202	CCGTGAACTCCAGTACCACC	60.038	ATCCGTGTGCCAGCATTACA	60.036	161	3	163	CCGTGAACTCCAGTACCACC	60.038	GTGGTCCATGTGCGTGAAAC	60.04	206	3	208
Cluster-14082.0	(CA)8	591	606	GGCTTTGACAAAAGAGCTTCCC	60.288	ATGTATGCTACTGACACACACA	57.464	260	372	631	GCTTTGACAAAAGAGCTTCCCA	59.638	ATGTATGCTACTGACACACACA	57.464	259	373	631	AGGCTTTGACAAAAGAGCTTCC	59.375	ATGTATGCTACTGACACACACA	57.464	261	371	631
Cluster-14088.0	(TCA)5	182	196	GCACTGACATTACGCTGCTG	59.904	CACCCCTGAAGTGTGTGCAT	60.538	200	142	341	GCACTGACATTACGCTGCTG	59.904	ATGCACCCCTGAAGTGTGTG	60.538	203	142	344	GCACTGACATTACGCTGCTG	59.904	TGAAGTGTGTGCATACCCCA	59.232	194	142	335
Cluster-14092.0	(CG)6	488	499	CTCAGTGCTTCCCCTCAACC	60.322	TCCTTTCACTGATGCGTGTT	57.745	155	439	593	CTCAGTGCTTCCCCTCAACC	60.322	TTCCTTTCACTGATGCGTGT	57.745	156	439	594	ACTCAGTGCTTCCCCTCAAC	59.602	TCCTTTCACTGATGCGTGTT	57.745	156	438	593
Cluster-14111.0	(TG)6	354	365	AGTGAGCCTCGTGTAAATCTGT	59.437	TGAGAGCTGTTTTCCAGGAAT	57.204	271	183	453	GCCTCGTGTAAATCTGTCTTCG	59.401	TGAGAGCTGTTTTCCAGGAAT	57.204	266	188	453	CAGCCAGGATGATTACCAGAGA	59.298	TGAGAGCTGTTTTCCAGGAAT	57.204	193	261	453
Cluster-14129.2	(CT)7	189	202	TGGCAACGGACAGAGTGAAA	59.821	CAGTTTACATCACACGCGCG	60.516	120	122	241	TTCAGAGTGGCAACGGACAG	60.25	CAGTTTACATCACACGCGCG	60.516	127	115	241	CCAGACAGAACAGTGACCCC	59.965	TGTGAACGGAACTGTGGGAT	59.238	223	165	387
Cluster-14152.0	(AGA)5	550	564	GACTCGAAGCTGGTGGACAA	59.966	CTTTGGATTGGGCATGCGAG	59.898	136	468	603	ATGGAGGCAAGCATTGACCA	59.96	CTTTGGATTGGGCATGCGAG	59.898	194	410	603	ACTCTCCGGCGATTGTTCAG	60.109	CTTTGGATTGGGCATGCGAG	59.898	164	440	603
Cluster-14156.0	(CA)6	314	325	ATTGTGGCGCTTGTGATTCC	59.472	CCCCCACCTGTAGCATTACA	59.084	249	258	506	GCGCTTGTGATTCCGTGTC	59.867	TCAATCGTTACCGCTGAGCT	59.469	276	264	539	GCGCTTGTGATTCCGTGTCT	61.292	TCAATCGTTACCGCTGAGCT	59.469	276	264	539
Cluster-14167.0	(TG)8	475	490	TCACCCCCATAGTGAGCTCA	59.957	ACACATACAAACACACGCACA	58.99	203	360	562	CACCCCCATAGTGAGCTCAC	59.821	ACACATACAAACACACGCACA	58.99	202	361	562	TCACCCCCATAGTGAGCTCA	59.957	CACACATACAAACACACGCACA	60.223	204	360	563
Cluster-14168.0	(CA)6	497	508	GCAGATAGCAGGGCTAAGGG	59.964	GCCACCTTAGTTGACACAGC	59.125	175	468	642	CATTTGGGTAGGCGGGTAGG	60.179	GCCACCTTAGTTGACACAGC	59.125	246	397	642	CCATTTGGGTAGGCGGGTAG	60.179	GCCACCTTAGTTGACACAGC	59.125	247	396	642
Cluster-14173.0	(AC)6	189	200	ACTGGAGAGTGAGCGATACG	58.982	GTTGTACGCATGCACAGACC	59.834	266	132	397	ACGCTTCAACGTCTCAAGTCT	59.933	GTTGTACGCATGCACAGACC	59.834	249	149	397	ACGCTTCAACGTCTCAAGTC	58.511	GTTGTACGCATGCACAGACC	59.834	249	149	397
Cluster-14177.0	(AT)7	93	106	AGGTAAGTGTGTAACAAAATACAATCA	57.655	ACAAACGTGGTCTCTTTAAACTCA	58.82	175	7	181	ACAATAACAGGTAACCTAATGAATTGT	57.472	ACAAACGTGGTCTCTTTAAACTCA	58.82	133	49	181	GTGTGTAACAAAATACAATCATGAACT	57.322	ACAAACGTGGTCTCTTTAAACTCA	58.82	169	13	181
Cluster-1424.0	(TCA)5	592	606	GGCGCTAGTCAAAGTCCCAT	60.108	CTGGTGTTGTCCCAGGTGTT	60.107	280	472	751	GGCGCTAGTCAAAGTCCCAT	60.108	GGTGTTGTCCCAGGTGTTGA	60.107	278	472	749	TTGGCGCTAGTCAAAGTCCC	60.321	GGTGTTGTCCCAGGTGTTGA	60.107	280	470	749
Cluster-14264.0	(TTG)7	2680	2700	TTGTGGATCACCGTGCTGTT	60.179	TGGGAAAGACAGTGACGAGG	59.32	271	2521	2791	TTTGTGGATCACCGTGCTGT	60.179	TGGGAAAGACAGTGACGAGG	59.32	272	2520	2791	TAATCCTTGGTGGGTGTGGC	59.961	AGGAGGCGAAAGTGATGACA	59.023	263	2493	2755
Cluster-14306.0	(AGA)5	504	518	CTCTCCCTTCCAGGTGCAAG	60.036	GACAGCTGACGTTACGCTCT	60.11	253	303	555	CTCTCCCTTCCAGGTGCAAG	60.036	ACAGCTGACGTTACGCTCTT	59.686	252	303	554	AAACTCTCCCTTCCAGGTGC	59.598	GACAGCTGACGTTACGCTCT	60.11	256	300	555
Cluster-14317.0	(CA)6	308	319	AAATGCAAGGGTGTGTGTGC	59.895	ACCATAGTCAGTGAGGTGCC	59.095	182	258	439	CTGTCCGTGGAAGCCGAATA	59.825	ACCATAGTCAGTGAGGTGCC	59.095	270	170	439	CTGTCCGTGGAAGCCGAATA	59.825	ACCTCGGTACAGGTCAACCTA	59.924	180	170	349
Cluster-14356.0	(AAT)5	444	458	CAATCGTTTTGTCTCCTGCGT	59.469	TCACAGGTGCGGTTTCTCAT	59.604	259	342	600	ACAATCGTTTTGTCTCCTGCG	59.469	TCACAGGTGCGGTTTCTCAT	59.604	260	341	600	CAATCGTTTTGTCTCCTGCGT	59.469	GTCACAGGTGCGGTTTCTCA	60.532	260	342	601
Cluster-14406.1	(GC)7	125	138	GTCAGCGATCCTCTAGGTGC	59.969	CGCGCGTTTAATAACCAGCA	59.904	259	3	261	GTCAGCGATCCTCTAGGTGC	59.969	TCGCGCGTTTAATAACCAGC	59.629	260	3	262	GTCAGCGATCCTCTAGGTGC	59.969	GCTCGCGCGTTTAATAACCA	59.629	262	3	264
Cluster-14411.0	(GT)6	239	250	GTTGTTGGTTGTTTGCCGGT	60.109	ACGTCACGGTTAGGTTTCCT	58.957	224	52	275	AGTTGTTGGTTGTTTGCCGG	59.825	ACGTCACGGTTAGGTTTCCT	58.957	225	51	275	GTTGTTGGTTGTTTGCCGGT	60.109	ACCATGTGTTAACGTCACGGT	60.203	235	52	286
Cluster-14446.0	(CG)6	332	343	GGTAGACCAGCAACACGGTA	59.395	ACTGACATAAGAATGAACGAACG	57.237	112	258	369	TAGGTAGACCAGCAACACGG	59.107	ACTGACATAAGAATGAACGAACG	57.237	114	256	369	GGTAGACCAGCAACACGGTA	59.395	AACTGACATAAGAATGAACGAACG	57.847	113	258	370
Cluster-14467.0	(AGA)5	482	496	TGCCTAGCTGGTAAATGGCA	59.377	GGTGCGGTAGTTCAGTCTGT	59.683	205	394	598	TGCCTAGCTGGTAAATGGCA	59.377	AGGTGCGGTAGTTCAGTCTG	59.396	206	394	599	TCTGCCTAGCTGGTAAATGGC	60.134	GGTGCGGTAGTTCAGTCTGT	59.683	207	392	598
Cluster-14476.0	(AC)6	485	496	TGAAACTAAAGAGCTCTGGGGA	58.752	TGTAGCTCACTCTTTCTCTGCA	59.107	217	333	549	ACTAAAGAGCTCTGGGGAAAGT	58.748	TGTAGCTCACTCTTTCTCTGCA	59.107	213	337	549	TGAAACTAAAGAGCTCTGGGGA	58.752	TCTCCCTGTAGCTCACTCTT	57.09	223	333	555
Cluster-14477.0	(TG)6	410	421	ACAGTCAGGTAGCAGTCCCA	60.179	TGTGCCCACTGCCAAACTAA	60.106	218	235	452	ACAGTCAGGTAGCAGTCCCA	60.179	TTGTGCCCACTGCCAAACTA	60.106	219	235	453	ACAGTCAGGTAGCAGTCCCA	60.179	ATTTGTGCCCACTGCCAAAC	59.893	221	235	455
Cluster-1448.0	(CG)6	303	314	TATGCATTCGTACCCGACCG	59.969	GCAAGGCACTGGAAACACAC	60.249	278	159	436	GCATTCGTACCCGACCGTAA	60.179	GCAAGGCACTGGAAACACAC	60.249	275	162	436	ACTGTAGTGTGTGCGGACTC	59.686	GACGAACATGAAACCGACGC	60.179	271	184	454
Cluster-14489.0	(CA)6	176	187	GCATAGGCCTACGCTTGGAT	59.965	AGGCGTGAAATTCCTATGCCT	59.787	215	41	255	ATGCATAGGCCTACGCTTGG	60.25	AGGCGTGAAATTCCTATGCCT	59.787	217	39	255	AGGCCTACGCTTGGATGTTT	59.672	AGGCGTGAAATTCCTATGCCT	59.787	211	45	255
Cluster-14503.0	(TGA)6	605	622	ACTGGACAAGACGGTGCAAA	60.107	TGAGAACAGCTCCAGCAACG	60.601	264	382	645	GACAAGACGGTGCAAACGAG	59.768	TGAGAACAGCTCCAGCAACG	60.601	260	386	645	ACTGGACAAGACGGTGCAAA	60.107	ACTGAGAACAGCTCCAGCAA	59.239	266	382	647
Cluster-1451.0	(AAT)6	293	310	TCACCGTCTGTTGACACTGT	59.178	ACGGTATCAGCAGTTGACGT	59.398	220	171	390	TCACCGTCTGTTGACACTGTT	59.794	ACGGTATCAGCAGTTGACGT	59.398	220	171	390	TCACCGTCTGTTGACACTGT	59.178	ACGGTATCAGCAGTTGACGTT	59.999	220	171	390
Cluster-14517.0	(GT)6	529	540	AGCGTTATCTGGAGCTCCAT	58.582	TGAGATTTGCCCATTGTCGG	58.537	185	421	605	AGCGTTATCTGGAGCTCCAT	58.582	GCCAATGTCACTGAATGCTGA	59.186	253	421	673	AGCGTTATCTGGAGCTCCAT	58.582	AGCCAATGTCACTGAATGCTG	59.183	254	421	674
Cluster-14527.0	(AC)6	313	324	TTTGGTCCCAAACTGCACCT	60.033	CGTATGTGGTGTCACCCCAA	59.964	166	203	368	TTTGGTCCCAAACTGCACCT	60.033	AACGTATGTGGTGTCACCCC	59.964	168	203	370	ACTCGCTGTGACTCATTGCA	59.966	CGTATGTGGTGTCACCCCAA	59.964	188	181	368
Cluster-14570.0	(AGA)6	136	153	GGCAAATTGGCTAGGACATATGT	59.109	ACGTGCATAAGATTCAAATATCTACA	57.113	122	65	186	GGCAAATTGGCTAGGACATATGT	59.109	ACGTGCATAAGATTCAAATATCTACAA	57.675	122	65	186	GGCAAATTGGCTAGGACATATGT	59.109	AACGTGCATAAGATTCAAATATCTACA	57.675	123	65	187
Cluster-14644.0	(ATG)5	148	162	TTAGGCCGTCCACGACAAAG	60.32	AACCTGTTTGGCTCAGTGGA	59.449	247	60	306	GGCGTGTCCTTCCAGAGTTA	59.393	TGGTTCAGTGGCACCTGATT	59.522	263	97	359	TTAGGCCGTCCACGACAAAG	60.32	ACCTGTTTGGCTCAGTGGAT	59.226	246	60	305
Cluster-14685.0	(GC)7	155	168	AGAGAAGTAAGCCCCCACCC	60.915	GATGTACTGTGGCGTTGCAC	59.834	172	50	221	TCAGTGCGACTTGGACAAAC	58.704	GTGGATGTGTGAAGCCTGGA	59.963	208	132	339	TCAGTGCGACTTGGACAAAC	58.704	AGGTGGATGTGTGAAGCCTG	59.963	210	132	341
Cluster-14685.1	(GC)7	164	177	TTCCCATTCCAAATTCGCGC	59.828	GATGTACTGTGGCGTTGCAC	59.834	217	14	230	CATTCCAAATTCGCGCGGTA	59.625	GATGTACTGTGGCGTTGCAC	59.834	213	18	230	TTCCCATTCCAAATTCGCGC	59.828	ATGTACTGTGGCGTTGCACA	60.534	216	14	229
Cluster-14693.0	(AGA)6	917	934	TTACCGCTGAACCTACCACG	59.756	TCTGGCAGTTGAAGTTGTTGA	58.002	202	758	959	CGTTACCGCTGAACCTACCA	59.756	TCTGGCAGTTGAAGTTGTTGA	58.002	204	756	959	AGGAAAGTCGTGACTGCGAA	59.612	TCTGGCAGTTGAAGTTGTTGA	58.002	273	687	959
Cluster-14726.0	(ATT)5	430	444	TCGTTACCACCACAGCCATC	60.037	TGGATCGCCAACCTTCGAAA	59.964	180	340	519	TCATCGTTACCACCACAGCC	60.037	TGGATCGCCAACCTTCGAAA	59.964	183	337	519	TTACCACCACAGCCATCACC	59.962	TGGATCGCCAACCTTCGAAA	59.964	177	343	519
Cluster-14729.0	(TG)6	423	434	TGTGCCGAAGAAGCTTCACA	60.179	GCAAGTTTAATTGTTCACGCGC	60.16	279	182	460	CCGAAGAAGCTTCACAGGCT	60.321	GCAAGTTTAATTGTTCACGCGC	60.16	275	186	460	GTGCCGAAGAAGCTTCACAG	59.485	GCAAGTTTAATTGTTCACGCGC	60.16	278	183	460
Cluster-14808.0	(ATG)5	328	342	TGGAATCCACCTGAACGAAGG	59.997	GCTCTTTCTGTTTCTGTCTGGC	59.775	261	165	425	CGAAGGAAAAGAGGAAGGCCA	60.271	GCTCTTTCTGTTTCTGTCTGGC	59.775	246	180	425	ACGAAGGAAAAGAGGAAGGCC	60.271	GCTCTTTCTGTTTCTGTCTGGC	59.775	247	179	425
Cluster-14890.0	(ATA)5	375	389	TCTTCTGTTCCAGGCTGCAA	59.526	TCAGCAAGTTATTACCGTAGAACA	57.972	146	288	433	TTCTTCTGTTCCAGGCTGCA	59.526	TCAGCAAGTTATTACCGTAGAACA	57.972	147	287	433	TCTTCTGTTCCAGGCTGCAA	59.526	TCAGCAAGTTATTACCGTAGAACAA	58.543	146	288	433
Cluster-14893.0	(TG)6	181	192	ACTTTTTGTGAATGTCTGTTTTGCA	59.069	TGTAGTTCCCACCTGACACTG	59.308	131	129	259	ACTTTTTGTGAATGTCTGTTTTGCA	59.069	AGTTCCCACCTGACACTGAT	58.265	128	129	256	ACTTTTTGTGAATGTCTGTTTTGCAG	59.909	TGTAGTTCCCACCTGACACTG	59.308	131	129	259
Cluster-14913.0	(AC)7	210	223	TCAGTGCAAGAAAGATACAAAAGAGT	59.232	GGCAAGGAACAAATTTAGCTTGC	59.567	226	173	398	CAGTGCAAGAAAGATACAAAAGAGT	58.036	GGCAAGGAACAAATTTAGCTTGC	59.567	225	174	398	TCAGTGCAAGAAAGATACAAAAGAG	57.805	GGCAAGGAACAAATTTAGCTTGC	59.567	226	173	398
Cluster-14926.0	(AT)6	298	309	CAGTGGGACGTGACATGACA	59.967	GCACGCTCCATTTTAGTGTCA	59.196	132	263	394	AGTGGGACGTGACATGACAC	59.966	GCACGCTCCATTTTAGTGTCA	59.196	131	264	394	GGCTACAGAACACCCAGGAC	60.036	GCACGCTCCATTTTAGTGTCA	59.196	224	171	394
Cluster-14959.1	(TTC)5	992	1006	GGTAGGTTGAGGGACAGTGC	60.036	TGGAAGACTGTGCGCATGAT	60.036	204	873	1076	GGTAGGTTGAGGGACAGTGC	60.036	GGAGAATGGCGGACGATAGG	60.038	271	873	1143	GGTAGGTTGAGGGACAGTGC	60.036	GGGAGAATGGCGGACGATAG	60.038	272	873	1144
Cluster-14966.0	(AC)8	705	720	TTTACTAGAGCGAGCGAGCG	59.972	AAGCAAGATGTATGTCTCAGGT	57.167	124	647	770	TGCACAGCGGTTGATACACA	60.25	AAGCAAGATGTATGTCTCAGGT	57.167	274	497	770	GAGCGCACTCACACAAACAC	60.316	AAGCAAGATGTATGTCTCAGGT	57.167	109	662	770
Cluster-14998.0	(AG)7	394	407	GCACTGAGCACTCACTCACT	59.967	TGACTACGTGTGTGTTCCTCT	58.696	279	243	521	GCACTGAGCACTCACTCACT	59.967	TGACTACGTGTGTGTTCCTCTT	59.308	279	243	521	GCACTGAGCACTCACTCACT	59.967	TTGACTACGTGTGTGTTCCTCT	59.308	280	243	522
Cluster-15023.0	(AG)6	291	302	ACAGATCGGAGGTTTGAGCG	60.109	TTGCTGGCTGTTACACTGCT	60.179	241	129	369	TCGGAGGTTTGAGCGCTTAG	60.109	TTGCTGGCTGTTACACTGCT	60.179	236	134	369	ACAGATCGGAGGTTTGAGCG	60.109	CTTGCTGGCTGTTACACTGC	59.761	242	129	370
Cluster-15028.0	(AAG)5	31	45	AGGCCACTGAGCCTAATGC	59.774	ACTGTTGCGATTAGGCGTCA	60.038	235	9	243	AGGCCACTGAGCCTAATGC	59.774	TTAGGCGTCACACGTGTCTC	60.04	225	9	233	AGGCCACTGAGCCTAATGC	59.774	GTTGCGATTAGGCGTCACAC	59.905	232	9	240
Cluster-15032.0	(TTC)6	467	484	ACGAGGAGGTTAAGCCGAGT	60.611	GCTTGTACGTGTTCTGGCTG	59.487	280	309	588	GGTACGAGGAGGTTAAGCCG	59.898	TGGCTGAATAGTCATGGTGCT	59.439	269	306	574	TCCACAAGGTACGAGGAGGT	59.886	TGGCTGAATAGTCATGGTGCT	59.439	276	299	574
Cluster-15061.0	(CAA)5	585	599	GGCAGAGAAGAGAAAGCGGA	59.752	GCGACACGAGTCAAAGCATC	59.906	241	401	641	AGGCAGAGAAGAGAAAGCGG	59.751	GCGACACGAGTCAAAGCATC	59.906	242	400	641	GCGGATTCATTTCTCAGGCG	59.694	GCGACACGAGTCAAAGCATC	59.906	226	416	641
Cluster-15133.0	(AG)6	148	159	TGCAGAGAGATCGAGTGGGA	60.034	CCCGAAACAAGAGCTCTCCA	59.678	158	34	191	TGCAGAGAGATCGAGTGGGA	60.034	ACCCGAAACAAGAGCTCTCC	59.678	159	34	192	GCGAGAACGATGCAGAGAGA	59.9	CCCGAAACAAGAGCTCTCCA	59.678	168	24	191
Cluster-15140.0	(GAT)5	220	234	GCGAAAGTGAGGTCATCCCA	60.036	GCAGATGCCCACTATTCTCTGA	59.896	224	54	277	ATTGGTACCCTCACGTGACG	59.754	GCAGATGCCCACTATTCTCTGA	59.896	243	35	277	TGACGCGAAAGTGAGGTCAT	59.683	GCAGATGCCCACTATTCTCTGA	59.896	228	50	277
Cluster-15140.0	(AC)7	467	480	TCTTGACAGCATGGTGAAACA	58.07	CCTTGGACAAAGTAACCTTGACA	58.796	131	419	549	TCTTGACAGCATGGTGAAACA	58.07	ACCTTGGACAAAGTAACCTTGAC	58.795	132	419	550	TCTTGACAGCATGGTGAAACA	58.07	ACCTTGGACAAAGTAACCTTGACA	60.325	132	419	550
Cluster-15165.0	(GC)6	419	430	TGCTGGTACGCATTTCGAGT	60.038	GGTCTCGTTCATTGGTTGTTGT	59.383	270	234	503	TGCTGGTACGCATTTCGAGT	60.038	TGGTTAGGTCTCGTTCATTGGT	59.364	276	234	509	TGCTGGTACGCATTTCGAGT	60.038	TCGTTCATTGGTTGTTGTTGGT	59.244	266	234	499
Cluster-15184.0	(TGA)5	346	360	TGCTCCTCATCCTCCATCCA	60.031	ACAGTCTGTGCTTTGTTCTCT	57.45	236	188	423	TGCTCCTCATCCTCCATCCA	60.031	CAGTCTGTGCTTTGTTCTCTTGT	59.375	235	188	422	TGCTCCTCATCCTCCATCCA	60.031	ACAGTCTGTGCTTTGTTCTCTTG	59.375	236	188	423
Cluster-15214.0	(CG)6	814	825	AGTATAACGCGTCTGGTGTGA	59.186	GTGCCAGATACTTGGTGCCT	60.035	246	789	1034	AGTATAACGCGTCTGGTGTGA	59.186	TGCCAGATACTTGGTGCCTG	60.035	245	789	1033	AGTATAACGCGTCTGGTGTGA	59.186	ACGGTGCCAGATACTTGGTG	60.036	249	789	1037
Cluster-1522.0	(CG)6	354	365	TGTCATGGCGGCAGAGAATT	60.035	TCTAAAATGAATACTGACTACGTTGCT	58.967	135	293	427	GATACTGTCATGGCGGCAGA	59.895	TCTAAAATGAATACTGACTACGTTGCT	58.967	140	288	427	ATACTGTCATGGCGGCAGAG	59.894	TCTAAAATGAATACTGACTACGTTGCT	58.967	139	289	427
Cluster-15252.0	(TG)7	938	951	ACATGCATTTTTCCACCAAAATTT	57.288	TCACAGTTATTATCCAACCATTTCCC	59.394	241	740	980	ACATGCATTTTTCCACCAAAATTT	57.288	CACAGTTATTATCCAACCATTTCCC	58.194	240	740	979	ACATGCATTTTTCCACCAAAATTT	57.288	TGTAGTCACAGTTATTATCCAACCA	57.753	246	740	985
Cluster-15287.0	(TGA)6	610	627	CCAAGAAGGGGATGCAGAGG	60.107	TGTCAACTAACCTTGCCACA	57.28	256	549	804	CCAAGAAGGGGATGCAGAGG	60.107	GATGTCAACTAACCTTGCCACA	58.854	258	549	806	CCAAGAAGGGGATGCAGAGG	60.107	TGATGTCAACTAACCTTGCCAC	58.854	259	549	807
Cluster-15292.0	(CA)7	590	603	TCATGCATGTCTGTCCACCA	59.308	GATCCATCTTCATGCACACGC	60.003	154	475	628	TCATGCATGTCTGTCCACCA	59.308	ATCCATCTTCATGCACACGC	58.98	153	475	627	GCATCATGCATGTCTGTCCAC	59.935	GATCCATCTTCATGCACACGC	60.003	157	472	628
Cluster-15297.0	(ATG)5	327	341	ACACACACACAGCACACAAA	58.757	CGTCACCATTACCACTGGCA	60.321	208	168	375	AACACACACACAGCACACAA	58.757	CGTCACCATTACCACTGGCA	60.321	209	167	375	AAACACACACACAGCACACA	58.757	CGTCACCATTACCACTGGCA	60.321	210	166	375
Cluster-15306.0	(TG)6	415	426	TGCTTTGCAAAATCAGGCACA	59.862	CCGATACACATAACCACCGC	58.786	258	227	484	TGCTTTGCAAAATCAGGCACA	59.862	CCGATACACATAACCACCGCA	60.472	258	227	484	TGCTTTGCAAAATCAGGCACA	59.862	ACCGATACACATAACCACCGC	60.472	259	227	485
Cluster-15306.0	(GT)8	31	46	TGTTCATGCGAATCTCTAAGTTCT	58.276	CAGACATGCACACACTTGCC	60.04	207	3	209	TGTTCATGCGAATCTCTAAGTTCT	58.276	TGCACACACTTGCCCAACTA	60.107	201	3	203	TGTTCATGCGAATCTCTAAGTTCTT	58.834	CAGACATGCACACACTTGCC	60.04	207	3	209
Cluster-15315.0	(TCT)6	228	245	GAGGGAAACGGCGTCAAAAC	60.041	ATGTGTAGCCGGAACAGGC	60.078	107	178	284	GGGAAACGGCGTCAAAACTG	60.318	ATGTGTAGCCGGAACAGGC	60.078	105	180	284	TAAGAGGGAGCAAACCGGTG	59.676	ATGTGTAGCCGGAACAGGC	60.078	126	159	284
Cluster-15323.0	(TG)7	723	736	TTGTAAGGTAAGCTGCGCCA	59.964	CTCCCGGTACCTTCACATAACA	59.502	137	641	777	TTGTAAGGTAAGCTGCGCCA	59.964	TCCCGGTACCTTCACATAACA	58.462	136	641	776	CGTTGTAAGGTAAGCTGCGC	59.905	CTCCCGGTACCTTCACATAACA	59.502	139	639	777
Cluster-15335.0	(TCG)6	271	288	ACGCGCACAAAGTTTGAAAA	58.016	GGGCCACTAGTCGTGATCAG	59.897	263	151	413	AACGCGCACAAAGTTTGAAA	58.016	GGGCCACTAGTCGTGATCAG	59.897	264	150	413	AAACGCGCACAAAGTTTGAA	58.016	GGGCCACTAGTCGTGATCAG	59.897	265	149	413
Cluster-15335.0	(AC)6	473	484	GTAGTCATCGTCGTCGTCGT	59.632	ACTTGTCTCATCGTGTATGTAACA	57.979	256	263	518	AGACACGCAGAGACCGTAAG	59.478	ACTTGTCTCATCGTGTATGTAACA	57.979	161	358	518	TCGTCGTCGTCGTTGTTGTT	60.523	ACTTGTCTCATCGTGTATGTAACA	57.979	243	276	518
Cluster-15391.0	(AC)6	176	187	TGGCCTGGGTAGAGCAGATA	59.735	TCAACAAAACTTGAATGAGCAGT	57.419	260	133	392	CTTTGGCCTGGGTAGAGCAG	60.394	TCAACAAAACTTGAATGAGCAGT	57.419	263	130	392	ATCTTTGGCCTGGGTAGAGC	59.451	TCAACAAAACTTGAATGAGCAGT	57.419	265	128	392
Cluster-15408.0	(TAA)6	291	308	AGGGACAGGTGGAGAAGGAT	59.581	GTGAGGTTTTACTGTATTATGCTCCA	59.178	278	129	406	AGGGACAGGTGGAGAAGGAT	59.581	TGTGAGGTTTTACTGTATTATGCTCC	59.178	279	129	407	AGGGACAGGTGGAGAAGGAT	59.581	TGAGGTTTTACTGTATTATGCTCCA	58.047	277	129	405
Cluster-15420.0	(GA)7	510	523	CACCATCTGGCGTAACAGGT	60.036	CAGCTGTTGACGGGCTCTAT	59.823	230	346	575	ACACCATCTGGCGTAACAGG	60.036	CAGCTGTTGACGGGCTCTAT	59.823	231	345	575	CACCATCTGGCGTAACAGGT	60.036	TCCTTACCCAGCTGTTGACG	59.68	238	346	583
Cluster-15436.0	(AC)6	425	436	AGGTAAGTAGCTGATGACGAGA	58.113	CCAACGCCACGGTTGAAAAC	60.868	126	368	493	TGAAGGTAAGTAGCTGATGACGA	58.986	CCAACGCCACGGTTGAAAAC	60.868	129	365	493	TGAAGGTAAGTAGCTGATGACGAG	59.903	CCAACGCCACGGTTGAAAAC	60.868	129	365	493
Cluster-15461.0	(CTA)5	118	132	GCTATAGCCTTGTTCACTAGGT	57.326	TGACAGCAGTAACACCAGCA	59.532	147	36	182	GCTATAGCCTTGTTCACTAGGT	57.326	ACAGCAGTAACACCAGCACT	59.53	145	36	180	GCTATAGCCTTGTTCACTAGGT	57.326	GACAGCAGTAACACCAGCAC	59.132	146	36	181
Cluster-15511.0	(TG)6	468	479	AGGATCATCAGACTATCTACCTCTCA	59.726	ACCATTTGAGTGGGCCCAAT	59.883	230	375	604	TCAGACTATCTACCTCTCATCAGACT	59.671	ACCATTTGAGTGGGCCCAAT	59.883	223	382	604	GGATCATCAGACTATCTACCTCTCA	58.519	ACCATTTGAGTGGGCCCAAT	59.883	229	376	604
Cluster-15556.0	(TA)6	402	413	ACGTGCCTTTATTCCTACCGT	59.448	TCTTACTGCCTCTGTAGATGCA	58.635	155	359	513	CGTGCCTTTATTCCTACCGTG	59.069	TCTTACTGCCTCTGTAGATGCA	58.635	154	360	513	ACGTGCCTTTATTCCTACCGT	59.448	ACGGTTAACTGTGTATCTAGGCA	59.234	251	359	609
Cluster-15564.0	(TC)6	255	266	CAATGGCTTCATGCTCGTCG	59.973	CATCGAGCTCACCCTGATCC	59.967	190	199	388	TACCTTTGACCGGGCATCAC	60.036	CATCGAGCTCACCCTGATCC	59.967	170	219	388	GTACCTTTGACCGGGCATCA	60.036	CATCGAGCTCACCCTGATCC	59.967	171	218	388
Cluster-15571.0	(GT)6	37	48	TGATATCAAAGAACATCGTGTGTGT	59.068	ATGCAGTGCGGAGAATTCCA	60.035	199	9	207	TGATATCAAAGAACATCGTGTGTGT	59.068	TTACAGGGGGCTGAAAGCTG	59.962	118	9	126	TGATATCAAAGAACATCGTGTGTGT	59.068	GTTACAGGGGGCTGAAAGCT	59.962	119	9	127
Cluster-15577.0	(TG)7	133	146	AGACAGACTAGGGAAGCTGT	57.386	AATGGCCACGCAAAGCAATT	59.965	276	43	318	AGACAGACTAGGGAAGCTGT	57.386	AAATGGCCACGCAAAGCAAT	59.965	277	43	319	AGACAGACTAGGGAAGCTGT	57.386	GATCACCGGGGTGGAATGAG	60.179	225	43	267
Cluster-15581.2	(ATT)5	397	411	TTTTATTGCATGTGTAACTTGGTTAC	57.195	ACAGGCGTGACAGTTACAATG	58.857	271	299	569	TTTTATTGCATGTGTAACTTGGTTAC	57.195	ACAGGCGTGACAGTTACAATGA	60.224	271	299	569	ATTTTTATTGCATGTGTAACTTGGTT	57.099	ACAGGCGTGACAGTTACAATG	58.857	273	297	569
Cluster-15592.0	(CT)7	464	477	TGTTTTGGGATTCTTGCACAACA	59.804	TTTGTATGGCAGGAAGGGCG	60.68	103	402	504	TGGTGGATGAATGTTTTGGGA	57.749	TTTGTATGGCAGGAAGGGCG	60.68	114	391	504	TGTTTTGGGATTCTTGCACAACA	59.804	GTTTGTATGGCAGGAAGGGC	59.182	104	402	505
Cluster-15629.0	(TG)6	174	185	TGACGGGCCGTATAAACCTT	59.096	CCTGGAAAAGCAAGTGCACA	59.254	188	46	233	TTGACGGGCCGTATAAACCT	59.096	CCTGGAAAAGCAAGTGCACA	59.254	189	45	233	TGACGGGCCGTATAAACCTT	59.096	ACCTGGAAAAGCAAGTGCAC	59.253	189	46	234
Cluster-15675.0	(TG)7	143	156	TCACATCTCCTGGCTAAAACGT	59.698	ACCGAAACTGATTTGCACATCG	60.096	203	18	220	TCACATCTCCTGGCTAAAACGT	59.698	CGAAACTGATTTGCACATCGGA	59.841	201	18	218	TCTCATCGTCAAGTCCAGTTACT	58.92	TGCATCGTCCTCACAACCTT	59.604	221	88	308
Cluster-15722.0	(GT)6	228	239	GACAGAGTACCTTGCACTGAGT	59.702	CAGTGGAAAGTCTCGAGAGCA	59.729	277	129	405	GACAGAGTACCTTGCACTGAGT	59.702	ACAGTGGAAAGTCTCGAGAGC	59.729	278	129	406	ACAGAGTACCTTGCACTGAGT	58.679	CAGTGGAAAGTCTCGAGAGCA	59.729	276	130	405
Cluster-1574.0	(TGT)6	34	51	TCTCTGTTGGTTGGAATTGAGAC	58.611	TGCCTGGTGAAACACTGTGA	59.746	243	8	250	TCTCTGTTGGTTGGAATTGAGA	57.295	TGCCTGGTGAAACACTGTGA	59.746	243	8	250	CTCTGTTGGTTGGAATTGAGAC	57.244	TGCCTGGTGAAACACTGTGA	59.746	242	9	250
Cluster-15748.0	(GC)6	35	46	CAAATCGAAAGTCGCCACCG	60.179	CTGGGTGGTCTCTAACGACG	59.829	270	2	271	CAAATCGAAAGTCGCCACCG	60.179	TGGGTGGTCTCTAACGACGA	60.251	269	2	270	CAAATCGAAAGTCGCCACCG	60.179	TATTGCCAACCAGCCTTGCT	60.252	181	2	182
Cluster-15752.1	(AC)6	239	250	ACGGTTACTACCCTCTGCCT	59.959	TTGGAAACGAGTGCTGTCCA	59.821	264	23	286	ACCCTCTGCCTTATCCTGCT	60.327	TTGGAAACGAGTGCTGTCCA	59.821	255	32	286	ACGGTTACTACCCTCTGCCT	59.959	TGGAAACGAGTGCTGTCCAC	60.532	263	23	285
Cluster-15846.0	(GT)7	148	161	AGAGTTTGGTATAAGCACTGAGTGT	59.988	ACATGTACATACGCACACGC	59.004	252	107	358	AGAGTTTGGTATAAGCACTGAGTGT	59.988	ACATACGCACACGCTACATCT	59.866	246	107	352	AGAGTTTGGTATAAGCACTGAGTGT	59.988	TGTACATACGCACACGCTACA	59.8	249	107	355
Cluster-15862.0	(CA)6	376	387	CGTTTTCGTTTTCTATGTCGGT	57.621	GCACGCGAAACATTAACCCA	59.761	119	349	467	CGTTTTCGTTTTCTATGTCGGT	57.621	TGGCACGCGAAACATTAACC	59.761	121	349	469	CGTTTTCGTTTTCTATGTCGGT	57.621	ATACCTGGCACGCGAAACAT	60.392	126	349	474
Cluster-15875.0	(GT)7	624	637	ACACACAAAAACTGCAGCCA	59.106	ACCTCACTGTCCATCCTGTG	59.02	277	478	754	ACACACAAAAACTGCAGCCA	59.106	GGAACCTCACTGTCCATCCTG	60.066	280	478	757	TCCACACACAAAAACTGCAGC	60.135	ACCTCACTGTCCATCCTGTG	59.02	280	475	754
Cluster-15881.0	(AAT)5	345	359	TGGCATTAACTCAGAAACTACCTGT	60.222	ACACCAATGCAAAAGCTAGTGT	59.042	273	172	444	TGGCATTAACTCAGAAACTACCTG	58.754	ACACCAATGCAAAAGCTAGTGT	59.042	273	172	444	GGCATTAACTCAGAAACTACCTGT	58.754	ACACCAATGCAAAAGCTAGTGT	59.042	272	173	444
Cluster-15898.0	(AG)6	31	42	ACGTTTCGCCCATATTATAATATCTGG	59.505	TCCTTCCGGAATAAATAGGCCT	58.676	243	1	243	CGTTTCGCCCATATTATAATATCTGG	58.148	TCCTTCCGGAATAAATAGGCCT	58.676	242	2	243	ACGTTTCGCCCATATTATAATATCTGG	59.505	ACTTTTCCATCCTTCCGGAAT	57.261	252	1	252
Cluster-15921.0	(TA)7	123	136	TCAACCTGATAGTGTTTTACCATGT	58.461	GCCGTGGTGATCAGTGTGTA	60.038	275	87	361	CAACCTGATAGTGTTTTACCATGT	57.182	GCCGTGGTGATCAGTGTGTA	60.038	274	88	361	TTCAACCTGATAGTGTTTTACCATGT	58.998	GCCGTGGTGATCAGTGTGTA	60.038	276	86	361
Cluster-15930.0	(TG)6	375	386	ATGTGGTTTGCGCTGTGTTC	59.969	GGCCTACATCCAGAAGACACA	59.445	130	283	412	GGAAAGAAAACGGCCAGCTG	60.039	GGCCTACATCCAGAAGACACA	59.445	265	148	412	GAGGGCTCAGCGTCAATGTA	59.824	GGCCTACATCCAGAAGACACA	59.445	194	219	412
Cluster-15933.0	(TG)7	269	282	TCCTTTGTCCGCCTGAACTC	59.965	GCGAACCACAGTGGCAAAAT	59.968	181	153	333	TCTTGCGGCGACAGTATTGT	60.038	GCGAACCACAGTGGCAAAAT	59.968	101	233	333	TCTTGCGGCGACAGTATTGT	60.038	TGGAGAGATGATGGCCTCGA	60.106	228	233	460
Cluster-15943.0	(CA)6	902	913	CCAACTGAACAACTAGCAGACC	59.191	TTCTTGCTAATCTTTGCGCG	57.474	161	776	936	CCAACTGAACAACTAGCAGACC	59.191	GTTTCTTGCTAATCTTTGCGCG	59.41	163	776	938	CCAACTGAACAACTAGCAGACC	59.191	TTTCTTGCTAATCTTTGCGCG	58.15	162	776	937
Cluster-15945.2	(TG)6	92	103	ACATTTCAACACCTCTGCTGA	57.787	TTATGGGTCATGCAGGCTGG	60.107	227	30	256	CAACATTTCAACACCTCTGCTGA	59.684	TTATGGGTCATGCAGGCTGG	60.107	229	28	256	TCAACATTTCAACACCTCTGCTG	59.684	TTATGGGTCATGCAGGCTGG	60.107	230	27	256
Cluster-15953.0	(CA)6	771	782	TATCCTTCTCCCCCATGTGC	58.86	GCATTTTGTTGCCCACTAGTGT	59.964	246	745	990	TATCCTTCTCCCCCATGTGC	58.86	AGCATTTTGTTGCCCACTAGTG	59.703	247	745	991	TATCCTTCTCCCCCATGTGC	58.86	AGCATTTTGTTGCCCACTAGT	58.403	247	745	991
Cluster-15965.0	(GT)8	330	345	GTTCCGGGTACATGGAAGCA	60.036	AAGACATGCATCCACTGGCA	59.961	242	134	375	TGGAAGCAGATGACGTACCG	59.827	AAGACATGCATCCACTGGCA	59.961	230	146	375	GTTCCGGGTACATGGAAGCA	60.036	CCACAAGCGCGTATTCACAC	60.179	273	134	406
Cluster-15988.0	(TGA)5	380	394	CCCGTAAGCGCATAGTAGCA	59.968	GCGCGTGGAACTATCGAGTA	59.971	190	264	453	CCCGTAAGCGCATAGTAGCA	59.968	ATTTTTGTTGGCGCGTGGAA	59.897	200	264	463	CCCGTAAGCGCATAGTAGCA	59.968	ATGTTCCCTTCGACGCTGAG	60.109	239	264	502
Cluster-15993.1	(GT)6	645	656	ACGTGATGATAGCAGTCACCA	59.175	AACACATGCTCACAAGTGCG	59.691	159	526	684	CGTGATGATAGCAGTCACCACT	60.159	AACACATGCTCACAAGTGCG	59.691	158	527	684	CGTGATGATAGCAGTCACCAC	58.803	AACACATGCTCACAAGTGCG	59.691	158	527	684
Cluster-16000.0	(AT)6	28	39	CACTACGCCATTCGGACTCC	60.528	GACGCCGACTGGACTTTACA	60.039	242	5	246	CCACTACGCCATTCGGACTC	60.528	GACGCCGACTGGACTTTACA	60.039	243	4	246	CACTACGCCATTCGGACTCC	60.528	AGCGCAATCACGACACAAAC	60.041	219	5	223
Cluster-16009.0	(TCAG)5	161	180	AATACGCATCCGTCAGGCAA	60.108	GCCGACAACGTTTCACTCAC	60.042	219	41	259	CCTTGCCCCTGTCTTCACTT	59.889	GCCGACAACGTTTCACTCAC	60.042	249	11	259	ACCCAGACAGCGCGTAAAAT	60.321	GCCGACAACGTTTCACTCAC	60.042	144	116	259
Cluster-16027.0	(CA)6	441	452	CTCCTAGGGCCACCTCTCTT	60.032	TGTCCCTAGTCCTGCCCATT	60.253	112	394	505	CAGGGTCAGTGTGGCAGAAT	59.963	TGTCCCTAGTCCTGCCCATT	60.253	223	283	505	ATGCCTACCTCAGGGTCAGT	59.957	TGTCCCTAGTCCTGCCCATT	60.253	233	273	505
Cluster-16027.1	(CA)6	608	619	CTCCTAGGGCCACCTCTCTT	60.032	TGTCCCTAGTCCTGCCCATT	60.253	112	561	672	CAGGGTCAGTGTGGCAGAAT	59.963	TGTCCCTAGTCCTGCCCATT	60.253	223	450	672	ATGCCTACCTCAGGGTCAGT	59.957	TGTCCCTAGTCCTGCCCATT	60.253	233	440	672
Cluster-16053.0	(TG)7	304	317	TTTCTCCGTGGCCGTAACAA	59.894	CGCATTCTCATACTGCAGCC	59.415	198	228	425	AGTATCGTAGGAGGCTGCCT	59.814	CGCATTCTCATACTGCAGCC	59.415	272	154	425	ATATCGCTTTCTCCGTGGCC	60.25	CGCATTCTCATACTGCAGCC	59.415	205	221	425
Cluster-16085.0	(CA)6	233	244	GGCACAGTTGGAGGGATGAA	59.962	ACCTGGAAAAGTGAATGCGT	58.019	201	98	298	GGCACAGTTGGAGGGATGAA	59.962	CAACCTGGAAAAGTGAATGCGT	59.965	203	98	300	GGCACAGTTGGAGGGATGAA	59.962	ACAACCTGGAAAAGTGAATGCG	59.965	204	98	301
Cluster-16093.1	(TG)6	311	322	ACACTAACAGGGGCTAGGGT	59.881	AGCTGTACAGGTCAGGTCGA	60.251	248	196	443	AGGGGCTAGGGTTTTCCTCT	59.879	AGCTGTACAGGTCAGGTCGA	60.251	240	204	443	GGGGCTAGGGTTTTCCTCTG	59.744	AGCTGTACAGGTCAGGTCGA	60.251	239	205	443
Cluster-16094.0	(CA)6	438	449	GCTGCTGCATCCAAAGAACA	59.4	TGGTGATATATTTGGTACAGTTTTGT	57.128	189	412	600	TGCTGCTGCATCCAAAGAAC	59.4	TGGTGATATATTTGGTACAGTTTTGT	57.128	190	411	600	CTGCTGCATCCAAAGAACAGG	59.798	TGGTGATATATTTGGTACAGTTTTGT	57.128	188	413	600
Cluster-16131.0	(ATC)5	385	399	ACAGAGGGTTTTGTTTGTTTTCA	57.524	TGGGCACAGATTTTTGTTGGT	58.885	238	219	456	ACAGAGGGTTTTGTTTGTTTTCA	57.524	TGGGCACAGATTTTTGTTGGTT	59.497	238	219	456	ACAGAGGGTTTTGTTTGTTTTCAT	57.951	TGGGCACAGATTTTTGTTGGT	58.885	238	219	456
Cluster-16159.0	(TC)6	177	188	CCCTTCTTACACGCTCAGCA	60.037	GCGTACTTAGGTGAAGCAACG	59.611	264	134	397	AGCAACTCTCTCTCGCACAC	60.039	GCGTACTTAGGTGAAGCAACG	59.611	248	150	397	ACACGCTCAGCAACTCTCTC	60.039	GCGTACTTAGGTGAAGCAACG	59.611	256	142	397
Cluster-16177.0	(AC)7	400	413	AAAGGACGAGGACGCTTCAG	60.038	ACTGTTTCACGCTCTGTCGA	59.616	250	359	608	GGACGAGGACGCTTCAGAAA	60.039	ACTGTTTCACGCTCTGTCGA	59.616	247	362	608	CGCGCGTAGATAGAGCGTAT	59.905	ACTGTTTCACGCTCTGTCGA	59.616	270	339	608
Cluster-16190.0	(AC)9	161	178	GCCAAATTTTGCTATGCGTGC	59.939	GGAAGAGCTTGGGTGACAGA	59.313	143	73	215	GCCAAATTTTGCTATGCGTGC	59.939	AGGAAGAGCTTGGGTGACAG	59.31	144	73	216	GCCAAATTTTGCTATGCGTGC	59.939	GGGAACCGTTCTGTTGGTAGT	59.929	197	73	269
Cluster-16193.0	(AC)6	537	548	CTGTCCTGGCACTCGATGTT	60.037	TGGCTTCGTACGCCTTTTCT	59.966	221	369	589	TGTCCTGGCACTCGATGTTC	60.037	TGGCTTCGTACGCCTTTTCT	59.966	220	370	589	TGGTTGGCAGCAATCCTCAT	59.96	TGGCTTCGTACGCCTTTTCT	59.966	245	345	589
Cluster-16193.1	(GA)6	67	78	ACAGAGGAGAGAAAAGGAGTAAGA	58.354	TCCGTACCACACTACTGGGT	59.887	271	4	274	ACAGAGGAGAGAAAAGGAGTAAGA	58.354	GCCTCCGTACCACACTACTG	59.827	274	4	277	ACAGAGGAGAGAAAAGGAGTAAG	57.006	TCCGTACCACACTACTGGGT	59.887	271	4	274
Cluster-16207.0	(GT)9	128	145	AGTAACAGCTACTGACATCCGA	58.646	GGTAAACCCATACATGCACACC	59.574	101	70	170	TTGAAAAGCCCTACTCAAGCT	57.491	GGTAAACCCATACATGCACACC	59.574	171	0	170	AGTAACAGCTACTGACATCCGAA	59.238	GGTAAACCCATACATGCACACC	59.574	101	70	170
Cluster-16234.0	(AC)6	386	397	TCGTGCGTATTTGCCTTCCT	60.037	CGGTAGTAATTGTGTACGGAACT	58.263	280	246	525	CGTGCGTATTTGCCTTCCTA	58.353	ACGGTAGTAATTGTGTACGGAACT	59.782	280	247	526	TCGTGCGTATTTGCCTTCCT	60.037	CGGTAGTAATTGTGTACGGAACTA	58.121	280	246	525
Cluster-16247.0	(TG)6	838	849	ACCGGAAGCGGGTTGTAATT	59.963	TCGTTTTCGGAGGAGCAGTT	59.608	206	753	958	ACCGGAAGCGGGTTGTAATT	59.963	ACGTTACACGATTATGCGCG	59.431	176	753	928	GTTGACCCAGAGTCCGACTG	60.038	ACGTTACACGATTATGCGCG	59.431	268	661	928
Cluster-16292.0	(TG)6	139	150	GTCAACAGCAGCTGGACGTA	60.32	TCTGCAGCCCGTGGATAATC	59.893	185	2	186	GCAGCTGGACGTAAATCTGC	59.625	TCTGCAGCCCGTGGATAATC	59.893	178	9	186	TCAACAGCAGCTGGACGTAA	59.609	TCTGCAGCCCGTGGATAATC	59.893	184	3	186
Cluster-16315.0	(CG)6	160	171	AAACGTGGTTTCAGCAGGGG	61.107	ATGCACAGTTGTTTGGTGGG	59.248	251	5	255	GCCATAAACGTGGTTTCAGCA	59.732	ATGCACAGTTGTTTGGTGGG	59.248	256	0	255	AACGTGGTTTCAGCAGGGG	60.528	ATGCACAGTTGTTTGGTGGG	59.248	250	6	255
Cluster-16322.2	(TG)6	407	418	GCATGACCATTCCAAACCGG	59.827	GTGTATTCATCCGGCGCAAC	59.972	275	200	474	CGCATGACCATTCCAAACCG	60.179	GTGTATTCATCCGGCGCAAC	59.972	276	199	474	ACAAGCTAGCGCATGACCAT	60.108	GCAACCGAACTTTGTCACGT	59.624	270	190	459
Cluster-16331.0	(TG)6	123	134	TGTCTGTTCTTCTGTACGGAACT	59.365	ACTCCCTCTCCCTCACTCAC	59.96	243	18	260	TGTCTGTTCTTCTGTACGGAACT	59.365	ATCTCACTCCCCCGTCTCTC	60.106	216	18	233	TCTGTTCTTCTGTACGGAACTGA	59.113	ACTCCCTCTCCCTCACTCAC	59.96	241	20	260
Cluster-16393.0	(TA)6	343	354	GGACCTTACGTCAGCAAGGG	60.391	CACGAGGCCTACTACTAACTTATAT	57.315	188	210	397	TTACCGGACCTTACGTCAGC	59.472	CACGAGGCCTACTACTAACTTATAT	57.315	193	205	397	GACCTTACGTCAGCAAGGGA	59.393	CACGAGGCCTACTACTAACTTATAT	57.315	187	211	397
Cluster-16417.2	(AC)6	441	452	CAACCCGCCAAACATTCTGG	60.038	CCCTAGCTGGAGACACCTCT	60.033	213	342	554	GCCAGCTGAGCTACTACTGG	59.896	CCCTAGCTGGAGACACCTCT	60.033	278	277	554	GAGGTCTGCTCCACACCAAA	59.891	CCCTAGCTGGAGACACCTCT	60.033	174	381	554
Cluster-16430.0	(AC)7	124	137	TGCAAGAAAACTGCAAGACTTATGA	59.701	AGAGCATACAGTATGTTCGAGTT	57.416	165	90	254	TGCAAGAAAACTGCAAGACTTATGA	59.701	ACAGGTTCAATTTCTGTTGGTTT	57.324	125	90	214	TGCAAGAAAACTGCAAGACTTATGA	59.701	AACAGGTTCAATTTCTGTTGGTT	57.324	126	90	215
Cluster-16431.0	(TG)7	443	456	CCCCCTGACACTGAACATCC	60.035	TTGCTTACGCCAGTTTACGC	59.486	107	408	514	TGATCCAGAGAAATCCGGCG	59.895	TTGCTTACGCCAGTTTACGC	59.486	264	251	514	ATCCAGAGAAATCCGGCGAC	59.895	TTGCTTACGCCAGTTTACGC	59.486	262	253	514
Cluster-16449.0	(GA)6	1423	1434	AGAGGCTGATCCATTAGCGC	59.965	ACGCTGTGAATCCCGTAGTG	60.109	217	1260	1476	GATCTGCGTTTGGAACAGGC	59.831	TGGACAGTTACGTGGGCATC	60.037	245	1358	1602	GATCTGCGTTTGGAACAGGC	59.831	GAGGTGGACAGTTACGTGGG	60.038	249	1358	1606
Cluster-16533.0	(CG)6	404	415	TGCTGTGATGTGTTGTTCTGT	58.358	GGTTTATTCGCAGTCGGGGT	60.392	251	319	569	TGCTGTGATGTGTTGTTCTGT	58.358	TCGGTTTATTCGCAGTCGGG	60.459	253	319	571	TGCTGTGATGTGTTGTTCTGTT	58.984	GGTTTATTCGCAGTCGGGGT	60.392	251	319	569
Cluster-1656.0	(TG)6	116	127	TTGGCAGTACAGTTGCACGT	60.463	ACTGCATCAAGTTGTGCTGG	59.043	152	90	241	TTGGCAGTACAGTTGCACGT	60.463	TGCTGGAATTCTGCTCTGGA	59.013	138	90	227	TTGGCAGTACAGTTGCACGT	60.463	GTGCTGGAATTCTGCTCTGG	58.907	139	90	228
Cluster-16562.1	(AC)6	580	591	TGTAATCAGATCCATGGGTCCA	58.607	TGTTAACTACACACACTGAGGGA	59.038	214	552	765	TGTAATCAGATCCATGGGTCCA	58.607	CTGTTAACTACACACACTGAGGGA	59.961	215	552	766	TGTAATCAGATCCATGGGTCCA	58.607	TGGAACCTGTTAACTACACACACT	59.837	221	552	772
Cluster-16685.0	(AT)6	179	190	TAACCCACAAGTTGGCCCTT	59.441	CGGTCATGCCCTCTAACAAGA	59.793	256	81	336	TAACCCACAAGTTGGCCCTT	59.441	TCGGTCATGCCCTCTAACAAG	59.793	257	81	337	TTAACCCACAAGTTGGCCCT	59.441	CGGTCATGCCCTCTAACAAGA	59.793	257	80	336
Cluster-16686.0	(AT)6	389	400	CGTTCACCGAATTCGCGAAA	59.838	GCGGTGTGCATTAGTTTGC	58.276	249	222	470	GCCCGCGCGTGTATTTATAC	59.838	GCGGTGTGCATTAGTTTGC	58.276	122	349	470	TGCCCGCGCGTGTATTTATA	60.249	GCGGTGTGCATTAGTTTGC	58.276	123	348	470
Cluster-16742.0	(TGG)5	48	62	AAGAAACGCAAGGCTGGACA	60.465	GCTCTGCTTTCTGTGGCATG	59.829	184	1	184	TGGACAGGAGAACGCCCTTA	60.543	GCTCTGCTTTCTGTGGCATG	59.829	170	15	184	AAGAAACGCAAGGCTGGACA	60.465	TGCTCTGCTTTCTGTGGCAT	60.251	185	1	185
Cluster-16744.0	(GTC)5	119	133	TCAAGGCTGTGCGTGTAACT	59.894	GCGGTTATCACAATCGTGCA	59.275	167	24	190	TCAAGGCTGTGCGTGTAACT	59.894	TGCGGTTATCACAATCGTGC	59.275	168	24	191	GATGTGCTGTCGGTAGCGAT	60.249	GCGGTTATCACAATCGTGCA	59.275	129	62	190
Cluster-16752.0	(TA)6	525	536	GGTCAGCGAGCATAAGCAGA	60.179	TGCCACAAGATATAACTGCTACA	57.648	233	359	591	TACGGTCAGCGAGCATAAGC	60.249	TGCCACAAGATATAACTGCTACA	57.648	236	356	591	GGTCAGCGAGCATAAGCAGA	60.179	TGCCACAAGATATAACTGCTACAA	58.26	233	359	591
Cluster-16756.0	(TG)7	74	87	GGTGTGCTAGCCAGTATGCA	60.108	ACACTTAATGGAATGTGTGCCC	59.174	270	12	281	GGTGTGCTAGCCAGTATGCA	60.108	TGGAATGTGTGCCCTTTACT	57.03	262	12	273	GGTGTGCTAGCCAGTATGCA	60.108	TGTGTGCCCTTTACTATGACACA	59.928	257	12	268
Cluster-16762.0	(AC)6	293	304	CAGCCAGGCTTTTATATGTGCA	59.311	TGTTAACAGTGAATGGCCTTCG	59.189	215	246	460	CAGCCAGGCTTTTATATGTGCA	59.311	GTTAACAGTGAATGGCCTTCGT	59.188	214	246	459	CAGCCAGGCTTTTATATGTGCA	59.311	AACAGTGAATGGCCTTCGTA	57.149	211	246	456
Cluster-16769.0	(AC)6	71	82	TCAGTGGCTTGTTATTACAACACT	58.627	GTGTGCGTCAGTATTCATGCA	59.268	176	27	202	TCAGTGGCTTGTTATTACAACACT	58.627	AGTGTGCGTCAGTATTCATGC	58.997	177	27	203	TCAGTGGCTTGTTATTACAACAC	57.317	GTGTGCGTCAGTATTCATGCA	59.268	176	27	202
Cluster-16787.0	(GT)6	214	225	ATACGTTGCCTGTCTCTGGC	60.108	ACTCGCACGGGTAAAATGGT	59.964	248	135	382	GCATCGATACGTTGCCTGTC	59.423	ACTCGCACGGGTAAAATGGT	59.964	254	129	382	ATACGTTGCCTGTCTCTGGC	60.108	ACTCTCGTTTTCCGCATCCT	59.391	202	135	336
Cluster-16788.0	(TTA)5	718	732	TGTAGCTGAAGGCAGAGCAC	60.037	TGGGTACATGCAGTCCAACT	58.936	188	579	766	GTGTAGCTGAAGGCAGAGCA	60.037	TGGGTACATGCAGTCCAACT	58.936	189	578	766	CAGACGTGTAGCTGAAGGCA	60.038	TGGGTACATGCAGTCCAACT	58.936	194	573	766
Cluster-16798.0	(TTC)5	208	222	ACACACACACACACCTGACA	59.677	CTGGAAGGCAGTCCTATGGC	60.179	255	1	255	ACACACACACACACCTGACA	59.677	GCTGGAAGGCAGTCCTATGG	60.179	256	1	256	ACACACACACACACCTGACA	59.677	TGTGTAGCTGGAAGGCAGTC	59.678	262	1	262
Cluster-1681.0	(ATG)6	399	416	ACACTCCTCTTCCATAGCGG	58.885	ACTGTGGCGAAAGAATAAGCT	57.941	262	235	496	TGTCAGTCCCCTTACACTCCT	59.851	ACTGTGGCGAAAGAATAAGCT	57.941	275	222	496	ACACTCCTCTTCCATAGCGG	58.885	TGTGGCGAAAGAATAAGCTTGT	58.854	260	235	494
Cluster-16824.1	(CA)6	47	58	ACGGTCATGGGATGAAGTGT	59.016	GCGAGAGTGTATGCTACGTGA	59.936	228	1	228	TGGGATGAAGTGTCGGTGAAG	59.998	GCGAGAGTGTATGCTACGTGA	59.936	221	8	228	ACGGTCATGGGATGAAGTGT	59.016	TGCGAGAGTGTATGCTACGT	58.908	229	1	229
Cluster-16827.0	(TA)6	70	81	AACAGAACCTTCCAGGCCAC	60.179	CCTGGGAAGACGTAACTGGG	59.751	178	18	195	CAGAACCTTCCAGGCCACAA	60.179	CCTGGGAAGACGTAACTGGG	59.751	176	20	195	CAACAGAACCTTCCAGGCCA	60.179	CCTGGGAAGACGTAACTGGG	59.751	179	17	195
Cluster-16831.0	(GT)6	159	170	AAACCATAGTGCCCGTCCAG	60.035	TGTTGTTTAATAGCCGCGCC	59.551	147	129	275	AAACCATAGTGCCCGTCCAG	60.035	GTTGTTTAATAGCCGCGCCG	60.588	146	129	274	AAACCATAGTGCCCGTCCAG	60.035	CCGCGCGTGTTAGAGAAGAA	60.732	129	129	257
Cluster-16873.0	(GC)6	96	107	GCCAACGTCTGCTCTCTAGG	60.179	CGCAGGATGATGGTTGGGAT	60.179	181	65	245	ACGTCTGCTCTCTAGGACGA	59.75	CGCAGGATGATGGTTGGGAT	60.179	177	69	245	AAAGCCAACGTCTGCTCTCT	59.605	CGCAGGATGATGGTTGGGAT	60.179	184	62	245
Cluster-16890.1	(AC)6	298	309	GGCACAACACAAACAAAGTAGC	59.142	TCCTACTCCCAAAACTCCTGA	57.73	233	183	415	GGCACAACACAAACAAAGTAGC	59.142	TCCTACTCCCAAAACTCCTGAA	58.406	233	183	415	GGCACAACACAAACAAAGTAGC	59.142	TTCCTACTCCCAAAACTCCTGA	58.406	234	183	416
Cluster-16958.0	(CA)6	163	174	CATTTTGTAGTAAAACCATTTTCAGGT	57.459	TGCGCACAGTAGAAAGGTGT	59.894	238	67	304	ACATTTTGTAGTAAAACCATTTTCAGG	57.459	TGCGCACAGTAGAAAGGTGT	59.894	239	66	304	CATTTTGTAGTAAAACCATTTTCAGGT	57.459	AAGGAGGAGAAGATGCGCAC	60.108	251	67	317
Cluster-16962.1	(TG)6	372	383	TGACCTCGATTTACAGTGTGGG	60.028	CAACTGCCGAGCCAACATTC	60.11	100	345	444	ACCTCGATTTACAGTGTGGGT	59.024	GTGTTTCACCAACTGCCGAG	59.692	107	347	453	GACCTCGATTTACAGTGTGGGT	60.028	GTGTTTCACCAACTGCCGAG	59.692	108	346	453
Cluster-16967.1	(AT)8	380	395	AAAAGTGGTGGCTGGAAGCT	60.106	GACGGCAAATAACCAAGCCC	59.827	135	293	427	AAAAGTGGTGGCTGGAAGCT	60.106	ACGGCAAATAACCAAGCCCT	60.252	134	293	426	CTAACAGTGCTGCAATGGGC	59.828	ACGGCAAATAACCAAGCCCT	60.252	280	147	426
Cluster-17002.1	(GT)6	1593	1604	TCTGTGCAAACAGAACTGGT	57.582	ACAAGGAACAGGGTTTAGACC	57.496	224	1503	1726	TCTGTGCAAACAGAACTGGT	57.582	AGACCCATTCCAGTTTCACAA	57.407	208	1503	1710	TCTGTGCAAACAGAACTGGT	57.582	GACCCATTCCAGTTTCACAATCT	58.918	207	1503	1709
Cluster-17050.1	(ATG)5	252	266	CGTAACCGGCAACACAACAA	59.622	TGTCGTGATCGTAGAAGGCG	59.902	210	206	415	CGTAACCGGCAACACAACAA	59.622	CCGCTGTCGTGATCGTAGAA	59.902	214	206	419	CGTAACCGGCAACACAACAA	59.622	GTCGTGATCGTAGAAGGCGT	59.902	209	206	414
Cluster-17101.0	(GT)6	236	247	CGGGCTGTATGATAAGTACCGG	60.352	TAAAACAGCCCTTGCCCGTA	59.599	240	97	336	GCATGAAATGTTATCGGGCTGT	59.641	TAAAACAGCCCTTGCCCGTA	59.599	254	83	336	CGGGCTGTATGATAAGTACCGG	60.352	TTAAAACAGCCCTTGCCCGT	60.468	241	97	337
Cluster-17105.1	(ACC)5	986	1000	GGATGGTGGTGGTCCTCTTG	60.035	GGCCACGAAGGGATGAAAGA	60.035	185	898	1082	GGATGGTGGTGGTCCTCTTG	60.035	GGCGACATGGTGAAAGAGGA	60.036	131	898	1028	GGATGGTGGTGGTCCTCTTG	60.035	CACCATTCACAATCGCGACC	59.903	207	898	1104
Cluster-17109.0	(TG)8	48	63	GTGGCGTCACAATATGTATAAGTAT	57.115	GGCAACTGAAACAGCCCTTG	59.967	238	5	242	GTGGCGTCACAATATGTATAAGTAT	57.115	GCAACTGAAACAGCCCTTGA	58.968	237	5	241	GTGGCGTCACAATATGTATAAGTATA	57.025	GGCAACTGAAACAGCCCTTG	59.967	238	5	242
Cluster-17159.1	(CA)7	1010	1023	TGTATATACACTGTTGCAACCTGC	59.366	CACACACACACACACCACAC	59.832	240	971	1210	TGTATATACACTGTTGCAACCTGC	59.366	CACACACACACACACACCAC	59.832	242	971	1212	TGTATATACACTGTTGCAACCTGC	59.366	CACCACACCCACACGTTTTG	60.179	228	971	1198
Cluster-1716.0	(GA)7	27	40	ACACACATGCACGCACGC	62.312	TGCATGGTCAGGATTGGAGT	59.006	121	0	120	ACACACATGCACGCACGC	62.312	ACTGCATGGTCAGGATTGGA	59.006	123	0	122	ACACACATGCACGCACGC	62.312	CTGCATGGTCAGGATTGGAGT	60.065	122	0	121
Cluster-17195.0	(ATT)5	126	140	AACTGATAATAATGACACGAAACGT	57.409	GCGAAGTGCAGACAAGACTG	59.49	169	70	238	ACAATGAAAGTGGACTAGATAACTGA	58.093	GCGAAGTGCAGACAAGACTG	59.49	189	50	238	AACTGATAATAATGACACGAAACGT	57.409	CTAGGCAACCCCCAAGCTAT	59.153	210	70	279
Cluster-17208.0	(AC)8	363	378	TGTGTGTGTTTTGTGGAACGG	59.8	CGGAGATGAGAAATATAGTGTGCG	59.381	201	232	432	GTGTGTGTTTTGTGGAACGGT	59.8	CGGAGATGAGAAATATAGTGTGCG	59.381	200	233	432	TGGTGTGGTAGCAAGTGTTGT	60.065	GGAGATGAGAAATATAGTGTGCGG	59.074	280	152	431
Cluster-1722.0	(AC)6	544	555	TCAGTTATGATCAGTCTGTTCAGA	57.159	ACACAAGTCACTGTATACCTTATCA	57.523	262	394	655	TCAGTTATGATCAGTCTGTTCAGATGA	59.877	ACACAAGTCACTGTATACCTTATCA	57.523	262	394	655	CAGTTATGATCAGTCTGTTCAGATGA	58.737	ACACAAGTCACTGTATACCTTATCA	57.523	261	395	655
Cluster-17240.0	(CAC)6	217	234	TGTGGTCGTCCTTGTCCTCT	60.469	TTCAGAAGGTGGTTGGAGGC	59.89	251	12	262	TGTGGTCGTCCTTGTCCTCT	60.469	GAAGGTGGTTGGAGGCACTT	60.179	247	12	258	ATGTGGTCGTCCTTGTCCTC	59.391	TTCAGAAGGTGGTTGGAGGC	59.89	252	11	262
Cluster-1730.0	(GA)6	235	246	TCGTTCGTTGTAGGTACGCC	60.11	AGGCACCAGCTAGATTTGCA	59.671	233	176	408	TTGTCTGTGCGGTCTGTGAA	59.823	AGGCACCAGCTAGATTTGCA	59.671	198	211	408	CGTTGTAGGTACGCCTGACA	59.758	AGGCACCAGCTAGATTTGCA	59.671	228	181	408
Cluster-17307.0	(CA)6	364	375	ACAAACACAGAAGCTCACAGT	58.009	GATATGCTCTGGGTGCTGCT	59.892	152	332	483	ACAAACACAGAAGCTCACAGT	58.009	ATATGCTCTGGGTGCTGCTG	60.179	151	332	482	ACAAACACAGAAGCTCACAGT	58.009	TGTGGATATGCTCTGGGTGC	59.819	156	332	487
Cluster-17328.0	(GA)6	487	498	AATAACATAAGCGCGCGTGC	60.316	TCGTTCTTCAATATTTTGGACACTT	57.495	249	297	545	TGCGTGTGTGTTTGTGCAAG	60.456	TCGTTCTTCAATATTTTGGACACTT	57.495	232	314	545	GCGTGTGTGTTTGTGCAAGT	60.456	TCGTTCTTCAATATTTTGGACACTT	57.495	231	315	545
Cluster-17347.0	(TCT)5	413	427	GTAGGAGCGATTGACCGACC	60.249	CCGTAACAGGCAGTACTACCT	58.902	250	212	461	TAGGAGCGATTGACCGACCT	60.395	CCGTAACAGGCAGTACTACCT	58.902	249	213	461	GGAGCGATTGACCGACCTTA	59.541	CCGTAACAGGCAGTACTACCT	58.902	247	215	461
Cluster-1738.0	(CGG)5	895	909	TTACCACCAAGCGGAGGAAC	59.964	GCTGGGACGTCCTGTAAACA	59.966	237	802	1038	GGTGGTTACGGAGGAAAGCA	59.964	GCTGGGACGTCCTGTAAACA	59.966	261	778	1038	GCAGGTGGTTACGGAGGAAA	59.964	GCTGGGACGTCCTGTAAACA	59.966	264	775	1038
Cluster-17392.0	(CG)6	147	158	AGGGCATAGTAAACCCAGAGT	58.153	AGCAACCGAAGAAGATCCGA	59.104	155	57	211	AGGGCATAGTAAACCCAGAGTTG	60.054	AGCAACCGAAGAAGATCCGA	59.104	155	57	211	GGGCATAGTAAACCCAGAGTTGA	60.055	AGCAACCGAAGAAGATCCGA	59.104	154	58	211
Cluster-17427.2	(TA)7	357	370	CGAGCATATGTTTCGCACGG	60.043	TCATACGTGTGTGATTTTACGCA	59.011	160	277	436	TCGCACGGACAGATTACCAG	59.827	TCATACGTGTGTGATTTTACGCA	59.011	148	289	436	AACCCGCTTCCCCTGTTTAC	60.251	TCATACGTGTGTGATTTTACGCA	59.011	117	320	436
Cluster-17444.0	(AGC)5	581	595	CCCCAGAGATGTTTGCACGT	60.606	GTGGAAGGGTTCGCTGATGA	60.036	207	483	689	ACCCCAGAGATGTTTGCACG	60.606	GTGGAAGGGTTCGCTGATGA	60.036	208	482	689	CCCCAGAGATGTTTGCACGT	60.606	AAGCAACTGCAGAGATGGCT	59.962	161	483	643
Cluster-17549.1	(AT)7	620	633	AGTTTCTTAGTGCACAGAGGCA	59.895	TGAGGGTCAAAGTGAGGTGG	59.235	140	564	703	AGTTTCTTAGTGCACAGAGGCA	59.895	GAGGGTCAAAGTGAGGTGGA	58.943	139	564	702	GTTTCTTAGTGCACAGAGGCA	58.506	TGAGGGTCAAAGTGAGGTGG	59.235	139	565	703
Cluster-17551.0	(TG)7	58	71	AGTAGGTGTTCTGGTTGGCG	59.965	ACGGTAAATCATCAGGCGGT	59.46	212	21	232	TAGGTGTTCTGGTTGGCGTG	60.25	ACGGTAAATCATCAGGCGGT	59.46	210	23	232	GTAGGTGTTCTGGTTGGCGT	60.25	ACGGTAAATCATCAGGCGGT	59.46	211	22	232
Cluster-17588.0	(TCA)5	216	230	CAGCACCAGCACAGTACTGT	60.25	TCGTCAGCAAGACCGGAAAA	59.895	141	171	311	CAGCACCAGCACAGTACTGT	60.25	TTCGTCAGCAAGACCGGAAA	59.895	142	171	312	CAGCACCAGCACAGTACTGT	60.25	CTTCGTCAGCAAGACCGGAA	60.32	143	171	313
Cluster-17597.0	(TG)6	348	359	TGGCCAATCCACCTGAATCA	59.297	AGTGCATTTTTATCAACTTTGAAGCT	58.788	264	162	425	TGGCCAATCCACCTGAATCA	59.297	GTGCATTTTTATCAACTTTGAAGCT	57.588	263	162	424	TGGCCAATCCACCTGAATCA	59.297	AGTGCATTTTTATCAACTTTGAAGC	57.588	264	162	425
Cluster-17636.1	(TG)6	347	358	ACCAGTTTGACAGTTTGTTGGT	58.838	TGCTTACTTCACGTACAGATCACA	60.023	218	258	475	AACCAGTTTGACAGTTTGTTGGT	59.423	TGCTTACTTCACGTACAGATCACA	60.023	219	257	475	ACCAGTTTGACAGTTTGTTGGT	58.838	GCTTACTTCACGTACAGATCACA	58.518	217	258	474
Cluster-17659.0	(GAA)5	385	399	CCGTTGAAAGGAGAAACAGCA	59.053	TGTTGTACCACAGCGTCAAGT	60.135	179	257	435	ACCGTTGAAAGGAGAAACAGC	59.053	TGTTGTACCACAGCGTCAAGT	60.135	180	256	435	CCGTTGAAAGGAGAAACAGCAG	60.032	TGTTGTACCACAGCGTCAAGT	60.135	179	257	435
Cluster-17665.0	(AGA)5	452	466	TCTGAACCGGAGTTAGCTGC	59.753	CTCTGCTGTCTTGTCGTGGT	59.967	279	270	548	TCTGAACCGGAGTTAGCTGC	59.753	TGTCTTGTCGTGGTGTCCTG	59.896	273	270	542	GGAGCACGAGGAAGTGAAGG	60.39	CTCTGCTGTCTTGTCGTGGT	59.967	259	290	548
Cluster-17675.0	(TC)6	43	54	AGGAAACTAAACATACATTCTGCCA	58.755	TGATTTCTGTTTAATGCCCGTGA	58.924	230	11	240	AGGAAACTAAACATACATTCTGCCA	58.755	AGTGATTTCTGTTTAATGCCCGT	58.921	232	11	242	AGGAAACTAAACATACATTCTGCCA	58.755	AGTGATTTCTGTTTAATGCCCGTG	60.083	232	11	242
Cluster-17677.0	(CG)9	143	160	GGTGAGCGTTGGTCAGACTA	59.398	GATTTGCGTGGAATGTGCGT	60.11	181	4	184	GGTGAGCGTTGGTCAGACTA	59.398	TCGCACGCTTGACAAGAAAC	59.697	242	4	245	GGTGAGCGTTGGTCAGACTA	59.398	GTTCGCACGCTTGACAAGAA	59.697	244	4	247
Cluster-17697.0	(GT)7	216	229	ACCCTCTTTGCGAGTTGATT	57.431	CACAGAATGTGCAATGACAAAGT	58.386	181	188	368	ACCCTCTTTGCGAGTTGATT	57.431	ACAGAATGTGCAATGACAAAGT	57.076	180	188	367	ACCCTCTTTGCGAGTTGATTAGT	59.992	CACAGAATGTGCAATGACAAAGT	58.386	181	188	368
Cluster-17712.0	(GC)6	43	54	TGGGCCTACTTTTCTTGACCA	59.222	GCCCTCCTTGCAGAACCTAC	60.393	103	8	110	GTGGGCCTACTTTTCTTGACC	58.84	GCCCTCCTTGCAGAACCTAC	60.393	104	7	110	TGGGCCTACTTTTCTTGACCAA	59.824	GCCCTCCTTGCAGAACCTAC	60.393	103	8	110
Cluster-17739.0	(TA)6	703	714	CCGGGAATGCTGTTTTCCAC	59.756	ATGTGTAAGTGTGTAGCCTACAT	57.323	226	554	779	CCGGGAATGCTGTTTTCCAC	59.756	ACATATGTGTAAGTGTGTAGCCT	57.323	230	554	783	CAAATTGCCGGGAATGCTGT	59.753	ATGTGTAAGTGTGTAGCCTACAT	57.323	233	547	779
Cluster-17747.0	(TG)6	122	133	TCAAGCTTGCAGAAAGTAGAGT	57.657	ACCTTGCTGTCACCTCATCAG	59.997	150	60	209	TCAAGCTTGCAGAAAGTAGAGT	57.657	ACCTTGCTGTCACCTCATCA	58.941	150	60	209	TCAAGCTTGCAGAAAGTAGAGT	57.657	CCTTGCTGTCACCTCATCAGA	59.723	149	60	208
Cluster-17795.0	(CTA)7	158	178	ACATTGTACCGGTGCTCAGT	59.315	TTGCGCGGATAATGTCTCGA	59.898	167	54	220	ACATTGTACCGGTGCTCAGT	59.315	GTTGCGCGGATAATGTCTCG	59.77	168	54	221	TCGTACATTGTACCGGTGCT	59.11	TTGCGCGGATAATGTCTCGA	59.898	171	50	220
Cluster-17823.0	(TG)6	30	41	TTTCTCAGCCACGTGTTGTT	58.255	ATTTTTGTGGAACCGCTCGC	60.04	111	2	112	TTTTCTCAGCCACGTGTTGT	58.255	ATTTTTGTGGAACCGCTCGC	60.04	112	1	112	TTTTCTCAGCCACGTGTTGT	58.255	CCGCTCGCCCTGATTACATA	59.683	100	1	100
Cluster-17838.0	(TG)6	117	128	TCCAGCTTATGAGTGAGCAGAC	59.833	CGTATTCCATTGCCCGCTTG	59.971	211	23	233	CCAGCTTATGAGTGAGCAGACT	59.832	CGTATTCCATTGCCCGCTTG	59.971	210	24	233	GCTTTCCAGCTTATGAGTGAGC	59.646	CGTATTCCATTGCCCGCTTG	59.971	215	19	233
Cluster-17838.1	(AC)7	198	211	TGCCTGCAGTCGTCTTAGTG	60.038	GACGTGCAACCCCTAACTGA	59.966	177	99	275	TGCCTGCAGTCGTCTTAGTG	60.038	AGACGTGCAACCCCTAACTG	59.965	178	99	276	TTTCTGCCTGCAGTCGTCTT	59.893	GACGTGCAACCCCTAACTGA	59.966	181	95	275
Cluster-17840.0	(CT)6	367	378	TGCCAGTTGACACGCTAACA	60.179	GCAAAGCGCGGAATTGAACT	60.387	256	317	572	AGCAGAAAAGGCTGTCCCAG	60.251	GCAAAGCGCGGAATTGAACT	60.387	237	336	572	AAGGCTGTCCCAGTAACGTC	59.679	GCGTTGCGCGTTCTATAACA	59.632	279	343	621
Cluster-17886.0	(AC)7	292	305	TCTCACGTTACAAAATTGAGTGTGA	59.187	GGCTCCAGTATTTGTTCATGGG	59.31	270	260	529	CTCACGTTACAAAATTGAGTGTGA	57.957	GGCTCCAGTATTTGTTCATGGG	59.31	269	261	529	TCTCACGTTACAAAATTGAGTGTG	57.957	GGCTCCAGTATTTGTTCATGGG	59.31	270	260	529
Cluster-17894.0	(TTC)5	284	298	CCATTTCGTGCAAGCGGAAT	59.829	GATAAAGAAGGCTGTGGCGC	59.621	211	148	358	GCGCCGTGTAAGTAGGGATT	60.179	GATAAAGAAGGCTGTGGCGC	59.621	191	168	358	ATTTCGTGCAAGCGGAATGC	60.457	GATAAAGAAGGCTGTGGCGC	59.621	209	150	358
Cluster-17951.0	(CA)6	431	442	TGTCAGATGATGCCGGCAAT	60.107	ACTTCTGTTGTGTCTTGAAGATGT	58.568	210	339	548	ATGTCAGATGATGCCGGCAA	60.107	ACTTCTGTTGTGTCTTGAAGATGT	58.568	211	338	548	AATGTCAGATGATGCCGGCA	60.107	ACTTCTGTTGTGTCTTGAAGATGT	58.568	212	337	548
Cluster-18004.0	(ACT)5	300	314	AGTTTCAACTGACGCTGGAA	57.674	TACCACCCGTTGATGCTGAC	60.037	159	256	414	AGTTTCAACTGACGCTGGAA	57.674	GTACCACCCGTTGATGCTGA	60.037	160	256	415	ACGCTGGAATAATCCTCTTCGT	59.569	TACCACCCGTTGATGCTGAC	60.037	148	267	414
Cluster-18025.0	(GT)7	210	223	ACAGTTTTGCCCACAACACG	59.828	GTAAGAGCGGAGGCGTAGTC	59.971	233	56	288	TGCCCACAACACGGTAATGT	60.179	GTAAGAGCGGAGGCGTAGTC	59.971	226	63	288	ACAGTTTTGCCCACAACACG	59.828	AGAATGTAAGAGCGGAGGCG	59.897	238	56	293
Cluster-18049.0	(AC)7	458	471	GGCCGATTCTGACGTCTTCT	59.826	GGCAACCATACTCCCCTTCC	60.107	220	290	509	ACACGTTTCACCGACTTCGT	60.179	GGCAACCATACTCCCCTTCC	60.107	157	353	509	AGGTTTATGCGGCCGATTCT	59.82	GGCAACCATACTCCCCTTCC	60.107	230	280	509
Cluster-1806.0	(AG)7	210	223	CGTGTGTGTGTGGTATTCAGC	59.805	AGCTCTACCACAAATACAGTCAA	57.516	196	79	274	CGTGTGTGTGTGGTATTCAGC	59.805	AAGCTCTACCACAAATACAGTCA	57.516	197	79	275	GCGTGTGTGTGTGGTATTCAG	59.805	AGCTCTACCACAAATACAGTCAA	57.516	197	78	274
Cluster-18069.0	(TTA)5	102	116	AACCGCATTGCAATGGACAG	59.756	TGAAACCAATTACTGTAAGAGCACA	58.941	209	5	213	CCGCATTGCAATGGACAGTG	60.457	TGAAACCAATTACTGTAAGAGCACA	58.941	207	7	213	CGCATTGCAATGGACAGTGA	59.477	TGAAACCAATTACTGTAAGAGCACA	58.941	206	8	213
Cluster-18069.0	(GT)9	405	422	ACACCTGCCAAGAAGTAAAACC	59.044	ACAAATTTTCAGTCTGTTAGATCACA	57.549	209	371	579	ACCTGCCAAGAAGTAAAACCTCA	60.118	ACAAATTTTCAGTCTGTTAGATCACA	57.549	207	373	579	ACACCTGCCAAGAAGTAAAACC	59.044	AGTCTGTTAGATCACATTATATTGGCT	58.345	199	371	569
Cluster-18094.0	(CG)6	421	432	GTGTGTGCAGACGACTGACT	60.249	TGCACGGATGTTACTCCTGT	59.026	157	315	471	TTCACTTCCTTCGCTGCTCC	60.321	TGCACGGATGTTACTCCTGT	59.026	124	348	471	GTGTGTGCAGACGACTGACT	60.249	CTGCACGGATGTTACTCCTGT	60.067	158	315	472
Cluster-18095.0	(CA)8	199	214	TGAGTGAAACATGCCTTTGAGG	59.113	TGAACAGTCTGTCTCACAGGA	58.334	216	75	290	GAGTGAAACATGCCTTTGAGGT	59.113	TGAACAGTCTGTCTCACAGGA	58.334	215	76	290	AGTGAAACATGCCTTTGAGGT	58.051	TGAACAGTCTGTCTCACAGGA	58.334	214	77	290
Cluster-18096.0	(GT)8	1212	1227	TATGGCGCCATGCTCTTCAA	60.107	ACGTAGCTGTAACCAGAAGCC	60.067	179	1109	1287	TATGGCGCCATGCTCTTCAA	60.107	CGTAGCTGTAACCAGAAGCCA	60.067	178	1109	1286	GGCGCCATGCTCTTCAAATT	59.826	ACGTAGCTGTAACCAGAAGCC	60.067	176	1112	1287
Cluster-18131.0	(TG)6	1194	1205	ACAGTACAGATGCCGCTAACA	59.451	ACTTTAACCCTCAACGCTTTGT	58.715	264	1080	1343	ACAGTACAGATGCCGCTAACA	59.451	ACCCTCAACGCTTTGTAAATCA	58.518	258	1080	1337	ACAGTACAGATGCCGCTAACA	59.451	AACTTTAACCCTCAACGCTTTGT	59.302	265	1080	1344
Cluster-18155.0	(CG)6	156	167	CACTTCACATTTCACCCGCG	60.11	TTTTAAGGTTTGCGGCGCAT	59.684	108	123	230	ACTTCACATTTCACCCGCGA	60.25	TTTTAAGGTTTGCGGCGCAT	59.684	107	124	230	CACTTCACATTTCACCCGCG	60.11	GTTTTAAGGTTTGCGGCGCA	60.595	109	123	231
Cluster-18165.0	(CA)7	91	104	TGGGTTACAGTTACAGCAGAAGT	59.61	AGCATGTTAATTGTGGGATTTGGT	59.468	160	3	162	TGGGTTACAGTTACAGCAGAAGT	59.61	GCATGTTAATTGTGGGATTTGGT	58.169	159	3	161	TGGGTTACAGTTACAGCAGAAGT	59.61	CAGCATGTTAATTGTGGGATTTGG	59.128	161	3	163
Cluster-18205.0	(CA)6	714	725	ATGTGAACGTCTGCGGGATT	60.036	ACCGATGATTGTTGCCGTCT	60.036	203	629	831	AATGTGAACGTCTGCGGGAT	60.036	ACCGATGATTGTTGCCGTCT	60.036	204	628	831	ATGTGAACGTCTGCGGGATT	60.036	ACTTTGAATGGCGGTGGAGT	59.89	170	629	798
Cluster-18239.0	(CTT)5	1301	1315	CTGTGCTTAGCAACCTCCCA	59.963	GATTGCTGGAAAACGCAGCA	60.039	224	1247	1470	GCTTAGCAACCTCCCACACT	59.963	GATTGCTGGAAAACGCAGCA	60.039	220	1251	1470	CTGTGCTTAGCAACCTCCCA	59.963	GGAAAACGCAGCACTAGCAG	59.833	217	1247	1463
Cluster-18261.0	(GT)8	637	652	GAGGTTCTCCTGTCTCGAACA	59.113	CAAGAGGTTTATGGGGCGGT	60.034	271	432	702	AGGTTCTCCTGTCTCGAACA	58.003	CAAGAGGTTTATGGGGCGGT	60.034	270	433	702	AGAGGTTCTCCTGTCTCGAAC	58.836	CAAGAGGTTTATGGGGCGGT	60.034	272	431	702
Cluster-18264.0	(AC)6	62	73	ACAAAACAATGTACCGATCAGTAAAC	58.643	TGGTTTTACTGGCGTGTAGGT	59.583	160	33	192	ACAAAACAATGTACCGATCAGTAAA	57.501	TGGTTTTACTGGCGTGTAGGT	59.583	160	33	192	AGAATACAAAACAATGTACCGATCAGT	59.394	TGGTTTTACTGGCGTGTAGGT	59.583	165	28	192
Cluster-18285.0	(AC)6	251	262	TGCTTAGTGATAAGTTCTGCCGA	59.805	TCCTGGAATGCGATTTGATGA	57.72	221	168	388	TGCTTAGTGATAAGTTCTGCCGA	59.805	CCTGGAATGCGATTTGATGATGT	59.683	220	168	387	TGCTTAGTGATAAGTTCTGCCGA	59.805	TCCTGGAATGCGATTTGATGATG	59.433	221	168	388
Cluster-18289.0	(CA)6	318	329	CAATGCGTTTCGGCCACTAC	60.179	GCCCCGAGTTCCCCTAATTG	60.466	231	272	502	TTACAATGCGTTTCGGCCAC	59.761	GCCCCGAGTTCCCCTAATTG	60.466	234	269	502	GTTACAATGCGTTTCGGCCA	59.761	GCCCCGAGTTCCCCTAATTG	60.466	235	268	502
Cluster-18299.0	(TG)6	354	365	GGTAGTGCCAGACCACACAA	59.892	GGGGCTGTGAACATGAACCA	60.539	199	231	429	GGTAGTGCCAGACCACACAA	59.892	TGCAACTGTATGTGTGCGTG	59.414	222	231	452	GGTAGTGCCAGACCACACAA	59.892	GCAACTGTATGTGTGCGTGT	59.414	221	231	451
Cluster-18307.0	(GA)7	438	451	TGGGGTATATGTGTGCGTGT	59.094	AATTGCCATGGAAGGGGGTT	59.881	249	392	640	TGGGGTATATGTGTGCGTGT	59.094	GGGGTTGTTGGCCACTTAGT	60.179	235	392	626	TGGGGTATATGTGTGCGTGT	59.094	AACCGGTGTTGGGAAAGGAA	59.741	280	392	671
Cluster-18330.1	(AG)8	27	42	AGATAAGAGAGACAGTCGTGGG	58.716	TGACTCCCGTCTGTCCTCAT	59.96	101	2	102	AGATAAGAGAGACAGTCGTGGG	58.716	GCTTCAACCAATCTGCCTGC	60.109	207	2	208	AGATAAGAGAGACAGTCGTGGG	58.716	GCATACAGTGAGTGTTGCCG	59.556	189	2	190
Cluster-18377.0	(GT)7	500	513	GCTCTCTTGTGTGTGCATGC	60.11	TACACGCACAATGAAGCCCA	60.251	222	463	684	GCTCTCTTGTGTGTGCATGC	60.11	CGCACAATGAAGCCCACTTT	59.685	218	463	680	GCTCTCTTGTGTGTGCATGC	60.11	CTACACGCACAATGAAGCCC	59.552	223	463	685
Cluster-18378.0	(AC)6	876	887	AATGCAGTAACACCCAGGCA	59.888	AGTGGCAAGTCATAACTGCTGA	59.961	103	825	927	AATGCAGTAACACCCAGGCA	59.888	ACAGTGGCAAGTCATAACTGC	58.846	105	825	929	AATGCAGTAACACCCAGGCA	59.888	CAGTGGCAAGTCATAACTGCTG	59.839	104	825	928
Cluster-18402.0	(GTT)5	112	126	GATCCCACCAACTCATGCCA	60.034	ACATGTGTGTGTGTGTAGCA	57.676	180	89	268	AGATCCCACCAACTCATGCC	59.743	ACATGTGTGTGTGTGTAGCA	57.676	181	88	268	GATCCCACCAACTCATGCCA	60.034	AACATGTGTGTGTGTGTAGCA	58.362	181	89	269
Cluster-18402.0	(AC)6	254	265	GATCCCACCAACTCATGCCA	60.034	AGGGGTTGTTCATTACAGAGTCT	59.089	261	89	349	GATCCCACCAACTCATGCCA	60.034	CCCTTTTTCCTTTTGTTAGGGGT	59.029	278	89	366	GATCCCACCAACTCATGCCA	60.034	AGGGGTTGTTCATTACAGAGTCTC	60.02	261	89	349
Cluster-18418.0	(AT)6	871	882	TACCTCCCCTCACTGACCTG	59.959	CGCGACTGTTGAAGGAGGAT	60.109	194	739	932	TACCTCCCCTCACTGACCTG	59.959	TTCGCGACTGTTGAAGGAGG	60.32	196	739	934	CAACGCCCCTTTGAAACCAA	59.538	CGCGACTGTTGAAGGAGGAT	60.109	148	785	932
Cluster-18419.0	(TG)8	472	487	TGGATCCTTCTTTGTAGCCACA	59.358	TGCATCTCCCCCAAAATTGTG	59.099	205	384	588	TGTGGATCCTTCTTTGTAGCCA	59.358	TGCATCTCCCCCAAAATTGTG	59.099	207	382	588	TGGATCCTTCTTTGTAGCCACA	59.358	GCATCTCCCCCAAAATTGTGT	59.098	204	384	587
Cluster-18421.0	(TA)7	645	658	GCAATGACAAAGTGAGGCACA	59.662	CACAGAATGCAAGAAATGAGTCCA	59.783	203	516	718	TGCAATGACAAAGTGAGGCAC	59.662	CACAGAATGCAAGAAATGAGTCCA	59.783	204	515	718	GCAATGACAAAGTGAGGCACA	59.662	ACAGAATGCAAGAAATGAGTCCA	58.599	202	516	717
Cluster-18437.0	(TAC)6	792	809	CAGTGAACCTGTATGACAAACGA	58.945	AGAACTTGTGTGATCCCCGT	58.943	250	711	960	CAGTGAACCTGTATGACAAACGA	58.945	GCCAGAACTTGTGTGATCCC	58.831	253	711	963	CAGTGAACCTGTATGACAAACGA	58.945	GGCCAGAACTTGTGTGATCC	58.831	254	711	964
Cluster-18440.0	(CA)7	446	459	ACAGTGAGGAAGCATGCACA	59.891	CGTGTCAGTAAAATCCTGTGTGG	59.814	178	368	545	TCGACAGTGAGGAAGCATGC	60.39	CGTGTCAGTAAAATCCTGTGTGG	59.814	181	365	545	CGACAGTGAGGAAGCATGCA	60.671	CGTGTCAGTAAAATCCTGTGTGG	59.814	180	366	545
Cluster-18446.0	(GT)7	177	190	GCTCTGATTGTGGGGTTCTGA	59.996	GGTGTTCACATCTCATGCAGC	59.868	209	72	280	TGCTCTGATTGTGGGGTTCT	58.933	GGTGTTCACATCTCATGCAGC	59.868	210	71	280	TGCTCTGATTGTGGGGTTCTG	60.272	GGTGTTCACATCTCATGCAGC	59.868	210	71	280
Cluster-18449.0	(CAT)5	295	309	CACCGCTCCCAGAAATCCTT	60.035	AGAGAAGCATGAGGTTGGAACA	59.627	224	148	371	CACCGCTCCCAGAAATCCTT	60.035	CAACCTTGAAATACTGCTGCCA	59.442	189	148	336	CACCGCTCCCAGAAATCCTT	60.035	ACCTTGAAATACTGCTGCCA	57.415	187	148	334
Cluster-18453.0	(TTC)5	85	99	TGCCATATAAGGTAGAGAGAGTGTG	59.463	TGCAAGTGGTTGGTGTCACT	60.035	199	17	215	TGCCATATAAGGTAGAGAGAGTGTG	59.463	AGCAAGCAGTTTGGACCAGA	59.817	137	17	153	TGCCATATAAGGTAGAGAGAGTGT	58.294	TGCAAGTGGTTGGTGTCACT	60.035	199	17	215
Cluster-18472.0	(ATT)5	288	302	AGGCAACAGGTAAAAGCGGT	60.179	ACCTGCTTTGAACCTCCCAC	60.179	267	108	374	AGGCAACAGGTAAAAGCGGT	60.179	ACCTCCCACCCCTTAAAGGA	59.802	256	108	363	AGGCAACAGGTAAAAGCGGT	60.179	CTTTGAACCTCCCACCCCTT	59.517	262	108	369
Cluster-18487.0	(CA)6	2200	2211	CCTTTGTGGGCATCTGTGAAC	59.729	TTGTGGGACTAAGTGGCAGA	58.57	100	2176	2275	CCTTTGTGGGCATCTGTGAA	58.38	TTGTGGGACTAAGTGGCAGA	58.57	100	2176	2275	CCTTTGTGGGCATCTGTGAAC	59.729	TTGTGGGACTAAGTGGCAGAT	59.015	100	2176	2275
Cluster-18508.0	(ATT)5	650	664	ACCTGTGATCACAATGTGTAGT	57.376	TGACCAAGGATAAGCAGTAAGAT	57.042	234	554	787	ACCTGTGATCACAATGTGTAGT	57.376	ATGACCAAGGATAAGCAGTAAGA	57.042	235	554	788	ACCTGTGATCACAATGTGTAGT	57.376	ACCAAGGATAAGCAGTAAGATTCTGT	60.07	232	554	785
Cluster-1851.0	(TG)6	286	297	ACCTCAATATGGACTGCCTAACA	59.22	AGGCAGTGAGTGAAATTGGCT	60.203	254	85	338	ACCTCAATATGGACTGCCTAACA	59.22	GGCAGTGAGTGAAATTGGCT	58.749	253	85	337	ACCTCAATATGGACTGCCTAACA	59.22	AGGCAGTGAGTGAAATTGGC	58.749	254	85	338
Cluster-1855.0	(TG)6	115	126	TCACTCGTGGTGTTAGTACGC	60.069	TCACACACAGGCCAATTTCCT	60.134	257	61	317	TCACTCGTGGTGTTAGTACGC	60.069	TCACACACAGGCCAATTTCC	58.673	257	61	317	TCACTCGTGGTGTTAGTACGC	60.069	CACACACAGGCCAATTTCCT	58.669	256	61	316
Cluster-18552.0	(CA)6	159	170	TACAACACTGGCACGCAGAA	60.179	TAATCAGGGCTGGCTTTGGG	60.033	220	87	306	ATTGTACAACACTGGCACGC	59.409	TAATCAGGGCTGGCTTTGGG	60.033	224	83	306	TGCTTCCATGTACAGGCAGT	59.308	TAATCAGGGCTGGCTTTGGG	60.033	191	116	306
Cluster-18594.0	(AC)6	445	456	ACTCTTCTTGTGTGCATGAGGA	59.63	TGTGGTGTTGATTGTGGTGT	57.864	154	350	503	ACTCTTCTTGTGTGCATGAGGA	59.63	TGTGGTGTTGATTGTGGTGTT	58.549	154	350	503	ACTCTTCTTGTGTGCATGAGG	58.224	TGTGGTGTTGATTGTGGTGT	57.864	154	350	503
Cluster-18623.1	(GC)6	871	882	AGTTCGCAAATGCACGACAC	60.041	TGCTATCTTTGACTTGGGCTCT	59.427	265	681	945	TCCCACCTCTTTCTCCCTGT	59.806	TGCTATCTTTGACTTGGGCTCT	59.427	209	737	945	TGTACCCATACGTGCGTTCG	60.456	TGCTATCTTTGACTTGGGCTCT	59.427	240	706	945
Cluster-18623.2	(GC)6	871	882	AGTTCGCAAATGCACGACAC	60.041	TGCTATCTTTGACTTGGGCTCT	59.427	265	681	945	TCCCACCTCTTTCTCCCTGT	59.806	TGCTATCTTTGACTTGGGCTCT	59.427	209	737	945	TGTACCCATACGTGCGTTCG	60.456	TGCTATCTTTGACTTGGGCTCT	59.427	240	706	945
Cluster-18641.0	(CA)6	1179	1190	AGGCGTTAACAATCCAGGCA	59.962	CGACCTTCTGTGCACAAACA	58.986	280	1008	1287	CAAAGTACCGGTTCAAGGCG	59.484	CGACCTTCTGTGCACAAACA	58.986	229	1059	1287	CAAAGTACCGGTTCAAGGCG	59.484	CAAACGACCTTCTGTGCACA	58.986	233	1059	1291
Cluster-18664.0	(AT)6	429	440	CGGGCACAGTGGTTACAAAG	59.409	TGTGAAGATGAAACCGATATACGT	58.102	280	233	512	AACTTGCACGACTTCACTACT	57.546	GCCATTTGTGAAGATGAAACCGA	60.058	136	383	518	TCAGCTCTTTCCTAGATGCTCT	58.359	GCCATTTGTGAAGATGAAACCGA	60.058	210	309	518
Cluster-18670.0	(TG)6	160	171	TGACCGAAATTTACCTGAATCCA	58.087	GGCTCCCCCAACATATGCAA	60.397	223	84	306	GTTGACCGAAATTTACCTGAATCCA	59.818	GGCTCCCCCAACATATGCAA	60.397	225	82	306	TGTTGACCGAAATTTACCTGAATCC	59.818	GGCTCCCCCAACATATGCAA	60.397	226	81	306
Cluster-18677.0	(ATT)5	126	140	ACTCGCACGGAAATGTCTGT	59.966	AGCACACACGTGTTTTCAGA	58.267	171	76	246	ACTCGCACGGAAATGTCTGT	59.966	TGGTTAAAGCACACACGTGT	58.26	178	76	253	ACTCGCACGGAAATGTCTGT	59.966	ACTCATGTTTACACGTCGCAC	59.209	147	76	222
Cluster-18688.1	(CA)7	325	338	GGCCTCTGATGTGCCTTGAT	60.107	ATTACACCAGACGGGCCAAG	60.035	224	215	438	CTCCCAGTCAGTCACGCAAA	60.25	ATTACACCAGACGGGCCAAG	60.035	192	247	438	TTATATCCGTCCGAACCGCC	59.685	ATTACACCAGACGGGCCAAG	60.035	165	274	438
Cluster-18724.0	(AAT)5	221	235	TCCCAGGCTGAGCTATCTGT	60.032	TGCAGAAGATGAATGGTTCAGTG	59.245	143	133	275	AGAAGTCCCAGGCTGAGCTA	59.958	TGCAGAAGATGAATGGTTCAGTG	59.245	148	128	275	TACCAGTCACACTGCACAGC	60.25	TGCAGAAGATGAATGGTTCAGTG	59.245	252	24	275
Cluster-18762.0	(GT)8	275	290	ACATTTTCAGGAGTTGTTGCTG	57.688	CCAGGGCTAAATTGTCCAGC	58.894	268	204	471	ACATTTTCAGGAGTTGTTGCTG	57.688	GGCTAAATTGTCCAGCACTGC	60.135	264	204	467	ACATTTTCAGGAGTTGTTGCTG	57.688	AGGGCTAAATTGTCCAGCACT	59.644	266	204	469
Cluster-18772.0	(CG)6	300	311	CTGCAACACAAGACCACAGC	59.97	CTGAGCATAAACTCACGCGC	59.974	267	75	341	GCTGCAACACAAGACCACAG	59.97	CTGAGCATAAACTCACGCGC	59.974	268	74	341	AAGAAAAGCCGCCGTTTGAC	59.97	CTGAGCATAAACTCACGCGC	59.974	183	159	341
Cluster-18799.0	(TG)6	797	808	AGTGACAGTGCTGCCATCTG	60.321	TGTCGAGTTTTCACTGTAATTATGTG	58.207	272	566	837	AGTGACAGTGCTGCCATCTG	60.321	TGTCGAGTTTTCACTGTAATTATGT	57.044	272	566	837	CATCTGGCAGTGGCTTCCTA	59.457	TGTCGAGTTTTCACTGTAATTATGTG	58.207	258	580	837
Cluster-18862.0	(AAG)5	138	152	ACCCGTTAGTCCTAGACCGT	59.67	CAGCCAGTGGTTGATGTTGC	60.039	251	80	330	ACCCGTTAGTCCTAGACCGT	59.67	GCAGCCAGTGGTTGATGTTG	60.039	252	80	331	ACCCGTTAGTCCTAGACCGT	59.67	AGCAGCCAGTGGTTGATGTT	60.179	253	80	332
Cluster-1889.0	(TTG)5	97	111	GCTGTTATGAATATTGCTATTACCGC	59.038	CGCTCTCACGCCCTATACAG	60.04	180	36	215	GCTGTTATGAATATTGCTATTACCGCT	60.148	CGCTCTCACGCCCTATACAG	60.04	180	36	215	AGCTGTTATGAATATTGCTATTACCGC	60.148	CGCTCTCACGCCCTATACAG	60.04	181	35	215
Cluster-18901.0	(TAG)5	396	410	TGTGGTGGTAGTGATGGTAGT	58.103	TCTCGCGTTCACTTGTACGT	59.691	279	356	634	TGCAGTATGTGGTGGTAGTGA	58.747	TCATCAACTACCGCTGATGCT	59.518	101	349	449	ATGTGGTGGTAGTGATGGTAGT	58.549	TCTCGCGTTCACTTGTACGT	59.691	280	355	634
Cluster-18938.1	(TTA)5	100	114	GCCCCCTTCAAAGTCATGTA	57.493	ACCCACTGTATGCGTGCATA	59.46	258	0	257	GCCCCCTTCAAAGTCATGTA	57.493	TACCCACTGTATGCGTGCAT	59.46	259	0	258	GCCCCCTTCAAAGTCATGTA	57.493	ATACCCACTGTATGCGTGCA	59.46	260	0	259
Cluster-18946.0	(AC)6	424	435	TGCATTTGGAATTATGTTGCACA	58.109	AGAGTGGAAGGGGAGAGAGT	58.911	254	391	644	TGCATTTGGAATTATGTTGCACAG	59.07	AGAGTGGAAGGGGAGAGAGT	58.911	254	391	644	GCATTTGGAATTATGTTGCACAGT	59.069	AGAGTGGAAGGGGAGAGAGT	58.911	253	392	644
Cluster-18967.0	(CA)7	180	193	ATCTCAGGCAAACAGGTGCT	59.597	TAGCATTGCCACCTCTGGTC	59.747	198	151	348	TCAGGCAAACAGGTGCTACA	59.528	TAGCATTGCCACCTCTGGTC	59.747	195	154	348	ATCTCAGGCAAACAGGTGCT	59.597	CCACCTCTGGTCTGGACTTG	59.677	190	151	340
Cluster-18978.0	(TG)6	319	330	ACACCTTGCTTCCATGTTGGA	60.134	ACACCTTTTGCACCTCTCCC	60.179	206	151	356	ACACCTTGCTTCCATGTTGG	58.669	ACACCTTTTGCACCTCTCCC	60.179	206	151	356	CACCTTGCTTCCATGTTGGA	58.38	ACACCTTTTGCACCTCTCCC	60.179	205	152	356
Cluster-18982.0	(AC)6	217	228	AGCCACTGCAGAAACCTCAA	59.817	ATCTCTCGCTCTATCGCCCT	59.962	256	193	448	TTCAGCCACTGCAGAAACCT	59.817	ATCTCTCGCTCTATCGCCCT	59.962	259	190	448	AGCCACTGCAGAAACCTCAA	59.817	CTCTCGCTCTATCGCCCTTG	60.04	254	193	446
Cluster-19000.0	(GT)7	128	141	CTGTCGTCTCCATTGATGAGGA	59.571	ATGCACACACAGGCAAACAG	59.614	145	20	164	TCTGTCGTCTCCATTGATGAGG	59.571	ATGCACACACAGGCAAACAG	59.614	146	19	164	TGTCGTCTCCATTGATGAGGA	58.543	ATGCACACACAGGCAAACAG	59.614	144	21	164
Cluster-19009.0	(CA)6	1147	1158	TGTGTGAGTGTGCATGCATG	59.406	TTTCTTTGCAAGCAGTGTGC	58.075	208	1100	1307	GATGTGTGAGTGTGCATGCA	59.124	TTTCTTTGCAAGCAGTGTGC	58.075	210	1098	1307	TGTGTGAGTGTGCATGCATG	59.406	TTTTCTTTGCAAGCAGTGTGC	58.73	209	1100	1308
Cluster-19017.0	(AC)7	328	341	AGGTCCAGCACTCTGATCCA	60.252	ATCTCACTGGCGACCTACCT	60.033	265	229	493	AGGTCCAGCACTCTGATCCA	60.252	CGGTGTGTGATGTGACCAGA	59.967	185	229	413	AGGTCCAGCACTCTGATCCA	60.252	TCGGTGTGTGATGTGACCAG	59.967	186	229	414
Cluster-19021.1	(AC)6	350	361	AACTAACAGGGCTTTAAGGACT	57.004	TGTGCAATTTCGGGCTTTGT	59.25	200	281	480	AACTAACAGGGCTTTAAGGACT	57.004	CGGGCTTTGTTCGTAACACA	59.061	190	281	470	AACTAACAGGGCTTTAAGGACT	57.004	TCTGTGCAATTTCGGGCTTTG	60	202	281	482
Cluster-19040.0	(TC)7	620	633	TGTGTTTCACTACGAGTCGTGA	59.645	TTTGTCTTTCAGCGCTGTGC	59.971	265	486	750	ACTGTGTTTCACTACGAGTCGT	59.643	TTTGTCTTTCAGCGCTGTGC	59.971	267	484	750	TGTGTTTCACTACGAGTCGTGA	59.645	TACCGAACATTTGCAACCGC	59.761	188	486	673
Cluster-19057.0	(AC)6	77	88	GTTTAGAAATTTTATCTTTGACGTGCA	57.824	TGGATACTCAAGCCATCTGGT	58.519	109	32	140	AGTTTAGAAATTTTATCTTTGACGTGC	57.606	TGGATACTCAAGCCATCTGGT	58.519	110	31	140	GTTTAGAAATTTTATCTTTGACGTGCA	57.824	TTGGATACTCAAGCCATCTGGT	59.154	110	32	141
Cluster-1909.0	(CA)6	510	521	TAGCTTGCAACTCGTCAGCA	59.967	AGCAGACTAGGGCAGCAAAG	60.036	223	340	562	TAGCTTGCAACTCGTCAGCA	59.967	GAAGCAGACTAGGGCAGCAA	60.036	225	340	564	TAGCTTGCAACTCGTCAGCA	59.967	CAGGAAGCAGACTAGGGCAG	59.822	228	340	567
Cluster-19093.0	(CA)6	605	616	CAGGGCTCATGTTGATCCGT	60.108	CCCGGCCCAGAAAAAGGTAT	60.034	248	417	664	ACAGGGCTCATGTTGATCCG	60.108	CCCGGCCCAGAAAAAGGTAT	60.034	249	416	664	CAGGGCTCATGTTGATCCGT	60.108	TACACCCGGCCCAGAAAAAG	60.251	252	417	668
Cluster-19111.0	(AG)7	484	497	ACATGGACTATAAGAAAGTTGTCCA	57.984	CAAACACACACTTGGGCGAG	59.971	213	435	647	TGGACTATAAGAAAGTTGTCCAAGT	57.925	CAAACACACACTTGGGCGAG	59.971	210	438	647	ACATGGACTATAAGAAAGTTGTCCA	57.984	ACACACACTTGGGCGAGAAA	60.107	210	435	644
Cluster-19205.0	(TA)6	75	86	ACAGTGGCACATAGTTTTGTGG	59.377	TGTCTACATACACACGCGCA	59.759	169	2	170	ACAGTGGCACATAGTTTTGTGG	59.377	TACACACGCGCATGTTCAGA	60.319	161	2	162	GCACATAGTTTTGTGGCACA	57.209	TGTCTACATACACACGCGCA	59.759	163	8	170
Cluster-19215.0	(GA)6	193	204	ACATCCTTTTGAGGCACCTGT	59.854	ACGTACAAACAAGTCTGTTCCA	58.136	155	85	239	ACATCCTTTTGAGGCACCTGT	59.854	ACGTACAAACAAGTCTGTTCCAA	58.745	155	85	239	CATCCTTTTGAGGCACCTGTG	59.457	ACGTACAAACAAGTCTGTTCCA	58.136	154	86	239
Cluster-19250.0	(AC)8	627	642	CCGCAACTTTAAAACCGGCA	59.969	GCCGACTCCCTGAAGTGAAA	59.965	180	528	707	CCGCAACTTTAAAACCGGCA	59.969	AAACTGCCGACTCCCTGAAG	59.965	185	528	712	CCGCAACTTTAAAACCGGCA	59.969	CAAACTGCCGACTCCCTGAA	60.25	186	528	713
Cluster-19268.0	(TG)6	661	672	GCTGTCGTCTGAGAGAGTGT	59.122	AATCAACATCGTGCGCGTAC	59.631	169	530	698	AGCTGTCGTCTGAGAGAGTG	58.836	AATCAACATCGTGCGCGTAC	59.631	170	529	698	GCTGTCGTCTGAGAGAGTGT	59.122	TCAACATCGTGCGCGTACAT	60.735	167	530	696
Cluster-19352.0	(TAT)6	68	85	CGAGAAGCGCAAGTGTTAGC	59.906	ACATGCAGCACATCCTGGTA	59.38	252	11	262	CGAGAAGCGCAAGTGTTAGC	59.906	TACATGCAGCACATCCTGGT	59.38	253	11	263	GAAGCGCAAGTGTTAGCCAC	60.11	ACATGCAGCACATCCTGGTA	59.38	249	14	262
Cluster-19367.1	(TG)6	1397	1408	GCAGCCCAAAGGAAAGAACG	60.039	TGACTCGTACTAAGCATGTGGG	59.834	255	1272	1526	GCAGCCCAAAGGAAAGAACG	60.039	GACTCGTACTAAGCATGTGGGT	59.834	254	1272	1525	GCAGCCCAAAGGAAAGAACG	60.039	ACTCGTACTAAGCATGTGGGT	58.823	253	1272	1524
Cluster-19388.0	(GT)6	965	976	TCATTGCAGGCCACTCACAT	59.961	TTAACCATTTCGCAGGCACA	58.39	109	892	1000	TCATTGCAGGCCACTCACAT	59.961	TAACCATTTCGCAGGCACAT	58.167	108	892	999	TCTCATTGCAGGCCACTCAC	60.322	TTAACCATTTCGCAGGCACA	58.39	111	890	1000
Cluster-19395.0	(GA)6	241	252	ACCTGTTTCAGCACTTTAGGA	57.143	GGTGAAGCTTGAGTGTTGCA	58.976	175	139	313	ACCTGTTTCAGCACTTTAGGA	57.143	GGTGAAGCTTGAGTGTTGCAC	60.269	175	139	313	ACCTGTTTCAGCACTTTAGGA	57.143	AGGTGAAGCTTGAGTGTTGC	58.687	176	139	314
Cluster-19416.0	(AC)8	902	917	CGCCTCAGCTCATGGAAACT	60.392	ACACTGTAGTACACATGGAGTCA	58.85	219	761	979	AAATAGCCTCTGCACGCCTC	60.463	ACACTGTAGTACACATGGAGTCA	58.85	233	747	979	CACGCCTCAGCTCATGGAAA	60.675	ACACTGTAGTACACATGGAGTCA	58.85	221	759	979
Cluster-19421.0	(TCA)5	516	530	AACGTGACAGTGGCCGAATA	59.681	GGACGGCGTTTCATTGGATT	59.191	270	314	583	AAACAAACGTGACAGTGGCC	59.546	GGACGGCGTTTCATTGGATT	59.191	275	309	583	TGTAGCTCGCACGTTGTTGT	60.529	GGTAGTGCTGAGTATGGGGG	59.241	161	441	601
Cluster-19478.1	(TCA)5	2130	2144	TGCTACACTTGTTACGTGCT	57.481	ACCAGCCCACCACAGAAAAA	60.033	152	2040	2191	TGCTACACTTGTTACGTGCTT	58.171	ACCAGCCCACCACAGAAAAA	60.033	152	2040	2191	ATGCTACACTTGTTACGTGCT	57.96	ACCAGCCCACCACAGAAAAA	60.033	153	2039	2191
Cluster-19478.2	(TCA)5	2130	2144	TGCTACACTTGTTACGTGCT	57.481	ACCAGCCCACCACAGAAAAA	60.033	152	2040	2191	TGCTACACTTGTTACGTGCTT	58.171	ACCAGCCCACCACAGAAAAA	60.033	152	2040	2191	ATGCTACACTTGTTACGTGCT	57.96	ACCAGCCCACCACAGAAAAA	60.033	153	2039	2191
Cluster-19490.0	(AC)6	82	93	CTGTATGGCACGCAACACAG	59.833	AGGTTCCTTCAAGCACCCAG	59.889	163	13	175	TGCAAGAGGTTCAGCGACAA	60.179	AGGTTCCTTCAAGCACCCAG	59.889	138	38	175	ACTGTATGGCACGCAACACA	60.534	AGGTTCCTTCAAGCACCCAG	59.889	164	12	175
Cluster-19492.0	(TG)6	399	410	ACCAGTTTCCAGTATTTTGTGCT	58.785	AGCCACACCTCGTATTTCTTT	57.581	167	296	462	ACCAGTTTCCAGTATTTTGTGCT	58.785	AGCCACACCTCGTATTTCTTTT	58.248	167	296	462	ACCAGTTTCCAGTATTTTGTGC	57.416	AGCCACACCTCGTATTTCTTT	57.581	167	296	462
Cluster-19499.0	(CA)6	185	196	CCATGTTCTCAGATACCCCCA	58.873	CCATGCTGCTGTTTCAAGTGG	60.337	273	38	310	ACCATGTTCTCAGATACCCCC	58.872	CCATGCTGCTGTTTCAAGTGG	60.337	274	37	310	CCATGTTCTCAGATACCCCCA	58.873	CATGCTGCTGTTTCAAGTGGT	59.661	272	38	309
Cluster-1950.0	(AC)6	165	176	CGCAGGTCCTCCAGTTGAAT	60.036	ACAACAGAAACTCGCGTGTG	59.349	121	86	206	CGCAGGTCCTCCAGTTGAAT	60.036	CAACAGAAACTCGCGTGTGC	60.654	120	86	205	CGCAGGTCCTCCAGTTGAAT	60.036	ACAATGGGCCACATAAGGGT	59.29	142	86	227
Cluster-19500.1	(ATT)5	305	319	TGCGCTTAGACACCAGAACA	59.609	GAGTGAAGTGGACACAGACGT	59.933	181	200	380	TGCGCTTAGACACCAGAACA	59.609	AGTGAAGTGGACACAGACGT	58.888	180	200	379	TGCGCTTAGACACCAGAACA	59.609	TGGACACAGACGTTCAGATCC	59.728	173	200	372
Cluster-19511.0	(TG)6	114	125	ACACACACTCAGCACACTCA	59.463	ACCACTCATGTACAGCTTGATGT	59.992	251	76	326	ACACACACTCAGCACACTCA	59.463	GCTGTTCTGTGATAACACTGCT	58.93	165	76	240	ACACACACTCAGCACACTCA	59.463	AGCTGTTCTGTGATAACACTGC	58.93	166	76	241
Cluster-19555.0	(AG)6	75	86	GCAGCCAGGCTAGTGAAGAA	60.036	AGCACAACGGTACCTAACACT	59.31	141	51	191	GCAGCCAGGCTAGTGAAGAA	60.036	GCACAACGGTACCTAACACTG	59.204	140	51	190	TTGTTTGGAGGAGGCTTGGG	60.179	AGCACAACGGTACCTAACACT	59.31	182	10	191
Cluster-19569.0	(CA)6	318	329	TTACCGCAAACCCAACTCGA	59.894	TGGGGCCGTTTGACAGTATC	60.036	218	142	359	TTACCGCAAACCCAACTCGA	59.894	TGTCCACCGCATGACAATGA	59.964	273	142	414	TTTAGCGTTGACAGTGGCCT	59.892	TGGGGCCGTTTGACAGTATC	60.036	178	182	359
Cluster-19572.0	(AC)6	129	140	GCGGTTATACTAGGCTGGCA	59.608	GGGACTTTCTTGCTGATCGC	59.27	240	22	261	TGCGGTTATACTAGGCTGGC	59.608	GGGACTTTCTTGCTGATCGC	59.27	241	21	261	CTAGGCTGGCACTGACTTCA	59.39	GGGACTTTCTTGCTGATCGC	59.27	231	31	261
Cluster-1958.0	(AAT)5	149	163	TCTGGTAGTAGTGGCATGTGT	58.464	TGAGAACTGATCTGTGTGAACCA	59.612	223	33	255	TTCTGGTAGTAGTGGCATGTGT	59.096	TGAGAACTGATCTGTGTGAACCA	59.612	224	32	255	TCTGGTAGTAGTGGCATGTGT	58.464	GAGAACTGATCTGTGTGAACCA	58.005	222	33	254
Cluster-19612.0	(TTGT)5	65	84	TGTGTCTTAGGAGTGAAGTAAGCT	59.167	TCTTCTGTCCAGGAGTTGCT	58.278	254	2	255	TGTGTCTTAGGAGTGAAGTAAGCTC	60.048	TCTTCTGTCCAGGAGTTGCT	58.278	254	2	255	TGTGTCTTAGGAGTGAAGTAAGC	57.864	TCTTCTGTCCAGGAGTTGCT	58.278	254	2	255
Cluster-19641.0	(CG)7	477	490	GTTTTGGGACTCTGCGCTTG	60.04	TCGTACGGATACATTGCACACT	59.835	226	372	597	ACTGGAGTACCGGACTGAAA	57.995	GCATTGGTACCGTTTTGGGG	59.755	264	442	705	AACTGGAGTACCGGACTGAA	57.995	GCATTGGTACCGTTTTGGGG	59.755	265	441	705
Cluster-19652.0	(ATC)5	1033	1047	CAAACCAGACGGATTCCCCA	59.962	CATGGTTGCAGCGACAAGG	59.789	111	964	1074	GCCCATGCAGCCTCTATTCA	60.179	CATGGTTGCAGCGACAAGG	59.789	226	849	1074	TGCCCATGCAGCCTCTATTC	60.179	CATGGTTGCAGCGACAAGG	59.789	227	848	1074
Cluster-19653.0	(AAC)5	276	290	GTCAGAGACAGGAGTGGTGC	60.038	TGTATCCAGCCTGTTGTCCG	59.751	230	130	359	TGGAGACAGTCCCAGACCAA	60.105	TGTATCCAGCCTGTTGTCCG	59.751	131	229	359	TGGAAACAGTGCGGGATTCA	59.89	TGTATCCAGCCTGTTGTCCG	59.751	268	92	359
Cluster-19686.0	(GA)6	523	534	TATCAGAAGCCTCCAGGGGG	60.401	AGGGCATAGAACATTGGCAGA	59.434	278	492	769	CCATGACATCCTACGAGCGG	60.319	TGCGGCTGTTCTCATTGATT	58.175	236	467	702	CATGACATCCTACGAGCGGT	59.614	TGCGGCTGTTCTCATTGATT	58.175	235	468	702
Cluster-19708.0	(AAT)6	894	911	CGCACCATGCCAAACAGAAA	59.968	TTGCTTTTGCCATGTACGCT	59.042	195	778	972	ACAATCGCACCATGCCAAAC	60.038	TTGCTTTTGCCATGTACGCT	59.042	200	773	972	CAATCGCACCATGCCAAACA	60.038	TTGCTTTTGCCATGTACGCT	59.042	199	774	972
Cluster-19708.0	(ACA)5	1119	1133	AGCGTACATGGCAAAAGCAA	59.042	CAGCAATGACTGGTGTTGCC	60.039	262	953	1214	AGCGTACATGGCAAAAGCAA	59.042	AGCCAGTGAATGACCAGCAA	59.889	276	953	1228	ATGGCAAAAGCAACACTCGT	58.968	CAGCAATGACTGGTGTTGCC	60.039	255	960	1214
Cluster-19708.2	(AAT)6	894	911	CGCACCATGCCAAACAGAAA	59.968	TTGCTTTTGCCATGTACGCT	59.042	195	778	972	ACAATCGCACCATGCCAAAC	60.038	TTGCTTTTGCCATGTACGCT	59.042	200	773	972	CAATCGCACCATGCCAAACA	60.038	TTGCTTTTGCCATGTACGCT	59.042	199	774	972
Cluster-19708.2	(ACA)5	1119	1133	AGCGTACATGGCAAAAGCAA	59.042	CAGCAATGACTGGTGTTGCC	60.039	262	953	1214	AGCGTACATGGCAAAAGCAA	59.042	AGCCAGTGAATGACCAGCAA	59.889	276	953	1228	ATGGCAAAAGCAACACTCGT	58.968	CAGCAATGACTGGTGTTGCC	60.039	255	960	1214
Cluster-19725.0	(TAA)5	1171	1185	AGGGTGACAACTGACGATGA	58.662	CGAATCCGAATCTATGCCAGGA	60.029	221	1031	1251	AGGGTGACAACTGACGATGA	58.662	TCGAATCCGAATCTATGCCAGG	60.029	222	1031	1252	AGAAGGGTGACAACTGACGA	58.59	CGAATCCGAATCTATGCCAGGA	60.029	224	1028	1251
Cluster-19743.0	(CA)7	1686	1699	GTCTGAAATACACATGTGCGCA	59.841	TGCTGTACCTTTGTGAACAAAAA	57.607	161	1617	1777	GTCTGAAATACACATGTGCGCA	59.841	TTGCTGTACCTTTGTGAACAAAA	57.607	162	1617	1778	GTCTGAAATACACATGTGCGCA	59.841	TTTGCTGTACCTTTGTGAACAAA	57.607	163	1617	1779
Cluster-19751.0	(AGA)5	754	768	TGTGGACAGACTAGAAACAGGT	58.694	AACTGTGGCCCTTTGAAGCT	60.106	219	671	889	TGTGGACAGACTAGAAACAGGT	58.694	TGTGGCCCTTTGAAGCTCAA	60.106	216	671	886	TGTGGACAGACTAGAAACAGGT	58.694	TGGCCCTTTGAAGCTCAAGT	59.814	214	671	884
Cluster-19754.0	(GT)6	241	252	GCTGTGCCACATTGAAACCA	59.611	TGTACAGTCAAGTGTCTCCACA	58.972	256	95	350	TGCTGTGCCACATTGAAACC	59.611	TGTACAGTCAAGTGTCTCCACA	58.972	257	94	350	GCTGTGCCACATTGAAACCA	59.611	CTGTACAGTCAAGTGTCTCCACA	59.932	257	95	351
Cluster-19764.0	(ACT)5	158	172	GAGATGCTGCCAGGTCCTTT	60.035	ACCATTCCACTCGAAAGCGT	59.965	254	42	295	AACATGTGGGAGATGCTGCC	60.682	ACCATTCCACTCGAAAGCGT	59.965	263	33	295	GAGATGCTGCCAGGTCCTTT	60.035	TCCACTCGAAAGCGTTACACA	59.933	249	42	290
Cluster-19766.0	(TTA)5	214	228	CAGTGGAGCTGTTTTTGTTCCT	59.31	CTGACCTCCCACTGCACAAA	60.179	280	111	390	TCAGTGGAGCTGTTTTTGTTCC	59.312	TGACCTCCCACTGCACAAAA	59.743	280	110	389	CAGTGGAGCTGTTTTTGTTCCT	59.31	TGACCTCCCACTGCACAAAA	59.743	279	111	389
Cluster-19830.1	(AC)7	250	263	TGTCTGCAAATAATTTCCAGCCA	59.169	TCGTTGAAGTGGGAAGGCTC	59.965	181	201	381	GTGTCTGCAAATAATTTCCAGCC	58.824	TCGTTGAAGTGGGAAGGCTC	59.965	182	200	381	TGTCTGCAAATAATTTCCAGCCA	59.169	GTTGAAGTGGGAAGGCTCCT	59.598	179	201	379
Cluster-19835.0	(AC)7	362	375	TGAGCAAACAAATCTGGTAGGTG	59.18	TGTTCCACGTTCAGGTGTGT	59.749	241	178	418	ACAATGAGTCTACAGTCACACACA	59.901	ACCAACAATCCAGGCCAGTT	59.812	212	325	536	GAGCAAACAAATCTGGTAGGTGA	58.928	TGTTCCACGTTCAGGTGTGT	59.749	240	179	418
Cluster-19845.0	(TCA)5	1222	1236	AGAGAGTACTAGGCATGGTGGA	59.755	TGACTTGGAGCTCGAACAGG	59.682	187	1093	1279	AGAGAGTACTAGGCATGGTGGA	59.755	TGGAGCTCGAACAGGCTATG	59.538	182	1093	1274	AGAGAGTACTAGGCATGGTGGA	59.755	CTTGGAGCTCGAACAGGCTA	59.467	184	1093	1276
Cluster-19849.0	(TA)7	978	991	TCAAATTGCCAGCTGAAGGT	58	ACCCTGACCTGAGTTTGTCA	58.493	280	888	1167	TCAAATTGCCAGCTGAAGGTT	58.681	ACCCTGACCTGAGTTTGTCA	58.493	280	888	1167	CAAATTGCCAGCTGAAGGTT	57.174	CACCCTGACCTGAGTTTGTCA	59.859	280	889	1168
Cluster-19862.0	(AGA)5	812	826	TGGTCACTTCCTACAGCTGT	58.283	ATATGCACCAACAGCCAGCA	60.324	180	722	901	TGGTCACTTCCTACAGCTGT	58.283	TATGCACCAACAGCCAGCAA	60.539	179	722	900	TGGTCACTTCCTACAGCTGT	58.283	GCACCAACAGCCAGCAAATA	59.397	176	722	897
Cluster-19924.0	(GT)6	1214	1225	TGCTGCCAAGTCTCATATCCG	60.203	TGCATCCCAGCGTCTATTGT	59.459	262	1044	1305	GCTGCCAAGTCTCATATCCGT	60.203	TGCATCCCAGCGTCTATTGT	59.459	261	1045	1305	TGCTGCCAAGTCTCATATCCG	60.203	AATGTCGTGGAGCGTACTGC	60.736	279	1044	1322
Cluster-19945.0	(TG)6	114	125	ACACACACTCAGCACACTCA	59.463	ACCACTCATGTACAGCTTGATGT	59.992	251	76	326	ACACACACTCAGCACACTCA	59.463	GCTGTTCTGTGATAACACTGCT	58.93	165	76	240	ACACACACTCAGCACACTCA	59.463	AGCTGTTCTGTGATAACACTGC	58.93	166	76	241
Cluster-19974.0	(AG)7	309	322	GCGACAGTAGGGTACGTGAA	59.477	GATCGTTGCAACCCAGCTTC	59.831	174	183	356	TGCGATTTTGACACGTGCAT	59.409	GATCGTTGCAACCCAGCTTC	59.831	151	206	356	ATGCGATTTTGACACGTGCA	59.409	GATCGTTGCAACCCAGCTTC	59.831	152	205	356
Cluster-19989.0	(CA)6	550	561	TGGTTTCCCCAGAAGTGTTAGT	59.219	AGAGGAGTTTGTGACAGATGGT	59.025	253	450	702	TTGGTTTCCCCAGAAGTGTT	57.161	AGAGGAGTTTGTGACAGATGGT	59.025	254	449	702	TGGTTTCCCCAGAAGTGTTAGT	59.219	AGGAAGAGGAGTTTGTGACAGA	58.691	257	450	706
Cluster-20016.0	(TG)6	579	590	CACGTATCGACCTCGTGGAG	59.972	TGAGTGTTGCCAGCCGTTTA	60.179	205	420	624	CCATCCACGTATCGACCTCG	60.04	TGAGTGTTGCCAGCCGTTTA	60.179	210	415	624	CACGTATCGACCTCGTGGAG	59.972	TGCCAGCCGTTTATTTGGGA	60.251	198	420	617
Cluster-20024.0	(TG)6	207	218	TGTTTGTAGTGTGCATGTCCTG	59.122	CCCCAGTGTACTGATTCTACCA	58.895	234	64	297	TGTTTGTAGTGTGCATGTCCTG	59.122	ACCCCAGTGTACTGATTCTACC	58.895	235	64	298	TGTTTGTAGTGTGCATGTCCTG	59.122	CCCCAGTGTACTGATTCTACCAG	59.867	234	64	297
Cluster-20026.0	(CA)6	185	196	GGCCTTTACACCTGCTCCAG	60.678	CGCTATCGTACACCACCCTC	59.97	245	161	405	GGCCTTTACACCTGCTCCAG	60.678	CTCTCTTCAGCTGCACCACA	59.966	226	161	386	GGCCTTTACACCTGCTCCAG	60.678	CGTGATCATGCCTTCTGGGT	60.108	266	161	426
Cluster-20036.0	(TG)6	457	468	TGACTGGTCACTGCATAGGC	59.75	ATATGTTGCCGCCACTGGTT	60.323	273	326	598	TGACTGGTCACTGCATAGGC	59.75	AATATGTTGCCGCCACTGGT	60.323	274	326	599	GACTGGTCACTGCATAGGCT	59.461	ATATGTTGCCGCCACTGGTT	60.323	272	327	598
Cluster-20064.0	(GT)6	212	223	CCACCCAAGTCCTTACCACC	59.962	TCTTCACCTTGTACATGCCGT	59.654	241	57	297	ACCAGGTTTCTGCGTGGATT	59.89	TCTTCACCTTGTACATGCCGT	59.654	224	74	297	GCAGCGGTCACAGAAGTTTC	59.764	TCTTCACCTTGTACATGCCGT	59.654	260	38	297
Cluster-20069.0	(TTG)5	203	217	TGTAGTATGACTGGATCCATGGA	58.185	ACAGTAAGGTACTAGTCTTACGAC	57.023	195	126	320	TGTAGTATGACTGGATCCATGGA	58.185	AACTCTTCTCGTTTTGTTAACAGT	57.02	214	126	339	TGTAGTATGACTGGATCCATGGA	58.185	TGGTAGATAACTCTTCTCGTTTTGT	58.01	222	126	347
Cluster-20081.0	(AC)6	299	310	GAGGCCGTCCAAGATGTTCA	60.036	TGCCTGAGACGCAATATGTGT	60.066	134	219	352	GAGGCCGTCCAAGATGTTCA	60.036	GCCTGAGACGCAATATGTGTG	59.671	133	219	351	AGGCCGTCCAAGATGTTCAA	59.6	TGCCTGAGACGCAATATGTGT	60.066	133	220	352
Cluster-20119.0	(AC)7	713	726	TTGTGTCCGCGATAACCTCC	60.109	TGCACAACATAACGTCTGCA	58.412	231	608	838	AACAGCTACCGCTCAGTACG	59.829	TGCACAACATAACGTCTGCA	58.412	155	684	838	ACCTCCCGTGAAACCACAAA	59.744	TGCACAACATAACGTCTGCA	58.412	217	622	838
Cluster-20125.0	(TG)6	1534	1545	ACGGTGGAAGGGAAGACAAA	59.159	TCCCCTTGAAAGACAGTGGC	59.89	259	1437	1695	AACGGTGGAAGGGAAGACAA	59.159	TCCCCTTGAAAGACAGTGGC	59.89	260	1436	1695	AAACGGTGGAAGGGAAGACA	59.159	TCCCCTTGAAAGACAGTGGC	59.89	261	1435	1695
Cluster-2016.0	(GT)7	171	184	AAACTGCAGAACACCGATAGT	57.597	ACTTCGATGTTGACCCCTTCC	59.997	253	6	258	ACATTCATAAACCTTCTCGCAGT	58.42	CTCTCGCTCTAGCCAAGACG	59.971	186	113	298	AAACTGCAGAACACCGATAGT	57.597	CTTCGATGTTGACCCCTTCCT	59.721	252	6	257
Cluster-20167.0	(AC)6	250	261	TGCAGTGGGTAGTAATTGCCT	59.367	GCAGTTACTGAGGTGCTGGA	59.678	165	153	317	TGCAGTGGGTAGTAATTGCCT	59.367	AGCAGTTACTGAGGTGCTGG	59.677	166	153	318	TCGCCGGTTAAGAGAAAGTCT	59.109	GCAGTTACTGAGGTGCTGGA	59.678	258	60	317
Cluster-2020.0	(AC)6	99	110	CAACGCGAGGCTCTTGAAAC	60.111	CACCTGTTTGCGTTTCCTGT	59.262	193	18	210	CTTGAAACGTGTGTCCTGCC	59.692	CACCTGTTTGCGTTTCCTGT	59.262	181	30	210	TGAAACGTGTGTCCTGCCAA	60.393	CACCTGTTTGCGTTTCCTGT	59.262	179	32	210
Cluster-20220.0	(TC)6	1213	1224	TGCCATATCACACACACATCCT	59.761	GGACAAGCAAGGCAAACTGG	59.967	146	1174	1319	TGCCATATCACACACACATCCT	59.761	CTGGGTAGAAGCAGAGGCAG	59.822	218	1174	1391	TGCCATATCACACACACATCCT	59.761	TGGGTAGAAGCAGAGGCAGA	60.252	217	1174	1390
Cluster-20229.0	(TG)7	398	411	TTCGGCAGTGAGCTCAAGAG	60.038	TAAGTATCCATGCCCGAGCG	59.683	233	210	442	TGTTTTCGGCAGTGAGCTCA	60.179	TAAGTATCCATGCCCGAGCG	59.683	237	206	442	TTTCGGCAGTGAGCTCAAGA	59.607	TAAGTATCCATGCCCGAGCG	59.683	234	209	442
Cluster-20241.1	(CAG)6	2026	2043	CCAGAACTGTCCGATGCTGT	60.037	ACAAACCTTACACCGTCGCT	59.895	191	1955	2145	ACCAGAACTGTCCGATGCTG	60.037	ACAAACCTTACACCGTCGCT	59.895	192	1954	2145	CACCAGAACTGTCCGATGCT	60.037	ACAAACCTTACACCGTCGCT	59.895	193	1953	2145
Cluster-20241.2	(CAG)6	2026	2043	CCAGAACTGTCCGATGCTGT	60.037	ACAAACCTTACACCGTCGCT	59.895	191	1955	2145	ACCAGAACTGTCCGATGCTG	60.037	ACAAACCTTACACCGTCGCT	59.895	192	1954	2145	CACCAGAACTGTCCGATGCT	60.037	ACAAACCTTACACCGTCGCT	59.895	193	1953	2145
Cluster-20344.0	(AG)6	1214	1225	AAGGAAACAAGGGAGCGCAA	60.467	GCAGCAAAGTTTGTTAATGCGA	58.951	214	1129	1342	AAGGAAACAAGGGAGCGCAA	60.467	AGCAGCAAAGTTTGTTAATGCG	58.948	215	1129	1343	AAGGAAACAAGGGAGCGCAA	60.467	AGCAGCAAAGTTTGTTAATGCGA	60.243	215	1129	1343
Cluster-20391.0	(AAT)5	499	513	TGGGAAGACCATTTCCGGAG	59.382	TGTGTCTTCCTCCTATGATTCTCA	58.728	273	281	553	GGGAAGACCATTTCCGGAGT	59.381	TGTGTCTTCCTCCTATGATTCTCA	58.728	272	282	553	TGGGAAGACCATTTCCGGAG	59.382	CTGTGTCTTCCTCCTATGATTCTCA	59.638	274	281	554
Cluster-20399.1	(AT)6	420	431	GGAGCGACTGTTGAGACCAA	59.966	AGCATAGAAACATAAACACAATTCCT	57.647	227	235	461	GAGGGAGCGACTGTTGAGAC	60.109	AGCATAGAAACATAAACACAATTCCT	57.647	230	232	461	GGAGCGACTGTTGAGACCAA	59.966	AAGCATAGAAACATAAACACAATTCCT	58.194	228	235	462
Cluster-20405.0	(CG)8	173	188	CCACCTATCGCACACACACA	60.32	ATGCAAAATGTCGATGCGCA	59.829	176	150	325	ACCACCTATCGCACACACAC	60.32	ATGCAAAATGTCGATGCGCA	59.829	177	149	325	AACCACCTATCGCACACACA	59.605	ATGCAAAATGTCGATGCGCA	59.829	178	148	325
Cluster-20414.0	(TTC)5	301	315	GTGTCCCCCACATCGCTTTA	60.036	TCGGCCTACCCAGAAAGAGA	59.959	146	244	389	GTGTCCCCCACATCGCTTTA	60.036	CTGTCGGCCTACCCAGAAAG	60.108	149	244	392	GTGTCCCCCACATCGCTTTA	60.036	GTCGGCCTACCCAGAAAGAG	59.824	147	244	390
Cluster-2048.0	(AAT)5	647	661	AGCAATAACAGTAGCGGCGA	59.825	TGTGAATCCACTCACTGTGTT	57.441	228	460	687	GAGCAATAACAGTAGCGGCG	59.423	TGTGAATCCACTCACTGTGTT	57.441	229	459	687	CGAGCAATAACAGTAGCGGC	59.423	TGTGAATCCACTCACTGTGTT	57.441	230	458	687
Cluster-20487.0	(GA)6	2033	2044	ACAGAAGTGGTGACGGAACC	59.894	TGTGGTGTGGCAGACAAACT	60.035	227	1869	2095	AGCCAGTTTTAACTCCGCCA	59.89	TGTGGTGTGGCAGACAAACT	60.035	196	1900	2095	CCTCAATGTTGAAGCCGCAG	59.83	TGTGGTGTGGCAGACAAACT	60.035	144	1952	2095
Cluster-20516.0	(CA)7	119	132	CCGGCTGTGAAAGTTTGAATAT	57.298	ACATCATCCACCAGATCAACCT	59.151	228	0	227	CCGGCTGTGAAAGTTTGAATATTG	59.141	ACATCATCCACCAGATCAACCT	59.151	228	0	227	CCGGCTGTGAAAGTTTGAATATT	57.941	ACATCATCCACCAGATCAACCT	59.151	228	0	227
Cluster-20518.0	(GAA)5	1970	1984	AGGTGTTTAGGTGGGCCAAA	59.441	GCAAAGAGTTTTACAAAAGCCGT	58.89	149	1889	2037	AAGGTGTTTAGGTGGGCCAA	59.441	GCAAAGAGTTTTACAAAAGCCGT	58.89	150	1888	2037	AAAGGTGTTTAGGTGGGCCA	59.441	GCAAAGAGTTTTACAAAAGCCGT	58.89	151	1887	2037
Cluster-20518.1	(GAA)5	1970	1984	AGGTGTTTAGGTGGGCCAAA	59.441	GCAAAGAGTTTTACAAAAGCCGT	58.89	149	1889	2037	AAGGTGTTTAGGTGGGCCAA	59.441	GCAAAGAGTTTTACAAAAGCCGT	58.89	150	1888	2037	AAAGGTGTTTAGGTGGGCCA	59.441	GCAAAGAGTTTTACAAAAGCCGT	58.89	151	1887	2037
Cluster-20519.0	(TG)6	183	194	GCTCCAATAGTGCAGCATAGC	59.465	CCTCCTCGACACACGTGAAA	59.968	251	144	394	GCTCCAATAGTGCAGCATAGC	59.465	GGCTTTTCACCACACCTCCT	60.179	265	144	408	GCTCCAATAGTGCAGCATAGC	59.465	AGGGCTTTTCACCACACCTC	60.179	267	144	410
Cluster-20532.0	(AC)6	463	474	GAACCATCAGCTGTGTGCAC	59.761	ATCAGACGATGGTGCAGCAA	60.036	216	428	643	GAACCATCAGCTGTGTGCAC	59.761	CGATGGTGCAGCAAACGAAA	60.041	210	428	637	GAACCATCAGCTGTGTGCAC	59.761	CAGACGATGGTGCAGCAAAC	60.11	214	428	641
Cluster-2058.0	(AC)6	52	63	GCGCGCATACAATCATTTGAG	58.961	CCGGCACTAGTCTAGGAAAAGT	59.504	280	0	279	GCGCGCATACAATCATTTGA	57.896	CCGGCACTAGTCTAGGAAAAGT	59.504	280	0	279	GCGCGCATACAATCATTTGAGT	60.54	CCGGCACTAGTCTAGGAAAAGT	59.504	280	0	279
Cluster-20604.0	(CAC)5	395	409	AGTGGACAGCCCTGAAGAAA	58.86	CTTGTGAGGGAGCAGCAGAG	60.391	235	199	433	TGGTACAGTGATTGCCAACCT	59.576	CTTGTGAGGGAGCAGCAGAG	60.391	168	266	433	TGGACAGCCCTGAAGAAATGT	59.575	CTTGTGAGGGAGCAGCAGAG	60.391	233	201	433
Cluster-20604.0	(AC)6	66	77	AGCGTTGGCATCCGAAAAAC	60.04	TGCCTACACCAATCCTTCCC	59.376	158	5	162	GAAGCGTTGGCATCCGAAAA	59.76	TGCCTACACCAATCCTTCCC	59.376	160	3	162	GCGTTGGCATCCGAAAAACA	60.318	TGCCTACACCAATCCTTCCC	59.376	157	6	162
Cluster-20611.0	(GT)6	365	376	TGAATGGCATATTAGGTGGGCT	59.553	TGTGTACATGCACATCAAAGGT	58.515	198	259	456	TGAATGGCATATTAGGTGGGCT	59.553	CCTGTGAGAGAATGTGTACATGC	59.38	210	259	468	CTGAATGGCATATTAGGTGGGC	59.178	TGTGTACATGCACATCAAAGGT	58.515	199	258	456
Cluster-20639.0	(TA)6	642	653	GTGTCTGAGCTCACCCATCC	60.108	AGTTTCACTTCCAGGGGAACA	59.15	200	539	738	CTGAGCTCACCCATCCCTTC	59.82	AGTTTCACTTCCAGGGGAACA	59.15	196	543	738	TCTGAGCTCACCCATCCCTT	60.253	AGTTTCACTTCCAGGGGAACA	59.15	197	542	738
Cluster-20647.0	(GT)6	496	507	ACGTTTTTGACTGTATGATGTCTGG	59.821	AAGTTTTCCAGGTCCCTGCC	60.179	232	418	649	ACGTTTTTGACTGTATGATGTCTGG	59.821	CCCCTTCACCCTGCAATGAA	60.252	214	418	631	CGTTTTTGACTGTATGATGTCTGGA	59.592	AAGTTTTCCAGGTCCCTGCC	60.179	231	419	649
Cluster-2065.0	(TGA)5	111	125	AATTTGCTCCCACCCTCTCC	59.667	TCGGTGGTAAAATGTGTACCCA	59.629	141	85	225	AATTTGCTCCCACCCTCTCC	59.667	CGGTGGTAAAATGTGTACCCAC	59.515	140	85	224	AATTTGCTCCCACCCTCTCC	59.667	CGGTGGTAAAATGTGTACCCA	58.219	140	85	224
Cluster-20682.0	(AC)6	57	68	CAGCAAACTTATGGAATCACCCA	59.237	CATGGCCACTGATTTGCGAG	59.9	170	28	197	GCAAACTTATGGAATCACCCAGT	59.236	CATGGCCACTGATTTGCGAG	59.9	168	30	197	CAGCAAACTTATGGAATCACCCA	59.237	TGTGCTCCTGTCTTCATGGC	60.322	184	28	211
Cluster-207.0	(GA)6	554	565	CCAGTTCTTTTGCCCGTTCG	60.04	TTTCGCCTACCGATCCCAAC	60.108	231	359	589	CCAGTTCTTTTGCCCGTTCG	60.04	GTTTCGCCTACCGATCCCAA	60.108	232	359	590	GTCTTTTGTCTGCCGGGAGA	59.965	TTTTCTCCCTCGACGACGTC	59.761	112	521	632
Cluster-20711.0	(TG)7	344	357	GGACAAGGACAGATGGCGAA	60.036	TTGGCATCATACTGGGTCCG	59.82	270	120	389	GGACAAGGACAGATGGCGAA	60.036	GCATCATACTGGGTCCGCAT	60.25	267	120	386	GAGGACAAGGACAGATGGCG	60.461	TTGGCATCATACTGGGTCCG	59.82	272	118	389
Cluster-20718.0	(AC)6	304	315	ACCAAGGAGACCCTCATTTGG	59.644	TCATAAACAGTGTGGTTGCACA	58.717	257	218	474	CCAAGGAGACCCTCATTTGGA	59.365	TCATAAACAGTGTGGTTGCACA	58.717	256	219	474	ACCAAGGAGACCCTCATTTGG	59.644	TTCATAAACAGTGTGGTTGCACA	59.303	258	218	475
Cluster-2073.0	(AC)6	425	436	GGCAAGCTTGTTCCATTGGT	59.319	ACAGAGCTGTAACTAAGCGGAC	60.095	254	239	492	GGCAAGCTTGTTCCATTGGT	59.319	CAGAGCTGTAACTAAGCGGACA	60.095	253	239	491	GGCAAGCTTGTTCCATTGGT	59.319	AGAGCTGTAACTAAGCGGACA	58.832	252	239	490
Cluster-20730.0	(CA)7	680	693	TGGATGCTGTAGCTGCGTTA	59.465	TCAGTGACAGAAACATAGGATAGAGT	59.108	177	565	741	CTGGATGCTGTAGCTGCGTT	60.742	TCAGTGACAGAAACATAGGATAGAGT	59.108	178	564	741	AACTGGATGCTGTAGCTGCG	60.742	TCAGTGACAGAAACATAGGATAGAGT	59.108	180	562	741
Cluster-20751.0	(AC)7	133	146	TAGCCCCCACCTGCATCTTA	60.327	TGGTTTATTGAAACAAACGAGCCA	59.902	215	58	272	CATTGTCACTGGTAGCCCCC	60.394	TGGTTTATTGAAACAAACGAGCCA	59.902	227	46	272	GCCCCCACCTGCATCTTATC	60.538	TGGTTTATTGAAACAAACGAGCCA	59.902	213	60	272
Cluster-20753.0	(CAT)6	109	126	TGTGGATAGTGTTCATTTTCCATGG	59.581	ACTCCAAAACATTCCTACATATTTCCA	59.107	174	2	175	GTGGATAGTGTTCATTTTCCATGGT	59.581	ACTCCAAAACATTCCTACATATTTCCA	59.107	173	3	175	GTGTTCATTTTCCATGGTACTGACT	59.526	ACTCCAAAACATTCCTACATATTTCCA	59.107	166	10	175
Cluster-20769.0	(GT)6	1495	1506	AGGAGCAAAGCTGATAATTCATCA	58.557	TGAGGCAGATTGGACATAAGGA	58.885	153	1389	1541	GGAGCAAAGCTGATAATTCATCA	57.237	TGAGGCAGATTGGACATAAGGA	58.885	152	1390	1541	AGGAGCAAAGCTGATAATTCATCA	58.557	TTGAGGCAGATTGGACATAAGGA	59.477	154	1389	1542
Cluster-20773.0	(AC)7	345	358	GTCTTGCTTAAAAGGACCTTGCA	59.682	TGGAGTGTATTCGAAGCATTTACA	58.516	101	301	401	TCTTGCTTAAAAGGACCTTGCA	58.439	TGGAGTGTATTCGAAGCATTTACA	58.516	100	302	401	AGTCTTGCTTAAAAGGACCTTGC	59.43	TGGAGTGTATTCGAAGCATTTACA	58.516	102	300	401
Cluster-20784.0	(AGA)5	261	275	CTCCTCGTGCACATCGTTCT	60.109	CAGGGCGTATCGGGTACATC	60.039	277	123	399	CGGGCGCATATTTCACCTTG	59.971	CTCTGAATCCTCGCCTCAGC	60.249	269	80	348	CACCATGTAGCACTCCGGAA	59.751	AGAAAGGTCTTCTGGCTGGC	59.963	267	195	461
Cluster-20799.0	(TAA)5	32	46	TGGCACAAAGAGTTACAGCA	57.66	TCAAACCAACTAACAATCAAACAGAGT	59.878	250	0	249	TGGCACAAAGAGTTACAGCA	57.66	CAAACCAACTAACAATCAAACAGAGT	58.742	249	0	248	TGGCACAAAGAGTTACAGCA	57.66	ACCAACTAACAATCAAACAGAGTAGT	58.72	246	0	245
Cluster-208.0	(CA)6	510	521	GAAACAAGCTGTGGCATGCA	59.968	TCCACTTTAACAAACCCTCTGT	57.487	268	419	686	ACAAGCTGTGGCATGCAAAG	59.967	TCCACTTTAACAAACCCTCTGT	57.487	265	422	686	TCACAGCAAACAAGGGAGCA	60.107	TCCACTTTAACAAACCCTCTGT	57.487	243	444	686
Cluster-20815.0	(AT)6	163	174	TGTGCAGACAGTGATCTTGTTG	59.126	TCACATTCAACAAAATGGGGGC	59.962	221	128	348	TGTGCAGACAGTGATCTTGTTG	59.126	ACATTCAACAAAATGGGGGCA	58.947	219	128	346	TGTGCAGACAGTGATCTTGT	57.083	TCACATTCAACAAAATGGGGGC	59.962	221	128	348
Cluster-20853.0	(CG)6	3610	3621	CGGAATAGCTCGCCTCTCTG	60.04	TGTCGTGTTTCACTAAGGCGA	59.933	222	3524	3745	GCTCGCCTCTCTGTTCGTAA	59.829	TGTCGTGTTTCACTAAGGCGA	59.933	215	3531	3745	ATTTATGTTTTGGCCCGCGG	59.825	TGTCGTGTTTCACTAAGGCGA	59.933	239	3507	3745
Cluster-20853.0	(TG)6	2400	2411	ACGAGATGACATCGTAGAGGAC	59.127	AACTCGTCTCGTGCCAAAGG	60.6	271	2319	2589	ACGAGATGACATCGTAGAGGA	57.805	AACTCGTCTCGTGCCAAAGG	60.6	271	2319	2589	ACGAGATGACATCGTAGAGGAC	59.127	ACTCGTCTCGTGCCAAAGG	60.006	270	2319	2588
Cluster-20853.0	(TG)6	1362	1373	GCAAAAACCGTATTCTGCGC	59.018	AACCGTGTTGAGTTTGTGCG	59.902	249	1258	1506	GCAAAAACCGTATTCTGCGC	59.018	CCGTGTTGAGTTTGTGCGAA	59.625	247	1258	1504	GCAAAAACCGTATTCTGCGCT	60.401	AACCGTGTTGAGTTTGTGCG	59.902	249	1258	1506
Cluster-20884.0	(TG)6	331	342	TCAGTCGAGGTGTTCAGCTTC	60	TGAAACACCTAGCAAGATTTATTACGA	59.18	244	177	420	CAGTCGAGGTGTTCAGCTTCT	60	TGAAACACCTAGCAAGATTTATTACGA	59.18	243	178	420	TCAGTCGAGGTGTTCAGCTT	58.959	TGAAACACCTAGCAAGATTTATTACGA	59.18	244	177	420
Cluster-20900.0	(TTC)5	366	380	GGCTGTAAGTACGTGGGGTC	60.108	CGGAACAGACAGCAGCCTAT	59.823	277	138	414	GAGGCTGTAAGTACGTGGGG	59.825	CGGAACAGACAGCAGCCTAT	59.823	279	136	414	GGTGTCTTTCAGTCCACCGA	59.608	TTGCAAGAAACTTGAGCGGC	59.969	143	292	434
Cluster-20914.0	(AT)6	2261	2272	TGAAGTTGTAGTCAGACAGCACT	59.615	ACTCAAACTCAGGCACCCAC	60.179	260	2225	2484	TGAAGTTGTAGTCAGACAGCACT	59.615	ACACTCAAACTCAGGCACCC	60.179	262	2225	2486	TGAAGTTGTAGTCAGACAGCACT	59.615	CACTCAAACTCAGGCACCCA	60.179	261	2225	2485
Cluster-20921.0	(AT)6	183	194	TGCTGACACATCTAAGGTAACCA	59.419	TCAAACAATCTTAGCAGGCCT	57.56	193	31	223	TGACACATCTAAGGTAACCATGACA	59.753	ACGTTAACTGTGTGCGTTTTGT	59.84	280	34	313	TTGCTGACACATCTAAGGTAACCA	59.959	TCAAACAATCTTAGCAGGCCT	57.56	194	30	223
Cluster-20921.1	(AT)6	183	194	TGCTGACACATCTAAGGTAACCA	59.419	TCAAACAATCTTAGCAGGCCT	57.56	193	31	223	TGACACATCTAAGGTAACCATGACA	59.753	ACGTTAACTGTGTGCGTTTTGT	59.84	280	34	313	TTGCTGACACATCTAAGGTAACCA	59.959	TCAAACAATCTTAGCAGGCCT	57.56	194	30	223
Cluster-20928.0	(TC)6	41	52	CTTCCCAGCTAGGCAGTCAG	59.822	AGCAAAGTTGATGCAGCAGTG	60.001	202	4	205	CTTCCCAGCTAGGCAGTCAG	59.822	CAGCAAAGTTGATGCAGCAGT	60.001	203	4	206	CTTCCCAGCTAGGCAGTCAG	59.822	AGAGACATGCACAAGCTGACA	59.929	266	4	269
Cluster-20977.0	(TA)6	266	277	AGTCACCATACAAAAATGTACATGT	57.241	TCATCGCTGCCACTACCAAA	59.677	267	232	498	ACCAAACAGTTCTAATCACACCA	58.212	ACCAGTGCAACAACTAAATGGT	58.704	130	193	322	AGTCACCATACAAAAATGTACATGT	57.241	GCTGCCACTACCAAAAGCTC	59.476	262	232	493
Cluster-20992.0	(TCA)5	60	74	GGCTCTGTTCCTAGATGACCC	59.585	CTGTAGGCCTGTGTCTGGTG	60.037	179	2	180	GGCTCTGTTCCTAGATGACCC	59.585	TGGTGCTAGCAGCCATACAG	59.821	164	2	165	GGCTCTGTTCCTAGATGACCC	59.585	CTGGTGCTAGCAGCCATACA	59.821	165	2	166
Cluster-20993.0	(AT)6	2439	2450	TGAAGTTGTAGTCAGACAGCACT	59.615	ACTCAAACTCAGGCACCCAC	60.179	260	2403	2662	TGAAGTTGTAGTCAGACAGCACT	59.615	ACACTCAAACTCAGGCACCC	60.179	262	2403	2664	TGAAGTTGTAGTCAGACAGCACT	59.615	CACTCAAACTCAGGCACCCA	60.179	261	2403	2663
Cluster-20995.0	(TG)6	735	746	ACCATACGTACGCATTGCCC	60.812	TGTTGAGGAACTTCGGTGGG	59.892	116	695	810	ACCATACGTACGCATTGCCC	60.812	GTTGAGGAACTTCGGTGGGT	59.892	115	695	809	ACCATACGTACGCATTGCCC	60.812	CGGTGGGTATGTGCTACGTT	60.109	103	695	797
Cluster-21000.0	(CA)6	974	985	ACATGCACAGCCACACTCAT	60.251	TGCTGCACCATCAGTTGACT	59.891	129	932	1060	ATGCACAGCCACACTCATCT	59.673	TGCTGCACCATCAGTTGACT	59.891	127	934	1060	ACATGCACAGCCACACTCAT	60.251	GCACCATCAGTTGACTTGCC	59.758	125	932	1056
Cluster-21000.0	(AC)7	558	571	AGCGCATGTCATAGGTTACACA	60.094	CTCATGTGGCAGTCCCCTTT	59.961	276	467	742	TCAGCGCATGTCATAGGTTACA	59.833	CTCATGTGGCAGTCCCCTTT	59.961	278	465	742	GCGCATGTCATAGGTTACACA	58.724	CTCATGTGGCAGTCCCCTTT	59.961	275	468	742
Cluster-21003.0	(GT)6	94	105	ACCCCCGAAAGCACTTCTG	59.927	AATGTCCTGCGGTTGGTAAA	57.72	157	3	159	ACCCCCGAAAGCACTTCTG	59.927	AAATGTCCTGCGGTTGGTAA	57.72	158	3	160	ACCCCCGAAAGCACTTCTG	59.927	AAAATGTCCTGCGGTTGGTA	57.72	159	3	161
Cluster-21014.0	(AC)6	859	870	TCACCAAGTGTCTTGTGCACT	60.065	CTTTGTGAAGCTCCAAGTGTTT	57.624	243	738	980	TCACCAAGTGTCTTGTGCAC	58.621	CTTTGTGAAGCTCCAAGTGTTT	57.624	243	738	980	CACCAAGTGTCTTGTGCACT	58.617	CTTTGTGAAGCTCCAAGTGTTT	57.624	242	739	980
Cluster-21058.2	(TG)6	301	312	TGCCATGTGTGTGTGAGTGT	60.107	GCAGACGAAACAAGTGCCAC	60.317	167	221	387	GCCATGTGTGTGTGAGTGTG	59.691	GCAGACGAAACAAGTGCCAC	60.317	166	222	387	GGTTTGCCATGTGTGTGTGA	59.256	GCAGACGAAACAAGTGCCAC	60.317	171	217	387
Cluster-21076.0	(CA)6	1537	1548	ACACTCCCTTCCTCCCTCTC	59.958	CCCCCACACACACACCATTA	59.889	206	1499	1704	ACACTCCCTTCCTCCCTCTC	59.958	CGCAAGCACATGCACACATA	59.831	243	1499	1741	GCTCGCTTTCTCTCTCTCCC	59.898	CCCCCACACACACACCATTA	59.889	239	1466	1704
Cluster-21080.1	(GT)8	447	462	TGTTGTTGACCCATTAAGAGCC	58.846	CCAAACCTAACTGCTGGTGC	59.402	278	292	569	TGTTGTTGACCCATTAAGAGCCT	60.181	CCAAACCTAACTGCTGGTGC	59.402	278	292	569	TGTTGTTGACCCATTAAGAGCC	58.846	ACCTAACTGCTGGTGCTCAA	59.235	274	292	565
Cluster-21088.0	(TG)7	284	297	TCATGTTGGCATCTTGAAGAGT	57.975	CACATGCGTGTAGGCTCATA	57.776	251	187	437	TCATGTTGGCATCTTGAAGAGT	57.975	GCGTGTAGGCTCATATAGTGCA	60.288	246	187	432	TCATGTTGGCATCTTGAAGAGT	57.975	TGCGTGTAGGCTCATATAGTGC	60.288	247	187	433
Cluster-21091.0	(GTT)5	405	419	TAAACATGGGCGCACGAGAT	60.108	GAGTATGTCTCCGCCTTCCG	59.969	211	316	526	TAAACATGGGCGCACGAGAT	60.108	GTCTCCCTGCATATGCCCTC	59.964	160	316	475	TAAACATGGGCGCACGAGAT	60.108	ACCTCACCATTTGCCCAACA	60.106	265	316	580
Cluster-21091.0	(CA)6	713	724	CGGAAGGCGGAGACATACTC	59.969	TCTCAACAGAAACTTGCACATGT	59.053	262	507	768	TGTTGGGCAAATGGTGAGGT	60.106	TCTCAACAGAAACTTGCACATGT	59.053	208	561	768	AATGGTGAGGTTATGCCGGG	60.107	TCTCAACAGAAACTTGCACATGT	59.053	199	570	768
Cluster-21091.1	(TG)6	507	518	CAGCATCCCTTCCTCTCTCG	59.611	AGACGTTTCGCCCATGCTAT	59.822	106	456	561	CAGCATCCCTTCCTCTCTCG	59.611	CAGACGTTTCGCCCATGCTA	60.739	107	456	562	CATCCCTTCCTCTCTCGCCA	61.045	AGACGTTTCGCCCATGCTAT	59.822	103	459	561
Cluster-21093.0	(CTT)5	322	336	CTACTCCCCGCCAACCATAC	59.894	CAGCTGACAGAAACTCTCCGT	60	233	143	375	CTACTCCCCGCCAACCATAC	59.894	ACAGCTGACAGAAACTCTCCG	60	234	143	376	CATGACGTTCGGCCACTCTA	59.827	CAGCTGACAGAAACTCTCCGT	60	274	102	375
Cluster-21171.0	(ACC)5	986	1000	GGATGGTGGTGGTCCTCTTG	60.035	GGCCACGAAGGGATGAAAGA	60.035	185	898	1082	GGATGGTGGTGGTCCTCTTG	60.035	GGCGACATGGTGAAAGAGGA	60.036	131	898	1028	GGATGGTGGTGGTCCTCTTG	60.035	CACCATTCACAATCGCGACC	59.903	207	898	1104
Cluster-2119.0	(TG)6	189	200	CAGGGAGTTTGTGCAGGGAA	60.179	AACGCAGCTCACAAACAAGC	60.249	256	75	330	TATGCCAGGGAGTTTGTGCA	59.596	AACGCAGCTCACAAACAAGC	60.249	261	70	330	CAGGGAGTTTGTGCAGGGAA	60.179	CCACACACACTCACGAGCAT	60.601	222	75	296
Cluster-21226.0	(ATA)5	579	593	ATGGCATCATGGTGGTGTGT	59.96	TGATTCCTATACACATTGGTTACCA	57.798	217	525	741	TGGTGTGTCCTAACGGCAAA	59.819	TGATTCCTATACACATTGGTTACCA	57.798	205	537	741	GCATCATGGTGGTGTGTCCT	60.323	TGATTCCTATACACATTGGTTACCA	57.798	214	528	741
Cluster-21257.0	(GT)6	605	616	GGAGGCTAGGAACAAACAGGG	60.34	TCTCCTCTCCCATGCTCCTC	60.106	237	554	790	GAGGCTAGGAACAAACAGGGA	59.371	TCTCCTCTCCCATGCTCCTC	60.106	236	555	790	AGGAGGCTAGGAACAAACAGG	59.369	TCTCCTCTCCCATGCTCCTC	60.106	238	553	790
Cluster-21260.1	(AC)7	345	358	TGCATGAGTGTGTGCACATT	58.679	ACAGTCAGTCAACGCCCAAA	60.107	280	276	555	TGTGCACATTTGTGGTTGTGT	59.452	ACAGTCAGTCAACGCCCAAA	60.107	270	286	555	TGTGTGCACATTTGTGGTTGT	59.452	ACAGTCAGTCAACGCCCAAA	60.107	272	284	555
Cluster-2127.0	(GA)7	307	320	CCACCAGGTTTGTTGTAGGACT	60.159	CAACGTGCAAGCGAGAAACA	59.973	217	204	420	CCACCAGGTTTGTTGTAGGACT	60.159	AACGTGCAAGCGAGAAACAC	59.972	216	204	419	CCACCAGGTTTGTTGTAGGACT	60.159	ACAACGTGCAAGCGAGAAAC	59.972	218	204	421
Cluster-21274.0	(AAT)5	501	515	TTGAGTTTGCAGGTATGGCCA	60.203	GCTCAATGTACGAAAGTTGGGG	59.838	100	444	543	TGAGTTTGCAGGTATGGCCA	59.596	AGCTCAATGTACGAAAGTTGGG	58.926	100	445	544	TTGAGTTTGCAGGTATGGCC	58.455	GCTCAATGTACGAAAGTTGGGG	59.838	100	444	543
Cluster-21274.0	(AC)8	73	88	CATCCACCCCTCAGCGTAC	59.856	GGTCAAGGTGGCCTGTTACA	59.89	163	44	206	CCCTCAGCGTACGTCCATG	60.227	GGTCAAGGTGGCCTGTTACA	59.89	156	51	206	CATCCACCCCTCAGCGTAC	59.856	CTGCATTGCACCACCACAAG	60.319	127	44	170
Cluster-21301.0	(GT)6	226	237	TGCACACACCATAGTTGTTGAG	59.122	TGCGTATTGGAAATACCTTTTGCT	59.539	280	107	386	GCACACACCATAGTTGTTGAGT	59.122	TGCGTATTGGAAATACCTTTTGCT	59.539	279	108	386	TGCACACACCATAGTTGTTGA	58.076	TGCGTATTGGAAATACCTTTTGCT	59.539	280	107	386
Cluster-21318.0	(TGA)5	57	71	GGGATCGAACTATGAGCCGG	60.038	TCACTTGATACAAGAGAGCCAA	57.11	110	6	115	GGGATCGAACTATGAGCCGG	60.038	TTCACTTGATACAAGAGAGCCA	57.11	111	6	116	GGGATCGAACTATGAGCCGG	60.038	TCACTTGATACAAGAGAGCCAAA	57.772	110	6	115
Cluster-21352.0	(TA)6	593	604	ACTCTGTTAACCGCTTCGCA	59.967	TCCCAGAAAACGGTATCGCA	59.391	109	536	644	GTTAACCGCTTCGCAACGTC	60.45	TCCCAGAAAACGGTATCGCA	59.391	104	541	644	CTGTTAACCGCTTCGCAACG	60.45	TCCCAGAAAACGGTATCGCA	59.391	106	539	644
Cluster-21366.0	(TG)6	154	165	AGTAGGCTTACTGACAGTTTTCA	57.453	TGGTTACAGGAAATACGTACATAACA	58.39	151	67	217	AGTAGGCTTACTGACAGTTTTCA	57.453	AACTACCTACACAAACACAAAGAAA	57.309	230	67	296	AGTAGGCTTACTGACAGTTTTCA	57.453	ACTACCTACACAAACACAAAGAAAT	57.125	229	67	295
Cluster-21409.0	(TG)6	420	431	TGGTTCAATGGAGAACTCACA	57.145	TGATTCATCTGCTATGGCACCT	59.559	196	262	457	TGGTTCAATGGAGAACTCACA	57.145	GTGATTCATCTGCTATGGCACC	59.449	197	262	458	CTTGGTTCAATGGAGAACTCACA	58.863	TGATTCATCTGCTATGGCACCT	59.559	198	260	457
Cluster-21410.0	(AC)6	202	213	GGCATTGAATGTGGAAGCGT	59.472	CAACTACACCACGGCTGTCT	59.966	266	87	352	GGCATTGAATGTGGAAGCGT	59.472	AACTACACCACGGCTGTCTC	59.683	265	87	351	AGGCATTGAATGTGGAAGCG	59.187	CAACTACACCACGGCTGTCT	59.966	267	86	352
Cluster-21421.0	(AG)6	598	609	TCCCTGTCACCAAATGTAGTGT	59.291	CCCTTTTTCCTTCCTACCCCC	59.993	247	433	679	ACACTTTTAGTCCCTGTCACCA	59.225	CCCTTTTTCCTTCCTACCCCC	59.993	257	423	679	AGATACTGTCCACCAAACACCT	59.02	CCCTTTTTCCTTCCTACCCCC	59.993	218	462	679
Cluster-21426.0	(AGT)5	235	249	TACCCCCAACGGACACAGTA	60.179	CACCTGACTGATAAGATGCGGA	59.899	230	150	379	TACCCCCAACGGACACAGTA	60.179	TCACCTGACTGATAAGATGCGG	59.899	231	150	380	TACTGTACCCCCAACGGACA	60.179	CACCTGACTGATAAGATGCGGA	59.899	235	145	379
Cluster-21435.0	(AAT)5	964	978	ATTTTTGTGCGCGCTTACGA	59.764	AGCTGTAAACACGCTGAGCT	59.966	239	812	1050	ATTTTTGTGCGCGCTTACGA	59.764	TGTAAACACGCTGAGCTGGT	59.894	236	812	1047	TTCGATTTTTGTGCGCGCTT	60.317	AGCTGTAAACACGCTGAGCT	59.966	243	808	1050
Cluster-21437.0	(TG)6	321	332	TGCCACCAAAAGATAACTGATGC	59.807	TTTGGTGTCAGGGTTGTGTT	57.776	152	268	419	TGCCACCAAAAGATAACTGATGC	59.807	ATTTGGTGTCAGGGTTGTGT	57.547	153	268	420	GCCACCAAAAGATAACTGATGCC	60.429	TTTGGTGTCAGGGTTGTGTT	57.776	151	269	419
Cluster-21486.0	(TAA)5	558	572	AGGCATCTAACACAGTAGGCT	58.528	GCTGTACATACAACACTTGACTGC	60.377	176	427	602	AGGCATCTAACACAGTAGGCT	58.528	TGTACATACAACACTTGACTGCA	58.301	174	427	600	AAGGCATCTAACACAGTAGGCT	59.159	GCTGTACATACAACACTTGACTGC	60.377	177	426	602
Cluster-21527.0	(AC)7	627	640	TGACAGACAGTGGGATCCAGA	60.203	GAAACCAGCTAGCGTCCTCA	59.753	157	520	676	TGACAGACAGTGGGATCCAG	58.73	GAAACCAGCTAGCGTCCTCA	59.753	157	520	676	TGACAGACAGTGGGATCCAGA	60.203	TATTGGAGAAGCGGAGGGGT	60.326	178	520	697
Cluster-21533.0	(TCT)5	162	176	AAGCTTACCCTCGAAGCCAC	60.036	ACGGAACATCGGAAGACCAC	60.038	253	7	259	CATCCGCGTACATCAGGGAA	59.896	CAGTGGGCAGTGTGTCGTAT	60.037	192	134	325	CATCCGCGTACATCAGGGAA	59.896	ACGGAACATCGGAAGACCAC	60.038	126	134	259
Cluster-21537.0	(AT)6	394	405	GTGGTCAGGAGTGAGTTGCA	59.893	CACTCAACAACAGCCTTTTATGGT	59.962	232	298	529	GTGGTCAGGAGTGAGTTGCA	59.893	ACTCAACAACAGCCTTTTATGGT	58.785	231	298	528	CATGCAGTGGTCAGGAGTGA	59.677	CACTCAACAACAGCCTTTTATGGT	59.962	238	292	529
Cluster-21542.0	(ACA)6	587	604	TGCTCCACAAAAGGTACAGCA	60.134	ATGTGGGTGTGTGTGTGTGT	60.035	247	549	795	GTGCTCCACAAAAGGTACAGC	59.733	ATGTGGGTGTGTGTGTGTGT	60.035	248	548	795	TGCTCCACAAAAGGTACAGCA	60.134	TGGGTGTGTGTGTGTGTAGG	59.821	244	549	792
Cluster-21542.0	(AC)7	777	790	TGCTCCACAAAAGGTACAGCA	60.134	TCCAAGTCAGTGTGATGTCAA	57.164	269	549	817	TGCTCCACAAAAGGTACAGCA	60.134	TTCCAAGTCAGTGTGATGTCA	57.164	270	549	818	GTGCTCCACAAAAGGTACAGC	59.733	TCCAAGTCAGTGTGATGTCAA	57.164	270	548	817
Cluster-21553.0	(TGG)6	1470	1487	ACTGGAGTAACTGGCACTGC	59.965	CCACCACTACCACCACAGTC	59.965	230	1353	1582	CTGGTGGACATCGCTGAACT	60.037	CCACCACTACCACCACAGTC	59.965	247	1336	1582	ACTGGAGTAACTGGCACTGC	59.965	CAGTCTCCAGCTGAACAGGG	60.037	215	1353	1567
Cluster-21558.0	(TG)6	121	132	GTGTGTGTGTGTGTGTGTTCA	59.467	CACAGGCACCGTACCAGTAG	60.109	179	0	178	GTGTGTGTGTGTGTGTGTTCA	59.467	CAGGCACCGTACCAGTAGAC	59.827	177	0	176	GTGTGTGTGTGTGTGTGTTCA	59.467	AGGCACCGTACCAGTAGACA	60.251	176	0	175
Cluster-21572.0	(AC)6	701	712	ACTGGAAGAAGTCATTCAGTTAGCT	59.987	GCACATTGCCAAACTCTGCA	59.968	147	666	812	ACTGGAAGAAGTCATTCAGTTAGCT	59.987	TACCTCAGCAGCTTGAGCAG	59.751	104	666	769	ACTGGAAGAAGTCATTCAGTTAGC	58.758	GCACATTGCCAAACTCTGCA	59.968	147	666	812
Cluster-21574.0	(TA)6	260	271	GGTGTGTCTTTTTCCTTTCTCAGG	59.963	TCTTGCAGACTATTTCTTCATTTCCT	58.829	234	117	350	GGTGTGTCTTTTTCCTTTCTCAGG	59.963	TCTTGCAGACTATTTCTTCATTTCC	57.617	234	117	350	GGTGTGTCTTTTTCCTTTCTCAGG	59.963	CTTGCAGACTATTTCTTCATTTCCT	57.612	233	117	349
Cluster-21632.0	(AC)6	342	353	TGTTTAGTGCAGGTACTAACTGGT	59.654	ATTAACTTGGTTTGCCTTGTAGG	57.278	209	206	414	TGTTTAGTGCAGGTACTAACTGGT	59.654	TGTATTAACTTGGTTTGCCTTGTAGG	59.792	212	206	417	TGTTTAGTGCAGGTACTAACTGG	58.11	ATTAACTTGGTTTGCCTTGTAGG	57.278	209	206	414
Cluster-21651.0	(AAT)5	291	305	ACAGTGTGTCTTGTACGAAAAATT	57.569	AGAGATAGTTGGAGTTGTGGGT	58.478	229	158	386	ACAGTGTGTCTTGTACGAAAAATTT	58.152	AGAGATAGTTGGAGTTGTGGGT	58.478	229	158	386	ACAGTGTGTCTTGTACGAAAAATT	57.569	GAGATAGTTGGAGTTGTGGGT	57.017	228	158	385
Cluster-21658.0	(ATG)5	109	123	TGTCAGGCCAAGAAAGCAGT	59.817	CCACAACATAAACGTCAAGGGA	58.857	151	29	179	TGTCAGGCCAAGAAAGCAGT	59.817	TCCACAACATAAACGTCAAGGG	58.857	152	29	180	TGTCAGGCCAAGAAAGCAGT	59.817	TCCACAACATAAACGTCAAGGGA	60.181	152	29	180
Cluster-2169.0	(GTG)5	614	628	CAGCTCACAGAACAGACGGT	59.967	AAGTTCACGGTGGTATGCGT	59.966	244	434	677	ACAGCTCACAGAACAGACGG	59.967	AAGTTCACGGTGGTATGCGT	59.966	245	433	677	GACAGAGTCCATCTCCGCTG	59.898	AAGTTCACGGTGGTATGCGT	59.966	272	406	677
Cluster-21706.0	(AAT)5	146	160	AGCATTGGACTCTGTATGGTCA	59.16	GGCCACAACAATATCCACACA	58.833	270	73	342	AGCATTGGACTCTGTATGGTCA	59.16	AGGCCACAACAATATCCACACA	60.225	271	73	343	AGCATTGGACTCTGTATGGTCA	59.16	AGGCCACAACAATATCCACAC	58.554	271	73	343
Cluster-21735.0	(GT)6	408	419	ACAAGCAGCCAGTTCCTGTT	60.107	CTCTCACACACACACCTCAGT	59.589	175	318	492	ACAAGACACAAGCAGCCAGT	60.107	CTCTCACACACACACCTCAGT	59.589	182	311	492	ACAAGCAGCCAGTTCCTGTT	60.107	TCTCACACACACACCTCAGT	58.515	174	318	491
Cluster-21754.1	(GT)6	125	136	TTTCTCTCTCTCCCCCTATCAA	57.373	TGCTGTCTCTAAATATGGTGTTTCA	58.528	105	94	198	TTTCTCTCTCTCCCCCTATCAA	57.373	ACTTTGCTGTCTCTAAATATGGTGT	58.524	109	94	202	TCTCTCTCTCCCCCTATCAATT	57.158	TGCTGTCTCTAAATATGGTGTTTCA	58.528	103	96	198
Cluster-21766.0	(CA)6	535	546	TATCAGCTGCCCTCCACTCA	60.326	TGCTGTGATCCACTTCTACTCTG	59.806	216	359	574	TATCAGCTGCCCTCCACTCA	60.326	TGCTGTGATCCACTTCTACTCT	58.565	216	359	574	TATCAGCTGCCCTCCACTCA	60.326	GCTGTGATCCACTTCTACTCTGA	59.555	215	359	573
Cluster-21816.0	(GA)7	337	350	TCACAGCACTTATATAAAGCCCTCA	59.87	TGTCTGTCTGTCTCTCTTGCTC	59.444	258	119	376	TCACAGCACTTATATAAAGCCCTCA	59.87	TCTGTCTGTCTGTCTCTCTTGC	59.444	260	119	378	ACAGCACTTATATAAAGCCCTCACT	59.869	TGTCTGTCTGTCTCTCTTGCTC	59.444	256	121	376
Cluster-21820.0	(TGC)5	1662	1676	CGGCTCTGATCCAAGTCCTC	59.896	GCCAGGTGATGTTGTAGCCT	60.035	280	1571	1850	CCTCAGGATGGTTCCAGCAG	60.107	GCCAGGTGATGTTGTAGCCT	60.035	264	1587	1850	GTCCTCAGGATGGTTCCAGC	60.107	GCCAGGTGATGTTGTAGCCT	60.035	266	1585	1850
Cluster-21820.1	(TGC)5	1589	1603	CGGCTCTGATCCAAGTCCTC	59.896	GCCAGGTGATGTTGTAGCCT	60.035	280	1498	1777	CCTCAGGATGGTTCCAGCAG	60.107	GCCAGGTGATGTTGTAGCCT	60.035	264	1514	1777	GTCCTCAGGATGGTTCCAGC	60.107	GCCAGGTGATGTTGTAGCCT	60.035	266	1512	1777
Cluster-21844.0	(GC)7	475	488	TTTGGGGGCTTACAACGGAA	59.815	GGCCTACAGACCAACACCAT	59.672	212	329	540	TTTTGGGGGCTTACAACGGA	59.815	GGCCTACAGACCAACACCAT	59.672	213	328	540	TGGGGGCTTACAACGGAATG	60.323	GGCCTACAGACCAACACCAT	59.672	210	331	540
Cluster-21844.0	(CA)7	702	715	ATGGTGTTGGTCTGTAGGCC	59.672	TGTAGCCTATTACAAATATAGGCCT	57.192	279	521	799	TGGTGTTGGTCTGTAGGCCT	60.767	TGTAGCCTATTACAAATATAGGCCT	57.192	278	522	799	ATGGTGTTGGTCTGTAGGCC	59.672	ATGTAGCCTATTACAAATATAGGCCT	57.606	280	521	800
Cluster-21875.0	(AT)6	467	478	GGGCAGCAGTTCTAATTTGCT	59.179	GTTGTGCAAGTCAGCTGAGC	60.041	279	277	555	AGGGCAGCAGTTCTAATTTGC	59.179	GTTGTGCAAGTCAGCTGAGC	60.041	280	276	555	TGATTCAGGGCAGCAGTTCT	59.305	AAGTCAGCTGAGCACTGGC	60.302	279	270	548
Cluster-21923.2	(AAG)5	731	745	AGGGGGAGAAGAAGCTTAGGA	59.634	CTCCTTGCTGCTTGAGGACA	59.964	264	622	885	AGGGGGAGAAGAAGCTTAGGA	59.634	TCTCCTTGCTGCTTGAGGAC	59.677	265	622	886	AGGGGGAGAAGAAGCTTAGGA	59.634	AGCTGGTGACAATGGACACA	59.526	218	622	839
Cluster-21935.0	(TTG)6	194	211	TGCGGACTTAAGACGTCCAC	60.039	AGACTGTGCCTTGTTTGCCT	60.107	230	65	294	CTTGCAACCCACACAGTTGG	59.897	AGACTGTGCCTTGTTTGCCT	60.107	190	105	294	CGGCAGGTAGGATTGGTCTC	59.895	AGACTGTGCCTTGTTTGCCT	60.107	211	84	294
Cluster-21973.0	(GC)6	471	482	ACGCTGATGGTACCAAGAGTC	59.795	GCACCAGCACCAAACAGAAA	59.541	143	414	556	ACGCTGATGGTACCAAGAGT	58.733	GCACCAGCACCAAACAGAAA	59.541	143	414	556	GCTGATGGTACCAAGAGTCGA	59.523	GCACCAGCACCAAACAGAAA	59.541	141	416	556
Cluster-21973.1	(CA)7	125	138	GCTAACACGCAGTTGAGCAC	60.111	TCCAGCTGACGTTTCATCCC	60.036	109	90	198	GCTAACACGCAGTTGAGCAC	60.111	GTGTGTGCGCGCATATAGTG	60.043	144	90	233	CTAACACGCAGTTGAGCACG	59.838	TCCAGCTGACGTTTCATCCC	60.036	108	91	198
Cluster-21984.0	(AT)7	368	381	TCAGAACAAGGCCTTTTGAGGT	60.092	CGCAACTGTGTGGGGAAAAA	59.542	119	294	412	CAGAACAAGGCCTTTTGAGGT	58.689	CGCAACTGTGTGGGGAAAAA	59.542	118	295	412	CACAGCTGTATTCAAGTTGCCA	59.446	CGCAACTGTGTGGGGAAAAA	59.542	161	252	412
Cluster-21988.0	(TG)7	417	430	GTTGACACCCCCTTATGAGCT	59.718	ACAATGATCGGTGCAGGTCC	60.393	130	324	453	AGTTGACACCCCCTTATGAGC	59.718	ACAATGATCGGTGCAGGTCC	60.393	131	323	453	TGACACCCCCTTATGAGCTT	58.331	ACAATGATCGGTGCAGGTCC	60.393	128	326	453
Cluster-21999.0	(GT)7	28	41	TCGGTATGTGTCTCACGATTT	57.139	CGCATCTTTTAATACAGGACCACC	59.965	111	2	112	TCGGTATGTGTCTCACGATTTT	57.817	CGCATCTTTTAATACAGGACCACC	59.965	111	2	112	ATCGGTATGTGTCTCACGATTT	57.613	CGCATCTTTTAATACAGGACCACC	59.965	112	1	112
Cluster-22049.0	(AC)6	1961	1972	AGGGGAGAGTCAAAAACACGT	59.511	GGCATTATTTCGCGGACACC	59.971	235	1871	2105	GGGGAGAGTCAAAAACACGT	58.037	GGCATTATTTCGCGGACACC	59.971	234	1872	2105	AGGGGAGAGTCAAAAACACGT	59.511	CGCGAAATAGGCCTACGTGT	60.527	209	1871	2079
Cluster-22051.0	(ATG)6	565	582	AGCTTCATCATGAAAAGCTGCT	58.91	TGTTACATACACTCCCAACAGGT	59.351	112	527	638	TGAGCTTCATCATGAAAAGCTGC	60.12	TGTTACATACACTCCCAACAGGT	59.351	114	525	638	GAGCTTCATCATGAAAAGCTGCT	59.871	TGTTACATACACTCCCAACAGGT	59.351	113	526	638
Cluster-22051.0	(TA)7	238	251	AGGTTGGAAAGGGTTGGTGG	60.106	AGACGAAACCCATAGCTGGC	60.108	217	116	332	GGTTGGAAAGGGTTGGTGGA	60.106	AGACGAAACCCATAGCTGGC	60.108	216	117	332	AGGTTGGAAAGGGTTGGTGG	60.106	CCATAGCTGGCCCACTTCAT	59.816	208	116	323
Cluster-22055.0	(CA)7	1102	1115	ACTCCTCACAGAGCAAATGGA	59.019	AGAACTCAATCCAGTAAGTGATTATGT	58.456	259	889	1147	ACTCCTCACAGAGCAAATGGA	59.019	GAACTCAATCCAGTAAGTGATTATGT	57.276	258	889	1146	ACTCCTCACAGAGCAAATGGA	59.019	CAGAACTCAATCCAGTAAGTGATTATG	58.175	260	889	1148
Cluster-22091.0	(TCA)5	245	259	TGGTTGGTTGGTGAAGTGCT	60.034	AAAACAGGCATGGTCCCACA	60.106	265	98	362	TGGTTGGTTGGTGAAGTGCT	60.034	CAAAACAGGCATGGTCCCAC	59.682	266	98	363	TGGTTGGTTGGTGAAGTGCT	60.034	GAGGAGCCAGAACAGGTCAA	59.313	202	98	299
Cluster-22093.0	(GT)6	201	212	TGTGTGTGTGTTCTCTCTGCA	59.793	ACAGACACCCACATACACACA	59.234	233	5	237	TGTGTGTGTGTTCTCTCTGCA	59.793	ACACAGACACCCACATACACA	59.234	235	5	239	TGTGTGTGTGTTCTCTCTGCA	59.793	CAGACACCCACATACACACAC	58.857	232	5	236
Cluster-22099.0	(TG)8	79	94	GCAGACCTATGCCTCAGACC	59.894	ACAAATAATGAGCATGCGCGT	59.598	103	17	119	CCCAGCAACAGCAGACCTAT	59.746	ACAAATAATGAGCATGCGCGT	59.598	113	7	119	TGCCTCAGACCATGTGACAC	59.965	ACACCAAAAACAAGACGCTGT	59.184	269	26	294
Cluster-22100.0	(AC)7	586	599	ACTTAACAAGCGGGCAAGGA	59.89	TGATCGTCCCCTGGCTCATA	60.106	279	435	713	AAGCGGGCAAGGATTGATCT	59.743	TGATCGTCCCCTGGCTCATA	60.106	272	442	713	ACAAGCGGGCAAGGATTGAT	60.324	TGATCGTCCCCTGGCTCATA	60.106	274	440	713
Cluster-22106.0	(CT)7	243	256	TCCAGAATTGAGGACATGGGA	58.439	CTGCTTGGCTCTCTTCCACA	59.964	111	175	285	TCCAGAATTGAGGACATGGGA	58.439	CTCCCTGCTTGGCTCTCTTC	60.108	115	175	289	TCCAGAATTGAGGACATGGGA	58.439	TGCTCTCTCTCTCCCACACA	59.887	238	175	412
Cluster-22155.0	(AAG)5	335	349	GGAGTGAAGAAGAAGAAGAGGCA	59.993	ACATTCCTCGCTCAATGTGT	57.52	195	190	384	TGGAGTGAAGAAGAAGAAGAGGC	59.993	ACATTCCTCGCTCAATGTGT	57.52	196	189	384	GGAGTGAAGAAGAAGAAGAGGCA	59.993	TCCTCGCTCAATGTGTATGTGA	59.504	191	190	380
Cluster-22185.0	(TG)6	167	178	ACACTGGTTCTGGAAGTTCTT	57.066	TAGTGTCCTTCATGCACGCA	59.68	262	15	276	ACACTGGTTCTGGAAGTTCTT	57.066	AGTGTCCTTCATGCACGCAT	60.322	261	15	275	ACACTGGTTCTGGAAGTTCTTAGA	59.346	TAGTGTCCTTCATGCACGCA	59.68	262	15	276
Cluster-22194.0	(CA)7	372	385	AAGTTGAGGCCACACAACAT	57.928	CACTTTGGGAATGTCAGCACA	59.044	228	229	456	AAGTTGAGGCCACACAACAT	57.928	ACACTTTGGGAATGTCAGCAC	59.044	229	229	457	TGAGGCCACACAACATAACTGT	60.159	CACTTTGGGAATGTCAGCACA	59.044	224	233	456
Cluster-22227.0	(AC)6	560	571	TGAGAGTTGGATCTGGTCAGT	58.105	AGAATGGAAGCAGTAGACGGC	60.135	250	369	618	TGAGAGTTGGATCTGGTCAGT	58.105	TGGAAGCAGTAGACGGCTAAC	59.796	246	369	614	TGAGAGTTGGATCTGGTCAGT	58.105	GAATGGAAGCAGTAGACGGC	58.709	249	369	617
Cluster-22244.0	(GT)7	307	320	TGAGTGACATTGACATTCCACT	57.644	TGCACCATAAAGTCTGCTGC	58.832	217	155	371	TGAGTGACATTGACATTCCACT	57.644	TGCACCATAAAGTCTGCTGCT	60.272	217	155	371	TGAGTGACATTGACATTCCACT	57.644	GCACCATAAAGTCTGCTGCT	58.543	216	155	370
Cluster-22249.0	(CA)6	105	116	AGCTGCATCAGTTACATGGGT	59.717	GGAAGTTTCCTGTGCATTTGCA	60.224	262	81	342	TGTCACCCAACTCTGGCAAC	60.465	ACCATTTGTACTAGGTAGGCACC	59.801	236	1	236	GTGTCACCCAACTCTGGCAA	60.465	ACCATTTGTACTAGGTAGGCACC	59.801	237	0	236
Cluster-22252.0	(CTT)5	680	694	TCACTCTGTCTTTCAGCCGA	58.672	ACTGTGACAGAATCCACGCA	59.607	166	606	771	TCACTCTGTCTTTCAGCCGAT	59.104	ACTGTGACAGAATCCACGCA	59.607	166	606	771	ATCACTCTGTCTTTCAGCCGA	59.104	ACTGTGACAGAATCCACGCA	59.607	167	605	771
Cluster-22258.0	(AC)6	697	708	GCCAAGGTTCACAGGTCGTA	59.966	AACTCGGTGTCTCAGCTGTG	59.967	249	601	849	GGATCCAGCCAAGGTTCACA	59.962	AACTCGGTGTCTCAGCTGTG	59.967	256	594	849	ATCCAGCCAAGGTTCACAGG	59.961	AACTCGGTGTCTCAGCTGTG	59.967	254	596	849
Cluster-2227.0	(TA)6	67	78	TGGGACCCTGATGTGAATTTGA	59.622	AAGGCAGGTGTTCACATGCT	60.179	220	27	246	TGGGACCCTGATGTGAATTTGA	59.622	GAAGGCAGGTGTTCACATGC	59.758	221	27	247	TGGGACCCTGATGTGAATTTGA	59.622	GGTCAGACATGAAGGCAGGT	59.674	231	27	257
Cluster-22305.0	(CA)7	453	466	AAGTTGGCCACCACTGTGAA	60.034	CTTCCGGCTGTTGTCCTCTT	59.965	113	377	489	AAAGTTGGCCACCACTGTGA	60.034	CTTCCGGCTGTTGTCCTCTT	59.965	114	376	489	TGAAAGTTGGCCACCACTGT	60.034	CTTCCGGCTGTTGTCCTCTT	59.965	116	374	489
Cluster-22305.0	(AC)6	152	163	CAGTAACAGGGAAAGCCAGAGA	59.697	AGTGGTGGCCAACTTTCACA	60.034	266	126	391	CAGTAACAGGGAAAGCCAGAGA	59.697	ACAGTGGTGGCCAACTTTCA	60.034	268	126	393	CAGTAACAGGGAAAGCCAGAGA	59.697	TCACAGTGGTGGCCAACTTT	60.034	270	126	395
Cluster-22319.0	(TAA)5	146	160	ATGAGAGGGGTGAAGGAGGG	60.327	TCAACTTCAATTACTGACCCCGT	59.928	154	37	190	GAAGTGGTCTGCCGGTATGG	60.462	TCAACTTCAATTACTGACCCCGT	59.928	190	1	190	AGAAGTGGTCTGCCGGTATG	59.463	TCAACTTCAATTACTGACCCCGT	59.928	191	0	190
Cluster-22327.0	(GT)6	549	560	TGGCTGAGGGCAGAATTTGG	60.613	TGCCTGATTTCTATCCTTCCAGA	58.96	277	412	688	GGCTGAGGGCAGAATTTGGT	60.613	TGCCTGATTTCTATCCTTCCAGA	58.96	276	413	688	TGAAGAGAATGGCTGAGGGC	59.746	TCCTTCCAGAAGAACAACCTTT	57.48	273	403	675
Cluster-22332.0	(TGA)5	670	684	AGCAAGGCATACCCAGGAAA	59.296	GCCTTTTTCTGCCAGTGCTT	59.61	236	534	769	AAGCAAGGCATACCCAGGAA	59.296	GCCTTTTTCTGCCAGTGCTT	59.61	237	533	769	AAAGCAAGGCATACCCAGGA	59.296	GCCTTTTTCTGCCAGTGCTT	59.61	238	532	769
Cluster-22351.0	(ATC)6	689	706	TTAGGCCTACAGCATGCGAG	59.895	TGGAGTGGCACAGCGTTAAA	60.179	276	507	782	TTAGGCCTACAGCATGCGAG	59.895	TTGGAGTGGCACAGCGTTAA	60.179	277	507	783	TTAGGCCTACAGCATGCGAG	59.895	GGAGTGGCACAGCGTTAAAC	59.763	275	507	781
Cluster-22372.0	(CAT)6	534	551	TGCGACTGTATCCGTGTGAC	60.109	ACGCAGAAGGCATGGAAAGA	59.963	233	505	737	TGCGACTGTATCCGTGTGAC	60.109	ACGCGGGTCAGAAACTGTAG	60.039	141	505	645	CGACTGTATCCGTGTGACGT	59.833	ACGCAGAAGGCATGGAAAGA	59.963	231	507	737
Cluster-22431.0	(TAA)5	663	677	AAGGTGGAGGTTTCGAGAGC	59.678	GCAAAAACAACCCGTAGCAGT	59.934	236	534	769	ACGTCACAAGGTGGAGGTTT	59.455	GCAAAAACAACCCGTAGCAGT	59.934	243	527	769	AAGGTGGAGGTTTCGAGAGC	59.678	AGCAAAAACAACCCGTAGCAG	59.663	237	534	770
Cluster-22438.0	(TG)7	281	294	ACCTCATGTTTACAGACAGCAGA	59.675	CCAGTAGCATGTGAAGGGACA	59.721	187	170	356	ACCTCATGTTTACAGACAGCAGA	59.675	TCCAGTAGCATGTGAAGGGAC	59.445	188	170	357	ACCTCATGTTTACAGACAGCAG	58.332	CCAGTAGCATGTGAAGGGACA	59.721	187	170	356
Cluster-22456.0	(ATA)5	564	578	ACCAAGAGCTTTAACTCATAGCA	57.834	ACAGTTGGGCTTATTATCATCATGT	58.632	128	501	628	AGCTAGTACAAAACTACCAAGAGCT	59.754	ACAGTTGGGCTTATTATCATCATGT	58.632	143	486	628	ACCAAGAGCTTTAACTCATAGCA	57.834	CAGTTGGGCTTATTATCATCATGTCA	59.512	127	501	627
Cluster-22462.0	(GT)7	235	248	ACTGGCAACACTGTTTCGTT	58.541	TTTGCTGTGCGATGGTTTGG	59.968	219	193	411	AACTGGCAACACTGTTTCGT	58.541	TTTGCTGTGCGATGGTTTGG	59.968	220	192	411	ACTGGCAACACTGTTTCGTT	58.541	GCTGTGCGATGGTTTGGTTT	59.968	216	193	408
Cluster-22468.0	(AG)6	430	441	GGGCAACAGATGTTTGCGTT	59.968	TGTGAAGAGTGAGTGGCAGAG	59.658	182	344	525	GGGCAACAGATGTTTGCGTT	59.968	GTGAAGAGTGAGTGGCAGAGT	59.657	181	344	524	GGGCAACAGATGTTTGCGTT	59.968	TGTGAAGAGTGAGTGGCAGA	58.587	182	344	525
Cluster-22469.0	(AC)6	1519	1530	GCCTACTGTACCGCAAGACA	59.754	TGTACGAGTTCATGTAGGCCA	58.827	182	1454	1635	AAGGCCTACTGTACCGCAAG	59.751	TGTACGAGTTCATGTAGGCCA	58.827	185	1451	1635	GGCCTACTGTACCGCAAGAC	60.46	TGTACGAGTTCATGTAGGCCA	58.827	183	1453	1635
Cluster-22476.0	(GT)6	548	559	GTCACTGACGTACTTGTCACG	58.958	TCGGACTGAAGGTGAATGTGT	59.308	265	319	583	TCACTGACGTACTTGTCACG	57.605	TCGGACTGAAGGTGAATGTGT	59.308	264	320	583	GTCACTGACGTACTTGTCACG	58.958	TTCGGACTGAAGGTGAATGTGT	59.896	266	319	584
Cluster-22490.0	(ATC)5	1665	1679	ACAGATTATCGTTCCGAAGCA	57.48	TGCAAAGAGCCACAAACACAG	59.865	252	1498	1749	ACAGATTATCGTTCCGAAGCA	57.48	TGCAAAGAGCCACAAACACA	58.819	252	1498	1749	GTCTCTGAATAATGGAGAGGGCT	59.354	TGCAAAGAGCCACAAACACAG	59.865	134	1616	1749
Cluster-22525.0	(CA)6	653	664	AGTGTGTATTATGTGTTTTGGTTTGT	58.223	GCTGTGGTAATTGTTAGGTGTGG	59.809	153	561	713	GTGTGTATTATGTGTTTTGGTTTGT	57.005	GCTGTGGTAATTGTTAGGTGTGG	59.809	152	562	713	TCTTCTATCTGTTGTAGTAGTGTGT	57.002	GCTGTGGTAATTGTTAGGTGTGG	59.809	171	543	713
Cluster-22535.1	(GT)7	1234	1247	TATCCCGTTCAAGCAGGTGG	59.748	AAACGAAGTAAGAACGCGCG	59.84	210	1064	1273	CGCGCGTTTACATTAGCCAT	59.697	AAACGAAGTAAGAACGCGCG	59.84	160	1114	1273	CCGTTCAAGCAGGTGGATTG	59.477	AAACGAAGTAAGAACGCGCG	59.84	206	1068	1273
Cluster-22547.0	(CA)7	744	757	AAGTTGGTACGGTTTTTGCTTT	57.541	TGCCATACTATCCCATGCTGT	58.943	238	681	918	AAAGTTGGTACGGTTTTTGCTT	57.541	TGCCATACTATCCCATGCTGT	58.943	239	680	918	AAGTTGGTACGGTTTTTGCTTT	57.541	TCCCATGCTGTAAACATCTCGT	59.764	228	681	908
Cluster-22565.0	(AC)6	343	354	TGCATCGTGATTAGGCGGAG	60.249	CACAAACCGTGCTGAATTTCT	57.646	254	159	412	GCATCGTGATTAGGCGGAGT	60.249	CACAAACCGTGCTGAATTTCT	57.646	253	160	412	ATGCATCGTGATTAGGCGGA	59.607	CACAAACCGTGCTGAATTTCT	57.646	255	158	412
Cluster-22571.0	(AG)9	472	489	ACGACTGGAAACCAACTTACGA	59.899	TGCCAACGTTTCTCCCATCA	59.89	175	417	591	ACGACTGGAAACCAACTTACGA	59.899	CGTTTCTCCCATCACGGTGT	60.32	169	417	585	ACGACTGGAAACCAACTTACGA	59.899	ACGTTTCTCCCATCACGGTG	60.32	170	417	586
Cluster-22571.1	(AG)9	478	495	ACGACTGGAAACCAACTTACGA	59.899	TTCGCTCCTCGTATGTGCTC	59.899	264	423	686	ACGACTGGAAACCAACTTACGA	59.899	TGCCAACGTTTCTCCCATCA	59.89	175	423	597	ACGACTGGAAACCAACTTACGA	59.899	CGTTTCTCCCATCACGGTGT	60.32	169	423	591
Cluster-22572.0	(GGT)6	64	81	ACATTGTGGTGGAGGTGGTC	59.89	TATAACAAGACCGCCTCCGC	59.896	118	38	155	ACATTGTGGTGGAGGTGGTC	59.89	ATTTGCCTCCCCCAACAACA	60.105	203	38	240	ACATTGTGGTGGAGGTGGTC	59.89	ACGTTGTCCTCCACCTCCTA	59.886	136	38	173
Cluster-22572.1	(GGT)6	64	81	ACATTGTGGTGGAGGTGGTC	59.89	TATAACAAGACCGCCTCCGC	59.896	118	38	155	ACATTGTGGTGGAGGTGGTC	59.89	ATTTGCCTCCCCCAACAACA	60.105	203	38	240	ACATTGTGGTGGAGGTGGTC	59.89	ACGTTGTCCTCCACCTCCTA	59.886	136	38	173
Cluster-22572.2	(GGT)6	64	81	ACATTGTGGTGGAGGTGGTC	59.89	TATAACAAGACCGCCTCCGC	59.896	118	38	155	ACATTGTGGTGGAGGTGGTC	59.89	ATTTGCCTCCCCCAACAACA	60.105	203	38	240	ACATTGTGGTGGAGGTGGTC	59.89	ACGTTGTCCTCCACCTCCTA	59.886	136	38	173
Cluster-22572.5	(GGT)6	64	81	ACATTGTGGTGGAGGTGGTC	59.89	TATAACAAGACCGCCTCCGC	59.896	118	38	155	ACATTGTGGTGGAGGTGGTC	59.89	ATTTGCCTCCCCCAACAACA	60.105	203	38	240	ACATTGTGGTGGAGGTGGTC	59.89	ACGTTGTCCTCCACCTCCTA	59.886	136	38	173
Cluster-22658.0	(CAT)5	253	267	CCGGACTCAAAGTGGACACA	59.894	CAGTGGCTGGCGTAATCTGA	60.108	245	192	436	CCGGACTCAAAGTGGACACA	59.894	TCAGTGGCTGGCGTAATCTG	60.108	246	192	437	CACCGGACTCAAAGTGGACA	59.894	CAGTGGCTGGCGTAATCTGA	60.108	247	190	436
Cluster-22668.0	(TTC)5	1953	1967	GCGACTGCAGAGAACGTACT	60.11	AGGGCGAACGAATAAGAAGAA	57.395	249	1753	2001	GCGACTGCAGAGAACGTACT	60.11	AAGGGCGAACGAATAAGAAGA	57.395	250	1753	2002	GGCGACAGCACATGTGTAGA	60.39	AGGGCGAACGAATAAGAAGAA	57.395	148	1854	2001
Cluster-22689.0	(TG)8	658	673	ATCATGTCAACAGAGTACAGAGT	57.008	GCCAGCAGTACAGTGGTGAG	60.672	113	589	701	ATCATGTCAACAGAGTACAGAGT	57.008	CAGCCAGCAGTACAGTGGTG	60.952	115	589	703	ATCATGTCAACAGAGTACAGAGT	57.008	CCAGCAGTACAGTGGTGAGA	59.031	112	589	700
Cluster-2270.0	(GC)9	355	372	TCAGCAATTCCTGGACGGTT	59.6	TCGCAGACACAGTCACAGTC	59.969	148	264	411	TCAGCAATTCCTGGACGGTT	59.6	CGCAGACACAGTCACAGTCA	60.249	147	264	410	ATCAGCAATTCCTGGACGGT	59.379	TCGCAGACACAGTCACAGTC	59.969	149	263	411
Cluster-22756.0	(AT)8	447	462	GCCACGAGCATCCACAGAAT	60.746	GCTCCCAACTCGTCACTGAT	59.752	224	415	638	GCCACGAGCATCCACAGAAT	60.746	TTTTCCTCGCTCCCAACTCG	60.32	232	415	646	GCCACGAGCATCCACAGAAT	60.746	CCCAACTCGTCACTGATCCA	59.392	221	415	635
Cluster-22762.0	(TG)7	1182	1195	ACCGGATATGTTTCCACAGCA	59.719	TGTGGATGACTTTTTCTACAAGAAGA	58.72	254	1085	1338	ACCGGATATGTTTCCACAGCA	59.719	TGTGGATGACTTTTTCTACAAGAAGAG	59.558	254	1085	1338	ACCGGATATGTTTCCACAGCA	59.719	GTGGATGACTTTTTCTACAAGAAGAGT	59.557	253	1085	1337
Cluster-22762.0	(TG)6	33	44	TCCTATGTTATATGCGCGCA	57.266	ACGCAATACCAGGAATGTGACT	60.027	109	10	118	TCCTATGTTATATGCGCGCA	57.266	CCAGGAATGTGACTACACTGCT	60.028	101	10	110	TCCTATGTTATATGCGCGCA	57.266	ACCAGGAATGTGACTACACTGC	60.29	102	10	111
Cluster-22763.0	(AC)6	595	606	AGCATTTTGGCCTTTTAGGGT	58.38	ACAGGCTAATAAGACACATCCAA	57.564	159	500	658	AGCATTTTGGCCTTTTAGGGT	58.38	AACAGGCTAATAAGACACATCCA	57.564	160	500	659	GCTGTCTTTGTTTCCAGTGACT	59.054	ACAGGCTAATAAGACACATCCAA	57.564	215	444	658
Cluster-22782.0	(AT)6	149	160	AAATGTTAGCCGGAGCCCAA	59.961	CCGCACGAGATGGGTTAAGA	59.825	225	112	336	AAAATGTTAGCCGGAGCCCA	59.961	CCGCACGAGATGGGTTAAGA	59.825	226	111	336	GTTAGCCGGAGCCCAAGAAT	60.107	CCGCACGAGATGGGTTAAGA	59.825	221	116	336
Cluster-22841.0	(TG)6	1208	1219	ACAGTACAGTTGCCGCTAACA	59.93	ACTTTAACCCTCAACGCTTTGT	58.715	264	1094	1357	ACAGTACAGTTGCCGCTAACA	59.93	ACCCTCAACGCTTTGTAAATCA	58.518	258	1094	1351	ACAGTACAGTTGCCGCTAACA	59.93	AACTTTAACCCTCAACGCTTTGT	59.302	265	1094	1358
Cluster-22846.0	(TG)7	1482	1495	TGCATGCCAGACAAGTCACA	60.179	GCTGATGTCTACATTGGTTTCCA	58.99	187	1351	1537	TGCATGCCAGACAAGTCACA	60.179	TGCTGATGTCTACATTGGTTTCC	58.99	188	1351	1538	TGCATGCCAGACAAGTCACA	60.179	GCTGATGTCTACATTGGTTTCCAC	60.143	187	1351	1537
Cluster-22851.1	(AGA)5	144	158	AATGGGCGACGTAGCATAGG	59.966	GCGTCGTGACCCTTAATTGC	59.904	207	46	252	AATGGGCGACGTAGCATAGG	59.966	TGTATCCAAGCGTCGTGACC	60.109	216	46	261	AACTTGGGGGAGCACTGAAG	59.889	GCGTCGTGACCCTTAATTGC	59.904	162	91	252
Cluster-22880.0	(GC)6	111	122	TGTCTGAGGACTGTTGCAGAC	59.931	ACACGTGAGGGGACAAACAA	59.746	165	52	216	TGTCTGAGGACTGTTGCAGAC	59.931	AACACGTGAGGGGACAAACA	59.746	166	52	217	GTCTGAGGACTGTTGCAGACT	59.657	ACACGTGAGGGGACAAACAA	59.746	164	53	216
Cluster-22883.0	(TAT)6	67	84	TCCTGCAGGGAAAACTTACACA	59.826	AGGAGAATTGCTGCCAATCA	57.48	222	15	236	TCCTGCAGGGAAAACTTACACA	59.826	AGAAAGGAGAATTGCTGCCA	57.408	226	15	240	TCCTGCAGGGAAAACTTACACA	59.826	AGGAGAATTGCTGCCAATCAA	58.189	222	15	236
Cluster-22888.0	(TA)6	1795	1806	TGGCGTGTTCTCCAGTTGTT	60.107	CAGGTACACCACTCTTCACGT	59.66	268	1698	1965	TTGGCGTGTTCTCCAGTTGT	60.107	CAGGTACACCACTCTTCACGT	59.66	269	1697	1965	TGGCGTGTTCTCCAGTTGTT	60.107	TCAGGTACACCACTCTTCACG	59.388	269	1698	1966
Cluster-22897.0	(AAG)6	291	308	ACACTCGCGTTATCTTTGCG	59.286	ACATCACCCAAAGCGCATCT	60.323	268	100	367	ACACTCGCGTTATCTTTGCG	59.286	AGCGCCTACATCACCCAAAG	60.393	275	100	374	CTCGCGTTATCTTTGCGACA	59.011	ACATCACCCAAAGCGCATCT	60.323	265	103	367
Cluster-22923.0	(TGA)5	245	259	TGGGAAGAAGCCTGCAAAGT	59.814	TCCCTCATTTCTCTACAGTATGCC	59.655	272	19	290	ACTGGGAAGAAGCCTGCAAA	59.814	TCCCTCATTTCTCTACAGTATGCC	59.655	274	17	290	TGGGAAGAAGCCTGCAAAGT	59.814	CCCTCATTTCTCTACAGTATGCCT	59.654	271	19	289
Cluster-23025.0	(GTT)5	163	177	GGCGAGAATGGTTACAGGGT	59.748	GCACCGCATCTGCAGTATTG	59.971	191	91	281	TTTTCTCAGGTGACGAGGCG	60.32	GCACCGCATCTGCAGTATTG	59.971	207	75	281	GGCGAGAATGGTTACAGGGT	59.748	CATGTCTCAAACACTGCCGC	60.11	259	91	349
Cluster-23045.0	(TG)7	136	149	AGCAGGACTAACCGGTAGGA	59.666	GACATTTGTCAGGAACAGCAA	57.012	265	52	316	CAGCAGGACTAACCGGTAGG	59.54	GACATTTGTCAGGAACAGCAA	57.012	266	51	316	AGCAGGACTAACCGGTAGGA	59.666	GACATTTGTCAGGAACAGCAAA	57.694	265	52	316
Cluster-23083.0	(CT)8	471	486	CATCCCAGTGGGCTGTTTCT	59.961	CTCCGTTCGTGTAGTCGCTT	60.11	264	268	531	CATCCCAGTGGGCTGTTTCT	59.961	AAGCTCCGTTCGTGTAGTCG	60.11	267	268	534	CATCCCAGTGGGCTGTTTCT	59.961	GGAGAAGCTCCGTTCGTGTA	59.475	271	268	538
Cluster-23108.0	(TG)7	213	226	AGGCTTTGCTAAAATGCTTATCAGA	59.346	GAGGCCACAATGTCCTCACA	59.963	229	100	328	ACTGACCCATAGAAGCCATAGT	58.341	TCCCATGGTCAGTACACAATCG	60.094	235	43	277	AGGCTTTGCTAAAATGCTTATCAGA	59.346	AAACCTTCAACCCAGAGGCC	60.179	243	100	342
Cluster-2312.0	(AC)7	362	375	CACAAGTGTGCCAGTTTGTCT	59.255	ACTTCTGAAGATGCCAGCAA	57.426	162	306	467	TGCACACACAACACTACTACGA	59.901	ACTTCTGAAGATGCCAGCAA	57.426	217	251	467	ACAAGTGTGCCAGTTTGTCT	57.871	ACTTCTGAAGATGCCAGCAA	57.426	161	307	467
Cluster-23146.0	(CA)6	325	336	TTGTTTACACGCACTCACGC	59.698	TGCCTTGTTTGATGCATGCA	59.32	151	299	449	TTGTTTACACGCACTCACGC	59.698	TGCCTTGTTTGATGCATGCAA	59.93	151	299	449	TTGTTTACACGCACTCACGC	59.698	TTGCCTTGTTTGATGCATGCA	59.93	152	299	450
Cluster-23146.0	(CA)8	956	971	TGCCCAGACTATACTATACACAAAT	57.388	GCCAGTGTCTGCCTTGAGTT	60.536	202	921	1122	ATGCCCAGACTATACTATACACAAA	57.388	GCCAGTGTCTGCCTTGAGTT	60.536	203	920	1122	TGCCCAGACTATACTATACACAAAT	57.388	AGTTTGCAAGGCTTCTGCAG	59.328	221	921	1141
Cluster-23179.0	(TG)6	147	158	GCAAACAGTGAACATCGATAGTGA	59.611	CTGAAACGTGCCTTGCTCAC	60.041	229	60	288	AGCAAACAGTGAACATCGATAGTG	59.61	CTGAAACGTGCCTTGCTCAC	60.041	230	59	288	GCAAACAGTGAACATCGATAGTGA	59.611	ACATGGACTGAAACGTGCCT	59.891	236	60	295
Cluster-23189.0	(CG)6	195	206	ATCTGGTAACTGCCGCACAT	59.747	CCGAAAACCCTCGTCTGGAA	59.966	180	133	312	ATCTGGTAACTGCCGCACAT	59.747	TTCCGAAAACCCTCGTCTGG	59.966	182	133	314	GATCTGGTAACTGCCGCACA	60.391	CCGAAAACCCTCGTCTGGAA	59.966	181	132	312
Cluster-23217.0	(GT)6	277	288	GTGTCTGGGAAGTGTGCTGA	59.893	AGCATGCCCTTGCCAAGTAT	60.033	153	179	331	TTGGGTGTCTGGGAAGTGTG	59.817	AGCATGCCCTTGCCAAGTAT	60.033	157	175	331	CCTTGGGTGTCTGGGAAGTG	60.251	AGCATGCCCTTGCCAAGTAT	60.033	159	173	331
Cluster-23218.0	(ATA)5	426	440	TGTTTGCTTTCTGTTTTAGGCCT	59.296	ACATGCCTATGTGTTTAAAACAGTG	58.554	209	260	468	TGTTTGCTTTCTGTTTTAGGCCT	59.296	ACATGCCTATGTGTTTAAAACAGT	57.351	209	260	468	TGTTTGCTTTCTGTTTTAGGCC	57.947	ACATGCCTATGTGTTTAAAACAGTG	58.554	209	260	468
Cluster-23254.0	(CA)6	105	116	ACCTTGCTGTACATCCCATGA	59.085	CCCTCTCACAAGGTAACAGCA	59.652	271	18	288	ACCTTGCTGTACATCCCATGA	59.085	TCCCTCTCACAAGGTAACAGC	59.376	272	18	289	ACCTTGCTGTACATCCCATGA	59.085	TGGTCATTCCCTCTCACAAGG	59.37	279	18	296
Cluster-23265.0	(TG)6	865	876	TGTGCTGTCATGATTTGTGCA	59.045	TGCCGCTATGACATTCCTTAA	57.448	220	699	918	TGCTAGGGAAACAGTACGTGT	59.034	TGCCGCTATGACATTCCTTAA	57.448	137	782	918	TGTGCTAGGGAAACAGTACGT	59.034	TGCCGCTATGACATTCCTTAA	57.448	139	780	918
Cluster-23269.0	(AC)8	187	202	AGGGTAAAGTCTATCACATGTGCA	59.775	ACCACTGTACAATAGATGCAGT	57.174	250	158	407	GGGTAAAGTCTATCACATGTGCA	58.487	ACCACTGTACAATAGATGCAGT	57.174	249	159	407	GGGTAAAGTCTATCACATGTGCAG	59.428	ACCACTGTACAATAGATGCAGT	57.174	249	159	407
Cluster-23290.0	(AC)6	437	448	TGCCCTTATTCTGAGTGCCA	59.009	ACCCTATCTACTGTGTGATAAAATGGT	59.873	220	259	478	TGCCCTTATTCTGAGTGCCAA	59.646	ACCCTATCTACTGTGTGATAAAATGGT	59.873	220	259	478	TTGCCCTTATTCTGAGTGCCA	59.646	ACCCTATCTACTGTGTGATAAAATGGT	59.873	221	258	478
Cluster-23339.0	(TGG)5	264	278	TGACATCACACAGCCCAGAC	59.965	CTTTGAGCGCTGTGTGGTTC	60.041	256	103	358	TGACATCACACAGCCCAGAC	59.965	GAGCGCTGTGTGGTTCAATC	59.833	252	103	354	TGACATCACACAGCCCAGAC	59.965	CTCCTCTTTGAGCGCTGTGT	60.32	261	103	363
Cluster-23357.1	(AAG)6	193	210	GTATGGCTGTCCACGGGAAA	60.036	CCGTACGGCTAAAGTAAGGGG	60.202	219	93	311	CACAACCGACCTCTTCCTCC	60.037	CCGTACGGCTAAAGTAAGGGG	60.202	248	64	311	CCACAACCGACCTCTTCCTC	60.037	CCGTACGGCTAAAGTAAGGGG	60.202	249	63	311
Cluster-2336.0	(ATGC)5	73	92	ACAACTCCTCTATTTACATTTGTGTGT	59.28	TATGGCAGTGGGATCCTCCA	60.03	225	43	267	ACAACTCCTCTATTTACATTTGTGTGT	59.28	TAGTGAAGCAAGGTGCCCAG	59.963	251	43	293	ACAACTCCTCTATTTACATTTGTGTGT	59.28	CGCGATGCTATGATTGCCAG	59.835	155	43	197
Cluster-23383.0	(AG)6	522	533	GTGCTGTGTAGGCAGATTGC	59.551	AAAACCGTGGCACATGCTTC	59.968	249	403	651	TTGCAAGTGCTGTGTAGGCA	60.465	AAAACCGTGGCACATGCTTC	59.968	255	397	651	GTGCTGTGTAGGCAGATTGC	59.551	ACCAAAAACCGTGGCACATG	59.896	253	403	655
Cluster-23394.0	(AC)7	2470	2483	AAAGCATTGCCGGAACAACC	59.967	ACAATTTTCCCACTTTCAACACT	57.324	243	2292	2534	GCCGGAACAACCATACAGGA	60.036	ACAATTTTCCCACTTTCAACACT	57.324	235	2300	2534	TGCCGGAACAACCATACAGG	60.322	ACAATTTTCCCACTTTCAACACT	57.324	236	2299	2534
Cluster-23413.0	(GA)6	285	296	GGTACAGTAGCTGGCGGTTA	59.18	CTCACTCCCTCACACACTCAC	60	112	209	320	GGTACAGTAGCTGGCGGTTA	59.18	CACTCACTCCCTCACACACTC	60	114	209	322	GGTACAGTAGCTGGCGGTTA	59.18	CTCACTCACTCCCTCACACAC	60	116	209	324
Cluster-23414.0	(AC)6	35	46	GCTGGACAAGTACAGGTGAT	57.23	CCGACCCCTTAGCCACATAC	59.894	164	0	163	GCTGGACAAGTACAGGTGAT	57.23	GCTTCTCAGTCAACGCTCCA	60.32	198	0	197	GCTGGACAAGTACAGGTGAT	57.23	TGCTTCTCAGTCAACGCTCC	60.32	199	0	198
Cluster-23419.0	(TG)6	245	256	TCGTCAAATCGCCTTTGGGT	60.251	AGACTCGGGTAAAGTAGACCT	57.264	254	78	331	CTCGTCAAATCGCCTTTGGG	59.552	AGACTCGGGTAAAGTAGACCT	57.264	255	77	331	TCGTCAAATCGCCTTTGGGT	60.251	AGACTCGGGTAAAGTAGACCTT	57.955	254	78	331
Cluster-23423.0	(GA)6	51	62	ACACGGCAAATGTTCACACA	58.901	CTGGATCTCTCTCGCGTGTC	59.971	112	9	120	ACACGGCAAATGTTCACACA	58.901	GTCTGCTGGATCTCTCTCGC	59.969	117	9	125	ACACGGCAAATGTTCACACAA	59.526	CTGGATCTCTCTCGCGTGTC	59.971	112	9	120
Cluster-23438.0	(TAA)5	1458	1472	TCAATGTGCGTGTGTCAAACT	58.987	GAGGGCCGGAAGACTTGAAT	59.747	266	1353	1618	TCAATGTGCGTGTGTCAAACT	58.987	ATACACACACACAGAGGGCC	59.675	279	1353	1631	TCAATGTGCGTGTGTCAAACTT	59.578	GAGGGCCGGAAGACTTGAAT	59.747	266	1353	1618
Cluster-23452.1	(CA)6	418	429	AGGTCACTACTACAGCTAAAAGC	57.925	ACTGAACTGGCCTGTAAGTACTG	59.993	274	217	490	AGGTCACTACTACAGCTAAAAGC	57.925	TGAACTGGCCTGTAAGTACTGA	58.764	272	217	488	AGGTCACTACTACAGCTAAAAGC	57.925	ACTGAACTGGCCTGTAAGTACT	58.76	274	217	490
Cluster-23456.0	(GT)6	29	40	AACAATTTTTAACACATTCCCGC	57.084	AGGGGATCTGTCTGCTCACT	59.958	124	3	126	AACAATTTTTAACACATTCCCGC	57.084	CAGGGGATCTGTCTGCTCAC	59.822	125	3	127	AAACAATTTTTAACACATTCCCGC	57.706	AGGGGATCTGTCTGCTCACT	59.958	125	2	126
Cluster-23482.0	(TG)6	516	527	ACAGTTGGACAGGCTTAATGT	57.491	CCCGTAACTACTATCCACTTGGG	59.931	218	393	610	ACAGTTGGACAGGCTTAATGT	57.491	CCGTAACTACTATCCACTTGGGT	59.297	217	393	609	ACAGTTGGACAGGCTTAATGT	57.491	TCCCGTAACTACTATCCACTTGG	59.044	219	393	611
Cluster-23514.0	(TA)7	254	267	TCCTCGTAGTTCTCTTGTGTGC	60.03	GACTTCCAAGAGCAGAGTCCA	59.379	239	114	352	TCGTAGTTCTCTTGTGTGCACA	59.9	GACTTCCAAGAGCAGAGTCCA	59.379	236	117	352	TCCTCGTAGTTCTCTTGTGTGC	60.03	ACTTCCAAGAGCAGAGTCCA	58.278	238	114	351
Cluster-23515.0	(TG)7	582	595	ACTGCCGGCATTATCGATGT	59.893	AAAGGTCTGTGATGGGGTGA	58.555	259	434	692	ACTGCCGGCATTATCGATGT	59.893	ACGCGCCTTAGTATTCTCACA	59.525	280	434	713	ACTGCCGGCATTATCGATGT	59.893	ACAAAAGGTCTGTGATGGGGT	59.501	262	434	695
Cluster-23530.0	(CCA)5	233	247	AGTTGGTGGTTCGGTTCCAG	60.179	ATGCTGCATGGATTACGCCT	60.179	194	185	378	AGTTGGTGGTTCGGTTCCAG	60.179	TAACATGCAACCCCCACCAA	59.811	108	185	292	TGAACAGTTGGTGGTTCGGT	59.746	ATGCTGCATGGATTACGCCT	60.179	199	180	378
Cluster-23562.0	(TA)6	628	639	TCCTTTCCTGGGTTCTTGCC	59.888	GGCAACTCTTTCCCTCACCA	59.89	245	432	676	TCCTTTCCTGGGTTCTTGCC	59.888	TGGCAACTCTTTCCCTCACC	59.89	246	432	677	CCTTTCCTGGGTTCTTGCCT	59.887	GGCAACTCTTTCCCTCACCA	59.89	244	433	676
Cluster-23564.0	(GCA)5	405	419	ACGCGTGCACCTACACATAA	60.038	TCCGAGCCTTGGTATCTGGA	60.033	191	315	505	ATAACACAGTTCGTCGCCGT	60.039	TCCGAGCCTTGGTATCTGGA	60.033	241	265	505	ACGCGTGCACCTACACATAA	60.038	GTCCGAGCCTTGGTATCTGG	59.895	192	315	506
Cluster-23570.0	(AC)7	1620	1633	TGTTCAACCGAATGTACAAGTAACT	58.95	TCAGAATGAAGGCATGATGTTGC	59.87	242	1487	1728	TGTTCAACCGAATGTACAAGTAACT	58.95	CACCACATTTCAGAATGAAGGCA	59.744	251	1487	1737	TGTTCAACCGAATGTACAAGTAACT	58.95	ACACCACATTTCAGAATGAAGGC	59.743	252	1487	1738
Cluster-23570.0	(TG)7	1813	1826	TGAACACACACACACACATGT	58.569	ACAGTACTTTTTAAAATTTGAAGCAGT	57.13	268	1616	1883	ACTTGAACACACACACACACA	58.501	ACAGTACTTTTTAAAATTTGAAGCAGT	57.13	271	1613	1883	CACACACACACACATGTACACA	59.325	ACAGTACTTTTTAAAATTTGAAGCAGT	57.13	264	1620	1883
Cluster-2359.0	(CA)6	369	380	CGACTGCAACTTTTGTGCCA	59.9	TGAGTCCCCATGTATTGCCA	58.706	212	215	426	CGACTGCAACTTTTGTGCCA	59.9	TGAGTCCCCATGTATTGCCAA	59.362	212	215	426	CTTGCATCCTCCATGGGCAT	60.469	TGAGTCCCCATGTATTGCCA	58.706	100	327	426
Cluster-2361.0	(CGA)5	246	260	GGCGAGGAGGAGGAAGAGTA	60.107	ACGCCGTTCTTCTTCACCTT	59.894	170	198	367	GAAAGCAGGACGAGGAGGAG	59.825	ACGCCGTTCTTCTTCACCTT	59.894	220	148	367	GAGAAAGCAGGACGAGGAGG	59.825	ACGCCGTTCTTCTTCACCTT	59.894	222	146	367
Cluster-23613.0	(CG)6	225	236	TCCGTGTTTGTGTACGACGT	59.9	TTTCGTTGCTGTTGTCTGCG	59.973	267	139	405	TCCGTGTTTGTGTACGACGT	59.9	CGTTGCTGTTGTCTGCGTAG	59.838	264	139	402	TCCGTGTTTGTGTACGACGT	59.9	TCGTTGCTGTTGTCTGCGTA	60.249	265	139	403
Cluster-23710.0	(TG)6	170	181	GGTGTAAGGGGGAAGCATGT	59.668	ACGGCAACAACTAATATTAATAACCT	57.258	237	50	286	GGGTGTAAGGGGGAAGCATG	60.396	ACGGCAACAACTAATATTAATAACCT	57.258	238	49	286	GACTGGTTGGTTTGCTTGCA	59.541	ACGGCAACAACTAATATTAATAACCT	57.258	268	19	286
Cluster-23723.0	(AC)8	2276	2291	TCACTGTTAATCAAATGGGCCTC	58.984	GCTGACAAGTGTAGCCATGC	59.551	128	2189	2316	TCTCACTGTTAATCAAATGGGCC	58.984	GCTGACAAGTGTAGCCATGC	59.551	130	2187	2316	CACTGTTAATCAAATGGGCCTCT	58.981	GCTGACAAGTGTAGCCATGC	59.551	127	2190	2316
Cluster-23733.1	(AC)6	1161	1172	GGATTTCCACTTACCGGTATCCA	59.865	TGGTGCAACTGTGAATGGTG	58.969	210	1134	1343	TGGATTTCCACTTACCGGTATCC	59.865	TGGTGCAACTGTGAATGGTG	58.969	211	1133	1343	GGATTTCCACTTACCGGTATCCA	59.865	GTGGTGCAACTGTGAATGGT	58.968	211	1134	1344
Cluster-23733.2	(AC)6	599	610	GGATTTCCACTTACCGGTATCCA	59.865	TGGTGCAACTGTGAATGGTG	58.969	210	572	781	TGGATTTCCACTTACCGGTATCC	59.865	TGGTGCAACTGTGAATGGTG	58.969	211	571	781	GGATTTCCACTTACCGGTATCCA	59.865	GTGGTGCAACTGTGAATGGT	58.968	211	572	782
Cluster-2374.0	(AC)7	106	119	ATGCGAGCGTGTGTTTTCTC	59.487	CACGTAAAGCGCTTGCAAGT	60.041	237	77	313	ATGCGAGCGTGTGTTTTCTC	59.487	ACACGTAAAGCGCTTGCAAG	60.041	238	77	314	ATGCGAGCGTGTGTTTTCTC	59.487	AACACGTAAAGCGCTTGCAA	59.621	239	77	315
Cluster-23765.0	(GT)6	756	767	CACATGGACCTGTGCACAAC	59.688	CCATGGCTGAAGGAGATGCA	60.107	232	590	821	CCTGTGCATGGCCCTGATAA	60.107	TGTCACTCCATGGCTGAAGG	59.674	103	726	828	CACATGGACCTGTGCACAAC	59.688	TCCATGGCTGAAGGAGATGC	59.818	233	590	822
Cluster-23785.0	(TG)6	2107	2118	AGCTCAAAAGTCTTTTCTGAATTCCA	59.678	TGTACTTGTTACTTTGTTACATGCT	57.205	261	1896	2156	GCTCAAAAGTCTTTTCTGAATTCCA	58.493	TGTACTTGTTACTTTGTTACATGCT	57.205	260	1897	2156	TGTTACAGCTCAAAAGTCTTTTCTGA	59.402	TGTACTTGTTACTTTGTTACATGCT	57.205	267	1890	2156
Cluster-23786.0	(AC)7	189	202	TACTTGCGCACACGATCAGT	60.039	CGATGCAAAATTTCGCTGCTG	59.681	257	143	399	CTTGCGCACACGATCAGTTT	59.764	CGATGCAAAATTTCGCTGCTG	59.681	255	145	399	TCTACTTGCGCACACGATCA	59.757	CGATGCAAAATTTCGCTGCTG	59.681	259	141	399
Cluster-23811.0	(AC)7	1129	1142	TGACAATAACATTTATCAGAAGCATGT	58.04	GCCGCCTCCCTAGCCTATTA	60.903	170	1083	1252	ACATTTATCAGAAGCATGTTAAACAGA	57.987	GCCGCCTCCCTAGCCTATTA	60.903	162	1091	1252	TGTTAATGATGCAATAAAGTAGTCTGT	57.552	GCCGCCTCCCTAGCCTATTA	60.903	227	1026	1252
Cluster-23811.0	(AT)6	1007	1018	AACGTTTCCTCATCCTTCACT	57.228	TGTTATATGGTGTGTGTGTGTGT	58.291	277	874	1150	AACGTTTCCTCATCCTTCACT	57.228	TGGTGTGTGTGTGTGTTTTAAA	57.151	270	874	1143	AAACGTTTCCTCATCCTTCACT	57.913	TGTTATATGGTGTGTGTGTGTGT	58.291	278	873	1150
Cluster-23853.0	(CG)7	64	77	TGATGACCAGGGGAACGAAG	59.387	GTAGGCCGCCTATTCCACTC	59.966	275	30	304	TGATGACCAGGGGAACGAAG	59.387	TCAAACGGGGTGTCACAACA	60.035	214	30	243	TGATGACCAGGGGAACGAAG	59.387	GGGTGTCACAACAACAGGGA	60.107	207	30	236
Cluster-23863.0	(TG)6	256	267	GGTCTGAGTAGTTGCGCGTA	59.83	AGTTGGTTTGCATTAGTTCTGC	57.757	189	167	355	GCGCGTAACAGGTTTTGACA	59.695	AGTTGGTTTGCATTAGTTCTGC	57.757	176	180	355	TGCGCGTAACAGGTTTTGAC	59.695	AGTTGGTTTGCATTAGTTCTGC	57.757	177	179	355
Cluster-23873.1	(TA)9	1643	1660	TCCGCACTTTAGGTTTAGGTGA	59.366	TGGATTTGGAAGGCTGACTT	57.022	266	1551	1816	TCCGCACTTTAGGTTTAGGTGA	59.366	TGGATTTGGAAGGCTGACTTT	57.757	266	1551	1816	TCACTTCCGCACTTTAGGTT	57.077	TGGATTTGGAAGGCTGACTT	57.022	271	1546	1816
Cluster-23875.0	(TC)6	283	294	CTCCACTGCCACCGTCTTAG	60.109	GAACAAAGGACAGCAGCTGC	60.04	154	229	382	CGTAGTCTCTCCACTGCCAC	59.829	GAACAAAGGACAGCAGCTGC	60.04	162	221	382	CTCCACTGCCACCGTCTTAG	60.109	AGACGCGGTAGTAGTAGGCA	60.108	248	229	476
Cluster-23965.0	(CA)6	1525	1536	TGTTCCCTCTCTCTCCCTAACA	59.618	TTCCTTACTGCTGTCAGCTTT	57.508	163	1500	1662	TGTTCCCTCTCTCTCCCTAACA	59.618	TTTCCTTACTGCTGTCAGCTT	57.508	164	1500	1663	TGTTCCCTCTCTCTCCCTAACA	59.618	TTTTCCTTACTGCTGTCAGCT	57.508	165	1500	1664
Cluster-23988.0	(GAT)5	1614	1628	ATGAGGAAGACGAAGGCTGC	60.108	AGTGGCTATCATTGTCGTCGT	59.523	191	1465	1655	ACACAGTCACGAAGAGGAGC	59.684	AGTGGCTATCATTGTCGTCGT	59.523	272	1384	1655	TGGGTGGGATATTGGAGGGA	59.651	AGTGGCTATCATTGTCGTCGT	59.523	231	1425	1655
Cluster-2402.0	(AT)6	342	353	ACACTTTCTGACATATGTGACACA	58.39	CCAACAGCTAGGTGAAGCCA	59.963	206	178	383	ACACTTTCTGACATATGTGACACA	58.39	TCCAACAGCTAGGTGAAGCC	59.675	207	178	384	ACACTTTCTGACATATGTGACACA	58.39	TGTCAACCACTCCAACAGCT	59.454	217	178	394
Cluster-24045.0	(TG)6	407	418	AAGGTGAAATTATGAACAAGTGTCA	57.419	CTGAAGTCTGTCCGTGGTCG	60.387	212	341	552	ACTGGAAAGAACATTTAAGGTGAAA	57.346	CTGAAGTCTGTCCGTGGTCG	60.387	228	325	552	AACTGGAAAGAACATTTAAGGTGAA	57.346	CTGAAGTCTGTCCGTGGTCG	60.387	229	324	552
Cluster-24059.0	(CAC)6	519	536	CGGCAGCTGAAGAATGAACG	59.904	TCCCGCCAATGAAAGGAGAC	60.035	253	483	735	GCGGCAGCTGAAGAATGAAC	60.179	TCCCGCCAATGAAAGGAGAC	60.035	254	482	735	CGGCAGCTGAAGAATGAACG	59.904	CTCCTGCGACACTGCAAATG	59.833	230	483	712
Cluster-24065.0	(AGT)5	498	512	ACACACAAGATGAGGTTCACAGT	60.118	TCTGTGGTGCAAGGGATGTG	60.251	249	466	714	ACACACAAGATGAGGTTCACAGT	60.118	GCAAGGGATGTGCACCTCTA	59.747	241	466	706	CACACAAGATGAGGTTCACAGT	58.529	TCTGTGGTGCAAGGGATGTG	60.251	248	467	714
Cluster-24083.0	(TTA)5	1457	1471	GCCTATGGCCGGTTACTACC	59.966	ATCCCCATCAACACACCACC	59.96	216	1341	1556	GCCTATGGCCGGTTACTACC	59.966	CCCTTGCCATTGATCCCCAT	60.105	228	1341	1568	GCCTATGGCCGGTTACTACC	59.966	TCAACACACCACCAATGCCA	60.396	209	1341	1549
Cluster-24131.1	(GA)7	617	630	GCTGGTAGGTTTTCAGGGTCA	59.927	GCCCATGTCTTGCAGTAGGA	59.747	237	515	751	GCTGGTAGGTTTTCAGGGTCA	59.927	AGCCCATGTCTTGCAGTAGG	59.746	238	515	752	GCTGGTAGGTTTTCAGGGTCA	59.927	TGTTCTTTTGGGTTGCAGCC	59.536	254	515	768
Cluster-24136.0	(GT)6	127	138	TCTCCGTTGTTTTCGTGGTGA	60.135	CGAGGTCGCCCTTACAAACT	60.038	261	50	310	CTCCGTTGTTTTCGTGGTGA	58.708	CGAGGTCGCCCTTACAAACT	60.038	260	51	310	TCTCCGTTGTTTTCGTGGTG	58.708	CGAGGTCGCCCTTACAAACT	60.038	261	50	310
Cluster-24137.0	(CA)8	99	114	GGCCAGAAAACATTTCACGCA	60.27	CTCCCGCTAGAGCCTAAAGC	59.967	231	27	257	TGGCCAGAAAACATTTCACGC	60.27	CTCCCGCTAGAGCCTAAAGC	59.967	232	26	257	GGCCAGAAAACATTTCACGCA	60.27	AATTCGTGTTGCTCCCGCTA	60.037	242	27	268
Cluster-2414.0	(CA)6	185	196	GCACTCTGAGTTGTGAATGCA	59.124	CAGGCTGCATGCTCAACATC	59.899	234	153	386	CAGCACTCTGAGTTGTGAATGC	60.096	CAGGCTGCATGCTCAACATC	59.899	236	151	386	AGCACTCTGAGTTGTGAATGC	58.85	CAGGCTGCATGCTCAACATC	59.899	235	152	386
Cluster-24173.0	(AC)6	1523	1534	AAATTTGCTGCCTGGGAAGT	58.279	AGGCTGATTGGTTGGTTGGT	59.812	151	1417	1567	TCAAAAATTTGCTGCCTGGGA	58.954	AGGCTGATTGGTTGGTTGGT	59.812	155	1413	1567	AAAATTTGCTGCCTGGGAAGT	58.951	AGGCTGATTGGTTGGTTGGT	59.812	152	1416	1567
Cluster-24175.0	(GC)6	35	46	AGTTAGTATTTTGTTGTGCGTGT	57.255	GGACACAACGAAATACAGACCC	59.26	215	9	223	AAGTTAGTATTTTGTTGTGCGTGT	57.873	GGACACAACGAAATACAGACCC	59.26	216	8	223	AGTTAGTATTTTGTTGTGCGTGT	57.255	GACACAACGAAATACAGACCCA	58.604	214	9	222
Cluster-24182.0	(GT)6	740	751	GACAAGTGTGCGACAAGAGC	59.767	GCGTCTGCAGAAGTTTTTCGT	60.004	101	689	789	GACAAGTGTGCGACAAGAGC	59.767	GGTGACTATCTACCCCAGGC	58.951	156	689	844	GACAAGTGTGCGACAAGAGC	59.767	GCGTCTGCAGAAGTTTTTCG	58.337	101	689	789
Cluster-24191.0	(AC)6	1018	1029	CGACGAATGCTGCAGTAAGC	59.974	ACTGGGATAGTTTTTCCACAGAGA	59.402	202	945	1146	TCGTACTTCCCGTTCAAGCC	60.038	ACTGGGATAGTTTTTCCACAGAGA	59.402	276	871	1146	CGGTCGTACTTCCCGTTCAA	60.039	ACTGGGATAGTTTTTCCACAGAGA	59.402	279	868	1146
Cluster-24204.0	(TG)7	323	336	TGTGAAATTCGAGCAGGGTT	57.73	GCTGGCAGCATCTAATAACCTC	59.189	233	146	378	TGTGAAATTCGAGCAGGGTT	57.73	GCTGGCAGCATCTAATAACCT	58.144	233	146	378	ATGTGAAATTCGAGCAGGGT	57.503	GCTGGCAGCATCTAATAACCTC	59.189	234	145	378
Cluster-24224.0	(AC)7	1594	1607	AAAGCATTGCCGGAACAACC	59.967	ACAATTTTCCCACTTTCAACACT	57.324	243	1416	1658	GCCGGAACAACCATACAGGA	60.036	ACAATTTTCCCACTTTCAACACT	57.324	235	1424	1658	TGCCGGAACAACCATACAGG	60.322	ACAATTTTCCCACTTTCAACACT	57.324	236	1423	1658
Cluster-24246.0	(AT)6	301	312	TTCTATGCCTGACGTGTGCC	60.391	CGACGACTTCAGTTCTTTACCG	59.345	269	69	337	ACTCTGTTGCAATTAACTGGCAC	59.995	GTTTTAGACAAGCGACGCGG	60.179	245	182	426	TGCTTCTATGCCTGACGTGT	59.392	CGACGACTTCAGTTCTTTACCG	59.345	272	66	337
Cluster-24246.0	(TG)6	57	68	GATTCGACTGCGTTGCTTCC	59.905	TGTAAAGACTTCCCGGTGTCG	60	106	14	119	GGATTCGACTGCGTTGCTTC	59.905	TGTAAAGACTTCCCGGTGTCG	60	107	13	119	TTCAGCTGTCCGGATTCGAC	60.109	TGTAAAGACTTCCCGGTGTCG	60	118	2	119
Cluster-24262.0	(TC)8	352	367	CGCCTGCTAGTGTCACCATA	59.54	GCCACACCTTCTTACAGACA	57.456	280	199	478	CGCCTGCTAGTGTCACCATA	59.54	ACGCAGTGGACTGATTTACA	57.168	206	199	404	CGCCTGCTAGTGTCACCATA	59.54	GCCACACCTTCTTACAGACAA	58.154	280	199	478
Cluster-24297.0	(GT)7	140	153	ATTAAGGGAGCAGGCGTGAC	60.108	GCAGCATCAACCATCAACCC	59.826	125	54	178	ATTAAGGGAGCAGGCGTGAC	60.108	CGCAGCATCAACCATCAACC	60.179	126	54	179	GCATTTGGCAGGGAAGCAAA	59.965	AGCGCTTTACAGACTGAGCA	59.682	216	114	329
Cluster-24324.0	(ATA)5	162	176	ACCGTTGTAAGTCGATTCAAGT	58.014	CGCGTTGGTGTGTCGAATTA	59.215	182	36	217	ACCGTTGTAAGTCGATTCAAGT	58.014	ACGCGTTGGTGTGTCGAATT	61.155	183	36	218	ACCGTTGTAAGTCGATTCAAGT	58.014	CGCGTTGGTGTGTCGAATTAA	59.807	182	36	217
Cluster-24335.0	(AC)7	56	69	TCGGCAAGGAGTTTTACTGACA	59.897	CACAGACGAATGTGTTTCAGACA	59.444	119	1	119	TCGGCAAGGAGTTTTACTGACA	59.897	ACAGACGAATGTGTTTCAGACA	58.208	118	1	118	CGGCAAGGAGTTTTACTGACA	58.51	CACAGACGAATGTGTTTCAGACA	59.444	118	2	119
Cluster-24358.0	(CA)7	289	302	TGGCAGCACTTTAAACCATTTTG	58.874	TGGTTCACATGGTGGTAGGC	59.962	253	141	393	GGCAGCACTTTAAACCATTTTGT	58.874	TGGTTCACATGGTGGTAGGC	59.962	252	142	393	TGGCAGCACTTTAAACCATTTTGT	60.384	TGGTTCACATGGTGGTAGGC	59.962	253	141	393
Cluster-24378.0	(TG)7	889	902	CCAGTGATCAGCTTGGCTCA	60.036	GCACAGCACTACCAGTAGCA	60.037	273	773	1045	TGAGCCAGTGATCAGCTTGG	60.036	GCACAGCACTACCAGTAGCA	60.037	277	769	1045	AAAGTCCATGGTTGCCCACA	60.106	GCACAGCACTACCAGTAGCA	60.037	253	793	1045
Cluster-24382.0	(AC)6	298	309	CGACGAATGCTGCAGTAAGC	59.974	ACTGGGATAGTTTTTCCACAGAGA	59.402	202	225	426	TCGTACTTCCCGTTCAAGCC	60.038	ACTGGGATAGTTTTTCCACAGAGA	59.402	276	151	426	CGGTCGTACTTCCCGTTCAA	60.039	ACTGGGATAGTTTTTCCACAGAGA	59.402	279	148	426
Cluster-24393.0	(TG)6	134	145	GGCGTAACAAATTGTCTGCACT	60.031	GCGTGTGTGTGAGCATGTTT	59.971	191	98	288	AGGCGTAACAAATTGTCTGCAC	60.031	GCGTGTGTGTGAGCATGTTT	59.971	192	97	288	CAGGCGTAACAAATTGTCTGCA	60.031	GCGTGTGTGTGAGCATGTTT	59.971	193	96	288
Cluster-24405.0	(GC)6	378	389	CCCCACTAACTAGCTGACGG	59.54	ACTGGAAAAGTTGAGTTGCTTGA	58.984	192	245	436	CCCCACTAACTAGCTGACGG	59.54	ACTGGAAAAGTTGAGTTGCTTG	57.624	192	245	436	CCCCACTAACTAGCTGACGG	59.54	ACTGGAAAAGTTGAGTTGCTTGAA	59.538	192	245	436
Cluster-24410.0	(CA)6	110	121	ATTACATTTAGTGACGCGCG	57.009	AACCCTAAGCCAGCATCACC	60.034	120	87	206	ATTACATTTAGTGACGCGCG	57.009	CCCTAAGCCAGCATCACCAA	60.034	118	87	204	ATTACATTTAGTGACGCGCG	57.009	GAGAGGAATGGAAGCGGAGG	59.894	169	87	255
Cluster-24421.0	(GT)8	117	132	GACTATGTGACACACCGCCA	60.038	AGACACTCTAGGGAAGGGCA	59.586	207	18	224	TGGACTATGTGACACACCGC	60.038	AGACACTCTAGGGAAGGGCA	59.586	209	16	224	TGTGACACACCGCCATAACA	59.893	AGACACTCTAGGGAAGGGCA	59.586	202	23	224
Cluster-24444.0	(CA)6	681	692	GACTTCGCCAATGTGACTGC	59.833	CGACCGTACATGTGGGATGA	59.542	271	450	720	ACTTCGCCAATGTGACTGCT	60.25	CGACCGTACATGTGGGATGA	59.542	270	451	720	TCAGAGGGGTTGCATTCCTC	59.379	TTATACAGTGGTGGCGACCG	59.826	260	475	734
Cluster-24469.0	(TAA)5	239	253	TGAGTTTGTCTGTGACTGCTGT	60.093	CCCCCAAAGATAATACTCTCTGAA	57.499	201	164	364	TGAGTTTGTCTGTGACTGCTGT	60.093	TCATTCTGACTTTTCTTCCATTTGGT	59.449	274	164	437	TGAGTTTGTCTGTGACTGCTGT	60.093	CATTCTGACTTTTCTTCCATTTGGT	58.248	273	164	436
Cluster-24484.0	(ATA)6	230	247	TCCACAATTTTTGTTCTTGCAGC	59.13	TATGAGTGCCTTGTACCGCG	60.179	203	188	390	CCACAATTTTTGTTCTTGCAGCT	59.127	TATGAGTGCCTTGTACCGCG	60.179	202	189	390	TCCACAATTTTTGTTCTTGCAGC	59.13	TGCCTTGTACCGCGTAAGAA	59.682	197	188	384
Cluster-24506.0	(GAT)5	59	73	AGAAGGCTCTGTTCGTAGGC	59.467	ACAATGCTAGAGCTGTTCCTACA	59.484	154	11	164	AGAAGGCTCTGTTCGTAGGC	59.467	AACAATGCTAGAGCTGTTCCT	57.29	155	11	165	GAAGGCTCTGTTCGTAGGCG	60.803	ACAATGCTAGAGCTGTTCCTACA	59.484	153	12	164
Cluster-24541.0	(CG)6	564	575	TCGGTTATGACGTCACGCAA	60.039	ATTTACCGAGTGCAGGAGGC	60.108	238	375	612	CGGTTATGACGTCACGCAAC	59.908	ATTTACCGAGTGCAGGAGGC	60.108	237	376	612	CTCGGTTATGACGTCACGCA	60.455	ATTTACCGAGTGCAGGAGGC	60.108	239	374	612
Cluster-24565.0	(AC)6	365	376	TCTGAAGTGGTAAGCAGCTAGT	58.834	TGGCCTCTCAGTGAGTACAA	57.99	234	319	552	TCTGAAGTGGTAAGCAGCTAGT	58.834	TTGGCCTCTCAGTGAGTACA	57.99	235	319	553	TGTCGACAGAATGGAAGAGACA	59.109	AGTGATGTGTCCTTAGGGGT	57.656	255	159	413
Cluster-24571.0	(TG)6	77	88	CCACCAGTCAGGAAGAGTCA	58.658	AGGAATTGCGAGTCTGCAGA	59.39	280	33	312	CCACCAGTCAGGAAGAGTCA	58.658	GGAATTGCGAGTCTGCAGAC	59.276	279	33	311	ACCACCAGTCAGGAAGAGTC	58.657	GGAATTGCGAGTCTGCAGAC	59.276	280	32	311
Cluster-24589.0	(CA)6	501	512	TGGTGCAAAGAGAACTCACCA	59.788	TGAATCCACAACCGCCCATA	59.379	269	367	635	TGGTGCAAAGAGAACTCACCA	59.788	CTGAATCCACAACCGCCCAT	60.681	270	367	636	TGGTGCAAAGAGAACTCACCA	59.788	TGAATCCACAACCGCCCATAT	59.786	269	367	635
Cluster-24598.0	(TA)7	1096	1109	TCACGTTAAGGTAGGTTAGGCA	58.836	TCATCCACGCTCCACCATTC	60.108	168	1013	1180	TCACGTTAAGGTAGGTTAGGCA	58.836	TCCACGCTCCACCATTCAAA	59.89	165	1013	1177	TCACGTTAAGGTAGGTTAGGCA	58.836	ATCCACGCTCCACCATTCAA	59.672	166	1013	1178
Cluster-24598.1	(TA)7	1234	1247	TCACGTTAAGGTAGGTTAGGCA	58.836	TCATCCACGCTCCACCATTC	60.108	168	1151	1318	TCACGTTAAGGTAGGTTAGGCA	58.836	TCCACGCTCCACCATTCAAA	59.89	165	1151	1315	TCACGTTAAGGTAGGTTAGGCA	58.836	ATCCACGCTCCACCATTCAA	59.672	166	1151	1316
Cluster-24598.2	(TA)7	756	769	TCACGTTAAGGTAGGTTAGGCA	58.836	TCATCCACGCTCCACCATTC	60.108	168	673	840	TCACGTTAAGGTAGGTTAGGCA	58.836	TCCACGCTCCACCATTCAAA	59.89	165	673	837	TCACGTTAAGGTAGGTTAGGCA	58.836	ATCCACGCTCCACCATTCAA	59.672	166	673	838
Cluster-24598.4	(TA)7	1671	1684	TCACGTTAAGGTAGGTTAGGCA	58.836	TCATCCACGCTCCACCATTC	60.108	168	1588	1755	TCACGTTAAGGTAGGTTAGGCA	58.836	TCCACGCTCCACCATTCAAA	59.89	165	1588	1752	TCACGTTAAGGTAGGTTAGGCA	58.836	ATCCACGCTCCACCATTCAA	59.672	166	1588	1753
Cluster-24607.0	(GT)7	57	70	GGTACCTGTGACAGCTCACC	60.037	TGCAGTTTCCATGGCAGAGT	59.889	225	7	231	GGTACCTGTGACAGCTCACC	60.037	AGTCTGCAGTTTCCATGGCA	59.889	229	7	235	GGTACCTGTGACAGCTCACC	60.037	TCTGCAGTTTCCATGGCAGA	59.599	227	7	233
Cluster-24615.0	(CT)6	286	297	TGCATCATCCGCGTCTTTCT	60.108	GCTCTGACACTGCATCAACG	59.558	279	206	484	GTGCTCTCAGCCCGTGATTA	59.824	GCTCTGACACTGCATCAACG	59.558	247	238	484	GTGCTCTCAGCCCGTGATTA	59.824	CGTTGCTCTGACACTGCATC	59.558	251	238	488
Cluster-24682.0	(TG)8	518	533	TGCCACGATAGCACGTTACA	59.756	CGGCCACTACCTGTAAGCAA	60.037	111	488	598	TGCCACGATAGCACGTTACA	59.756	TATGGTACCGGCCACTACCT	59.737	119	488	606	ACTGCCACGATAGCACGTTA	59.471	CGGCCACTACCTGTAAGCAA	60.037	113	486	598
Cluster-24692.0	(TAA)5	1306	1320	TGCAGTGCAGTTTAACTGGC	59.332	TGCGCCAGTTCAGTTTTCAA	58.901	266	1159	1424	TGCAGTGCAGTTTAACTGGC	59.332	TTGCGCCAGTTCAGTTTTCA	58.901	267	1159	1425	GCAGTGCAGTTTAACTGGCT	59.046	TGCGCCAGTTCAGTTTTCAA	58.901	265	1160	1424
Cluster-24805.0	(AT)7	297	310	ATTACTGAGGAGCCTGCACG	59.823	GAAGGAAGAGTGCGAGGTGT	59.681	244	198	441	ATTACTGAGGAGCCTGCACG	59.823	GGAAGGAAGAGTGCGAGGTG	60.39	245	198	442	ATTACTGAGGAGCCTGCACG	59.823	AGGAAGGAAGAGTGCGAGGT	60.543	246	198	443
Cluster-24818.0	(CA)6	501	512	CGAATGTGAGACGCTAGTGC	59.083	ACTCTTTTTCCTTTGAACTACTTGT	57.06	261	412	672	TGTCTGCGTTCCTGTTTACGA	59.933	ACTCTTTTTCCTTTGAACTACTTGT	57.06	279	394	672	CGAATGTGAGACGCTAGTGC	59.083	ACTCTTTTTCCTTTGAACTACTTGTT	57.65	261	412	672
Cluster-24848.0	(AC)7	1077	1090	GCCCCCTCACTCTCTTTCAC	60.036	TTACCACACGTCACGACCAG	59.969	270	1048	1317	GCCCCCTCACTCTCTTTCAC	60.036	AAATTCCCTCGCCTTGTCGT	59.964	185	1048	1232	GCCCCCTCACTCTCTTTCAC	60.036	TGTCGTGACGTCTCGTTTGT	59.901	171	1048	1218
Cluster-24849.0	(CA)8	155	170	CACCTCAGAGTCCACAACCC	59.965	CATGCAAGCAAGGCAGTCTT	59.398	113	122	234	CCACCTCAGAGTCCACAACC	59.965	CATGCAAGCAAGGCAGTCTT	59.398	114	121	234	CACCTCAGAGTCCACAACCC	59.965	TACAACCATGCAAGCAAGGC	59.397	119	122	240
Cluster-24880.0	(TG)6	323	334	AGGCCAGCTTAGCTTGAGTT	59.305	TGTGCAGATTCTCCCATGACA	59.37	170	214	383	AGGCCAGCTTAGCTTGAGTTT	59.925	TGTGCAGATTCTCCCATGACA	59.37	170	214	383	AGGCCAGCTTAGCTTGAGTT	59.305	TTGTGCAGATTCTCCCATGACA	59.96	171	214	384
Cluster-24884.0	(CA)6	1068	1079	TACAGCCTGGACAAGACTGG	59.023	TGGGGGAAGAACTGTGATGAC	59.649	179	981	1159	TACAGCCTGGACAAGACTGG	59.023	TGTTTGGGGGAAGAACTGTGA	59.433	183	981	1163	TACAGCCTGGACAAGACTGG	59.023	GGGGGAAGAACTGTGATGACT	59.369	178	981	1158
Cluster-24907.0	(CA)6	861	872	GCGACACAAGTTATGCTAGGC	59.672	GCCTAGCATTTAATGGGTTGCA	59.57	174	803	976	GCGACACAAGTTATGCTAGGC	59.672	TGCCTAGCATTTAATGGGTTGC	59.57	175	803	977	TCACAGTACTGCGACACAAGT	59.592	GCCTAGCATTTAATGGGTTGCA	59.57	184	793	976
Cluster-24934.0	(AG)6	403	414	TGAGGCCATGATTCCTTGGG	59.74	CCGGAATAGGGGATTTGCTCT	59.578	208	240	447	TCCTTGGGAAAAACACGGGA	59.448	CCGGAATAGGGGATTTGCTCT	59.578	196	252	447	GAGGCCATGATTCCTTGGGA	59.447	CCGGAATAGGGGATTTGCTCT	59.578	207	241	447
Cluster-24955.0	(CA)7	45	58	TGTGTCTGACTCTGTGCGTC	59.969	TGTTTGCCGTAACACGCAAG	59.972	190	1	190	TGTGTCTGACTCTGTGCGTC	59.969	CTGTTTGCCGTAACACGCAA	59.972	191	1	191	CTGTGTCTGACTCTGTGCGT	59.969	TGTTTGCCGTAACACGCAAG	59.972	191	0	190
Cluster-250.0	(ATT)5	151	165	TGGTACGCCAGCATCCAATT	60.035	GGACCCGACTGCCTTCTAAG	59.824	201	37	237	TGGTACGCCAGCATCCAATT	60.035	CATGTTGTTCGTACGGAGGC	59.281	278	37	314	TGGTACGCCAGCATCCAATT	60.035	GCCATGTTGTTCGTACGGAG	59.281	280	37	316
Cluster-25011.0	(TA)8	359	374	ACAGAATTCTGAGCAAGGCAAC	59.444	TTTCCTCATACACACCCGCT	59.019	141	313	453	ACAGAATTCTGAGCAAGGCA	57.426	TTTCCTCATACACACCCGCT	59.019	141	313	453	ACAGAATTCTGAGCAAGGCAAC	59.444	CACCCGCTAAGCTAGTACCA	58.891	129	313	441
Cluster-25014.0	(ATC)5	740	754	ACAGCAGAGAAACACAGAAAAATGT	59.874	CACAGCCAGTGGAACTGTCT	59.893	106	674	779	GCAGAGAAACACAGAAAAATGTTGG	59.767	CACAGCCAGTGGAACTGTCT	59.893	103	677	779	CAGCAGAGAAACACAGAAAAATGT	58.415	CACAGCCAGTGGAACTGTCT	59.893	105	675	779
Cluster-25020.0	(AC)7	531	544	ACTTGTCGGCTACCAGCTTC	60.037	CCATTGCATTTTGGTATTTATACATGC	58.502	265	310	574	AACTTGTCGGCTACCAGCTT	59.603	CCATTGCATTTTGGTATTTATACATGC	58.502	266	309	574	CGGCTACCAGCTTCGTTGAA	60.669	CCATTGCATTTTGGTATTTATACATGC	58.502	259	316	574
Cluster-25032.0	(TG)6	82	93	CTGTTTCTAACGCACCCGGT	60.602	GATGGACAGTTATTGGCGGC	59.337	102	15	116	ACTGTTTCTAACGCACCCGG	60.602	GATGGACAGTTATTGGCGGC	59.337	103	14	116	TGTTTCTAACGCACCCGGTA	59.322	GATGGACAGTTATTGGCGGC	59.337	101	16	116
Cluster-25034.0	(GAA)5	47	61	TGGAGAAGAAGACATTTTATCTTGCT	58.829	CCTGTTCGCCGAAAATGTGT	59.409	130	11	140	TGGAGAAGAAGACATTTTATCTTGCT	58.829	ACCTGTTCGCCGAAAATGTG	59.409	131	11	141	TGGAGAAGAAGACATTTTATCTTGC	57.617	CCTGTTCGCCGAAAATGTGT	59.409	130	11	140
Cluster-25039.1	(AC)6	295	306	TGGCACTTGCGTAGGTTGAA	60.179	TCATCAAGCATGGGCAGACA	59.671	192	195	386	TATGTGGTGGCACTTGCGTA	59.678	TCATCAAGCATGGGCAGACA	59.671	199	188	386	ATATGTGGTGGCACTTGCGT	60.322	TCATCAAGCATGGGCAGACA	59.671	200	187	386
Cluster-25045.0	(TCT)5	925	939	TCACTTACGAGTCTGTGCACT	59.046	CATGTGGGGTTGGGACATGA	59.961	174	820	993	ACTTACGAGTCTGTGCACTTGT	59.899	CATGTGGGGTTGGGACATGA	59.961	172	822	993	GTCAAAGTTTGATAGCCCCAGC	59.836	CATGTGGGGTTGGGACATGA	59.961	236	758	993
Cluster-25048.0	(CA)6	125	136	GTCAGGCGCTCTATGGACTC	59.969	ACACGCGTGATTACTGCTCA	60.039	132	79	210	GTCAGGCGCTCTATGGACTC	59.969	TGACACGCGTGATTACTGCT	60.039	134	79	212	GTCAGGCGCTCTATGGACTC	59.969	TGTACAACTGACACGCGTGA	59.899	142	79	220
Cluster-25072.0	(TGA)5	497	511	TGGGGTATAACTGTGCTAAGGC	59.828	TCGCCGGGTGTTGTTATTGA	59.965	250	381	630	TGGGGTATAACTGTGCTAAGGC	59.828	CTTTTTCGCCGGGTGTTGTT	59.898	255	381	635	AGCAATGGGGTATAACTGTGCT	59.758	TCGCCGGGTGTTGTTATTGA	59.965	255	376	630
Cluster-2510.0	(AAT)5	49	63	ACTTGACATGGAATTACCCCGA	59.426	ACCCTTGTTGCTGCATTATACA	58.304	157	5	161	ACTTGACATGGAATTACCCCGA	59.426	ACCCTTGTTGCTGCATTATACAG	59.304	157	5	161	ACTTGACATGGAATTACCCCGA	59.426	ACTTTATACCCTTGTTGCTGCA	58.238	164	5	168
Cluster-25160.0	(AC)6	231	242	GAAAGCGAGGATGTCCCACA	60.036	TCGAGCCACACATCTTGCTT	59.965	195	94	288	GAAAGCGAGGATGTCCCACA	60.036	TTCGAGCCACACATCTTGCT	59.965	196	94	289	GCGAGGATGTCCCACATGAT	59.893	TCGAGCCACACATCTTGCTT	59.965	191	98	288
Cluster-25163.0	(GT)7	263	276	AACCGCTGCCATTCCACATA	60.035	TCGGACGTACACTGCTGAAA	59.33	160	192	351	AACCGCTGCCATTCCACATA	60.035	TTCGGACGTACACTGCTGAA	59.33	161	192	352	TTGCCTTGTTAGGGAGAGCG	60.036	TCGGACGTACACTGCTGAAA	59.33	252	100	351
Cluster-25164.0	(TG)6	677	688	TTCTCTGTCACACTGCCACC	59.893	ATGCACCCCTGTAATCTGGC	60.107	111	605	715	CTCTGTCACACTGCCACCTT	59.893	ATGCACCCCTGTAATCTGGC	60.107	109	607	715	TCTGTCACACTGCCACCTTG	60.179	ATGCACCCCTGTAATCTGGC	60.107	108	608	715
Cluster-25234.0	(GT)9	1265	1282	GGGGACTAGACCTGAGAGGG	60.106	TCCGGCATCTATAGTGGGTCA	60.133	120	1226	1345	ACTGGAAGAACTGGCTGTGG	59.891	TCCGGCATCTATAGTGGGTCA	60.133	138	1208	1345	ACCTGAGAGGGCAGTACTGT	59.885	TCCGGCATCTATAGTGGGTCA	60.133	111	1235	1345
Cluster-25246.0	(GT)7	92	105	TTCCTTGTAAGACGTGTGCG	58.506	TGCGAGTTTTTCCTTTCTAGTGC	59.75	160	25	184	TTCCTTGTAAGACGTGTGCG	58.506	GCGAGTTTTTCCTTTCTAGTGCT	59.501	159	25	183	CGTGTGCGTGTAACTAGTGT	58.238	TGCGAGTTTTTCCTTTCTAGTGC	59.75	148	37	184
Cluster-2525.0	(ATG)5	970	984	GCTTGTCAGGTGGTTCCAGA	59.891	GGGGCGTATTTGGGGAATGT	60.397	180	841	1020	TGCTTGTCAGGTGGTTCCAG	60.179	GGGGCGTATTTGGGGAATGT	60.397	181	840	1020	TTGCTTGTCAGGTGGTTCCA	59.743	GGGGCGTATTTGGGGAATGT	60.397	182	839	1020
Cluster-25261.0	(CAT)6	282	299	TTCTCACGAGCAGACGATGT	59.118	CAATGAAGAGCTGTGAAGGTGT	58.855	275	128	402	TGTTCTCACGAGCAGACGAT	59.118	CAATGAAGAGCTGTGAAGGTGT	58.855	277	126	402	TTCTCACGAGCAGACGATGT	59.118	TCAATGAAGAGCTGTGAAGGTGT	60.181	276	128	403
Cluster-25304.1	(TCA)5	408	422	CTTTTGAAGCGCGAGTGCAT	60.11	GAGCAGAGAATGTTTGCCACA	59.118	202	353	554	CTTTTGAAGCGCGAGTGCAT	60.11	TGAGCAGAGAATGTTTGCCAC	59.118	203	353	555	CTTTTGAAGCGCGAGTGCAT	60.11	AGCAGAGAATGTTTGCCACA	58.015	201	353	553
Cluster-25305.0	(ATC)5	144	158	AGAGGCAAGTTTTTAACTCTGGT	58.207	AAAACGGCCTTGGAGCCTAA	59.888	191	2	192	AGAGGCAAGTTTTTAACTCTGGT	58.207	GAACAAAACGGCCTTGGAGC	60.319	195	2	196	AGAGGCAAGTTTTTAACTCTGGT	58.207	AAACGGCCTTGGAGCCTAAT	59.668	190	2	191
Cluster-2533.0	(TG)7	231	244	CATGATCGGCATTGACACTCA	58.718	TGGGCAGTTAGTGTACGCTT	59.317	166	126	291	CATGATCGGCATTGACACTCA	58.718	TTGGGCAGTTAGTGTACGCT	59.317	167	126	292	ACATGATCGGCATTGACACTC	58.717	TGGGCAGTTAGTGTACGCTT	59.317	167	125	291
Cluster-25353.0	(CG)6	207	218	GCTTGTTGTTACGCGCTCAA	60.042	GTGTGCATCGTATTGCGGAC	59.974	214	31	244	GAAGACGTCACAGGGACTCG	60.11	GTGTGCATCGTATTGCGGAC	59.974	103	142	244	GAAGACGTCACAGGGACTCG	60.11	ATCTCTCATCGCAAGCTCCG	59.968	198	142	339
Cluster-25364.0	(AC)6	193	204	GCTGTCACATCCCCTCAACA	59.963	CCCTGAGTCTGAAAATAGCGT	57.747	200	43	242	TGCTGTCACATCCCCTCAAC	59.963	CCCTGAGTCTGAAAATAGCGT	57.747	201	42	242	GAAACTGGCATTCATCGGGC	59.899	CCCTGAGTCTGAAAATAGCGT	57.747	179	64	242
Cluster-25369.1	(TG)6	1067	1078	CACATGCACACCACCCACTA	60.251	TGTTGTCATGCTGAGCTAGTT	57.593	206	940	1145	ATACACATGCACACCACCCA	59.596	TGTTGTCATGCTGAGCTAGTT	57.593	209	937	1145	CACATGCACACCACCCACTA	60.251	ATGTTGTCATGCTGAGCTAGT	57.376	207	940	1146
Cluster-25385.3	(GT)6	212	223	GCCCTTGTCTCATCCGACTT	59.749	ACATCTGTACACAGCTGCCC	60.036	253	158	410	GTATTTCCCCATCCTCGCCC	60.251	ACATCTGTACACAGCTGCCC	60.036	269	142	410	TATTTCCCCATCCTCGCCCT	60.401	ACATCTGTACACAGCTGCCC	60.036	268	143	410
Cluster-25386.0	(TG)6	153	164	AGCAATGGAGCTAGCACTGT	59.383	TAGTCCACAACACCTGTCGC	59.967	130	82	211	AGCAATGGAGCTAGCACTGT	59.383	TTGACACCACACATACGCGT	60.25	107	82	188	AAGCAATGGAGCTAGCACTGT	59.996	TAGTCCACAACACCTGTCGC	59.967	131	81	211
Cluster-25393.0	(TG)7	1005	1018	TGTGGTATAAGAAGACAAAGATGATGA	58.46	TTTGGGTGCATGAGGATGTT	57.693	261	916	1176	TGTGGTATAAGAAGACAAAGATGATGA	58.46	TTTTGGGTGCATGAGGATGT	57.693	262	916	1177	TGTGGTATAAGAAGACAAAGATGATG	57.278	TTTGGGTGCATGAGGATGTT	57.693	261	916	1176
Cluster-25396.0	(TG)7	543	556	ACACGACTGAAGAACGCTGT	59.898	CTGCTTCCCTCCTCACGAAT	59.461	154	488	641	ACTGAAGAACGCTGTCTGCA	59.895	CTGCTTCCCTCCTCACGAAT	59.461	149	493	641	ACACGACTGAAGAACGCTGT	59.898	TCTGCTTCCCTCCTCACGAA	60.542	155	488	642
Cluster-25396.0	(TG)7	773	786	ATTCGTGAGGAGGGAAGCAG	59.461	TCTTTGTGTGATGTGCCACT	57.653	188	622	809	TTCGTGAGGAGGGAAGCAGA	60.542	TCTTTGTGTGATGTGCCACT	57.653	187	623	809	TGTGTGTGTGTGCTCGAGTG	60.806	TCTTTGTGTGATGTGCCACT	57.653	266	544	809
Cluster-25433.0	(AAG)5	259	273	GCTTACACAACTCAAGGCGC	60.11	ATTACCGACACTGCAGGCAA	59.964	177	130	306	CTTACACAACTCAAGGCGCG	59.836	ATTACCGACACTGCAGGCAA	59.964	176	131	306	ACAGCTCAGCAGGACAAACA	59.819	ATTACCGACACTGCAGGCAA	59.964	104	203	306
Cluster-25435.0	(CAT)5	280	294	TGCAAAATGGTGTAACAGCCA	58.965	GTCGGGCACAAAAACACCAG	60.249	126	202	327	TGCAAAATGGTGTAACAGCCA	58.965	CAGTCGGGCACAAAAACACC	60.249	128	202	329	TGCAAAATGGTGTAACAGCCA	58.965	ACAGTCGGGCACAAAAACAC	59.546	129	202	330
Cluster-25476.0	(CA)7	140	153	ACTGTTTGTTTTGAGGAAGTGTGT	59.477	ACGGAAACCTACAATGCACTCA	60.224	247	94	340	AACCAATAGTTGCCGCAGAT	57.871	CGTCTGAAACATCTTCAACGAA	57.291	280	23	302	ACTGTTTGTTTTGAGGAAGTGTGT	59.477	CGGAAACCTACAATGCACTCA	58.577	246	94	339
Cluster-25477.0	(ATA)5	1464	1478	ACAGACACAATATGTACAGACTTCA	58.007	TGTCCTGAACAGATTATGAGTTTGC	59.587	257	1274	1530	ACAGACACAATATGTACAGACTTCA	58.007	GTCCTGAACAGATTATGAGTTTGCT	59.355	256	1274	1529	ACAGACACAATATGTACAGACTTCA	58.007	TCCTGAACAGATTATGAGTTTGCT	58.191	255	1274	1528
Cluster-25531.0	(CA)7	139	152	ACCCATGCAGTTACATCCAA	57.103	GCCTGTGTTAATAAAGAAAGCTCCA	59.817	108	102	209	ACCCATGCAGTTACATCCAA	57.103	TGCCTGTGTTAATAAAGAAAGCTCC	59.817	109	102	210	AACCCATGCAGTTACATCCA	57.103	GCCTGTGTTAATAAAGAAAGCTCCA	59.817	109	101	209
Cluster-25538.0	(AAT)5	309	323	ACAGTGTGTCTTGTACGAAAAATT	57.569	AGAGATAGTTGGAGTTGTGGGT	58.478	229	176	404	ACAGTGTGTCTTGTACGAAAAATTT	58.152	AGAGATAGTTGGAGTTGTGGGT	58.478	229	176	404	ACAGTGTGTCTTGTACGAAAAATT	57.569	GAGATAGTTGGAGTTGTGGGT	57.017	228	176	403
Cluster-25538.0	(TA)6	32	43	CCACCCGGAAGAACGAATGT	60.321	AATTTTTCGTACAAGACACACTGT	57.569	199	1	199	CCACCCGGAAGAACGAATGT	60.321	AAATTTTTCGTACAAGACACACTGT	58.152	200	1	200	CCACCCGGAAGAACGAATGT	60.321	ACACACTGTATAAATGTTGACACTGA	59.01	184	1	184
Cluster-25541.0	(TTA)5	349	363	CTCACCCAGGCAACATAGCA	60.035	TGCCAAGTGTTTTTAATTTAAACAGAA	57.563	258	160	417	TTTATCTGGCGCTCACCCAG	60.108	TGCCAAGTGTTTTTAATTTAAACAGAA	57.563	269	149	417	TTTTATCTGGCGCTCACCCA	59.673	TGCCAAGTGTTTTTAATTTAAACAGAA	57.563	270	148	417
Cluster-25598.0	(TG)6	969	980	ACTGTGCTGGTAAAGAACGT	57.385	TCAGACTGGTTACCAATGGAAA	57.284	243	821	1063	ACTGTGCTGGTAAAGAACGT	57.385	TTCAGACTGGTTACCAATGGAA	57.284	244	821	1064	ACTGTGCTGGTAAAGAACGT	57.385	TTTCAGACTGGTTACCAATGGA	57.284	245	821	1065
Cluster-25612.0	(GT)9	862	879	ACATACACGCACACGGTACA	59.685	ACAAGGGGCTGCCAGTTAAA	59.813	181	757	937	ACACATACACGCACACGGTA	59.685	ACAAGGGGCTGCCAGTTAAA	59.813	183	755	937	ACACGCACACGGTACAATTG	59.416	ACAAGGGGCTGCCAGTTAAA	59.813	177	761	937
Cluster-25639.0	(AAT)6	130	147	AACATCAAAACTGCCACGGT	58.601	TTCGCAGTACTAGCAGGTGT	58.746	211	5	215	GCAAACATCAAAACTGCCACG	59.478	TTCGCAGTACTAGCAGGTGT	58.746	214	2	215	AAACATCAAAACTGCCACGGT	59.246	TTCGCAGTACTAGCAGGTGT	58.746	212	4	215
Cluster-25659.0	(AC)6	436	447	ACCACTCAGGAACCTGTTGTC	59.859	ACTAAGGTTTTTGGTGTAGTCACT	58.002	158	340	497	ACCACTCAGGAACCTGTTGTC	59.859	GACTAAGGTTTTTGGTGTAGTCACT	58.946	159	340	498	ACCACTCAGGAACCTGTTGTC	59.859	AGACTAAGGTTTTTGGTGTAGTCAC	58.946	160	340	499
Cluster-25668.0	(CA)6	388	399	TTCTGTCCTCTCGACGTTGC	60.039	AAGAAGCGGTCGTGGTACAG	60.039	109	322	430	CTCGACGTTGCCCGATCTAA	59.9	TCAGCTGGACGTGAATTCCC	60.036	276	331	606	CTCGACGTTGCCCGATCTAA	59.9	AAGAAGCGGTCGTGGTACAG	60.039	100	331	430
Cluster-25673.0	(TAA)5	41	55	AGCAGCAAGACTCGTTTTATTGA	58.935	GTCGTGTTGAAATGACGCCA	59.416	167	0	166	AGCAGCAAGACTCGTTTTATTGA	58.935	AGTCGTGTTGAAATGACGCC	59.134	168	0	167	GCAGCAAGACTCGTTTTATTGA	57.595	GTCGTGTTGAAATGACGCCA	59.416	166	1	166
Cluster-2568.1	(CA)7	221	234	CTGTTGGCGGCGTTTGTTTA	59.97	TCATTGCGGACGGAAATCGA	60.109	201	172	372	GTTGGCGGCGTTTGTTTACT	59.97	TCATTGCGGACGGAAATCGA	60.109	199	174	372	CTGTTGGCGGCGTTTGTTTA	59.97	GGACGGAAATCGAACGGACT	60.109	194	172	365
Cluster-25680.0	(TGA)5	599	613	TGGGAAGAGCAGTGTTGGTT	59.449	CCAGAATGTGGTGGGGTGAA	59.888	255	513	767	ACCAACACTGCCATGGATCA	59.595	TATGACAGTTTGGCCACCCG	60.322	240	436	675	TGGGAAGAGCAGTGTTGGTT	59.449	AATGTGGTGGGGTGAAGAGC	60.251	251	513	763
Cluster-25682.0	(CA)6	406	417	AATGGTACCCATGTGCAGGG	60.033	TTGCCACACAGAGATCAGCT	59.311	177	339	515	AATGGTACCCATGTGCAGGG	60.033	AGCCGAGCAATGGTATCTGT	59.167	129	339	467	CCCATGTGCAGGGACAGTAC	60.393	TTGCCACACAGAGATCAGCT	59.311	170	346	515
Cluster-25735.0	(CA)7	485	498	AGCCAAATGCAGTCTCGTCA	59.965	GCAGACAGAGTGATGACGGT	59.755	243	414	656	AGCCAAATGCAGTCTCGTCA	59.965	ACCGCAGACAGAGTGATGAC	59.755	246	414	659	AGCCAAATGCAGTCTCGTCA	59.965	CACGTTTGTATGGCGTGCAG	60.453	191	414	604
Cluster-25741.0	(AGA)5	46	60	GGTCTGTGAGGCCTAAACCT	59.015	GGTAACACAGAATGCACACACA	59.384	217	17	233	GGTCTGTGAGGCCTAAACCT	59.015	TGGTAACACAGAATGCACACAC	59.384	218	17	234	GGTCTGTGAGGCCTAAACCT	59.015	TGGTAACACAGAATGCACACA	58.076	218	17	234
Cluster-25743.0	(GA)6	63	74	CTGAGCCAGCTGAGATGAAGT	59.792	TGCACGAGACTCAACGAACA	59.898	280	38	317	TGAGCCAGCTGAGATGAAGT	58.726	TGCACGAGACTCAACGAACA	59.898	279	39	317	CTGAGCCAGCTGAGATGAAGT	59.792	CCACTGGAGTCATGACACGT	59.682	115	38	152
Cluster-25753.0	(TG)6	214	225	TGTGGTTACATGCATGATGCT	58.274	AAACACACTTGCTACCGGCT	60.179	113	153	265	TGTGGTTACATGCATGATGCTT	58.909	AAACACACTTGCTACCGGCT	60.179	113	153	265	ATGTGGTTACATGCATGATGCT	58.707	AAACACACTTGCTACCGGCT	60.179	114	152	265
Cluster-25753.1	(TG)6	214	225	TGTGGTTACATGCATGATGCT	58.274	AAACACACTTGCTACCGGCT	60.179	113	153	265	TGTGGTTACATGCATGATGCTT	58.909	AAACACACTTGCTACCGGCT	60.179	113	153	265	ATGTGGTTACATGCATGATGCT	58.707	AAACACACTTGCTACCGGCT	60.179	114	152	265
Cluster-25772.0	(GT)7	2459	2472	GCAATTGCAGATGCGCAAAC	59.906	TGTACCCACATACGCGCATG	60.808	220	2277	2496	GCAATTGCAGATGCGCAAAC	59.906	GTACCCACATACGCGCATGT	60.808	219	2277	2495	GCAATTGCAGATGCGCAAAC	59.906	GTGTACCCACATACGCGCAT	60.808	221	2277	2497
Cluster-25816.0	(CA)6	324	335	CAGCACCTGTAACTTTTCTGCC	60.031	TGCCACACTCGACCAAATCA	59.892	137	258	394	AGCACCTGTAACTTTTCTGCCT	60.159	TGCCACACTCGACCAAATCA	59.892	136	259	394	GCACCTGTAACTTTTCTGCCT	58.769	TGCCACACTCGACCAAATCA	59.892	135	260	394
Cluster-25836.0	(AC)7	153	166	TTTTTAACGTTCGGGCGCTG	60.041	GACGTCACTGTCGCACTGTA	60.041	121	82	202	TTTTTAACGTTCGGGCGCTG	60.041	ACGTCACTGTCGCACTGTAA	59.617	120	82	201	CGCTGTTGCCAGTAACTGTC	59.487	GACGTCACTGTCGCACTGTA	60.041	106	97	202
Cluster-2584.0	(CA)6	587	598	CGTGGAACAGGGCTGATAGG	60.179	CCACCACTCTTAGGCATGGT	59.379	216	520	735	GGAAATCGTGGAACAGGGCT	60.323	CCACCACTCTTAGGCATGGT	59.379	222	514	735	AAATCGTGGAACAGGGCTGA	59.6	CCACCACTCTTAGGCATGGT	59.379	220	516	735
Cluster-25852.0	(TC)7	1347	1360	AGTGCATTGAGGCATTCATACA	58.376	TGGATTTAGCTGATCAACAGGGA	59.477	279	1213	1491	TGCTTAAAAAGTGCATTGAGGCA	59.931	TTGATGAGTGTGCTAGTGTCAA	57.665	255	1204	1458	AGTGCATTGAGGCATTCATACA	58.376	TGGATTTAGCTGATCAACAGGG	58.11	279	1213	1491
Cluster-25886.0	(ATA)5	1194	1208	GCCTTCTCTGCACCTTCCAT	60.035	ACGCAGATATGGCAGTTCTGA	59.518	208	1069	1276	TTGCCTTCTCTGCACCTTCC	60.251	ACGCAGATATGGCAGTTCTGA	59.518	210	1067	1276	GCCTTCTCTGCACCTTCCAT	60.035	ACGCAGATATGGCAGTTCTG	58.055	208	1069	1276
Cluster-25887.0	(TAA)5	89	103	GTGGTGATAGTAGTAGCAGCCA	59.306	ACTTATCCCACCACCAAGTCA	58.655	101	48	148	AGTGGTGATAGTAGTAGCAGCC	59.04	ACTTATCCCACCACCAAGTCA	58.655	102	47	148	TGGTGATAGTAGTAGCAGCCA	57.973	ACTTATCCCACCACCAAGTCA	58.655	100	49	148
Cluster-2589.0	(AC)7	377	390	TCTTGTCTTTGATACACGTCCA	57.406	CGCACACAAATACATGCACG	58.75	238	187	424	TGTCTTTGATACACGTCCAATGT	58.363	CGCACACAAATACATGCACG	58.75	235	190	424	AGGGCAGTAAAACTTCAGAATGT	58.27	CGCACACAAATACATGCACG	58.75	206	219	424
Cluster-2590.0	(TACA)5	168	187	TCCATCTAGGCTTCAGAATTTCA	57.301	GAGGCCGGAATTGCACAAAG	60.109	247	108	354	TCCATCTAGGCTTCAGAATTTCAT	57.742	GAGGCCGGAATTGCACAAAG	60.109	247	108	354	ATCCATCTAGGCTTCAGAATTTCA	57.742	GAGGCCGGAATTGCACAAAG	60.109	248	107	354
Cluster-25914.0	(GT)6	106	117	ATGTTGGGGGTTGCAGTTGT	60.398	AGGCCTTTCAACCATCGGTG	60.609	149	19	167	AATGTTGGGGGTTGCAGTTG	59.242	AGGCCTTTCAACCATCGGTG	60.609	150	18	167	CAAATGTTGGGGGTTGCAGT	59.242	AGGCCTTTCAACCATCGGTG	60.609	152	16	167
Cluster-25995.0	(AC)6	238	249	TACACCCTGGACCAAAAGCC	59.888	ACTGTTTCTCTTAACCCAACCT	57.209	105	211	315	ACCCTGGACCAAAAGCCATT	59.809	ACTGTTTCTCTTAACCCAACCT	57.209	102	214	315	GCGACACTCTTTCACCTCTCA	60	CCTCAAAGTGTACTACTATGGCGT	60.142	279	6	284
Cluster-25996.0	(GT)6	99	110	GAGGAGGAAAGGAACTGGCA	59.307	AGGAGAGGTGCGGTAGTGTA	59.669	242	2	243	GAGGAGGAAAGGAACTGGCA	59.307	TCACACTTGCAGGAGAGGTG	59.606	252	2	253	AGAGGAGGAAAGGAACTGGC	59.012	AGGAGAGGTGCGGTAGTGTA	59.669	243	1	243
Cluster-26035.0	(TG)6	1352	1363	TGGTAAAAGGTTGCCCCCTT	59.436	TGCCAACGAAACTACAGGCT	59.892	220	1180	1399	TTGGTAAAAGGTTGCCCCCT	59.436	TGCCAACGAAACTACAGGCT	59.892	221	1179	1399	GTTGGTAAAAGGTTGCCCCC	59.317	TGCCAACGAAACTACAGGCT	59.892	222	1178	1399
Cluster-26118.0	(TCA)5	186	200	AATCCGACCTGCTGTCTTCC	59.749	ACGCAGGCTGCTACAGAATT	60.036	158	150	307	AATCCGACCTGCTGTCTTCC	59.749	GGACAAAAGACACACGCAGG	59.692	171	150	320	AATCCGACCTGCTGTCTTCC	59.749	GACAAAAGACACACGCAGGC	60.317	170	150	319
Cluster-26141.0	(AC)7	2311	2324	AAAGCATTGCCGGAACAACC	59.967	ACAATTTTCCCACTTTCAACACT	57.324	243	2133	2375	GCCGGAACAACCATACAGGA	60.036	ACAATTTTCCCACTTTCAACACT	57.324	235	2141	2375	TGCCGGAACAACCATACAGG	60.322	ACAATTTTCCCACTTTCAACACT	57.324	236	2140	2375
Cluster-26147.0	(ATC)5	427	441	TGCGTGAGACTTAATCCATTTGC	59.873	TAAGACCCAACCTTGCCTGC	60.251	265	209	473	GCGTGAGACTTAATCCATTTGCT	59.625	TAAGACCCAACCTTGCCTGC	60.251	264	210	473	GCGTGAGACTTAATCCATTTGC	58.315	TAAGACCCAACCTTGCCTGC	60.251	264	210	473
Cluster-26164.0	(CAT)5	671	685	GGCAGAATGTTCGTGCCTAA	58.551	AGCCCAATGAACCTGTAAGCA	59.925	267	448	714	TAAGGCAGAATGTTCGTGCC	58.551	AGCCCAATGAACCTGTAAGCA	59.925	270	445	714	TTAAGGCAGAATGTTCGTGCC	59.19	AGCCCAATGAACCTGTAAGCA	59.925	271	444	714
Cluster-26179.0	(TGA)5	29	43	ATGGATCAGGTTGTGCTGCT	59.669	ACATTGATGCACCAATACAGATTT	57.466	125	6	130	CATGGATCAGGTTGTGCTGC	59.545	ACATTGATGCACCAATACAGATTT	57.466	126	5	130	ATGGATCAGGTTGTGCTGCT	59.669	CCTGAGTTAATTGGATGAAACTACCA	59.116	193	6	198
Cluster-26183.0	(CG)6	2113	2124	CCGAGCTAAGGCCTCCCTAA	60.759	GTCAGGGTGTCTCGCAGTTT	60.25	280	2079	2358	CCGAGCTAAGGCCTCCCTAA	60.759	TCAGGGTGTCTCGCAGTTTT	59.532	279	2079	2357	CGAGCTAAGGCCTCCCTAAA	58.879	GTCAGGGTGTCTCGCAGTTT	60.25	279	2080	2358
Cluster-26195.0	(AAG)5	291	305	TGGAAAGTACAGGGTGCAGTC	59.928	GGGTTTCCAGCAGCTCTGTT	60.538	258	262	519	AGTACAGGGTGCAGTCCTAGT	59.923	GGGTTTCCAGCAGCTCTGTT	60.538	253	267	519	TGGAAAGTACAGGGTGCAGTC	59.928	GGTTTCCAGCAGCTCTGTTG	59.405	257	262	518
Cluster-26199.0	(ATC)5	282	296	TGGATAATGTGCCTGGGTCG	59.82	CAACGGAGAACAGCGAGTCT	60.039	241	86	326	TGTGCCTGGGTCGAATTTCT	59.6	CAACGGAGAACAGCGAGTCT	60.039	234	93	326	TGGATAATGTGCCTGGGTCG	59.82	TGACAACGGAGAACAGCGAG	60.319	244	86	329
Cluster-26204.0	(TG)7	243	256	AGGATGCTGGTAAGGCAAGA	58.711	TCTCTCCCCTCCCTACCCTA	59.647	175	146	320	AGAAGGATGCTGGTAAGGCA	58.711	TCTCTCCCCTCCCTACCCTA	59.647	178	143	320	AAGGATGCTGGTAAGGCAAGA	59.365	TCTCTCCCCTCCCTACCCTA	59.647	176	145	320
Cluster-26217.1	(TA)6	36	47	ACGAGACACAACGCAAAGTT	58.634	CTGGCCACCCTATCCCATTC	59.889	270	0	269	ACGAGACACAACGCAAAGTT	58.634	GTGCTACCAGTGACCACGAG	60.389	227	0	226	ACGAGACACAACGCAAAGTT	58.634	GGCCACCCTATCCCATTCAA	59.444	268	0	267
Cluster-26222.0	(AT)7	492	505	AGCCTAAATGTTTACCCACATATTAAT	57.345	TGCAATGGACATCTGATGTTGT	58.576	279	284	562	AGCCTAAATGTTTACCCACATATTAAT	57.345	TTGCAATGGACATCTGATGTTGT	59.172	280	284	563	AGCCTAAATGTTTACCCACATATTAAT	57.345	TTGCAATGGACATCTGATGTTG	57.556	280	284	563
Cluster-26230.0	(AT)7	2546	2559	ACACAGTCTTACAATCAAACTGTGT	59.12	ACAGTACTTGTGCCTGTACAC	57.892	146	2496	2641	ACACACAGTCTTACAATCAAACTGT	59.12	ACAGTACTTGTGCCTGTACAC	57.892	148	2494	2641	ACAACAGTTAACACACAGTCTTACA	58.832	ACAGTACTTGTGCCTGTACAC	57.892	158	2484	2641
Cluster-26233.0	(AC)6	124	135	TGAGTCACTAACTGAATCATTCCT	57.388	ATAAACACGAAATCGGCGCG	59.974	119	59	177	TGAGTCACTAACTGAATCATTCCT	57.388	TCGTGCCATCAGGGAACTTC	60.036	247	59	305	TGAGTCACTAACTGAATCATTCCT	57.388	ATCTCCCAGTTCGTGCCATC	59.821	257	59	315
Cluster-26255.0	(TG)8	73	88	GAATGGCCGAGCAAAACAGT	59.402	ACACTGACTTTCAACAGTTGCA	58.919	162	0	161	GAATGGCCGAGCAAAACAGT	59.402	ACACTGACTTTCAACAGTTGCAG	59.872	162	0	161	GAATGGCCGAGCAAAACAGT	59.402	TCAACAGTTGCAGAGTAAGTGGA	59.866	152	0	151
Cluster-26283.0	(CAA)6	467	484	CCATCACCGTCTTCGAGGAG	59.899	TCATTTTCCAGCCGAGGTTGT	60.203	242	268	509	CTCCATCACCGTCTTCGAGG	59.899	TCATTTTCCAGCCGAGGTTGT	60.203	244	266	509	CACCTGTCTCCATCACCGTC	60.109	TCATTTTCCAGCCGAGGTTGT	60.203	251	259	509
Cluster-26308.0	(TGA)5	964	978	AAGAAGACGGCAAGAGGGAG	59.389	AATGTGAACATGGCGCACAC	60.039	131	918	1048	AAGAAGACGGCAAGAGGGAG	59.389	GTGAACATGGCGCACACAAA	60.249	128	918	1045	AAAGAAGACGGCAAGAGGGAG	59.997	AATGTGAACATGGCGCACAC	60.039	132	917	1048
Cluster-26312.0	(AC)7	1937	1950	ACATTGAATTGACGGAGAGGT	57.297	TTGGCCACCCCTGATGTATG	59.742	128	1873	2000	ACATTGAATTGACGGAGAGGT	57.297	GTTGGCCACCCCTGATGTAT	59.741	129	1873	2001	ACATTGAATTGACGGAGAGGT	57.297	CCACCCCTGATGTATGCACT	59.452	124	1873	1996
Cluster-26314.0	(AC)6	55	66	TGCAAGTACGTGGTAATCACA	57.612	ACATTGTGTGTGTATGTATGCGT	59	225	0	224	TGCAAGTACGTGGTAATCACA	57.612	GACATTGTGTGTGTATGTATGCGT	59.907	226	0	225	TGCAAGTACGTGGTAATCACA	57.612	AGACATTGTGTGTGTATGTATGCG	59.67	227	0	226
Cluster-26327.0	(CA)7	529	542	GACGTGACTTGGGACAGTACA	59.661	ACAAGTTGTAGCTGGCAATGT	58.414	280	288	567	ACGTGACTTGGGACAGTACA	58.594	ACAAGTTGTAGCTGGCAATGT	58.414	279	289	567	GACGTGACTTGGGACAGTACA	59.661	ACAAGTTGTAGCTGGCAATGTT	59.042	280	288	567
Cluster-26345.0	(AC)6	896	907	ATCTGAGCCTGCACCTTCAC	60.036	ACAGATGACCTCCGATGGGA	60.032	264	780	1043	ATCTGAGCCTGCACCTTCAC	60.036	TGGGAATCGAACCTAAGCCG	59.823	249	780	1028	ATCTGAGCCTGCACCTTCAC	60.036	CCTCCGATGGGAATCGAACC	60.25	256	780	1035
Cluster-26345.0	(GC)6	595	606	AACGTGACTAAGCCTGGTGG	59.965	GTGAAGGTGCAGGCTCAGAT	60.036	269	531	799	CGTGACTAAGCCTGGTGGAG	60.109	GTGAAGGTGCAGGCTCAGAT	60.036	267	533	799	AACGTGACTAAGCCTGGTGG	59.965	ACGTGCGTCCAGTATTCGAA	59.758	167	531	697
Cluster-26357.0	(AAG)5	671	685	GAAGCGGAGATGGAAGGGAA	59.458	GTGCAGGCAGTACTAAGGCT	59.749	224	607	830	GAAGCGGAGATGGAAGGGAA	59.458	AGTGCAGGCAGTACTAAGGC	59.749	225	607	831	CGACGTGCCCAAGATGTACT	60.109	GGCTGTACTGTACGGTAGCA	59.187	269	546	814
Cluster-26370.0	(AC)6	889	900	CCGCCTAACAGTTGTTCAGG	58.843	ACGCATCGGAAAACGTTCAA	59.061	266	676	941	CCGCCTAACAGTTGTTCAGGT	60.543	ACGCATCGGAAAACGTTCAA	59.061	266	676	941	ACCGCCTAACAGTTGTTCAGG	60.543	ACGCATCGGAAAACGTTCAA	59.061	267	675	941
Cluster-26371.0	(GT)7	516	529	GCAGCTCTGGGCATCATTTT	59.178	CGACGCCGTATTCTGCTTGA	60.801	231	347	577	GCAGCTCTGGGCATCATTTT	59.178	GTCACGAGACACCCACCTG	60.006	278	347	624	GCAGCTCTGGGCATCATTTTT	59.794	CGACGCCGTATTCTGCTTGA	60.801	231	347	577
Cluster-26385.0	(CA)6	1078	1089	GGGACCTTCTGAATCACGCA	60.036	CTGTCTGTGTGCACAATGTGT	59.328	237	944	1180	GGGACCTTCTGAATCACGCA	60.036	TGTCTGTGTGCACAATGTGT	58.251	236	944	1179	AGGGACCTTCTGAATCACGC	59.749	CTGTCTGTGTGCACAATGTGT	59.328	238	943	1180
Cluster-26385.0	(TG)6	770	781	TGCTCTCTGCCCATCTTGTT	59.305	AGTGGAGTCACAGTAGGATTGT	58.489	272	637	908	TTGCTCTCTGCCCATCTTGT	59.305	AGTGGAGTCACAGTAGGATTGT	58.489	273	636	908	GCAAAGAGCAGATACAAAACCAGA	59.784	TGCGTGATTCAGAAGGTCCC	60.036	280	684	963
Cluster-26402.0	(AT)6	620	631	CTGACATGGCCTGGTCGTAA	59.751	TTCACGTGTAGCCGGAACAG	60.319	161	508	668	GCCCATAGTCTGTCCGTGTT	59.751	TTCACGTGTAGCCGGAACAG	60.319	201	468	668	CTGACATGGCCTGGTCGTAA	59.751	CATGTGTTCACGTGTAGCCG	59.562	167	508	674
Cluster-26404.0	(TG)6	45	56	TGTACTGGCTGTCTGTTGGT	58.872	TATGTGTGGACGTCAGCAGC	60.39	126	9	134	TTGTACTGGCTGTCTGTTGGT	59.511	TATGTGTGGACGTCAGCAGC	60.39	127	8	134	ACTGGCTGTCTGTTGGTATGT	59.3	TATGTGTGGACGTCAGCAGC	60.39	123	12	134
Cluster-26420.0	(AC)6	1025	1036	TCAGTAGGTGTCAGGGTTCCT	59.851	CATTTTGGGCAGTGCACTGG	60.32	243	852	1094	TCAGTAGGTGTCAGGGTTCCT	59.851	ACATTTTGGGCAGTGCACTG	59.61	244	852	1095	AGTCTCAGTAGGTGTCAGGGT	59.57	CATTTTGGGCAGTGCACTGG	60.32	247	848	1094
Cluster-26433.0	(TTA)5	1920	1934	CTCAGTACGGCCCACTTAGC	60.179	GACTGGCGCCCAATAAAACC	59.827	221	1817	2037	CTCAGTACGGCCCACTTAGC	60.179	CGACTGGCGCCCAATAAAAC	60.179	222	1817	2038	CAGTACGGCCCACTTAGCTT	59.751	GACTGGCGCCCAATAAAACC	59.827	219	1819	2037
Cluster-26445.0	(TG)8	538	553	TAATTTGGAGGGGGCCCATG	59.736	ACAGCACAGCAGTAAAACACA	58.635	251	343	593	GGGGCCCATGAATCTCTCAA	59.447	ACAGCACAGCAGTAAAACACA	58.635	241	353	593	TTTAATTTGGAGGGGGCCCA	59.206	ACAGCACAGCAGTAAAACACA	58.635	253	341	593
Cluster-26447.0	(TA)7	142	155	ACAGCCCTCTTCACAAAATGGA	60.158	GCCAGCACATTGGTTGCTTT	60.25	237	10	246	ACAGCCCTCTTCACAAAATGGA	60.158	AATGGCCAGCACATTGGTTG	59.678	241	10	250	ACAGCCCTCTTCACAAAATGG	58.758	GCCAGCACATTGGTTGCTTT	60.25	237	10	246
Cluster-26469.0	(TA)6	1006	1017	GAAGGAAGCTGGGGGTGATC	60.107	ACCCCAAACACACTGTTCTAT	57.124	251	796	1046	GAAGGAAGCTGGGGGTGATC	60.107	ATACCCCAAACACACTGTTCT	57.124	253	796	1048	AAGCCATGAAGGAAGCTGGG	60.324	ACCCCAAACACACTGTTCTAT	57.124	258	789	1046
Cluster-26486.0	(TG)6	258	269	AGTGGAAAAACTGGGGTGGT	59.366	TCCTGCTGTGTTGGTTACATCT	59.628	216	186	401	GGTGGTGCCTGTGTACCTAA	59.312	TCCTGCTGTGTTGGTTACATCT	59.628	202	200	401	AGTGGAAAAACTGGGGTGGT	59.366	CCTGCTGTGTTGGTTACATCTG	59.515	215	186	400
Cluster-2653.0	(TA)6	69	80	AACACTTTTGGCGTGGTTGT	59.108	AAGAGAGACGAGGGAGGAGC	60.395	138	27	164	ACTTTTGGCGTGGTTGTACC	58.973	AAGAGAGACGAGGGAGGAGC	60.395	135	30	164	CACTTTTGGCGTGGTTGTACC	60.269	AAGAGAGACGAGGGAGGAGC	60.395	136	29	164
Cluster-26561.0	(AC)6	52	63	TATGAAGACAAAGCTGGGGC	57.871	CTTTAGTGCTGTGGCCAACA	58.682	196	29	224	TATGAAGACAAAGCTGGGGC	57.871	ACTTTAGTGCTGTGGCCAAC	58.681	197	29	225	TATGAAGACAAAGCTGGGGC	57.871	ACTTTAGTGCTGTGGCCAACA	60.41	197	29	225
Cluster-26563.1	(CTA)5	392	406	GCGGTTCTTGCTATAGCCCT	59.893	ATGTTGGTGCCTCCGTAGTG	60.036	271	237	507	AGCGGTTCTTGCTATAGCCC	59.893	ATGTTGGTGCCTCCGTAGTG	60.036	272	236	507	AGACACTGTCCAACACCACC	59.82	ATGTTGGTGCCTCCGTAGTG	60.036	235	273	507
Cluster-26566.0	(TG)6	602	613	ATTTCCTTAGGGCTGGCCAG	59.74	TTTATCAAGACTGCACGAAAACA	57.257	100	555	654	AAATTTCCTTAGGGCTGGCCA	59.921	TATCAAGACTGCACGAAAACATGA	59.006	100	553	652	TAAATTTCCTTAGGGCTGGCCA	59.687	ATCAAGACTGCACGAAAACATGA	59.185	100	552	651
Cluster-26598.0	(AC)6	813	824	ACAGATAGAGAGAGGGGGAGTG	59.823	ACAGAATCAGTTGCCAGTGT	57.354	217	657	873	CAGATAGAGAGAGGGGGAGTGA	59.555	ACAGAATCAGTTGCCAGTGT	57.354	216	658	873	ACAGATAGAGAGAGGGGGAGT	58.491	ACAGAATCAGTTGCCAGTGT	57.354	217	657	873
Cluster-26606.0	(GT)6	118	129	CACCTCAGGTCTGACGTGAA	59.326	ACCCCACGGTTTGTCACATT	60.106	264	60	323	TGCGACGATTTTCTCTCCCT	59.104	ACCCCACGGTTTGTCACATT	60.106	232	92	323	AGGTCTGACGTGAAATCCGT	59.033	ACCCCACGGTTTGTCACATT	60.106	258	66	323
Cluster-26621.0	(TA)7	317	330	TCCTACACCTGTACCTTCCTGT	59.889	ACTGCTCAACAAGGACAGTGA	59.514	212	259	470	TCAGCAAACTCAGTGGGATGT	59.579	ACCAGAAGTTGTGAAACCCTGA	59.759	179	177	355	TCAGCAAACTCAGTGGGATGT	59.579	TCACCAGAAGTTGTGAAACCCT	59.759	181	177	357
Cluster-26624.0	(TG)6	288	299	TCTTGTAGTTGCATAATGTTTGTGT	57.729	AGATCACAAATCTTTGGCAACCA	59.103	185	206	390	TTGAAGATGGGAATAGTACTTCAGT	57.504	AGATCACAAATCTTTGGCAACCA	59.103	259	132	390	TCTTGTAGTTGCATAATGTTTGTGT	57.729	GATCACAAATCTTTGGCAACCA	57.744	184	206	389
Cluster-2668.0	(TG)6	451	462	AGCCTTCTATGGTTCCTTCCA	58.438	TGCAGTTCGATATCCATGGAA	57.164	280	215	494	ACCAACCAAGGTGTAATCTCGA	59.364	TGCAGTTCGATATCCATGGAA	57.164	179	316	494	ACCAACCAAGGTGTAATCTCGA	59.364	TTGCAGTTCGATATCCATGGA	57.164	180	316	495
Cluster-26698.0	(CG)6	772	783	AAAACTCGGCCTGCTTCGTA	59.966	ATGGAAACTGGTCACCGTCA	59.238	148	659	806	ACTGTCTACCTACCGCTCGT	60.036	ATGGAAACTGGTCACCGTCA	59.238	264	543	806	GGCCTGCTTCGTATCTCCAA	59.822	ATGGAAACTGGTCACCGTCA	59.238	141	666	806
Cluster-26706.0	(TAA)5	57	71	GGGGGAGACAGTATACTAAGAAACG	60.221	TGGTCTTGTGTTTTGCAACAT	57.116	175	0	174	GGGGGAGACAGTATACTAAGAAACG	60.221	ATGGTCTTGTGTTTTGCAACA	57.116	176	0	175	GGGGAGACAGTATACTAAGAAACGT	59.641	TGGTCTTGTGTTTTGCAACAT	57.116	174	1	174
Cluster-26752.0	(AAT)6	894	911	CGCACCATGCCAAACAGAAA	59.968	TTGCTTTTGCCATGTACGCT	59.042	195	778	972	ACAATCGCACCATGCCAAAC	60.038	TTGCTTTTGCCATGTACGCT	59.042	200	773	972	CAATCGCACCATGCCAAACA	60.038	TTGCTTTTGCCATGTACGCT	59.042	199	774	972
Cluster-26752.0	(ACA)5	1119	1133	AGCGTACATGGCAAAAGCAA	59.042	CAGCAATGACTGGTGTTGCC	60.039	262	953	1214	AGCGTACATGGCAAAAGCAA	59.042	AGCCAGTGAATGACCAGCAA	59.889	276	953	1228	ATGGCAAAAGCAACACTCGT	58.968	CAGCAATGACTGGTGTTGCC	60.039	255	960	1214
Cluster-26756.0	(AC)6	965	976	TGTGGTGACTTAAGCACTACCT	59.03	ACTTCCTAAGTTGAGCCTATTGT	57.236	143	864	1006	GTGTGGTGACTTAAGCACTACC	58.935	ACTTCCTAAGTTGAGCCTATTGT	57.236	144	863	1006	GTGTGGTGACTTAAGCACTACCT	60.244	ACTTCCTAAGTTGAGCCTATTGT	57.236	144	863	1006
Cluster-26756.1	(AC)6	1284	1295	TGTGGTGACTTAAGCACTACCT	59.03	ACTTCCTAAGTTGAGCCTATTGT	57.236	143	1183	1325	GTGTGGTGACTTAAGCACTACC	58.935	ACTTCCTAAGTTGAGCCTATTGT	57.236	144	1182	1325	GTGTGGTGACTTAAGCACTACCT	60.244	ACTTCCTAAGTTGAGCCTATTGT	57.236	144	1182	1325
Cluster-26756.2	(AC)6	1730	1741	TGTGGTGACTTAAGCACTACCT	59.03	ACTTCCTAAGTTGAGCCTATTGT	57.236	143	1629	1771	GTGTGGTGACTTAAGCACTACC	58.935	ACTTCCTAAGTTGAGCCTATTGT	57.236	144	1628	1771	GTGTGGTGACTTAAGCACTACCT	60.244	ACTTCCTAAGTTGAGCCTATTGT	57.236	144	1628	1771
Cluster-26784.0	(GT)7	718	731	CGTGTCAATACGAGGGGAGG	59.898	TGATCCCGTAGATGGTCGGT	60.106	221	605	825	CGTGTCAATACGAGGGGAGG	59.898	GATCCCGTAGATGGTCGGTC	59.403	220	605	824	CGTGTCAATACGAGGGGAGG	59.898	CTGATCCCGTAGATGGTCGG	59.401	222	605	826
Cluster-26801.0	(AC)6	438	449	GTGGGGGATCAACAACCGAT	60.034	TCTCCCCTCCTGATAGTGGC	60.105	197	411	607	GTGGGGGATCAACAACCGAT	60.034	TCCCCTCCTGATAGTGGCAT	59.731	195	411	605	GTACACGTGGGGGATCAACA	59.678	TCTCCCCTCCTGATAGTGGC	60.105	203	405	607
Cluster-26838.0	(GT)6	267	278	TGTGGAAGCATTTGTTGTTTGA	57.537	TGAAACTGAAATTTATTTGCAGCTGA	58.791	279	57	335	TTGCCAGTAGATGAACATCTGT	57.442	TGAAACTGAAATTTATTTGCAGCTGA	58.791	248	88	335	TGTGGAAGCATTTGTTGTTTGAAC	59.371	TGAAACTGAAATTTATTTGCAGCTGA	58.791	279	57	335
Cluster-26847.0	(TC)7	651	664	TACACATTTACGCGGGCACA	60.321	CGTCAGCGAGAGATCTGAGT	58.986	273	446	718	TACACATTTACGCGGGCACA	60.321	GCGAGAGATCTGAGTGACACC	60.202	268	446	713	TACACATTTACGCGGGCACA	60.321	CGTCAGCGAGAGATCTGAGTG	60.268	273	446	718
Cluster-26885.0	(CG)6	202	213	GTGGATTCAAAGGGAGCACA	58.09	TCGTGTGGATCGATTCACAAGA	59.77	260	0	259	GTGGATTCAAAGGGAGCACAA	58.761	TCGTGTGGATCGATTCACAAGA	59.77	260	0	259	GTGGATTCAAAGGGAGCACA	58.09	CGTGTGGATCGATTCACAAGA	58.394	259	0	258
Cluster-26914.0	(TG)6	94	105	ACAAACTGTGTGGTCGAGAT	57.089	TGGTTACACTTGGGCGCATA	59.675	144	26	169	ACAAACTGTGTGGTCGAGAT	57.089	TGTCGCAGTTGCACAAACTC	59.623	116	26	141	ACAAACTGTGTGGTCGAGAT	57.089	TGAAGGAGCTCGTTGTTGGT	59.532	160	26	185
Cluster-26917.0	(GT)6	785	796	TCCGTATACGCACCGTTTGT	59.757	GTGATGACGACGACATCCGA	59.902	217	757	973	GTTCAGCACACAAGCCGTTC	60.317	GTGATGACGACGACATCCGA	59.902	235	739	973	CTTGTTCAGCACACAAGCCG	60.317	GTGATGACGACGACATCCGA	59.902	238	736	973
Cluster-26931.1	(CT)6	545	556	GGGTCATTGGAGGCCCTTAC	60.107	GCTGCCAAGCCTGATTACAT	58.603	208	455	662	ATGATGGGTCATTGGAGGCC	59.813	GCTGCCAAGCCTGATTACAT	58.603	213	450	662	TGGGTCATTGGAGGCCCTTA	60.551	GCTGCCAAGCCTGATTACAT	58.603	209	454	662
Cluster-26976.0	(GT)7	457	470	AGTGTGTTAGAACATGGACACTGA	59.899	TCAACAGACTTGTGCCCACA	59.746	179	315	493	AGTGTGTTAGAACATGGACACTGA	59.899	GGTCAACAGACTTGTGCCCA	60.465	181	315	495	AGTGTGTTAGAACATGGACACTGA	59.899	TGGTCAACAGACTTGTGCCC	60.465	182	315	496
Cluster-27017.0	(AGA)5	328	342	GGGAAGGGGTTTGTGTGACA	60.106	TGAATTGGACATGCTGTAAGCT	58.311	251	215	465	ATGGGGAAGGGGTTTGTGTG	60.179	TGAATTGGACATGCTGTAAGCT	58.311	254	212	465	GGGAAGGGGTTTGTGTGACA	60.106	TGAATTGGACATGCTGTAAGCTT	58.919	251	215	465
Cluster-27085.0	(CA)7	1370	1383	TTCGATGCACGTGTCGAGAA	60.04	CGGACACGCACACTCACATA	60.388	260	1149	1408	TTTCGATGCACGTGTCGAGA	60.04	CGGACACGCACACTCACATA	60.388	261	1148	1408	TCGATGCACGTGTCGAGAAT	59.83	CGGACACGCACACTCACATA	60.388	259	1150	1408
Cluster-27088.0	(TA)6	621	632	ATTGGAACGTGTACGCCTGT	59.966	TGTCCATTGATAGAACTAATGATAGGA	57.62	117	555	671	CTCGTGAGCGCCCTTATCTT	59.897	TGTCCATTGATAGAACTAATGATAGGA	57.62	231	441	671	CCTGTCGTAGCACTGTCGAG	60.179	TGTCCATTGATAGAACTAATGATAGGA	57.62	102	570	671
Cluster-27134.0	(ATC)6	126	143	TTCGCCGTGTTGAGAGAACC	60.599	AAGTGACAGCTGAGACGACG	60.04	186	53	238	CGCCGTGTTGAGAGAACCTT	60.6	AAGTGACAGCTGAGACGACG	60.04	184	55	238	TCTTCGCCGTGTTGAGAGAA	59.328	AAGTGACAGCTGAGACGACG	60.04	188	51	238
Cluster-27171.0	(AC)6	161	172	TGTTAATAACTTACCACCACACTTTT	57.477	CCTGAAGCTCCAAAATTCCCC	59.173	110	132	241	ATGTTAATAACTTACCACCACACTTT	57.3	CCTGAAGCTCCAAAATTCCCC	59.173	111	131	241	AATGTTAATAACTTACCACCACACTT	57.3	CCTGAAGCTCCAAAATTCCCC	59.173	112	130	241
Cluster-27173.0	(TG)6	300	311	AGCGTTTACACACACTGACCA	60.135	TCTTTATCCCCTCTCCCTCTCA	59.134	250	87	336	CAGCGTTTACACACACTGACC	59.739	TCTTTATCCCCTCTCCCTCTCA	59.134	251	86	336	GCGTTTACACACACTGACCA	58.708	TCTTTATCCCCTCTCCCTCTCA	59.134	249	88	336
Cluster-27178.0	(AC)6	292	303	TGCCTTTGCCTTGCCTTCAT	60.833	AGAGGGAGGCTGTAATCATGT	58.231	280	112	391	GCCTTTGCCTTGCCTTCATAG	59.864	GAGAGGGAGGCTGTAATCATGT	59.297	280	113	392	TGCCTTGCCTTCATAGTCACT	59.37	AGAGAGAGGGAGGCTGTAATCA	59.754	278	118	395
Cluster-27189.0	(TGC)5	195	209	TGTGATGAGATCAGTCAGCTGT	59.17	GTGAATGGGTGGTGAGTTTTGT	59.307	130	137	266	TGTGATGAGATCAGTCAGCTGT	59.17	AGTGAATGGGTGGTGAGTTTTG	59.042	131	137	267	TGTGATGAGATCAGTCAGCTGT	59.17	TCTGAATCACTTCACTCACCCA	59.028	216	137	352
Cluster-27199.0	(TG)6	2697	2708	CAGCCTGGAAAAGTGTCCGA	60.25	GGGAACGTGTTGTGGCTAGA	59.966	213	2593	2805	TCAGCCTGGAAAAGTGTCCG	60.25	GGGAACGTGTTGTGGCTAGA	59.966	214	2592	2805	CAGCCTGGAAAAGTGTCCGA	60.25	TGGCCGTTTGTCAATCGGTA	59.965	176	2593	2768
Cluster-27209.0	(CA)7	669	682	GCTTCAAGACACAGATGGCG	59.555	AGGAGCCTTGAACCACTGTA	58.27	158	606	763	GCTTCAAGACACAGATGGCG	59.555	TAGGAGCCTTGAACCACTGT	58.27	159	606	764	GCTAAGGAGGAAAGTGGGCT	59.379	AGGAGCCTTGAACCACTGTA	58.27	175	589	763
Cluster-27209.0	(CA)7	1841	1854	GCTTCAAGACACAGATGGCG	59.555	AGGAGCCTTGAACCACTGTA	58.27	158	1778	1935	GCTTCAAGACACAGATGGCG	59.555	TAGGAGCCTTGAACCACTGT	58.27	159	1778	1936	GCTAAGGAGGAAAGTGGGCT	59.379	AGGAGCCTTGAACCACTGTA	58.27	175	1761	1935
Cluster-27244.0	(AC)7	232	245	ACCGGTGCTTATGTGCAGTA	59.389	GCACGAATGCGGTTTATTGAGT	60.16	228	183	410	TACCGGTGCTTATGTGCAGT	59.389	GCACGAATGCGGTTTATTGAGT	60.16	229	182	410	CCAACGTTTCGTCACTCGTG	59.771	ACCAATCAGACCAGGCTTTT	57.317	213	108	320
Cluster-27246.0	(AGA)5	116	130	AACACCGGTTGGATTGTGGT	60.106	ATACGGCATTGTCAAGGGCA	60.035	263	92	354	AACACCGGTTGGATTGTGGT	60.106	CACACCTGGTCCGTACGTAC	60.11	245	92	336	AACACCGGTTGGATTGTGGT	60.106	ACACCTGGTCCGTACGTACT	60.251	244	92	335
Cluster-27248.0	(AC)6	305	316	CCGGCCCACTGAGAACTAAT	59.458	CCACAGGATGCTTGGGGAAA	60.252	280	210	489	CCGGCCCACTGAGAACTAAT	59.458	TGCTTGGGGAAAAAGGAGGT	59.439	272	210	481	TCCGGCCCACTGAGAACTAA	60.543	TGCTTGGGGAAAAAGGAGGT	59.439	273	209	481
Cluster-27261.0	(CA)7	881	894	TGGCTGTAACAATGAAGTCCAGT	60.181	AGGATCAGAAATGCAGGTCAGT	59.425	136	849	984	ACTGGCTGTAACAATGAAGTCCA	60.181	AGGATCAGAAATGCAGGTCAGT	59.425	138	847	984	TGGCTGTAACAATGAAGTCCAG	58.589	AGGATCAGAAATGCAGGTCAGT	59.425	136	849	984
Cluster-27293.0	(TA)7	274	287	ACTGCCACATGTAAAACACAGA	58.449	GGTGTTGGGGTTGCCTTTTG	60.179	209	136	344	TGCTTCTTCAGAAACAACACCT	58.38	GGTGTTGGGGTTGCCTTTTG	60.179	274	71	344	TCTGCTTCTTCAGAAACAACACC	59.372	GGTGTTGGGGTTGCCTTTTG	60.179	276	69	344
Cluster-27298.0	(TCA)5	492	506	TGAGATTACTTAAGCTGGCTGC	58.464	TGGAGTGAGAAAACTGGCCA	59.157	134	465	598	AGTGACACTCTTGAAGCACTT	57.45	TGGAGTGAGAAAACTGGCCA	59.157	252	347	598	TGAGATTACTTAAGCTGGCTGC	58.464	AGTGGAGTGAGAAAACTGGCC	60.203	136	465	600
Cluster-27314.0	(TG)6	68	79	AGTTGCAGTGCCCATTGACA	60.468	TCACACATACCTGAAGAAGCCA	59.363	169	24	192	TGCAGTGCCCATTGACATGT	60.54	TCACACATACCTGAAGAAGCCA	59.363	166	27	192	TTGCAGTGCCCATTGACATG	59.396	TCACACATACCTGAAGAAGCCA	59.363	167	26	192
Cluster-2733.0	(AC)7	248	261	AGCCGGTGTTCTGGTATATGT	58.884	TGAGAGGTAGTCACAGCAATTGT	59.675	280	100	379	AGCCGGTGTTCTGGTATATGTT	59.496	TGAGAGGTAGTCACAGCAATTGT	59.675	280	100	379	GCCGGTGTTCTGGTATATGT	57.385	TGAGAGGTAGTCACAGCAATTGT	59.675	279	101	379
Cluster-27348.1	(GC)9	720	737	GCATGCGCATATTCCGAAGG	60.11	TGAAGCATTTACAGCTTCACATGT	59.48	233	588	820	TGCATGCGCATATTCCGAAG	59.412	TGAAGCATTTACAGCTTCACATGT	59.48	234	587	820	GCATGCGCATATTCCGAAGG	60.11	TGAAGCATTTACAGCTTCACATG	57.949	233	588	820
Cluster-27353.0	(CG)6	252	263	AGGCGCTCTCAGAAGTTGTC	60.038	ACAGGAAAACACAGGCTGCA	60.396	173	118	290	TGTCCACTAGAGGCAGGTGA	59.886	ACAGGAAAACACAGGCTGCA	60.396	157	134	290	GCGCTCTCAGAAGTTGTCCA	60.32	ACAGGAAAACACAGGCTGCA	60.396	171	120	290
Cluster-27359.0	(TG)6	93	104	CATGGAAGTGAACGTGCGTG	60.111	GCCTCTCAGAAATGCCCACA	60.323	122	68	189	CATGGAAGTGAACGTGCGTG	60.111	TTGGCCTCTCAGAAATGCCC	60.324	125	68	192	TCATGGAAGTGAACGTGCGT	60.25	GCCTCTCAGAAATGCCCACA	60.323	123	67	189
Cluster-27446.0	(TGT)7	59	79	ACTTCAACTAGTCTTCGAGTAGTACA	59.066	TTGTTCTCATGACAGCACCA	57.363	101	12	112	ACTTCAACTAGTCTTCGAGTAGTACA	59.066	TGTTCTCATGACAGCACCAT	57.135	100	12	111	ACTTCAACTAGTCTTCGAGTAGTACA	59.066	TTTGTTCTCATGACAGCACCA	58.07	102	12	113
Cluster-2747.0	(TG)6	305	316	GTCTCGTTTCACGGCACAAC	60.042	TTGACACACCTCGTACAGCC	59.967	166	263	428	GTCTCGTTTCACGGCACAAC	60.042	GAGAGCAGCCTTACGTTGGT	60.037	243	263	505	GTCTCGTTTCACGGCACAAC	60.042	GTTCGAGAGCAGCCTTACGT	60.109	247	263	509
Cluster-27505.0	(TG)6	101	112	AGCAGAAGTTACAGTGTGTCACT	59.867	ATGTGCTTAAATATGTACAACTGCA	57.61	100	42	141	AGCAGAAGTTACAGTGTGTCACT	59.867	ATGTGCTTAAATATGTACAACTGCAG	58.525	100	42	141	AAGCAGAAGTTACAGTGTGTCAC	59.128	TGTGCTTAAATATGTACAACTGCA	57.19	100	41	140
Cluster-27562.0	(CTT)5	172	186	TGCAGTTCCTTACATTGATCACT	58.09	GTAGTGCCCTAGCCTTTGCA	60.035	280	110	389	TGCAGTTCCTTACATTGATCACTT	58.684	GTAGTGCCCTAGCCTTTGCA	60.035	280	110	389	TGCAGTTCCTTACATTGATCACT	58.09	GCCTTTGCAACAGTAGGAGC	59.476	269	110	378
Cluster-27575.0	(GT)8	37	52	AGTCAAAGTAGGTTATTGTTCTGTG	57.27	GGACCATAACAGCAACAACACA	59.379	277	9	285	AGTCAAAGTAGGTTATTGTTCTGTG	57.27	AGGACCATAACAGCAACAACAC	59.115	278	9	286	AGTCAAAGTAGGTTATTGTTCTGTG	57.27	ACCAGCAAAACACAAGTACACA	58.914	144	9	152
Cluster-27628.0	(CAT)5	818	832	CCATGTGTTCGTGCTGTTGG	60.04	AAGACATAGCGCAGTGGACC	60.108	264	607	870	GACGCTGGTTGCTTGGTTTT	59.898	AAGACATAGCGCAGTGGACC	60.108	170	701	870	AGACCATGTGTTCGTGCTGT	59.893	AAGACATAGCGCAGTGGACC	60.108	267	604	870
Cluster-27693.0	(AAT)5	262	276	TGTGCCCACTTATGTTGCAT	58.078	TGTTTTGTGGGTTCAGCTGC	59.541	139	230	368	ATGTGCCCACTTATGTTGCA	58.078	TGTTTTGTGGGTTCAGCTGC	59.541	140	229	368	TGTGCCCACTTATGTTGCAT	58.078	GCCAGTGAGCAGTGTGATTG	59.48	165	230	394
Cluster-27702.0	(AC)7	331	344	CTGCCCTCATTAACAGCCCA	60.034	TTAGCCAAGCAGGTATGGGC	60.107	202	246	447	GATGCTACTTGCTGCCCTCA	60.108	TTAGCCAAGCAGGTATGGGC	60.107	213	235	447	CTGCCCTCATTAACAGCCCA	60.034	TGGAAAGCCACCTCCATGTG	60.251	148	246	393
Cluster-27734.0	(CA)7	187	200	TGGTATGTTTCTACCATGCTTTAGT	58.283	GAAGGGGAGGAGAGGGAGAG	60.106	121	155	275	TGGTATGTTTCTACCATGCTTTAGT	58.283	TGTGAGTGTGGTGCATGTGT	60.107	263	155	417	TGGTATGTTTCTACCATGCTTTAGT	58.283	AGGGGAGGAGAGGGAGAGAT	60.33	119	155	273
Cluster-27749.0	(CA)6	560	571	CGTGTTCTGTTTACACCTTCTCC	59.506	TGTTACTTCATGCCTGGAACT	57.212	224	432	655	CGTGTTCTGTTTACACCTTCTCC	59.506	TCATGCCTGGAACTAATTAGCTGA	59.836	217	432	648	CGTGTTCTGTTTACACCTTCTCC	59.506	ATGTTACTTCATGCCTGGAACT	57.693	225	432	656
Cluster-27765.0	(GT)6	45	56	GTGAAAATGTGTTTATGCGTGAGT	58.788	TGTAAGAACGCGCCTCAGTT	59.967	107	0	106	GTGAAAATGTGTTTATGCGTGAGT	58.788	TTGTAAGAACGCGCCTCAGT	59.967	108	0	107	TGAAAATGTGTTTATGCGTGAGT	57.569	TGTAAGAACGCGCCTCAGTT	59.967	106	1	106
Cluster-27860.0	(GAT)5	560	574	GTTGCATATGCCAGCTCGTG	59.971	ACCAGAGAAACTTCCGCAGT	59.241	265	403	667	CGAGCAGCTTAAGTCGCAAC	59.906	ACCAGAGAAACTTCCGCAGT	59.241	157	511	667	AGTTGCATATGCCAGCTCGT	60.108	ACCAGAGAAACTTCCGCAGT	59.241	266	402	667
Cluster-27867.0	(AC)6	622	633	GCTCCGCAGCACACTTATAT	58.129	TCGCTCATTTCATCTGGCCA	59.747	151	531	681	TGCTGGGCTCTGAGTAAGAT	58.129	TCGCTCATTTCATCTGGCCA	59.747	233	449	681	ATGCTGGGCTCTGAGTAAGA	58.129	TCGCTCATTTCATCTGGCCA	59.747	234	448	681
Cluster-27877.0	(TAT)5	1026	1040	AAGTTCACGCTGTCAGCTGA	59.895	TCTGCCAAGCTGACATTGTT	58.015	280	971	1250	ACGCTGTCAGCTGATCAGAC	60.109	TCTGCCAAGCTGACATTGTT	58.015	274	977	1250	ACGCTGTCAGCTGATCAGAC	60.109	TTCTGCCAAGCTGACATTGT	58.015	275	977	1251
Cluster-27885.0	(TA)6	472	483	AGCCTGTCCATGACCATTCA	59.006	AGAGAGGAGTGGAGTTTGGGT	60.133	214	321	534	AGCCTGTCCATGACCATTCA	59.006	CAGAGAGGAGTGGAGTTTGGG	59.722	215	321	535	AGCCTGTCCATGACCATTCA	59.006	GAGAGGAGTGGAGTTTGGGT	58.647	213	321	533
Cluster-27914.0	(TTC)5	410	424	AGTGACCAGTAGATGCATGCA	59.444	ACTAGCTTCAAAAAGGAAGTACATACA	58.845	275	188	462	AGTGACCAGTAGATGCATGCA	59.444	AGCTTCAAAAAGGAAGTACATACATT	57.591	272	188	459	CAGTGACCAGTAGATGCATGC	59.061	ACTAGCTTCAAAAAGGAAGTACATACA	58.845	276	187	462
Cluster-27938.0	(TG)6	341	352	TGGTAAATGGAAACAATGGTTTGA	57.514	TGTGTGTGTGTGTGTGTCCA	59.965	252	275	526	TGGTAAATGGAAACAATGGTTTGA	57.514	GTGTGTGTGTGTCCACCTGA	60.108	247	275	521	TGGTAAATGGAAACAATGGTTTGA	57.514	TGTGTGTGTGTGTCCACCTG	60.392	248	275	522
Cluster-27944.0	(ATA)5	645	659	AGCCACAAGATATCTTCCTAAACCT	59.57	CACACACACACACGTTCTTCA	59.27	244	540	783	AGCCACAAGATATCTTCCTAAACCT	59.57	ACACACACACACACGTTCTTC	59.27	245	540	784	AGCCACAAGATATCTTCCTAAACCT	59.57	ACACACACACACACGTTCTT	58.197	245	540	784
Cluster-27965.0	(GT)6	670	681	GGCAGTTTCTGTAGGGCTGT	59.963	ACATCAGTTTTGCTGGCTTCA	58.69	279	511	789	TTGAGGATCCATGCCATGCA	59.741	ACATCAGTTTTGCTGGCTTCA	58.69	176	614	789	TTGAGGATCCATGCCATGCA	59.741	ACAAACATCAGTTTTGCTGGCT	59.568	180	614	793
Cluster-28000.1	(TA)6	1956	1967	ACTGGAACCTGAATTACTGTACCA	59.404	ACTGTGTGTCAATGAAACAATCTGA	59.41	279	1882	2160	ACTGGAACCTGAATTACTGTACCA	59.404	ACTGTGTGTCAATGAAACAATCTG	58.176	279	1882	2160	GGCAGTGGTTTTTAGTCTTGCT	59.377	TCCTATAAGCAGGTTATTAACAAGCT	58.198	217	1837	2053
Cluster-28028.0	(GT)6	1545	1556	GTGGCCACTAACACTCCACA	59.892	AAAAAGCTTTAAGGAAACCAAAATGT	57.426	151	1437	1587	TTGGTGGCCACTAACACTCC	59.89	AAAAAGCTTTAAGGAAACCAAAATGT	57.426	154	1434	1587	GTGGCCACTAACACTCCACA	59.892	AAAGCTTTAAGGAAACCAAAATGTAC	57.343	149	1437	1585
Cluster-28045.0	(AGA)5	462	476	ACTCAGGAAGACCCCCAGAA	59.806	TGTCTGTGGTAACCTGAGGT	57.903	192	393	584	AACTCAGGAAGACCCCCAGA	59.806	TGTCTGTGGTAACCTGAGGT	57.903	193	392	584	ACTCAGGAAGACCCCCAGAA	59.806	TGTTGTCTGTGGTAACCTGAGG	59.896	195	393	587
Cluster-28051.0	(GTA)5	396	410	CCACGGCAGTAACCCAGTAA	59.678	ACACGAATAGGCCTAACTGTCA	59.17	250	257	506	TAACCACGGCAGTAACCCAG	59.678	ACACGAATAGGCCTAACTGTCA	59.17	253	254	506	TCACTGAGCATAACCACGGC	60.391	ACACGAATAGGCCTAACTGTCA	59.17	263	244	506
Cluster-28055.0	(GA)6	166	177	AGTTATATCTGGCACACTGCGT	59.831	TGCACAAACCACCATTGCTG	59.896	279	130	408	AGTTATATCTGGCACACTGCGT	59.831	GCACAAACCACCATTGCTGT	59.895	278	130	407	AGTTATATCTGGCACACTGCGT	59.831	CTGCACAAACCACCATTGCT	59.61	280	130	409
Cluster-28062.0	(TG)6	268	279	ACAAACAACTGAATGTCATGGCT	59.362	GGGTGATGTCATGTAGTAGGGC	60.224	208	122	329	ACAAACAACTGAATGTCATGGCT	59.362	TGGAGATGAGGGTGATGTCA	57.747	217	122	338	ACTGAATGTCATGGCTACTAGCT	59.291	GGGTGATGTCATGTAGTAGGGC	60.224	201	129	329
Cluster-28064.0	(AT)6	314	325	TCAAGCCCTAGAAATCATTGCA	58.033	GACTGGCGATAGAGCTTCCG	60.318	224	213	436	TCAAGCCCTAGAAATCATTGCA	58.033	TGGCGATAGAGCTTCCGGTA	60.467	221	213	433	TCAAGCCCTAGAAATCATTGCA	58.033	GGCGATAGAGCTTCCGGTAA	59.328	220	213	432
Cluster-28090.0	(TTG)5	56	70	AAGATGGCGCTTAGGATGCG	60.882	TTTGTGGAACAGGCAGCATG	59.325	100	0	99	AAGATGGCGCTTAGGATGCG	60.882	TTTTGTGGAACAGGCAGCATG	59.931	101	0	100	AAGATGGCGCTTAGGATGCG	60.882	CATTTTGTGGAACAGGCAGCA	59.931	103	0	102
Cluster-28095.1	(TG)6	2992	3003	CTGCTTTTCCACCACAGCAC	59.969	TGTGTAACAAATTGACCGTTCTTGT	59.876	277	2799	3075	CACTGCTTTTCCACCACAGC	59.969	TGTGTAACAAATTGACCGTTCTTGT	59.876	279	2797	3075	ACTGCTTTTCCACCACAGCA	60.396	TGTGTAACAAATTGACCGTTCTTGT	59.876	278	2798	3075
Cluster-28137.0	(TG)6	414	425	AGCACACCAAGACACTGGAA	59.454	ACTGGCCCTGAAGTAATTGCT	59.644	229	332	560	AAGCACACCAAGACACTGGA	59.454	ACTGGCCCTGAAGTAATTGCT	59.644	230	331	560	AACCCAGAAGAACCACAGCA	59.449	ACTGGCCCTGAAGTAATTGCT	59.644	207	354	560
Cluster-28137.0	(AC)7	52	65	ACAGCCGATACCACCGATAA	58.594	TCCTACTGGTGTGCTCCTGA	59.886	195	0	194	ACAGCCGATACCACCGATAA	58.594	CCTACTGGTGTGCTCCTGAC	59.752	194	0	193	ACAGCCGATACCACCGATAA	58.594	ACCGCTTCTGATTGGCCATT	60.324	174	0	173
Cluster-28142.0	(GA)7	91	104	ACACTTTCGCGAGCTATAGAGA	59.056	TGCATTTGGTGTCCAGTGGT	60.106	161	24	184	CACTTTCGCGAGCTATAGAGAGT	59.997	TGCATTTGGTGTCCAGTGGT	60.106	160	25	184	ACACTTTCGCGAGCTATAGAGAG	59.997	TGCATTTGGTGTCCAGTGGT	60.106	161	24	184
Cluster-28161.0	(ATA)5	333	347	TGTAACCAGATTCCACCGTGT	59.305	TGTCACATTCACCATTACCACT	57.634	165	213	377	TCCCTATCCCATAGACCGACA	59.215	TGTCACATTCACCATTACCACT	57.634	238	140	377	CCCATAGACCGACATCACTCA	58.968	TGTCACATTCACCATTACCACT	57.634	231	147	377
Cluster-28176.1	(GT)9	907	924	CCAAATGATACAGTAGAACTCCAACC	59.684	TACATTGTGGCACCCGAACG	60.952	238	739	976	CCAAATGATACAGTAGAACTCCAACC	59.684	CACATTACATTGTGGCACCCG	60.135	243	739	981	CCATTTGGTGGTATTCTTTTTGTCA	58.48	TACATTGTGGCACCCGAACG	60.952	214	763	976
Cluster-28186.0	(TGG)5	224	238	TGCCTGTTTTAAAGAAGCCCTG	59.372	GAAACCCTCCACGTGCCTAT	59.748	151	150	300	GCCTGTTTTAAAGAAGCCCTGT	59.372	GAAACCCTCCACGTGCCTAT	59.748	150	151	300	TGCCTGTTTTAAAGAAGCCCTG	59.372	GCCGACCACGTAGCTTACAA	60.389	226	150	375
Cluster-28190.1	(TG)6	248	259	AGGTTTGAAGGCCCTGTTTT	57.825	CTGTAGTCGCTCCTACTCCC	58.689	237	46	282	AGGTTTGAAGGCCCTGTTTT	57.825	ACTGTAGTCGCTCCTACTCCC	60.409	238	46	283	TCGGATATAGGTTTGAAGGCCC	59.629	CTGTAGTCGCTCCTACTCCC	58.689	245	38	282
Cluster-28194.0	(TCC)5	315	329	ACCTCGTCCACCTCTACCTC	60.034	GGTGGAATGGACCGTGGTAG	60.108	114	248	361	CTCCACCTCGTCCACCTCTA	60.034	GGTGGAATGGACCGTGGTAG	60.108	118	244	361	CCACCAAATCCTCCTCCACC	60.034	ACAGGAGAGATGGTGGTGGT	60.179	100	285	384
Cluster-28238.0	(ATG)7	67	87	TCACAAGACCGTAACAGGCC	59.966	TCGCATCACTTGTTCTACCCA	59.379	251	24	274	CACAAGACCGTAACAGGCCT	59.965	TCGCATCACTTGTTCTACCCA	59.379	250	25	274	TCACAAGACCGTAACAGGCC	59.966	CGCATCACTTGTTCTACCCAC	59.268	250	24	273
Cluster-28244.0	(AC)8	1216	1231	TGGGCTGACCTAAGCTGTTG	59.963	GGAGCACCTGATCAGAGCAA	59.749	256	1115	1370	GGGCTGACCTAAGCTGTTGT	59.963	GGAGCACCTGATCAGAGCAA	59.749	255	1116	1370	TCACATGGGCTGACCTAAGC	59.747	GGAGCACCTGATCAGAGCAA	59.749	261	1110	1370
Cluster-28247.0	(AC)8	314	329	CTGAGGCCGAATCCATGGAA	59.819	AGTGCTACGCTAGGGGAAGA	60.033	273	81	353	CTGAGGCCGAATCCATGGAA	59.819	TTGCAAGTGCTACGCTAGGG	60.391	278	81	358	TGAGGCCGAATCCATGGAAA	59.377	AGTGCTACGCTAGGGGAAGA	60.033	272	82	353
Cluster-28249.0	(AC)7	186	199	GCAGAGCCAAAACTGGTGTAG	59.463	TGCCTACCCTACAGTGTACAGA	59.958	115	143	257	GCAGAGCCAAAACTGGTGTA	58.395	TGCCTACCCTACAGTGTACAGA	59.958	115	143	257	GCAGAGCCAAAACTGGTGTAG	59.463	TGCCTACCCTACAGTGTACAG	58.546	115	143	257
Cluster-28266.0	(CA)7	554	567	GGGTTGAAAACGTGGAAGCC	59.968	AGTGCCAAGGTTTGCGTCTA	59.892	221	437	657	GGGTTGAAAACGTGGAAGCC	59.968	GGTTTGCGTCTATGTGCACG	60.179	213	437	649	GGGTTGAAAACGTGGAAGCC	59.968	GAACGAGTGCCAAGGTTTGC	60.318	226	437	662
Cluster-28268.0	(AC)6	430	441	AGCTATCCCAGATCCCGTCT	59.515	AATCAGGCTGCAATCACGGA	60.035	221	296	516	CAGCTATCCCAGATCCCGTC	59.394	AATCAGGCTGCAATCACGGA	60.035	222	295	516	CCAGCTATCCCAGATCCCGT	60.834	AATCAGGCTGCAATCACGGA	60.035	223	294	516
Cluster-28270.0	(CA)7	525	538	CCCACATGGTTTCCCCGTT	60.229	TACAATTGCATGAGGCCCGT	60.035	203	495	697	CCCACATGGTTTCCCCGTT	60.229	CGCTGAAAAGAGGGCACAAG	59.761	224	495	718	CCACATGGTTTCCCCGTTGG	61.532	TACAATTGCATGAGGCCCGT	60.035	202	496	697
Cluster-28271.0	(TA)6	626	637	ACCAGTGAGCAACAGATGATACA	59.738	AGTTGAGACCCTTTGTGGCC	60.179	273	523	795	TCATACCAGTGAGCAACAGATGA	59.485	AGTTGAGACCCTTTGTGGCC	60.179	277	519	795	ACCAGTGAGCAACAGATGATACA	59.738	TTGAGACCCTTTGTGGCCAC	60.467	271	523	793
Cluster-28271.0	(TG)8	959	974	AGCACATCAGCTGCTACACT	59.388	ACATGATTGTGCTACACCCAGA	59.694	278	844	1121	AAGCACATCAGCTGCTACACT	59.997	ACATGATTGTGCTACACCCAGA	59.694	279	843	1121	AGCACATCAGCTGCTACACT	59.388	ACATGATTGTGCTACACCCAG	58.285	278	844	1121
Cluster-28281.0	(AT)6	239	250	TGTCCATCAGGCTGTAAAGAAA	57.634	TCGCGAAAACTTAAGAAGAAACGT	59.732	134	170	303	TGAGCAAGATGTATGAAGCTGA	57.523	TCGCGAAAACTTAAGAAGAAACGT	59.732	177	127	303	GTCCATCAGGCTGTAAAGAAAACA	59.481	TCGCGAAAACTTAAGAAGAAACGT	59.732	133	171	303
Cluster-28282.0	(CA)6	194	205	AGCCAACATCCACAGACCAA	59.522	TCGCTGTTGTCATTCATTTAACA	57.319	211	155	365	AGCCAACATCCACAGACCAA	59.522	TTGTTATTCGCTGTTGTCATTCA	57.319	218	155	372	AAGCCAACATCCACAGACCA	59.522	TCGCTGTTGTCATTCATTTAACA	57.319	212	154	365
Cluster-28297.1	(ATT)5	69	83	TTGATCTATGGGGCAGCCTG	59.525	TGGACCATATAGAGTGGCTCTGA	60.117	107	16	122	ACTTGATCTATGGGGCAGCC	59.524	TGGACCATATAGAGTGGCTCTGA	60.117	109	14	122	TTGATCTATGGGGCAGCCTG	59.525	TGGACCATATAGAGTGGCTCTG	58.766	107	16	122
Cluster-28306.0	(TC)6	117	128	ACTCTCTCGGACGTTCTCCA	59.964	ATTCTCAACACCAGGGACGC	60.322	163	82	244	ACTCTCTCGGACGTTCTCCA	59.964	AGGGACGCCAGGAAAATTGA	59.596	151	82	232	ACTCTCTCGGACGTTCTCCA	59.964	CAGGGACGCCAGGAAAATTG	59.472	152	82	233
Cluster-28308.0	(GT)6	1395	1406	CATCCCTAAACCTTGCAAAGCA	59.438	TGAAGTTCTGTACACGAGCCC	59.999	100	1334	1433	ACATCCCTAAACCTTGCAAAGC	59.437	TGAAGTTCTGTACACGAGCCC	59.999	101	1333	1433	ACATCCCTAAACCTTGCAAAGC	59.437	GAAGTTCTGTACACGAGCCCT	59.727	100	1333	1432
Cluster-28359.0	(GT)7	903	916	AGGAATTGTGGTCTTGCCGT	59.89	GGAGAGCACACACCTTCGAA	59.966	125	840	964	TCGCAACGTCGCTAAATGGA	60.389	GGAGAGCACACACCTTCGAA	59.966	228	737	964	AGGAATTGTGGTCTTGCCGT	59.89	AAATCCGGAGAGCACACACC	60.322	131	840	970
Cluster-2837.0	(GT)7	135	148	TCACTGCATGTCTTACCCAGA	58.744	TGTGTCCAGTCGCAGTGTTT	60.108	203	5	207	TCACTGCATGTCTTACCCAGA	58.744	TGTCCAGTCGCAGTGTTTCT	59.536	201	5	205	TCACTGCATGTCTTACCCAGA	58.744	TGTAGCAGTCTGTTGTGCCA	59.532	228	5	232
Cluster-28370.0	(AAC)5	443	457	TGGTCACCTGTTCCCTCACT	60.4	ACAACTGCGCACTTCTGAGT	60.179	246	305	550	TTGGTCACCTGTTCCCTCAC	59.528	ACAACTGCGCACTTCTGAGT	60.179	247	304	550	TGGTCACCTGTTCCCTCACTA	60.133	ACAACTGCGCACTTCTGAGT	60.179	246	305	550
Cluster-28386.1	(TAA)5	537	551	TCCTATGTAGTTTGCCCTTAGC	57.583	AGCAGTACTGTAATGGTGAAGGT	59.417	272	318	589	TCCTATGTAGTTTGCCCTTAGC	57.583	GCAGTACTGTAATGGTGAAGGT	58.061	271	318	588	TTCCTATGTAGTTTGCCCTTAGC	58.223	AGCAGTACTGTAATGGTGAAGGT	59.417	273	317	589
Cluster-28387.0	(AC)6	435	446	AGTACAATGGTAGATGGAGTCTTCT	58.801	GACATCCGGCTGCTACATGA	59.895	241	386	626	AGTACAATGGTAGATGGAGTCTTCT	58.801	CATCCGGCTGCTACATGAGT	59.894	239	386	624	AGTACAATGGTAGATGGAGTCTTCT	58.801	ACATCCGGCTGCTACATGAG	59.894	240	386	625
Cluster-28392.0	(TG)6	435	446	ATGTCAGCCACACTCGGTTC	60.321	GCTACCGTAGTGGGCACATT	60.108	164	332	495	ATGTCAGCCACACTCGGTTC	60.321	CTTGCTGCTACCGTAGTGGG	60.46	170	332	501	ATGTCAGCCACACTCGGTTC	60.321	CCGTAGTGGGCACATTTCGT	60.672	160	332	491
Cluster-28422.0	(AT)6	177	188	TGATCTTGTCAGCAACCAACA	58.07	TGAAGATGTGGGCATTCCTTGT	60.225	248	101	348	TGATCTTGTCAGCAACCAACA	58.07	TGAAGATGTGGGCATTCCTTG	58.551	248	101	348	TGATCTTGTCAGCAACCAACA	58.07	GAAGATGTGGGCATTCCTTGT	58.55	247	101	347
Cluster-28439.0	(AC)7	161	174	TGTGCTTGTTTACTAGACTCCCT	59.098	TGGTCCACAGCACATTGAAGA	59.857	238	134	371	TGTGCTTGTTTACTAGACTCCC	57.733	TGGTCCACAGCACATTGAAGA	59.857	238	134	371	TGTGCTTGTTTACTAGACTCCCT	59.098	TGGTCCACAGCACATTGAAG	58.392	238	134	371
Cluster-28465.1	(TG)7	34	47	ACGAGTATGCATATGTATGAGTGA	57.425	ACAGACTGCACGTTGTTGAA	58.267	107	1	107	ACGAGTATGCATATGTATGAGTGA	57.425	TGTACAGACTGCACGTTGTTG	59.069	110	1	110	ACGAGTATGCATATGTATGAGTGAA	58.018	ACAGACTGCACGTTGTTGAA	58.267	107	1	107
Cluster-28480.0	(TA)6	523	534	TGGCAGGATACATGTGTTGAGT	59.694	GGAGACTGGGTAGACCTGCT	60.325	242	366	607	TGGCAGGATACATGTGTTGAGT	59.694	TGGAGACTGGGTAGACCTGC	60.615	243	366	608	TGGCAGGATACATGTGTTGAGT	59.694	ACTGGGTAGACCTGCTTGTG	59.313	238	366	603
Cluster-28493.0	(TG)6	527	538	ATGCGGAGAAAGGTGCCATT	60.324	TGCTTCCTGAAATAGGCCACA	59.646	160	483	642	AATGCGGAGAAAGGTGCCAT	60.324	TGCTTCCTGAAATAGGCCACA	59.646	161	482	642	TGCGGAGAAAGGTGCCATTA	59.673	TGCTTCCTGAAATAGGCCACA	59.646	159	484	642
Cluster-28495.0	(CT)6	32	43	GTCTGGCAGTCGTAGTGTATAGT	59.373	ATAGGCCTCACACCTTTGCC	60.034	134	0	133	GTCTGGCAGTCGTAGTGTATAGT	59.373	ACCAAGTCGCCGATTTCTGT	59.965	191	0	190	GTCTGGCAGTCGTAGTGTATAGT	59.373	GCCTCACACCTTTGCCATTG	60.038	130	0	129
Cluster-28511.0	(GT)6	212	223	GCCCTTGTCTCATCCGACTT	59.749	ACATCTGTACACAGCTGCCC	60.036	253	158	410	GTATTTCCCCATCCTCGCCC	60.251	ACATCTGTACACAGCTGCCC	60.036	269	142	410	TATTTCCCCATCCTCGCCCT	60.401	ACATCTGTACACAGCTGCCC	60.036	268	143	410
Cluster-28552.0	(AC)6	721	732	CGCACATACACACGCATGAA	59.558	TGTTCACACGTGTAGCCTGA	59.252	141	697	837	CGCACATACACACGCATGAA	59.558	GACACAGCTGGTAACCTTCCA	59.928	193	697	889	CGCACATACACACGCATGAA	59.558	TGACACAGCTGGTAACCTTCC	59.928	194	697	890
Cluster-28556.0	(TCA)7	693	713	ATGAAGACACTGCCCCATGG	60.034	GCTGGCAGGATCAGTTTTGC	60.109	150	620	769	ATGAAGACACTGCCCCATGG	60.034	CGCTGGCAGGATCAGTTTTG	59.83	151	620	770	ATGAAGACACTGCCCCATGG	60.034	CAAAACCAAGACAGCGCTGG	60.318	165	620	784
Cluster-28559.0	(CA)8	152	167	ACAAATGGCTGTCAAAAGAGGT	58.7	GCGAACTTGCTGTGTTAGGG	59.483	213	14	226	ACAAATGGCTGTCAAAAGAGGT	58.7	TGCTGTGTTAGGGTGTGTGA	59.166	206	14	219	AACAAATGGCTGTCAAAAGAGGT	59.294	GCGAACTTGCTGTGTTAGGG	59.483	214	13	226
Cluster-28567.0	(TG)6	436	447	TGATGTGCCATCAGACGCAA	60.321	GCATTGCCTGTCAAGCAACA	59.968	204	290	493	TGATGTGCCATCAGACGCAA	60.321	TGCATTGCCTGTCAAGCAAC	59.968	205	290	494	GCCATCAGACGCAATTCTCC	59.34	GCATTGCCTGTCAAGCAACA	59.968	198	296	493
Cluster-28569.0	(CG)6	288	299	CGGTTCGCTCAGTGGTCTAA	59.757	AATTCGCCCTCACTCCACAC	60.322	104	232	335	CGGTTCGCTCAGTGGTCTAA	59.757	AAATTCGCCCTCACTCCACA	59.6	105	232	336	GCACAATCCCTTCCCCTCTT	59.667	AATTCGCCCTCACTCCACAC	60.322	205	131	335
Cluster-28579.0	(TG)6	394	405	ACGATTAACATCCTGCCACA	57.22	ACCATTAATTCATATATGTGCAACCCC	60.039	242	194	435	ACGATTAACATCCTGCCACA	57.22	CCATTAATTCATATATGTGCAACCCC	58.677	241	194	434	ACGATTAACATCCTGCCACAA	57.934	ACCATTAATTCATATATGTGCAACCCC	60.039	242	194	435
Cluster-28591.0	(AC)6	193	204	ACTGGATGGTAGGAGTCTTCTGA	59.988	TGTGCAGTATGGCTGGTGAT	59.38	216	65	280	ACTGGATGGTAGGAGTCTTCTGA	59.988	ATGTGCAGTATGGCTGGTGA	59.38	217	65	281	TCACAAACTGGATGGTAGGAGT	58.752	TGTGCAGTATGGCTGGTGAT	59.38	222	59	280
Cluster-28592.0	(AC)7	404	417	TTCTGCTTACTGGCGTCAGG	60.037	CTGCTGTTCTGCTGTGGGTA	59.965	260	323	582	ACTGGCGTCAGGTTCCTTTT	59.817	CTGCTGTTCTGCTGTGGGTA	59.965	252	331	582	TTCTGCTTACTGGCGTCAGG	60.037	GCTGTTCTGCTGTGGGTACA	60.25	258	323	580
Cluster-28593.0	(TCT)5	757	771	ACCGCTCTTTCTTTCCCACC	60.251	CGGGACAGGCCTAAGGACTA	60.397	151	655	805	ACACCGCTCTTTCTTTCCCA	59.528	CGGGACAGGCCTAAGGACTA	60.397	153	653	805	CGCTCTTTCTTTCCCACCGT	60.603	CGGGACAGGCCTAAGGACTA	60.397	149	657	805
Cluster-28612.0	(GTG)6	523	540	CTGGCCGTCCACTTCTCTTT	59.965	TTTGTGCGTCGAGTTGGGTA	59.896	219	409	627	CTGGCCGTCCACTTCTCTTT	59.965	TTGTGCGTCGAGTTGGGTAT	59.681	218	409	626	TGGCCGTCCACTTCTCTTTG	60.25	TTTGTGCGTCGAGTTGGGTA	59.896	218	410	627
Cluster-28615.0	(AC)8	1741	1756	AGGTGAAGTGAGCAGACTGA	58.29	ACAAATATGATGCACAGAAAGATACA	57.49	129	1666	1794	AGGTGAAGTGAGCAGACTGAA	58.958	ACAAATATGATGCACAGAAAGATACA	57.49	129	1666	1794	AGGTGAAGTGAGCAGACTGA	58.29	TGATGCACAGAAAGATACAAATAATGT	58.04	122	1666	1787
Cluster-28624.0	(TC)7	324	337	GTCACAGCCCTTCAAGAGCT	59.964	CCCAACTGGTCTGGGGTTTT	60.106	233	301	533	GTCACAGCCCTTCAAGAGCT	59.964	ATGGAAGGGTGGGAAGGAGA	59.879	112	301	412	TGTCACAGCCCTTCAAGAGC	60.25	CCCAACTGGTCTGGGGTTTT	60.106	234	300	533
Cluster-28641.0	(AAC)6	88	105	GGTTTCTATGTGTGCGCGTG	60.179	TATTGCGTTGGGCTGCTACA	60.036	272	43	314	GGTTTCTATGTGTGCGCGTG	60.179	GTGGTTATTGCGTTGGGCTG	60.109	277	43	319	GGTTTCTATGTGTGCGCGTG	60.179	AGTGGTTATTGCGTTGGGCT	60.251	278	43	320
Cluster-28691.0	(AGC)6	155	172	CCCCAATGTCCCCAAGGATT	59.66	TGTGCAGTTTCTTGTTTTGTGT	57.75	127	109	235	GCCGTGGAAGCCTATGTGAA	60.392	TGTGCAGTTTCTTGTTTTGTGT	57.75	204	32	235	GAATAGTCACTGGCCGTGGA	59.465	TGTGCAGTTTCTTGTTTTGTGT	57.75	216	20	235
Cluster-28702.0	(ATT)5	136	150	AAAAGGGTAAACAAGAAAACCAGT	57.385	GTGTAAACACCAGTCCAGTCA	57.812	219	85	303	CCCCGGGGTAAACTTCATAAA	57.631	TGGTAACATTGTTAACGCTGTATT	57.195	248	0	247	AAAAAGGGTAAACAAGAAAACCAGT	57.989	GTGTAAACACCAGTCCAGTCA	57.812	220	84	303
Cluster-28706.0	(TG)6	335	346	TCTGATGATGCCTGCAGTGT	59.383	CTCTCACACAAATGCACACACA	59.645	178	208	385	TCTGATGATGCCTGCAGTGT	59.383	TCTCACACAAATGCACACACA	58.636	177	208	384	TCTGATGATGCCTGCAGTGT	59.383	TCTCTCACACAAATGCACACAC	59.386	179	208	386
Cluster-28719.0	(TG)6	866	877	GTTGCCCGAATGTTTCTTGCT	60	GTCTTGACGGGAACTTAGGCA	59.998	210	759	968	GTTGCCCGAATGTTTCTTGCT	60	ATGGGTCTTGACGGGAACTT	58.935	214	759	972	GTTGCCCGAATGTTTCTTGCT	60	AATGGGTCTTGACGGGAACT	58.935	215	759	973
Cluster-28721.0	(AC)7	335	348	GCCACCCGGACTCTTTTGTA	59.964	AAACCTCAACGCGATTTGGC	60.04	228	237	464	TACGCTTACCACTACGCCAC	59.829	AAACCTCAACGCGATTTGGC	60.04	243	222	464	GTACGCTTACCACTACGCCA	59.829	AAACCTCAACGCGATTTGGC	60.04	244	221	464
Cluster-28729.0	(AC)6	388	399	TGGAAACGACAGGGCATACC	60.036	GCTGTACGAATTCAGCGCTC	59.701	229	200	428	TTTCTGGAAACGACAGGGCA	59.818	GCTGTACGAATTCAGCGCTC	59.701	233	196	428	GTATACAAGCACGCGTACGC	59.775	ACCGAGCTGATTTCAAGGCT	59.674	187	365	551
Cluster-2873.0	(TTC)5	392	406	GAAAGCTTCGCCACACTGTG	60.041	CACACTAACTCACAACAGGCC	59.126	238	193	430	AGAAAGCTTCGCCACACTGT	60.179	CACACTAACTCACAACAGGCC	59.126	239	192	430	GCAGACCAAAGAGCTCAGGA	59.677	CACACTAACTCACAACAGGCC	59.126	147	284	430
Cluster-28747.0	(AT)8	257	272	GGTCGCCCCATTACAGGAAA	60.035	TGGCAGTCTTTTCAAGGGCA	60.106	248	149	396	GGTCGCCCCATTACAGGAAA	60.035	GGCAGTCTTTTCAAGGGCAC	59.685	247	149	395	GGTCGCCCCATTACAGGAAA	60.035	GTGGCAGTCTTTTCAAGGGC	59.685	249	149	397
Cluster-28774.0	(AT)6	140	151	TGTCTGGTAGTAACATTTTGGAGGA	59.692	TCCGGACAACTGACAAGTCC	59.608	117	90	206	TGTCTGGTAGTAACATTTTGGAGG	58.443	TCCGGACAACTGACAAGTCC	59.608	117	90	206	GTCTGGTAGTAACATTTTGGAGGA	58.199	TCCGGACAACTGACAAGTCC	59.608	116	91	206
Cluster-28779.0	(CA)8	506	521	CTGTGTGCGTGTGTATGTGC	60.111	CAGCCACGGAATGAAAAGGC	60.109	196	374	569	GCTGTGTGCGTGTGTATGTG	60.111	CAGCCACGGAATGAAAAGGC	60.109	197	373	569	CTGTGTGCGTGTGTATGTGC	60.111	GCGTAAAAAGACAGCCACGG	60.11	207	374	580
Cluster-28780.0	(AAT)6	894	911	CGCACCATGCCAAACAGAAA	59.968	TTGCTTTTGCCATGTACGCT	59.042	195	778	972	ACAATCGCACCATGCCAAAC	60.038	TTGCTTTTGCCATGTACGCT	59.042	200	773	972	CAATCGCACCATGCCAAACA	60.038	TTGCTTTTGCCATGTACGCT	59.042	199	774	972
Cluster-28780.0	(ACA)5	1119	1133	AGCGTACATGGCAAAAGCAA	59.042	CAGCAATGACTGGTGTTGCC	60.039	262	953	1214	AGCGTACATGGCAAAAGCAA	59.042	AGCCAGTGAATGACCAGCAA	59.889	276	953	1228	ATGGCAAAAGCAACACTCGT	58.968	CAGCAATGACTGGTGTTGCC	60.039	255	960	1214
Cluster-28780.1	(AAT)6	894	911	CGCACCATGCCAAACAGAAA	59.968	TTGCTTTTGCCATGTACGCT	59.042	195	778	972	ACAATCGCACCATGCCAAAC	60.038	TTGCTTTTGCCATGTACGCT	59.042	200	773	972	CAATCGCACCATGCCAAACA	60.038	TTGCTTTTGCCATGTACGCT	59.042	199	774	972
Cluster-28780.1	(ACA)5	1119	1133	AGCGTACATGGCAAAAGCAA	59.042	CAGCAATGACTGGTGTTGCC	60.039	262	953	1214	AGCGTACATGGCAAAAGCAA	59.042	AGCCAGTGAATGACCAGCAA	59.889	276	953	1228	ATGGCAAAAGCAACACTCGT	58.968	CAGCAATGACTGGTGTTGCC	60.039	255	960	1214
Cluster-28797.0	(TA)6	174	185	CCCTTCTGCACTCACCGATT	60.036	TACCTTATGCGCGCTTCACC	60.808	120	149	268	CCCTTCTGCACTCACCGATT	60.036	TTACCTTATGCGCGCTTCAC	58.996	121	149	269	TCACTTAACCCCCTTCTGCAC	59.927	CGCAAGCATCGTCAGAGGTA	60.179	102	139	240
Cluster-28807.0	(TTA)5	902	916	AGACTACATGATCACTGTGGAGA	58.396	CGAATCTTCGCCACATCCCT	60.179	120	827	946	AGACTACATGATCACTGTGGAGA	58.396	CCAGCCTATGGTGTCCCAAA	59.669	151	827	977	ACATGATCACTGTGGAGATTCA	57.168	CGAATCTTCGCCACATCCCT	60.179	115	832	946
Cluster-2881.0	(TG)6	235	246	CGAAGGCCGTATTACCGAGA	59.335	ACCTGTCAGAGAATCTACACGT	58.577	258	15	272	GCGAAGGCCGTATTACCGAG	60.938	ACCTGTCAGAGAATCTACACGT	58.577	259	14	272	GCGAAGGCCGTATTACCGA	59.934	ACCTGTCAGAGAATCTACACGT	58.577	259	14	272
Cluster-28841.0	(TG)7	252	265	TCGCTTCTGATTTGTAGTGAGT	57.479	CTGTACCCATATGAACAACCAGC	59.372	100	192	291	TTCGCTTCTGATTTGTAGTGAGT	58.117	TGTACCCATATGAACAACCAGC	58.384	100	191	290	TCGCTTCTGATTTGTAGTGAGTT	58.117	CTGTACCCATATGAACAACCAGC	59.372	100	192	291
Cluster-28873.0	(CG)6	421	432	ATCCAGTGTCACCTGGGTCT	60.179	CGTGTGGTCCAATCAAACGT	59.058	182	391	572	TGTCACCTGGGTCTCGGTTA	60.179	CGTGTGGTCCAATCAAACGT	59.058	176	397	572	ATCCAGTGTCACCTGGGTCT	60.179	GTCCAATCAAACGTTGTGCGA	60.003	176	391	566
Cluster-28885.0	(GTAAT)6	496	525	ACTCAGTGCTTAGCTGGCTG	60.037	TGGCTCACTTGACATCAGCT	59.311	269	368	636	AACTGTGCACCTGGACTGAC	60.179	TGGCTCACTTGACATCAGCT	59.311	215	422	636	CTCAGTGCTTAGCTGGCTGA	59.751	TGGCTCACTTGACATCAGCT	59.311	268	369	636
Cluster-28905.0	(TG)7	1705	1718	GCTACTCTTGTGTGCAAACAGG	60.032	ACCCATGAGTGAACAACCCT	58.851	136	1674	1809	CTCTTGTGTGCAAACAGGAGT	58.708	ACCCATGAGTGAACAACCCT	58.851	132	1678	1809	GCTACTCTTGTGTGCAAACAGG	60.032	TCACAAACAAATGGCTGTGCA	59.52	111	1674	1784
Cluster-28917.0	(CG)10	653	672	TGCTCTGTCTTTGTCGCTCT	59.324	TGCCAGTAAGAAAGCTGACGA	59.657	149	627	775	GCTCTGTCTTTGTCGCTCTG	58.933	TGCCAGTAAGAAAGCTGACGA	59.657	148	628	775	TGCTCTGTCTTTGTCGCTCT	59.324	TGCCAGTAAGAAAGCTGACG	58.204	149	627	775
Cluster-28927.0	(GA)7	380	393	TGCAAATGGGTGGACATGGA	59.886	AGAGCAGCGTTCTGACAACA	59.895	167	342	508	TGGACATGGAGGGGTAAGGT	59.88	AGAGCAGCGTTCTGACAACA	59.895	157	352	508	GCCGTTATCAGCAACCAACC	59.83	AGAGCAGCGTTCTGACAACA	59.895	261	248	508
Cluster-28974.0	(TG)6	84	95	TCCTTGAACCTGAAAATGCTGT	58.435	GCTGTTGCATCCTCATATGACC	59.449	170	49	218	TGGGATTCCTTGAACCTGAAA	57.106	GCTGTTGCATCCTCATATGACC	59.449	176	43	218	TTGGGATTCCTTGAACCTGAA	57.106	GCTGTTGCATCCTCATATGACC	59.449	177	42	218
Cluster-29001.0	(AC)6	769	780	AGACAATCCTTCTGCATCTCACA	59.737	ACTCTAAAGCTGGCCTTTGGT	59.575	141	743	883	GACAATCCTTCTGCATCTCACA	58.396	ACTCTAAAGCTGGCCTTTGGT	59.575	140	744	883	AGACAATCCTTCTGCATCTCACA	59.737	CACTCTAAAGCTGGCCTTTGG	59.185	142	743	884
Cluster-29019.0	(CA)7	1494	1507	ACCACTGACTGTCGTACTATGT	58.581	AGCAGTCAAATACATATGCAGTCA	58.569	244	1405	1648	ACCACTGACTGTCGTACTATGT	58.581	GCAGTCAAATACATATGCAGTCA	57.26	243	1405	1647	ACCACTGACTGTCGTACTATGTT	59.175	AGCAGTCAAATACATATGCAGTCA	58.569	244	1405	1648
Cluster-29049.0	(TAG)5	581	595	GCCGGTCATTGAGCAGTACT	60.108	AATGGCCACCAAAACCGTTG	59.894	183	474	656	AGCCGGTCATTGAGCAGTAC	60.108	AATGGCCACCAAAACCGTTG	59.894	184	473	656	CAGCCGGTCATTGAGCAGTA	60.108	AATGGCCACCAAAACCGTTG	59.894	185	472	656
Cluster-29069.0	(AC)7	949	962	CGAGTTAGTGGTCGGTGCTT	60.039	GGGCCACACTTGACCTGAAT	60.251	232	780	1011	AGTGGTCGGTGCTTTGGATT	59.89	GGGCCACACTTGACCTGAAT	60.251	226	786	1011	CGAGTTAGTGGTCGGTGCTT	60.039	TAAGGGCCACACTTGACCTG	59.6	235	780	1014
Cluster-2908.0	(TG)6	94	105	TCGAGTTGTTAGTTCAGCTCTT	57.414	AGAGGTTCCCACAATGAAAGCA	60.158	226	61	286	TTCGAGTTGTTAGTTCAGCTCT	57.414	AGAGGTTCCCACAATGAAAGCA	60.158	227	60	286	TCGAGTTGTTAGTTCAGCTCTT	57.414	GAGGTTCCCACAATGAAAGCA	58.761	225	61	285
Cluster-2916.0	(GA)7	214	227	CAGCAGTCTACAAGGCACTGA	59.999	TAACACCGCTCCAACATGGT	59.601	270	13	282	CAGCAGTCTACAAGGCACTGA	59.999	AACACCGCTCCAACATGGTT	60.467	269	13	281	CAGCAGTCTACAAGGCACTGA	59.999	CACCGCTCCAACATGGTTCT	60.606	267	13	279
Cluster-29207.0	(AT)6	135	146	ACACAGGCTTTATTTGGTAAGGT	58.264	ACCACCAATCACTATGAGATTCCT	59.276	257	35	291	ACACAGGCTTTATTTGGTAAGGT	58.264	TGCGTTATTTTACCACCAATCACT	59.237	268	35	302	ACACAGGCTTTATTTGGTAAGGT	58.264	ACCACCAATCACTATGAGATTCC	57.959	257	35	291
Cluster-29234.0	(AAT)6	686	703	CGCACCATGCCAAACAGAAA	59.968	TTGCTTTTGCCATGTACGCT	59.042	195	570	764	ACAATCGCACCATGCCAAAC	60.038	TTGCTTTTGCCATGTACGCT	59.042	200	565	764	CAATCGCACCATGCCAAACA	60.038	TTGCTTTTGCCATGTACGCT	59.042	199	566	764
Cluster-29234.0	(ACA)5	911	925	AGCGTACATGGCAAAAGCAA	59.042	CAGCAATGACTGGTGTTGCC	60.039	262	745	1006	AGCGTACATGGCAAAAGCAA	59.042	AGCCAGTGAATGACCAGCAA	59.889	276	745	1020	ATGGCAAAAGCAACACTCGT	58.968	CAGCAATGACTGGTGTTGCC	60.039	255	752	1006
Cluster-29261.0	(CGT)5	194	208	GCTGATGATGGTGTGTGGCA	60.962	CGACAGCGAGATACATGATGC	59.282	271	25	295	GCTGATGATGGTGTGTGGCA	60.962	GCGACAGCGAGATACATGATG	59.282	272	25	296	TGCTGATGATGGTGTGTGGC	60.962	CGACAGCGAGATACATGATGC	59.282	272	24	295
Cluster-29273.0	(CAG)5	1380	1394	AGAGAGCCCTCCAAATGCAC	60.035	CTGTGACTGGAATGTGGGCT	59.963	214	1210	1423	CAGAGAGCCCTCCAAATGCA	60.035	CTGTGACTGGAATGTGGGCT	59.963	215	1209	1423	CACCATCAACACCTGCAAGC	60.039	CTGTGACTGGAATGTGGGCT	59.963	179	1245	1423
Cluster-29318.0	(CA)6	279	290	AGACGTGGTTCTGCCTGATG	60.037	ACTGCGATGTTCCTGGAGTC	59.752	113	230	342	AGACGTGGTTCTGCCTGATG	60.037	ACAACTGCGATGTTCCTGGA	59.604	116	230	345	GAGACGTGGTTCTGCCTGAT	59.752	ACTGCGATGTTCCTGGAGTC	59.752	114	229	342
Cluster-2933.0	(TAT)5	284	298	TGTGTTTTGCCAGGAATTGTCC	59.898	TCCTCATTAACAGATGTTGCCCA	59.99	140	196	335	TGTGTTTTGCCAGGAATTGTCC	59.898	CCTCATTAACAGATGTTGCCCA	58.645	139	196	334	TGTGTTTTGCCAGGAATTGTCC	59.898	TCCTCATTAACAGATGTTGCCC	58.38	140	196	335
Cluster-29381.0	(TG)6	347	358	ACACAGTGAGTACGCATGCA	59.967	TCCATTTGAGCACCGCCATA	59.746	251	312	562	ACACAGTGAGTACGCATGCA	59.967	TTTTCCATTTGAGCACCGCC	59.683	254	312	565	ACACAGTGAGTACGCATGCA	59.967	AACGTTTCCACTACCTCCGC	60.32	150	312	461
Cluster-29383.0	(AC)7	85	98	GCTGTGACATCCCCTGAACA	59.963	CCGGTCTCACTGGGATTGAT	59.167	206	3	208	TGCTGTGACATCCCCTGAAC	59.963	CCGGTCTCACTGGGATTGAT	59.167	207	2	208	CTTGCTGTGACATCCCCTGA	59.674	CCGGTCTCACTGGGATTGAT	59.167	209	0	208
Cluster-29385.0	(TTG)5	49	63	GAAGAGGGTCAGTGGGGGT	60.539	TGCTGTCAGGGTGATGAAGTC	59.998	102	0	101	GAAGAGGGTCAGTGGGGGT	60.539	TGCTGTCAGGGTGATGAAGT	58.941	102	0	101	GAAGAGGGTCAGTGGGGGT	60.539	GCTGTCAGGGTGATGAAGTCT	59.722	101	0	100
Cluster-29400.0	(CA)7	207	220	CACTGAACGTGGACACATCA	58.135	GCAAACCAGCAGTAACACCA	58.971	172	159	330	CACTGAACGTGGACACATCA	58.135	TGCAAACCAGCAGTAACACC	58.971	173	159	331	CACTGAACGTGGACACATCA	58.135	GGTGCAAACCAGCAGTAACA	58.971	175	159	333
Cluster-29439.0	(GC)6	698	709	TGGGGTCGCGTTATATTGGG	59.893	CCGCCCTCTGACATTCAAGT	60.036	236	661	896	TGGGGTCGCGTTATATTGGG	59.893	CGCGAGTACACAAAGCAACC	60.111	189	661	849	TGGGGTCGCGTTATATTGGG	59.893	CCGCGAGTACACAAAGCAAC	60.111	190	661	850
Cluster-29514.0	(AAG)5	1738	1752	CGACAATGTGCACCATCGTC	59.905	TGATCAGTCAAATAAGTTCTTTGCCT	59.283	210	1599	1808	CGACAATGTGCACCATCGTC	59.905	TGATCAGTCAAATAAGTTCTTTGCC	58.087	210	1599	1808	TCGACAATGTGCACCATCGT	60.32	TGATCAGTCAAATAAGTTCTTTGCCT	59.283	211	1598	1808
Cluster-29518.0	(TC)7	191	204	TGGTCACACACACACTCAAA	57.519	TGGAGGCAACCTTTTCGTTG	58.971	182	73	254	TTGGTCACACACACACTCAA	57.519	TGGAGGCAACCTTTTCGTTG	58.971	183	72	254	TGGTCACACACACACTCAAA	57.519	GGAGGCAACCTTTTCGTTGT	58.97	181	73	253
Cluster-29546.0	(ACC)5	419	433	CTTGGGTTTTCACACCTGCG	59.969	ACAGTCCAATTTGTCATGGGA	57.476	195	267	461	GAGCCACTGGTTACAGGCTT	59.963	ACAGTCCAATTTGTCATGGGA	57.476	176	286	461	GCAACACCTGTGCAGTAGGA	60.25	ACAGTCCAATTTGTCATGGGA	57.476	138	324	461
Cluster-29578.2	(AC)6	374	385	GTTACTCACCAGAACCCCGG	60.037	TGGCCGTGAAAACCTTGAGA	59.818	121	300	420	GTTACTCACCAGAACCCCGG	60.037	GCCGTGAAAACCTTGAGACG	59.765	119	300	418	AGAACCCCGGTGAGTAGGAT	59.661	TGGCCGTGAAAACCTTGAGA	59.818	111	310	420
Cluster-29590.0	(AGA)6	583	600	TCCATTGTAGCCGAACGAGG	59.825	TGGCTGGAGCTCAGAAAACA	59.526	125	521	645	GCGGCCCCTGCATTTAAATC	60.249	TGGCTGGAGCTCAGAAAACA	59.526	102	544	645	TCCATTGTAGCCGAACGAGG	59.825	AGCGTACGTTCAGCACAGAC	60.664	209	521	729
Cluster-29592.0	(AC)6	62	73	GCTGCGTCTGTGTTTCTTCG	60.111	TGAGCGTTGTTGTTCTGACAC	59.336	100	16	115	TGTTGCTGCGTCTGTGTTTC	59.623	TGAGCGTTGTTGTTCTGACAC	59.336	104	12	115	GCTGCGTCTGTGTTTCTTCG	60.111	TGAGCGTTGTTGTTCTGACA	57.983	100	16	115
Cluster-29594.0	(CG)7	301	314	CCGCTGTGTGCATTGAACAA	59.969	CATTGTGTCGGTGCGTGTTT	59.971	205	179	383	CCGCTGTGTGCATTGAACAA	59.969	TGTCGGTGCGTGTTTTGTTC	59.903	200	179	378	CCGCTGTGTGCATTGAACAA	59.969	GTTACCGTGCATTGTGTCGG	59.835	214	179	392
Cluster-29599.0	(GA)6	352	363	AGGAATTGACGGGTTGGGAC	59.962	ACCAGGACCAGTCGCTAAGA	60.252	246	242	487	ACGTTCTGGGATCTCAGGGA	59.959	ACCAGGACCAGTCGCTAAGA	60.252	170	318	487	AGGAATTGACGGGTTGGGAC	59.962	TCCCCCACTCTCATCACTCC	60.326	204	242	445
Cluster-29621.0	(AC)6	1002	1013	CCGTGTCAGTGCAACAACAG	59.972	GAGCCGTTCTTGTGGAGACA	59.966	129	943	1071	CCGTGTCAGTGCAACAACAG	59.972	TGAGCCGTTCTTGTGGAGAC	59.966	130	943	1072	CCGTGTCAGTGCAACAACAG	59.972	GTGAGCCGTTCTTGTGGAGA	59.966	131	943	1073
Cluster-29656.0	(TG)6	340	351	CGTAGCTGTACATCTGGTAGCA	59.642	CGACGACTTACAACAACTGCC	59.808	244	173	416	ACGTAGCTGTACATCTGGTAGC	59.642	CGACGACTTACAACAACTGCC	59.808	245	172	416	CGTAGCTGTACATCTGGTAGC	57.999	CGACGACTTACAACAACTGCC	59.808	244	173	416
Cluster-29666.0	(TGA)5	46	60	GCAAGAAATGTGAAGGCGGA	59.119	ACTGGCTTTGTGATCGGTCA	59.604	103	0	102	GCAAGAAATGTGAAGGCGGA	59.119	TCACTGGCTTTGTGATCGGT	59.604	105	0	104	GCAAGAAATGTGAAGGCGGA	59.119	TGGCTTTGTGATCGGTCAGA	59.315	101	0	100
Cluster-29668.0	(GA)10	562	581	ATGGCAGAGAGAGGACAGCT	60.325	CCTGAGGGCTTTGTTGAGGA	59.598	128	481	608	TGAATATGTGCCGCCTCGTC	60.53	CCTGAGGGCTTTGTTGAGGA	59.598	103	506	608	TGGCAGAGAGAGGACAGCTT	60.544	CCTGAGGGCTTTGTTGAGGA	59.598	127	482	608
Cluster-29676.0	(ATA)5	932	946	GTGGACGCCGGAAAAACAAA	59.899	TTGCTGAGCTATCTGTGGCC	60.108	240	894	1133	GATGTGGACGCCGGAAAAAC	60.11	TTGCTGAGCTATCTGTGGCC	60.108	243	891	1133	GTGGACGCCGGAAAAACAAA	59.899	GCCGTCCTACGCATCGTATT	60.318	140	894	1033
Cluster-29692.0	(AC)7	184	197	TTGAGGCCACAAAGTCGGTT	60.107	TCCAGGTAACGCTTCCATCT	58.431	229	133	361	TTGAGGCCACAAAGTCGGTT	60.107	CCCCCTCACAGAGATTTTCCA	59.365	246	133	378	GCCACAAAGTCGGTTAGCAC	59.763	TCCAGGTAACGCTTCCATCT	58.431	224	138	361
Cluster-29722.0	(AGA)5	142	156	CACACATGACGTCAGACCCA	59.967	TTGCAGGTCTTTGCTCCCTC	60.251	102	107	208	GCGCCAGGTCAAACCAAATT	59.967	TTGCAGGTCTTTGCTCCCTC	60.251	128	81	208	CACACATGACGTCAGACCCA	59.967	TCCGGTGGTACAATTGCAGG	60.322	115	107	221
Cluster-29739.0	(CCA)5	2640	2654	AACACAAGGAGCTAGGGCAC	59.963	TCTCGATAATCACGGCGTGG	59.97	102	2602	2703	AACACAAGGAGCTAGGGCAC	59.963	GCTACCGGTGTTGTGTCTGA	59.967	153	2602	2754	AACACAAGGAGCTAGGGCAC	59.963	TCAGCTACCGGTGTTGTGTC	59.967	156	2602	2757
Cluster-29739.1	(CCA)5	2640	2654	AACACAAGGAGCTAGGGCAC	59.963	TCTCGATAATCACGGCGTGG	59.97	102	2602	2703	AACACAAGGAGCTAGGGCAC	59.963	GCTACCGGTGTTGTGTCTGA	59.967	153	2602	2754	AACACAAGGAGCTAGGGCAC	59.963	TCAGCTACCGGTGTTGTGTC	59.967	156	2602	2757
Cluster-29739.1	(TA)7	3633	3646	TCAAATTGCCAGCTGAAGGT	58	ACCCTGACCTGAGTTTGTCA	58.493	280	3543	3822	TCAAATTGCCAGCTGAAGGTT	58.681	ACCCTGACCTGAGTTTGTCA	58.493	280	3543	3822	CAAATTGCCAGCTGAAGGTT	57.174	CACCCTGACCTGAGTTTGTCA	59.859	280	3544	3823
Cluster-29759.0	(TG)8	475	490	TCGGTGCAAAAGGAGGAACA	59.818	ACATGTCTGCTAACATAAGACCCA	59.775	224	329	552	TGTCGGTGCAAAAGGAGGAA	59.818	ACATGTCTGCTAACATAAGACCCA	59.775	226	327	552	AACCTTTCTGGGGATGTCGG	59.672	ACATGTCTGCTAACATAAGACCCA	59.775	240	313	552
Cluster-29761.0	(AC)6	147	158	ATCACTTGCACGGGAAATCT	57.503	ATAGAACGGAGGGTTGAGCG	59.54	172	68	239	ATCACTTGCACGGGAAATCT	57.503	CGCGAGCCGTTGAAATATGT	59.349	154	68	221	ACATATCACTTGCACGGGAA	57.22	ATAGAACGGAGGGTTGAGCG	59.54	176	64	239
Cluster-29783.0	(TC)6	224	235	ACTGCGCCGCATATATCACT	59.682	CTGCCTTACAACCCAGCAGA	59.963	183	142	324	ACTGCGCCGCATATATCACT	59.682	CCAGCAGATGAACCCAGGTT	59.961	171	142	312	ACTGCGCCGCATATATCACT	59.682	AACCCAGCAGATGAACCCAG	59.961	174	142	315
Cluster-29805.0	(ATT)5	249	263	AGGTTCCACAGGCTCAATGG	59.961	GCCACCCTCGGTCATAAACA	60.036	195	114	308	AGGTTCCACAGGCTCAATGG	59.961	TGCCACCCTCGGTCATAAAC	60.036	196	114	309	CCAGGTTCCACAGGCTCAAT	59.961	GCCACCCTCGGTCATAAACA	60.036	197	112	308
Cluster-29817.0	(TTC)5	524	538	CGTACAAATACTTTTCCGTGCGT	60.121	ATGGCATCCAGATTGAGTGG	57.64	219	353	571	ACGTACAAATACTTTTCCGTGCG	60.121	ATGGCATCCAGATTGAGTGG	57.64	220	352	571	CGTACAAATACTTTTCCGTGCGT	60.121	CAATGGCATCCAGATTGAGTGG	59.639	221	353	573
Cluster-29834.1	(GA)6	434	445	AGGCCATGGCAATAGACACC	60.107	ATGGAAAACCCGTCCTCGAC	60.037	178	399	576	AGGCCATGGCAATAGACACC	60.107	CCGTCCTCGACAATGTGACA	60.039	169	399	567	AGGTTGAAGGCCATGGCAAT	60.252	ATGGAAAACCCGTCCTCGAC	60.037	185	392	576
Cluster-29834.2	(GA)6	423	434	AGGCCATGGCAATAGACACC	60.107	ATGGAAAACCCGTCCTCGAC	60.037	178	388	565	AGGCCATGGCAATAGACACC	60.107	CCGTCCTCGACAATGTGACA	60.039	169	388	556	AGGTTGAAGGCCATGGCAAT	60.252	ATGGAAAACCCGTCCTCGAC	60.037	185	381	565
Cluster-29841.0	(AGC)5	40	54	CCGCCCCTGGTAGTAGTAGT	60.106	AGCCAACCCTTGTTCTCTTCT	59.223	271	7	277	CCGCCCCTGGTAGTAGTAGT	60.106	GCCAACCCTTGTTCTCTTCTG	59.117	270	7	276	CCGCCCCTGGTAGTAGTAGT	60.106	ACTTCTGTTAGCCAACCCTTGT	59.825	280	7	286
Cluster-29903.1	(GAA)5	296	310	CGGTACAACCCTTTTTCGCG	60.111	GAAACGCAAACAAGGGCTGA	59.616	233	114	346	CGGTACAACCCTTTTTCGCG	60.111	TGAGAAACGCAAACAAGGGC	59.616	236	114	349	CGGTACAACCCTTTTTCGCG	60.111	AGAAACGCAAACAAGGGCTG	59.615	234	114	347
Cluster-29911.1	(CA)7	272	285	GGAAGCAGTACCAGGCTCAG	60.108	GGCCCTGTGAAGTCTGTTGT	60.179	119	203	321	GAGGAAGCAGTACCAGGCTC	59.823	GGCCCTGTGAAGTCTGTTGT	60.179	121	201	321	GAGAGGAAGCAGTACCAGGC	59.823	GGCCCTGTGAAGTCTGTTGT	60.179	123	199	321
Cluster-29923.0	(TG)7	197	210	ACGTCCACCATTGTGATCAT	57.213	CATAAGCCCAACAAGCCAGC	59.826	206	165	370	TGAAGCTGACAACAAGCTACAC	59.128	CATAAGCCCAACAAGCCAGC	59.826	266	105	370	AGCTGACAACAAGCTACACT	57.081	CATAAGCCCAACAAGCCAGC	59.826	263	108	370
Cluster-29932.0	(GAA)5	142	156	TCACCCTAAGTCGCAACAGG	59.68	TGTGTGTGTAGCATTGCCAT	58.092	280	98	377	CTAAGTCGCAACAGGCCACT	60.321	TGTGTGTGTAGCATTGCCAT	58.092	275	103	377	CTAAGTCGCAACAGGCCACT	60.321	ATGTGTGTGTAGCATTGCCA	58.092	276	103	378
Cluster-29947.0	(TG)6	219	230	GCTGGAAGTGGGTGTGGTTA	59.89	AGGCAGAGAATGAGAGGGGA	59.659	258	141	398	GCTGGAAGTGGGTGTGGTTA	59.89	CAGGCAGAGAATGAGAGGGG	59.531	259	141	399	AACTTGCTGGAAGTGGGTGT	59.741	AGGCAGAGAATGAGAGGGGA	59.659	263	136	398
Cluster-29978.0	(TA)7	92	105	TCAGCAAGTGGCCCTAATCA	59.009	AGTTATTACTGTCGCGGGGG	59.537	119	45	163	CAGCAAGTGGCCCTAATCAGA	60.065	AGTTATTACTGTCGCGGGGG	59.537	118	46	163	TCAGCAAGTGGCCCTAATCAG	60.065	AGTTATTACTGTCGCGGGGG	59.537	119	45	163
Cluster-30014.0	(GT)6	651	662	TCGCGTCAATCATCACTCCA	59.47	GCAAGATTTATTTGTCACCTGGC	58.824	251	608	858	TCGCGTCAATCATCACTCCA	59.47	GCAAGATTTATTTGTCACCTGGCA	60.322	251	608	858	TCGCGTCAATCATCACTCCA	59.47	TGCAAGATTTATTTGTCACCTGGC	60.322	252	608	859
Cluster-30016.0	(TA)6	315	326	TGTGCTGTACGTACGTGTGA	59.338	ACGACATACGAACGCTGAAAG	59.016	227	234	460	TGTGCTGTACGTACGTGTGA	59.338	ACGACATACGAACGCTGAAA	57.945	227	234	460	TGTGCTGTACGTACGTGTGA	59.338	AACGACATACGAACGCTGAA	57.945	228	234	461
Cluster-30053.1	(AC)6	440	451	GTGGGGATGATGCACTCACT	59.746	TAGTTGATGGATACGGCCGC	59.967	194	318	511	TATTGTGCACGGTGGGGATG	60.394	TAGTTGATGGATACGGCCGC	59.967	205	307	511	ATATTGTGCACGGTGGGGAT	59.449	TAGTTGATGGATACGGCCGC	59.967	206	306	511
Cluster-30054.0	(CA)6	689	700	GCATCAAGCACAAAGGCTGT	59.684	TCAGTTGTGATCTCTCTATCTCAAA	57.291	249	483	731	GCATCAAGCACAAAGGCTGT	59.684	TTCAGTTGTGATCTCTCTATCTCAA	57.291	250	483	732	GCATCAAGCACAAAGGCTGT	59.684	TTTCAGTTGTGATCTCTCTATCTCA	57.291	251	483	733
Cluster-3011.0	(CA)6	131	142	ACTTACCAACAGCAATAAGTAGCT	58.194	TCTTGCCACAGTGTTGTCAGA	59.791	279	70	348	ACTTACCAACAGCAATAAGTAGCT	58.194	CTTGCCACAGTGTTGTCAGA	58.333	278	70	347	ACTTACCAACAGCAATAAGTAGCT	58.194	TCTTGCCACAGTGTTGTCAG	58.333	279	70	348
Cluster-30111.0	(CG)6	80	91	ATTCGCTTGCTCTTGGTGGG	60.962	TCGCCATATTGTCGGAAGGG	59.894	201	33	233	AATTCGTCGGAAGCGTTAGC	59.003	TCGCCATATTGTCGGAAGGG	59.894	232	2	233	ATTCGCTTGCTCTTGGTGGG	60.962	GCCATATTGTCGGAAGGGGT	59.817	199	33	231
Cluster-30122.0	(TGG)5	563	577	TGCAATGTATGTGGTGTGTGAG	59.187	TGTGGCATGTCTTTTTCAACACA	59.806	279	484	762	GCAATGTATGTGGTGTGTGAGT	59.186	TGTGGCATGTCTTTTTCAACACA	59.806	278	485	762	TGCAATGTATGTGGTGTGTGA	58.144	TGTGGCATGTCTTTTTCAACACA	59.806	279	484	762
Cluster-30122.0	(TGG)5	1034	1048	GCAGTCAGCGTAACATGTACA	58.666	ACACAAAGCAAATGATATAAAGGAGT	57.647	263	851	1113	GCAGTCAGCGTAACATGTACAA	59.265	ACACAAAGCAAATGATATAAAGGAGT	57.647	263	851	1113	GCAGTCAGCGTAACATGTACA	58.666	ACACAAAGCAAATGATATAAAGGAGTT	58.194	263	851	1113
Cluster-30131.0	(TGA)5	404	418	GACAACCAGTCAAGAAAGCCT	58.423	ATGCTCATTACACGCAGCCT	60.108	202	307	508	ACAACCAGTCAAGAAAGCCT	57.263	ATGCTCATTACACGCAGCCT	60.108	201	308	508	GACAACCAGTCAAGAAAGCCTT	59.048	ATGCTCATTACACGCAGCCT	60.108	202	307	508
Cluster-30164.0	(CA)8	492	507	ACAAGGGCATTCAGAAAGTTTTCA	59.595	CTGGCCTTGCATTGTGTGAC	60.039	251	397	647	AGGGCATTCAGAAAGTTTTCAGA	58.527	CTGGCCTTGCATTGTGTGAC	60.039	248	400	647	TCAGTTTCTGTAGCTTACGTGT	57.421	CTGGCCTTGCATTGTGTGAC	60.039	280	368	647
Cluster-30189.1	(TA)6	1003	1014	GGTGCAAGCATGGTTGAAAGA	59.659	GAGTCTCCCCCACTCTCCAT	60.032	271	876	1146	AGGTGCAAGCATGGTTGAAAG	59.658	GAGTCTCCCCCACTCTCCAT	60.032	272	875	1146	AGGTGCAAGCATGGTTGAAA	58.588	GAGTCTCCCCCACTCTCCAT	60.032	272	875	1146
Cluster-30191.0	(GA)7	105	118	AGAGAGAGGGTTGAGAGGGG	59.662	GCTCTGGCAGCTGATACAAA	58.257	103	82	184	AGAGAGAGGGTTGAGAGGGG	59.662	GCTCTGGCAGCTGATACAAAT	58.704	103	82	184	AGAGAGAGAGGGTTGAGAGGG	59.712	GCTCTGGCAGCTGATACAAA	58.257	105	80	184
Cluster-30219.0	(GT)8	621	636	GCCAGCCTTCCCTTTGTTTC	59.682	GCCCAAGTTGTTTGCGCTTA	59.969	204	513	716	TTCAAACTTGGGGGTTGCCA	60.326	GCCCAAGTTGTTTGCGCTTA	59.969	220	497	716	GCCAGCCTTCCCTTTGTTTC	59.682	TATGCCCAAGTTGTTTGCGC	60.039	207	513	719
Cluster-30230.1	(GC)8	26	41	CTGTTGTTGCCCAGGACTGT	60.466	CACGCACACACACAAACCAA	60.11	236	1	236	CTGTTGTTGCCCAGGACTGT	60.466	CACTGTGCCTGTGAGGGAAA	60.179	280	1	280	CTGTTGTTGCCCAGGACTGT	60.466	GTGCCTGTGAGGGAAAGGAT	59.67	276	1	276
Cluster-30310.0	(TC)7	259	272	AACCGCGATAGAACACACGT	60.039	ACACAGGTTGTACGCGTACA	59.615	158	153	310	GTACACTGAGTGGAGCGGTC	60.109	ACACAGGTTGTACGCGTACA	59.615	230	81	310	CTCGTACACTGAGTGGAGCG	60.179	ACACAGGTTGTACGCGTACA	59.615	233	78	310
Cluster-3032.0	(CA)6	259	270	ACAACAACCACCAGTGTGTCT	59.996	CGCTTTGTAAAGGCGTGCAT	60.11	278	187	464	AGACACTCCCCTCAGAAGCT	59.884	CACATCCAGTGCACATGTGT	58.759	238	139	376	ACCACCAGTGTGTCTTTGTCA	59.719	CGCTTTGTAAAGGCGTGCAT	60.11	272	193	464
Cluster-30338.0	(AC)6	503	514	TGCACCTATTTGTGTCTTCAGC	59.186	GCCCTCATGTACGTGTATGGT	59.862	153	435	587	CCTATTTGTGTCTTCAGCTGCA	58.923	GCCCTCATGTACGTGTATGGT	59.862	149	439	587	ACCTATTTGTGTCTTCAGCTGC	58.923	GCCCTCATGTACGTGTATGGT	59.862	150	438	587
Cluster-30367.0	(AT)7	2436	2449	ACACAGTCTTACAATCAAACTGTGT	59.12	ACAGTACTTGTGCCTGTACAC	57.892	146	2386	2531	ACACACAGTCTTACAATCAAACTGT	59.12	ACAGTACTTGTGCCTGTACAC	57.892	148	2384	2531	ACAACAGTTAACACACAGTCTTACA	58.832	ACAGTACTTGTGCCTGTACAC	57.892	158	2374	2531
Cluster-30388.0	(CA)6	661	672	GTGCCATAAACCTGTGAGGGA	59.996	GCAAGGCTCTCAAAGTGTGTG	60.002	183	636	818	AGGTGCCATAAACCTGTGAGG	59.995	GCAAGGCTCTCAAAGTGTGTG	60.002	185	634	818	GTGCCATAAACCTGTGAGGGA	59.996	GGCAGCTCAAAATAAGGCCA	58.815	205	636	840
Cluster-30395.0	(AC)8	838	853	GATGGCCCTCTCACAGTCAC	60.108	ACCATCCAGTCCTAGTGCTCT	59.992	259	756	1014	AGATGGCCCTCTCACAGTCA	60.252	ACCATCCAGTCCTAGTGCTCT	59.992	260	755	1014	GGCCCTCTCACAGTCACATT	59.674	ACCATCCAGTCCTAGTGCTCT	59.992	256	759	1014
Cluster-30418.0	(AC)7	472	485	ACCTGTGACGAATGTTGTGGT	60.134	ATGCACGGTTGGTATGACGA	59.752	269	436	704	ACCTGTGACGAATGTTGTGGT	60.134	GCACGGTTGGTATGACGACT	60.389	267	436	702	ACCTGTGACGAATGTTGTGGT	60.134	TGCACGGTTGGTATGACGAC	60.668	268	436	703
Cluster-30441.0	(CTC)5	242	256	GAACCTGCCCCTCAATGGAA	59.96	TGGGCACACATATAACTGCGA	59.792	205	124	328	AACCTGCCCCTCAATGGAAG	59.96	TGGGCACACATATAACTGCGA	59.792	204	125	328	TTGGTTGCTCAGGAGGTTCC	59.89	TGGGCACACATATAACTGCGA	59.792	273	56	328
Cluster-30450.1	(ATA)5	466	480	AGTAGGAACATGACAAACGTTTTAA	57.443	TGCCTTGCTTTTGTGTCTTCA	58.901	223	427	649	ATAGTAGGAACATGACAAACGTTTT	57.261	TGCCTTGCTTTTGTGTCTTCA	58.901	225	425	649	AATAGTAGGAACATGACAAACGTTT	57.261	TGCCTTGCTTTTGTGTCTTCA	58.901	226	424	649
Cluster-30454.0	(TAA)6	368	385	TTGCCACCCCTCTACATTCC	59.376	AGGGCTAGAGAGTTTGGAAATCA	59.153	160	299	458	TTGCCACCCCTCTACATTCC	59.376	GGCTAGAGAGTTTGGAAATCACC	59.058	158	299	456	TTGCCACCCCTCTACATTCC	59.376	GGGCTAGAGAGTTTGGAAATCAC	59.058	159	299	457
Cluster-30490.0	(AC)7	385	398	ACTGCAGGAAACAGACAGCA	59.819	TGGGTCTGTCCTTGATTTGGT	59.22	105	340	444	GCAGGAAACAGACAGCATGG	59.475	TGGGTCTGTCCTTGATTTGGT	59.22	102	343	444	ACTGCAGGAAACAGACAGCA	59.819	TGGGTCTGTCCTTGATTTGGTT	59.823	105	340	444
Cluster-3050.0	(AC)6	244	255	TCACTGTGCAGAGAGCTGAT	58.736	GCTCAAAAGCTACTCAGATCTTCT	58.581	200	210	409	ATCACTGTGCAGAGAGCTGA	58.736	GCTCAAAAGCTACTCAGATCTTCT	58.581	201	209	409	TCACTGTGCAGAGAGCTGAT	58.736	GCTCAAAAGCTACTCAGATCTTC	57.283	200	210	409
Cluster-30515.0	(GT)6	575	586	TGGACCCTGCTAGAACCTGT	60.179	CGGCAGACGCTATGAACCAA	60.739	240	405	644	TCTGGACCCTGCTAGAACCT	59.586	CGGCAGACGCTATGAACCAA	60.739	242	403	644	GGACCCTGCTAGAACCTGTC	59.462	CGGCAGACGCTATGAACCAA	60.739	239	406	644
Cluster-30555.0	(TG)6	644	655	ATCCCTTTTGCTACTGCCTT	57.093	ACATGGACTTGTCACAGTCAGT	59.564	270	449	718	AATCCCTTTTGCTACTGCCT	57.093	ACATGGACTTGTCACAGTCAGT	59.564	271	448	718	TCCCTTTTGCTACTGCCTTATGT	59.99	ACATGGACTTGTCACAGTCAGT	59.564	269	450	718
Cluster-3056.0	(CA)6	178	189	TGGAAAGTGCTTAGACGGTGG	60.271	CTGCTTGAAGCCAGTGACCT	60.251	160	94	253	GGAAAGTGCTTAGACGGTGGT	60.271	CTGCTTGAAGCCAGTGACCT	60.251	159	95	253	GGAAAGTGCTTAGACGGTGG	58.56	CTGCTTGAAGCCAGTGACCT	60.251	159	95	253
Cluster-3057.0	(CA)7	1082	1095	CCTGACACAGGCCACATAAA	57.801	CACAATCATGCCATTATATACACAACA	58.649	150	980	1129	CCTGACACAGGCCACATAAA	57.801	ACAATCATGCCATTATATACACAACA	57.537	149	980	1128	CCTGACACAGGCCACATAAA	57.801	CACAATCATGCCATTATATACACAAC	57.268	150	980	1129
Cluster-30575.0	(TG)7	326	339	AACCCACCTACCCATGCATG	60.033	TGAAGACGATATACTGCTACAGAGT	58.944	156	272	427	AACCCACCTACCCATGCATG	60.033	ACTGAAGACGATATACTGCTACAGA	58.944	158	272	429	AACCCACCTACCCATGCATG	60.033	CTGAAGACGATATACTGCTACAGAGT	59.796	157	272	428
Cluster-30625.0	(AC)7	149	162	CAGCATGACAGTCACAGTTGC	60.069	TCACGACTTGACAAAGGCTGA	59.862	158	113	270	AGCATGACAGTCACAGTTGCT	60.203	TCACGACTTGACAAAGGCTGA	59.862	157	114	270	GCATGACAGTCACAGTTGCT	58.767	TCACGACTTGACAAAGGCTGA	59.862	156	115	270
Cluster-30642.0	(AT)6	352	363	CAGCCCATGATTGTAAACTTCGA	59.311	ACCCAGGACAAACCACAGTG	60.107	240	297	536	CAGCCCATGATTGTAAACTTCGA	59.311	CACCCAGGACAAACCACAGT	60.107	241	297	537	CAGCCCATGATTGTAAACTTCGA	59.311	ACACCCAGGACAAACCACAG	60.107	242	297	538
Cluster-30673.0	(CA)6	877	888	TGGTGTGCTGTTTTCCACCA	60.324	AACCCTCCACCCATCAAACC	59.886	259	790	1048	TGGTGTGCTGTTTTCCACCA	60.324	CCCTCCACCCATCAAACCAT	59.664	257	790	1046	TTGGTGTGCTGTTTTCCACC	59.179	AACCCTCCACCCATCAAACC	59.886	260	789	1048
Cluster-30674.0	(CA)6	185	196	ATTGGACACCAGACAGCCAG	59.963	TGGTCACTTACTCTAGCTGCAG	59.506	267	61	327	ATTGGACACCAGACAGCCAG	59.963	TGGTCACTTACTCTAGCTGCA	58.475	267	61	327	ATTGGACACCAGACAGCCAG	59.963	GGTCACTTACTCTAGCTGCAGA	59.244	266	61	326
Cluster-30677.0	(ATA)5	789	803	GCGTGTTCCCTATCATCCGA	59.612	ACAAATACTGCCTGTAATTTTCACTCT	59.552	270	566	835	AGCGTGTTCCCTATCATCCG	59.611	ACAAATACTGCCTGTAATTTTCACTCT	59.552	271	565	835	GCGTGTTCCCTATCATCCGA	59.612	ACAAATACTGCCTGTAATTTTCACT	57.475	270	566	835
Cluster-30724.0	(GTT)7	517	537	ACAAACATGGACGTGTCGGA	59.895	TAGGGTCACCGTGATCGTCT	60.035	188	406	593	ACAAACATGGACGTGTCGGA	59.895	TCACCGTGATCGTCTTCCAC	59.757	183	406	588	ACAAACATGGACGTGTCGGA	59.895	GTCACCGTGATCGTCTTCCA	59.757	184	406	589
Cluster-30743.1	(TC)7	654	667	TGCATGGTGATAGATATTCGCCA	59.992	TTGGGCGTGGGTGTGTAAAA	60.395	274	496	769	TGCATGGTGATAGATATTCGCCA	59.992	TTTGGGCGTGGGTGTGTAAA	60.395	275	496	770	TGCATGGTGATAGATATTCGCCA	59.992	TTTTGGGCGTGGGTGTGTAA	60.395	276	496	771
Cluster-30762.0	(ATG)5	1036	1050	GCCAGAACAGGTTGTGAGGA	59.891	TCTGTTGATTCCTGGCCACA	59.23	258	998	1255	GGAGCCAGAACAGGTTGTGA	59.891	TCTGTTGATTCCTGGCCACA	59.23	261	995	1255	AGCCAGAACAGGTTGTGAGG	59.891	TCTGTTGATTCCTGGCCACA	59.23	259	997	1255
Cluster-30762.0	(AG)8	2659	2674	AGGTCCTCTAGGAGTTGTGCT	59.922	CAGCCACCCACCTTTCATCT	59.961	254	2457	2710	AGGTCCTCTAGGAGTTGTGCT	59.922	GCCACCCACCTTTCATCTCT	59.67	252	2457	2708	AGGTCCTCTAGGAGTTGTGCT	59.922	AGCCACCCACCTTTCATCTC	59.67	253	2457	2709
Cluster-30774.0	(CG)7	133	146	CATAGAACTCACAAGCGCGC	59.974	TTCCCGACTCTGCGTTTACT	59.036	203	81	283	CATAGAACTCACAAGCGCGC	59.974	AGAATTTTCCCGACTCTGCGT	59.998	209	81	289	CATAGAACTCACAAGCGCGC	59.974	TTTCCCGACTCTGCGTTTACT	59.658	204	81	284
Cluster-30805.0	(TCA)5	348	362	TGAGGTTACTATGGTTGGCACC	60.027	AGCCAGTTGGGTCTAATGCC	60.034	221	167	387	TGAGGTTACTATGGTTGGCACC	60.027	AGTGCAGCATCATGAGCAGT	60.035	244	167	410	GGTTGGCACCACTTTTGTATCC	60.029	AGCCAGTTGGGTCTAATGCC	60.034	209	179	387
Cluster-30838.0	(TG)8	447	462	TGACAGAGCGAACGTTCCTC	60.039	TCACTGAGTTTGCCGGAGTC	59.966	196	400	595	TGACAGAGCGAACGTTCCTC	60.039	GGAGATGAGTGGTGGTGGTG	60.036	270	400	669	GTTCCTCCCTCCTTCCCTCT	59.957	TCACTGAGTTTGCCGGAGTC	59.966	183	413	595
Cluster-30838.0	(GC)6	241	252	CAGCGTCGTAAACACTTGCA	59.42	GAGACAGACACGTGGGATGG	60.109	185	119	303	TGCAGCGTCGTAAACACTTG	59.42	GAGACAGACACGTGGGATGG	60.109	187	117	303	GCGTCGTAAACACTTGCAGT	59.42	GAGACAGACACGTGGGATGG	60.109	183	121	303
Cluster-30839.0	(TTA)5	1107	1121	AGACGATACTGTTCAGTTATGCA	57.675	TCGCGTTTACACCTACACAGT	59.662	185	1064	1248	AGACGATACTGTTCAGTTATGCA	57.675	CGCGTTTACACCTACACAGT	58.225	184	1064	1247	AGACGATACTGTTCAGTTATGCAT	58.093	TCGCGTTTACACCTACACAGT	59.662	185	1064	1248
Cluster-30841.0	(TG)6	527	538	GGACCATGTTCCTGGACACA	59.6	GCCACCACCTTACTGTCACA	59.892	184	468	651	GGACCATGTTCCTGGACACA	59.6	TGCCACCACCTTACTGTCAC	59.892	185	468	652	TGGACCATGTTCCTGGACAC	59.6	GCCACCACCTTACTGTCACA	59.892	185	467	651
Cluster-30891.1	(AC)6	356	367	TGCACACTTTACCATCATGTCA	58.251	GGGAGCCTACAACATGTCAGA	59.445	268	143	410	TGCACACTTTACCATCATGTCA	58.251	AGGGAGCCTACAACATGTCAG	59.443	269	143	411	TGCACACTTTACCATCATGTCA	58.251	AGGGAGCCTACAACATGTCA	58.343	269	143	411
Cluster-30912.0	(TG)6	1639	1650	AGTCCTTTATACCGCACACCA	59.096	CCAACATTCCAACGCATGTGT	60	260	1484	1743	AGTCCTTTATACCGCACACCA	59.096	TCCAACATTCCAACGCATGTG	59.731	261	1484	1744	AAGTCCTTTATACCGCACACCA	59.696	CCAACATTCCAACGCATGTGT	60	261	1483	1743
Cluster-30942.0	(CT)6	721	732	CTTTTCCAGCCACCCTCGTA	59.676	GGTTCAGCAACAAAGCCTGG	59.967	212	545	756	CTTTTCCAGCCACCCTCGTA	59.676	GGGTTCAGCAACAAAGCCTG	59.967	213	545	757	AACTTTTCCAGCCACCCTCG	60.537	GGTTCAGCAACAAAGCCTGG	59.967	214	543	756
Cluster-30955.1	(CA)6	199	210	CTGCAGACTACCGGGTTTGA	59.68	ACAACCATACTCAAGTCAGGAGG	59.738	213	50	262	TCTGCAGACTACCGGGTTTG	59.68	ACAACCATACTCAAGTCAGGAGG	59.738	214	49	262	CTGCAGACTACCGGGTTTGA	59.68	TGCCCTCTCTTACAACCATACT	58.549	224	50	273
Cluster-30979.0	(TG)7	90	103	TGCTTAGAATTATCAAGAACACAGATT	57.546	AGGGTGCCTCATCACAGAATG	60.065	202	41	242	AATGCTTAGAATTATCAAGAACACAGA	57.546	AGGGTGCCTCATCACAGAATG	60.065	204	39	242	TGCTTAGAATTATCAAGAACACAGATT	57.546	GGGTGCCTCATCACAGAATGA	60.065	201	41	241
Cluster-31016.0	(AC)6	392	403	TTGTCACACTCCCATCCAGC	59.963	TGGGAGTCACGATGTGAGTTG	59.999	126	365	490	GCTTGTCACACTCCCATCCA	59.963	TGGGAGTCACGATGTGAGTTG	59.999	128	363	490	TTGTCACACTCCCATCCAGC	59.963	GGGAGTCACGATGTGAGTTGT	59.999	125	365	489
Cluster-31045.0	(TA)6	978	989	GGTGGTCACTCATGGTGGAA	59.6	TTTCATTAGTGCATCATCAAACCT	57.161	280	738	1017	TGTTCATGGGATCTGCGTGA	59.387	TTTCATTAGTGCATCATCAAACCT	57.161	230	788	1017	TGTTCATGGGATCTGCGTGA	59.387	CTTTCATTAGTGCATCATCAAACCT	58.14	231	788	1018
Cluster-31069.0	(TG)6	348	359	GGGCGCGTATTTTCCACTGT	61.303	ATATACGGGTGCGTGTGTGC	60.808	188	200	387	GGCGCGTATTTTCCACTGTA	58.638	ATATACGGGTGCGTGTGTGC	60.808	187	201	387	GGGCGCGTATTTTCCACTG	59.572	ATATACGGGTGCGTGTGTGC	60.808	188	200	387
Cluster-3108.0	(AT)7	157	170	TCTCTGAGCAGTGTTAAGAACAGT	59.658	TGAGATAATTTTGAACAGGTTTCTCA	57.31	210	88	297	TCTCTGAGCAGTGTTAAGAACAGT	59.658	CAGGTTTCTCATGTTTATAAATCCTGT	58.039	195	88	282	TCTCTGAGCAGTGTTAAGAACAGT	59.658	ACAGGTTTCTCATGTTTATAAATCCTG	58.039	196	88	283
Cluster-31082.0	(AC)6	482	493	AGCAAACAACGCTTGTGGAC	59.899	ACAAGCGGTGCAAAACGTTT	60.109	179	421	599	GCAAACAACGCTTGTGGACA	60.179	ACAAGCGGTGCAAAACGTTT	60.109	178	422	599	GAGCAAACAACGCTTGTGGA	59.62	ACAAGCGGTGCAAAACGTTT	60.109	180	420	599
Cluster-31109.1	(GT)8	643	658	TGGCTTTCAGTAGGAGGGGA	59.882	TTTAACACCCCACACCCACT	59.072	191	492	682	GCTTTCAGTAGGAGGGGAGC	59.821	TTTAACACCCCACACCCACT	59.072	189	494	682	AGTAGGAGGGGAGCTACACC	59.738	TTTAACACCCCACACCCACT	59.072	183	500	682
Cluster-31119.0	(GT)6	211	222	CTCCCCACACATCCCAGTTT	59.594	CCAGATGGGACTGTGTTGGT	59.598	185	180	364	CTCCCCACACATCCCAGTTT	59.594	TTTGTGCGTGTGTGTGTTGT	59.406	247	180	426	CTCCCCACACATCCCAGTTT	59.594	TCCAGATGGGACTGTGTTGG	59.308	186	180	365
Cluster-3114.0	(AGA)6	127	144	CGAAGACGGTGTGACCAGTT	60.249	CGACCCAACCCGAAGATTGA	60.037	151	57	207	GTTTTGCGACCAACCGAGTG	60.317	CGACCCAACCCGAAGATTGA	60.037	192	16	207	TTGTTTTGCGACCAACCGAG	59.621	CGACCCAACCCGAAGATTGA	60.037	194	14	207
Cluster-31151.0	(CA)7	615	628	AACACTATTTGGATTTTGCTGGT	57.193	ACACCATTAAACCACTAACATTGGA	58.928	261	501	761	AACACTATTTGGATTTTGCTGGT	57.193	ACACCATTAAACCACTAACATTGG	57.66	261	501	761	AAACACTATTTGGATTTTGCTGGT	57.827	ACACCATTAAACCACTAACATTGGA	58.928	262	500	761
Cluster-31173.0	(AT)7	165	178	CGACTGGTGGTGGTGGATAG	59.824	TGAACGCCTTAGACCACAGT	58.955	273	8	280	CGACTGGTGGTGGTGGATAG	59.824	ACGCCTTAGACCACAGTTTGA	59.585	270	8	277	CGACTGGTGGTGGTGGATAG	59.824	TGAACGCCTTAGACCACAGTT	59.585	273	8	280
Cluster-31174.0	(CT)7	1315	1328	AAACGTTCATGTCAGCGCAC	60.041	TGTGTGATAGTGAGGAGGGGT	59.921	160	1194	1353	CGTTCATGTCAGCGCACAAG	60.452	TGTGTGATAGTGAGGAGGGGT	59.921	157	1197	1353	AAAACGTTCATGTCAGCGCA	59.34	TGTGTGATAGTGAGGAGGGGT	59.921	161	1193	1353
Cluster-31192.0	(ATA)5	1204	1218	CGACGATTGGCAGTTAGAGGT	60.135	GGCTTACCTTTGGTAGCCGT	60.036	164	1123	1286	ACGACGATTGGCAGTTAGAGG	60.135	GGCTTACCTTTGGTAGCCGT	60.036	165	1122	1286	CGACGATTGGCAGTTAGAGGT	60.135	GGTAGCCGTTCATCTGGCAT	60.179	153	1123	1275
Cluster-31202.0	(TTA)5	120	134	TCTTGTTCTCATTCAAATCTACAACGT	59.559	ACAGAATAACCGGCCCAACC	60.323	176	8	183	TGTTCTCATTCAAATCTACAACGTT	57.509	ACAGAATAACCGGCCCAACC	60.323	173	11	183	TTGTTCTCATTCAAATCTACAACGT	57.509	ACAGAATAACCGGCCCAACC	60.323	174	10	183
Cluster-31202.0	(AAT)6	407	424	GGCATAGTCCACAAAAGCGT	58.835	TGAATACGACCGCCGATCTG	59.97	238	354	591	GGCATAGTCCACAAAAGCGT	58.835	GAATACGACCGCCGATCTGT	59.97	237	354	590	GGCATAGTCCACAAAAGCGT	58.835	GTTTGCCTGAATACGACCGC	59.904	245	354	598
Cluster-31208.0	(TA)6	1081	1092	GGATGTGTTTTTCACTTGAGGCT	59.681	TTTGGGCACACTGTTACTATGA	57.641	277	988	1264	AGGATGTGTTTTTCACTTGAGGC	59.681	TTTGGGCACACTGTTACTATGA	57.641	278	987	1264	GGATGTGTTTTTCACTTGAGGCT	59.681	TGGGCACACTGTTACTATGATT	57.432	275	988	1262
Cluster-31208.0	(AT)6	1221	1232	GGATGTGTTTTTCACTTGAGGCT	59.681	TTTGGGCACACTGTTACTATGA	57.641	277	988	1264	AGGATGTGTTTTTCACTTGAGGC	59.681	TTTGGGCACACTGTTACTATGA	57.641	278	987	1264	GGATGTGTTTTTCACTTGAGGCT	59.681	TGGGCACACTGTTACTATGATT	57.432	275	988	1262
Cluster-31223.0	(AC)6	341	352	TGCAGTCTCAAGTTTTAGGCTG	58.859	ACTGCCTTTACTCACCCAGC	59.963	224	300	523	GCAGTCTCAAGTTTTAGGCTGT	58.858	ACTGCCTTTACTCACCCAGC	59.963	223	301	523	TGCAGTCTCAAGTTTTAGGCTG	58.859	CTCAGTCGAGGGCTGAGTTG	60.109	186	300	485
Cluster-31226.0	(CAT)5	160	174	TGTGTAGCACATTCTGTAACATATTAT	57.169	TGAACAGCAGTAGTGTAGCCT	58.752	186	24	209	TGTGTAGCACATTCTGTAACATATTAT	57.169	TTGAACAGCAGTAGTGTAGCCT	59.367	187	24	210	TGTGTAGCACATTCTGTAACATATTAT	57.169	TGAACAGCAGTAGTGTAGCC	57.256	186	24	209
Cluster-31275.1	(CA)8	297	312	ATAACCAGTGGCTTGCAGCT	59.961	AGGAGTGCCCTGGGTATCTA	59.058	217	148	364	ACCAGTGGCTTGCAGCTTTA	60.179	AGGAGTGCCCTGGGTATCTA	59.058	214	151	364	TAACCAGTGGCTTGCAGCTT	60.179	AGGAGTGCCCTGGGTATCTA	59.058	216	149	364
Cluster-31337.0	(GAT)5	748	762	GGTCCTCTTCCTTGATGATCCA	59.226	CTGTGGTTCTCGCCTGCATA	60.108	250	701	950	CACAACTAGTGGAACCGTCT	57.186	CTGTGGTTCTCGCCTGCATA	60.108	230	721	950	GGTCCTCTTCCTTGATGATCCA	59.226	TAACCTGTGGTTCTCGCCTG	59.68	254	701	954
Cluster-31339.0	(GT)6	592	603	ACGAAGCTGGTTCTGAACTT	57.378	TGGACTGATGTTACAAATGCGG	59.253	154	526	679	ACGAAGCTGGTTCTGAACTT	57.378	GGACTGATGTTACAAATGCGGT	59.253	153	526	678	ACGAAGCTGGTTCTGAACTTT	58.081	TGGACTGATGTTACAAATGCGG	59.253	154	526	679
Cluster-31370.0	(TG)6	394	405	TCAGCCAATAATGTGAGGGAGA	58.885	ACCTACAAAACACACTGCGAGA	60.159	271	185	455	TCAGCCAATAATGTGAGGGAGA	58.885	ACCTACAAAACACACTGCGAG	58.79	271	185	455	TCAGCCAATAATGTGAGGGAGA	58.885	ACCTACAAAACACACTGCGA	57.681	271	185	455
Cluster-31372.0	(TA)8	1920	1935	GCCTGCCTGACTAACCAGTT	59.963	CGCCAAAACATTGAGGTTGGA	59.66	242	1830	2071	GCCTGCCTGACTAACCAGTT	59.963	TCGCCAAAACATTGAGGTTGG	59.66	243	1830	2072	TACCAGTACCATGTGCTGCC	59.748	CGCCAAAACATTGAGGTTGGA	59.66	259	1813	2071
Cluster-31375.0	(AG)7	493	506	TGTGGTTTGTTTCAGTAGTGACC	59.057	TCCACAAAACTGTGCATTACTGT	59.049	215	361	575	TGGTTTGTTTCAGTAGTGACCTCA	60.081	TCCACAAAACTGTGCATTACTGT	59.049	213	363	575	GCAATCAGAGATCATGTTTGTGGT	59.843	TCCACAAAACTGTGCATTACTGT	59.049	233	343	575
Cluster-31403.0	(CA)6	496	507	TGGAACAGAAACAGTTGATGCC	59.377	CCCCCTCTCCCACTATACCT	59.132	115	423	537	GGAACAGAAACAGTTGATGCCT	59.113	CCCCCTCTCCCACTATACCT	59.132	114	424	537	TGGAACAGAAACAGTTGATGCC	59.377	CCCCTCTCCCACTATACCTGT	59.779	114	423	536
Cluster-31440.0	(GA)6	335	346	GCTTGTCTCCGAGGTGTTCA	59.966	TGCCATGTACCTGCCAAGTG	60.609	225	191	415	TGCTTGTCTCCGAGGTGTTC	59.966	TGCCATGTACCTGCCAAGTG	60.609	226	190	415	GCTTGTCTCCGAGGTGTTCA	59.966	GTGCCATGTACCTGCCAAGT	60.609	226	191	416
Cluster-31447.0	(AC)6	1981	1992	AGGGGAGAGTCAAAAACACGT	59.511	GGCATTATTTCGCGGACACC	59.971	235	1891	2125	GGGGAGAGTCAAAAACACGT	58.037	GGCATTATTTCGCGGACACC	59.971	234	1892	2125	AGGGGAGAGTCAAAAACACGT	59.511	CGCGAAATAGGCCTACGTGT	60.527	209	1891	2099
Cluster-31466.0	(GT)6	132	143	AGCAAGCGAGAAACTGAGCT	59.965	ACAGCTGTACGTCCCATGAG	59.467	161	95	255	AGCAAGCGAGAAACTGAGCT	59.965	GCTGTACGTCCCATGAGCTA	59.255	158	95	252	AGCAAGCGAGAAACTGAGCT	59.965	CAGCTGTACGTCCCATGAGC	60.808	160	95	254
Cluster-3148.0	(AGT)5	173	187	AAACGCCAAAACGAGAACCG	59.972	ATAGCGCGGAGTGATTCGTT	59.898	242	55	296	CGACGCCGACAACATTACAC	59.908	ATAGCGCGGAGTGATTCGTT	59.898	150	147	296	AAACGCCAAAACGAGAACCG	59.972	ACACATAGCGCGGAGTGATT	59.824	246	55	300
Cluster-31496.1	(CA)6	99	110	AATTGTGTGCGTGCATGTGC	60.941	TTGGTCACAGCTTGGAACAT	57.637	207	67	273	AATTGTGTGCGTGCATGTGC	60.941	ATTGGTCACAGCTTGGAACA	57.637	208	67	274	AATTGTGTGCGTGCATGTGC	60.941	AATTGGTCACAGCTTGGAACA	58.335	209	67	275
Cluster-3151.0	(GT)7	292	305	GCTGCTCCTCGGTGAAGATT	60.108	ACGTGTGATTGGTGTCGTCA	59.897	217	173	389	GCTGCTCCTCGGTGAAGATT	60.108	TGTCGTCATGATGCAGACGT	59.756	205	173	377	TCTACGGGAAGGGAAGGGAA	59.585	ACGTGTGATTGGTGTCGTCA	59.897	276	114	389
Cluster-31546.1	(AC)6	134	145	CCGACCACTATGCCATCCAG	60.25	AGTTGCGCAAGTTCTGAATTGT	59.641	212	15	226	CACCGACCACTATGCCATCC	60.533	AGTTGCGCAAGTTCTGAATTGT	59.641	214	13	226	CCGACCACTATGCCATCCAG	60.25	GTTGCGCAAGTTCTGAATTGT	58.269	211	15	225
Cluster-31592.0	(ATA)5	579	593	ATGGCATCATGGTGGTGTGT	59.96	TGATTCCTATACACATTGGTTACCA	57.798	217	525	741	TGGTGTGTCCTAACGGCAAA	59.819	TGATTCCTATACACATTGGTTACCA	57.798	205	537	741	GCATCATGGTGGTGTGTCCT	60.323	TGATTCCTATACACATTGGTTACCA	57.798	214	528	741
Cluster-31609.0	(TTA)5	379	393	TCCATTATGGCACCACCTGG	59.742	GTGCCATGATGGAGACAACAA	58.838	194	244	437	TCCATTATGGCACCACCTGG	59.742	TGCCATGATGGAGACAACAA	57.417	193	244	436	TCCATTATGGCACCACCTGG	59.742	GTGCCATGATGGAGACAACAAT	59.243	194	244	437
Cluster-31629.1	(CA)7	612	625	TGTTGCATCCTCCAAACAGTG	59.044	CACTGGGATTTTGAGGTTGCA	59.037	108	559	666	GTTGCATCCTCCAAACAGTGA	58.77	CACTGGGATTTTGAGGTTGCA	59.037	107	560	666	TGTTGCATCCTCCAAACAGTG	59.044	TCACTGGGATTTTGAGGTTGC	58.761	109	559	667
Cluster-31666.0	(AC)6	871	882	CGACAGCCTCTCACTAAAGGT	59.454	ACACAATTTTTGAGGTGCTCTGA	59.046	145	786	930	GCGACAGCCTCTCACTAAAG	58.365	ACACAATTTTTGAGGTGCTCTGA	59.046	146	785	930	GCGACAGCCTCTCACTAAAGG	60.737	ACACAATTTTTGAGGTGCTCTGA	59.046	146	785	930
Cluster-31724.0	(TAT)5	107	121	TGTCCAACATAGTATCAGTAGTATCA	57.01	GGCAGGCTATCTTGAGGGTG	60.179	266	5	270	TGTCCAACATAGTATCAGTAGTATCA	57.01	GTGGCAGGCTATCTTGAGGG	60.179	268	5	272	TGTCCAACATAGTATCAGTAGTATCA	57.01	TCAGGGCTGCCTGAAAATCC	60.324	215	5	219
Cluster-31792.0	(TC)7	218	231	ACCTGGCCTCTTCACTATCA	57.746	TGCAAGAGAATTGTGCATTCAA	57.412	278	137	414	TGAAACCTGGCCTCTTCACT	58.86	AGCAAATGTACATGTACTCTTGGA	58.195	161	133	293	ACCTGGCCTCTTCACTATCA	57.746	ATGCAAGAGAATTGTGCATTCA	57.206	279	137	415
Cluster-31799.0	(AT)6	129	140	TGTTTCCCTGGCTCATATGGG	59.785	TCACCCTTGGTTGAAGTGTT	57.181	257	53	309	GTTTCCCTGGCTCATATGGGT	59.785	TCACCCTTGGTTGAAGTGTT	57.181	256	54	309	TGTTTCCCTGGCTCATATGGG	59.785	TCACCCTTGGTTGAAGTGTTT	57.906	257	53	309
Cluster-318.0	(AC)6	542	553	TGAAAGGCGATCTGTGTAGTCA	59.439	TGTGTGTATATATGTGCGTGTGC	59.446	145	499	643	AAGGCGATCTGTGTAGTCAC	57.343	TGTGTGTATATATGTGCGTGTGC	59.446	142	502	643	GAAAGGCGATCTGTGTAGTCAC	59.076	TGTGTGTATATATGTGCGTGTGC	59.446	144	500	643
Cluster-31819.0	(AC)7	195	208	TCTTGGTGGGGTTACGTGTC	59.606	TGGCCTTGTTTCACTTCCGT	60.107	146	91	236	CTTGGTGGGGTTACGTGTCT	59.605	TGGCCTTGTTTCACTTCCGT	60.107	145	92	236	TCTTGGTGGGGTTACGTGTC	59.606	GTGGCCTTGTTTCACTTCCG	59.689	147	91	237
Cluster-31828.0	(CA)6	874	885	TGGTCCACTGAATATAATACACCACT	59.614	CCATTGTCTCATGTGGCTAGC	59.055	184	749	932	ACACCACTGTACGTTATATTACGA	57.565	CCATTGTCTCATGTGGCTAGC	59.055	166	767	932	TGGTCCACTGAATATAATACACCACT	59.614	ACTTCCATTGTCTCATGTGGCT	59.959	188	749	936
Cluster-31851.0	(CA)7	67	80	AGCAGCCACGCAATACAGTA	59.751	TGGCTGTTTCTGATGCTGGT	59.889	163	2	164	GCAGCCACGCAATACAGTAC	59.626	TGGCTGTTTCTGATGCTGGT	59.889	162	3	164	AGCCACGCAATACAGTACACA	59.998	TGGCTGTTTCTGATGCTGGT	59.889	160	5	164
Cluster-31858.0	(CA)6	595	606	AGGCAACATAGTCTTGGGCA	59.302	AGTTTCCTCGGATGCTGAGT	58.729	269	500	768	AGGCAACATAGTCTTGGGCAA	59.925	AGTTTCCTCGGATGCTGAGT	58.729	269	500	768	AAGGCAACATAGTCTTGGGCA	59.925	AGTTTCCTCGGATGCTGAGT	58.729	270	499	768
Cluster-31858.0	(AC)6	1045	1056	AATGGGGCACTCAGTCATGA	59.006	ACTCTACCTTGGACCACGGT	60.179	280	1004	1283	AATGGGGCACTCAGTCATGA	59.006	TCTACCTTGGACCACGGTGA	60.179	278	1004	1281	AATGGGGCACTCAGTCATGA	59.006	CTCTACCTTGGACCACGGTG	59.753	279	1004	1282
Cluster-31876.0	(AC)7	316	329	CAGCACCACTGTTGTCAGAG	58.776	CCAAATAGCACACATGATGGCA	59.572	226	205	430	CAGCACCACTGTTGTCAGAG	58.776	ACCAAATAGCACACATGATGGC	59.572	227	205	431	CAGCACCACTGTTGTCAGAG	58.776	CCAAATAGCACACATGATGGC	57.912	226	205	430
Cluster-31889.0	(AC)6	364	375	AGATCTCACGTGGCACTTGG	60.037	ACTGCAAGGGGTACAATGAACA	60.159	243	162	404	GGTTCGGGAGGCTAAACCAA	59.963	ACTGCAAGGGGTACAATGAACA	60.159	164	241	404	TTGGTTCGGGAGGCTAAACC	59.963	ACTGCAAGGGGTACAATGAACA	60.159	166	239	404
Cluster-31965.0	(GT)8	531	546	CACACACACACCCACCTGAT	60.179	CGTCACTTGCAATGCTCTGT	59.13	178	419	596	CACACACACACCCACCTGAT	60.179	ACGTCACTTGCAATGCTCTG	59.13	179	419	597	TTAGGGCACACACACACACC	60.465	CGTCACTTGCAATGCTCTGT	59.13	186	411	596
Cluster-31965.0	(CA)6	418	429	TGAAATCTGGGTATAGCGCGA	59.316	TCACACACACACACACACCT	59.677	209	339	547	TGCTGATTCGTACGTAACCG	58.101	TCACACACACACACACACCT	59.677	249	299	547	CTGAAATCTGGGTATAGCGCG	58.938	TCACACACACACACACACCT	59.677	210	338	547
Cluster-31974.0	(TGA)5	348	362	AGTGAAGTGGCAGATGGAGC	60.036	GTGTGGTTTGTGTAAGGACGTG	59.969	273	314	586	AGTGAAGTGGCAGATGGAGC	60.036	TGTGGTTTGTGTAAGGACGTGA	60.094	272	314	585	AGTGAAGTGGCAGATGGAGC	60.036	TGTGGTTTGTGTAAGGACGTG	58.718	272	314	585
Cluster-32019.1	(GAT)5	94	108	GCAGTGCCTTGAGTTGCATC	60.109	TGGTCACCAACATCCAGAGG	59.308	231	50	280	GTTGCATCAGGCTATTGGGC	59.613	TGGTCACCAACATCCAGAGG	59.308	219	62	280	GCAGTGCCTTGAGTTGCATC	60.109	GGTCACCAACATCCAGAGGA	59.016	230	50	279
Cluster-32030.0	(GT)9	505	522	ACCAGTCAACAATTTGCCCA	58.213	GTCTCCGGAAATTATCGACGGA	59.966	108	440	547	ACCAGTCAACAATTTGCCCA	58.213	AGTCTCCGGAAATTATCGACGG	59.966	109	440	548	ACCAGTCAACAATTTGCCCA	58.213	TCTCCGGAAATTATCGACGGA	58.7	107	440	546
Cluster-32090.0	(CA)6	121	132	CACCAGCACTTTTCATGCAGT	59.661	TCTCGGTCCACATTAATTTGGA	57.438	114	68	181	TCACCAGCACTTTTCATGCAG	59.39	TCTCGGTCCACATTAATTTGGA	57.438	115	67	181	TCACCAGCACTTTTCATGCA	58.31	TCTCGGTCCACATTAATTTGGA	57.438	115	67	181
Cluster-32096.0	(GT)8	562	577	TATGGCGCCATGCTCTTCAA	60.107	ACGTAGCTGTAACCAGAAGCC	60.067	179	459	637	TATGGCGCCATGCTCTTCAA	60.107	CGTAGCTGTAACCAGAAGCCA	60.067	178	459	636	GGCGCCATGCTCTTCAAATT	59.826	ACGTAGCTGTAACCAGAAGCC	60.067	176	462	637
Cluster-32118.0	(TG)7	44	57	TGACTTGTCCTGATTGATGAAGT	57.767	AGAAGGCCAGCACACAACTT	60.107	219	7	225	TGACTTGTCCTGATTGATGAAGT	57.767	AAGAAGGCCAGCACACAACT	60.107	220	7	226	TGACTTGTCCTGATTGATGAAGT	57.767	ACAAAGAAGGCCAGCACACA	60.396	223	7	229
Cluster-32166.0	(TG)7	177	190	ACGGCACACAAGGAGATAGT	58.733	TCAGAATCTGGAGCTACACCA	58.18	280	7	286	CCAACGGCACACAAGGAGAT	60.606	TCGAACACTGTACACTTGTGT	57.486	228	4	231	ACGGCACACAAGGAGATAGT	58.733	TCAGAATCTGGAGCTACACCAA	58.827	280	7	286
Cluster-32171.0	(TA)6	425	436	TGGTTCACAGTTACTACCTCGG	59.44	GCAGTGTGCATAAACTGATGT	57.163	181	281	461	GGTTCACAGTTACTACCTCGGT	59.44	GCAGTGTGCATAAACTGATGT	57.163	180	282	461	AGCACATTCATGGTTCACAGT	58.132	GCAGTGTGCATAAACTGATGT	57.163	191	271	461
Cluster-32178.1	(ATG)5	558	572	CGGTCGAGGTTAAAAGTGGC	59.206	CGTCCATACACCCCTGTTGT	59.676	200	513	712	CGGTCGAGGTTAAAAGTGGC	59.206	ACGTCCATACACCCCTGTTG	59.676	201	513	713	AGGTCACGGTCGAGGTTAAA	58.669	CGTCCATACACCCCTGTTGT	59.676	206	507	712
Cluster-32198.0	(GT)7	323	336	CAGCCAGCGTCTAGGAGTTT	59.752	AGTAGCCGAAACGTCGCTTT	60.319	257	109	365	TGGCGTCTTCAGAGAGTGTG	59.685	AGTAGCCGAAACGTCGCTTT	60.319	200	166	365	GTGGCGTCTTCAGAGAGTGT	59.684	AGTAGCCGAAACGTCGCTTT	60.319	201	165	365
Cluster-32258.0	(TA)6	139	150	AATGTGCTGTTGTTTCCCGC	59.968	ATCCCGCCTGAGACATGAGA	60.398	263	39	301	TTGTTGGTCTTGTGGCCCTT	60.033	ATCCCGCCTGAGACATGAGA	60.398	240	62	301	AATGTGCTGTTGTTTCCCGC	59.968	GAATCCCGCCTGAGACATGA	59.534	265	39	303
Cluster-32271.0	(CA)7	744	757	CTGGCTTCACCTTCCGCTAA	60.036	TTTTTGTGTGTAACGTGTTCTACA	57.522	143	642	784	TTGCTTCCACCTTTTCCCGA	59.816	TTTTTGTGTGTAACGTGTTCTACA	57.522	236	549	784	GTTGCTTCCACCTTTTCCCG	59.686	TTTTTGTGTGTAACGTGTTCTACA	57.522	237	548	784
Cluster-32309.0	(GT)8	251	266	TACCGTCCATGGTGTGTGTG	59.966	CCACTTTGTTGTACGTTTCCCA	59.316	229	78	306	TACCGTCCATGGTGTGTGTG	59.966	ACCACTTTGTTGTACGTTTCCC	59.316	230	78	307	CTGACGACATCTCTGTGCGA	59.831	CCACTTTGTTGTACGTTTCCCA	59.316	160	147	306
Cluster-32309.0	(GT)8	90	105	CGACAGAAAATAACGCTGAAACG	59.167	CACACACACCATGGACGGTA	59.966	234	25	258	CGACAGAAAATAACGCTGAAACG	59.167	CGCACAGAGATGTCGTCAGA	59.831	141	25	165	CGACAGAAAATAACGCTGAAACG	59.167	TCGCACAGAGATGTCGTCAG	59.831	142	25	166
Cluster-32323.0	(CA)6	363	374	TGTGGCTTGTAACCAGCGAT	59.964	ACAGAAGAAGTGATGGTCGTGT	59.634	208	220	427	TGTGGCTTGTAACCAGCGAT	59.964	AGAAGTGATGGTCGTGTTGT	57.089	203	220	422	TGTGGCTTGTAACCAGCGAT	59.964	CAGAAGAAGTGATGGTCGTGT	57.968	207	220	426
Cluster-32367.0	(CAC)5	853	867	GCAGGTTTCGAGGGAATGGT	60.323	TGCATTTGACATAGGATAAGACACA	58.586	251	702	952	GCAGGTTTCGAGGGAATGGT	60.323	TGCATTTGACATAGGATAAGACACAG	59.46	251	702	952	GCAGGTTTCGAGGGAATGGT	60.323	CTGCATTTGACATAGGATAAGACACA	59.46	252	702	953
Cluster-32368.0	(TG)6	260	271	TCTAGAAGTCTACGCGTACAGC	59.393	CGTGTTCCAGCATCCCTCTT	60.036	223	230	452	TCTAGAAGTCTACGCGTACAGC	59.393	CCTTCCGTCGTCCCTTCAAT	59.751	263	230	492	TCTAGAAGTCTACGCGTACAGC	59.393	TTTCCTTCCGTCGTCCCTTC	59.681	266	230	495
Cluster-32434.0	(TG)7	582	595	GCATGTCAAGCACAGCTGAG	59.832	TACGCGATGTTCTAGCCGAG	59.693	198	521	718	TTGGAGGCATGTCAAGCACA	60.179	TACGCGATGTTCTAGCCGAG	59.693	204	515	718	GCACAGCTGAGGACGAACTA	59.756	TACGCGATGTTCTAGCCGAG	59.693	189	530	718
Cluster-32461.0	(CA)6	174	185	TCCCTCTCCTGAAGTTCCCA	59.508	TCTACAGATCGAAACACGGCA	59.458	262	36	297	TGGTTTCTGGATGTCCGTGA	58.947	GCGCCTTGGTGTTAGATTGT	58.835	279	98	376	TCCCTCTCCTGAAGTTCCCA	59.508	ACAGATCGAAACACGGCATT	58.192	259	36	294
Cluster-32518.0	(TG)8	103	118	TGTTTCTTCTCCAGTAACTTCTTCT	57.874	ACTGGGTGAGGGCCTCATAT	60.03	262	10	271	TGTTTCTTCTCCAGTAACTTCTTCT	57.874	CTCCGGTCAGTTGTTGTCCA	59.894	231	10	240	TGTTTCTTCTCCAGTAACTTCTTCT	57.874	ACTCCGGTCAGTTGTTGTCC	59.894	232	10	241
Cluster-32518.1	(TG)8	103	118	TGTTTCTTCTCCAGTAACTTCTTCT	57.874	ACTGGGTGAGGGCCTCATAT	60.03	262	10	271	TGTTTCTTCTCCAGTAACTTCTTCT	57.874	CTCCGGTCAGTTGTTGTCCA	59.894	231	10	240	TGTTTCTTCTCCAGTAACTTCTTCT	57.874	ACTCCGGTCAGTTGTTGTCC	59.894	232	10	241
Cluster-32555.0	(GT)6	2812	2823	AGCTGTCCATCATGACCAGC	60.107	TCATCGTCGGTGCTGTGAAA	59.967	176	2788	2963	GCAGCTGTCCATCATGACCA	60.393	TCATCGTCGGTGCTGTGAAA	59.967	178	2786	2963	AGCTGTCCATCATGACCAGC	60.107	TCTTGTCATCGTCGGTGCTG	60.389	181	2788	2968
Cluster-32555.0	(TG)7	1963	1976	CGCAGAGGCAATTACACTGC	59.902	ATTTCATACGCCAGAGCACG	58.71	197	1810	2006	CGCAGAGGCAATTACACTGC	59.902	TTTCATACGCCAGAGCACGC	61.359	196	1810	2005	CGCAGAGGCAATTACACTGC	59.902	AATTTCATACGCCAGAGCACG	59.334	198	1810	2007
Cluster-32600.0	(TG)7	205	218	CTGTACCCCTTGCCACAAGT	59.89	TCGTTCCAACCAGACTACGTG	60.001	200	177	376	CGCCAAGGAAGAATAACCGC	59.623	TCGTTCCAACCAGACTACGTG	60.001	221	156	376	CTGTACCCCTTGCCACAAGT	59.89	CGTTCCAACCAGACTACGTGT	60.269	199	177	375
Cluster-32611.0	(AC)7	198	211	GCCGTTACCTGGGAGAAACA	59.964	CACTCTCCGACACCGTGTAA	59.405	271	79	349	CAGCCGTTACCTGGGAGAAA	59.676	CACTCTCCGACACCGTGTAA	59.405	273	77	349	AGCCGTTACCTGGGAGAAAC	59.676	CACTCTCCGACACCGTGTAA	59.405	272	78	349
Cluster-32633.0	(GT)6	457	468	TGCGAAGGTGCTATGTGCTT	60.322	GCACAGCAATGCTTGAAGACA	60.001	201	339	539	TTGCGAAGGTGCTATGTGCT	60.322	GCACAGCAATGCTTGAAGACA	60.001	202	338	539	GGCAGTGGGAGAGAGAGTGA	60.613	GCACAGCAATGCTTGAAGACA	60.001	252	288	539
Cluster-3265.0	(CA)6	368	379	AGCAACTAGTTAGACTTAGCCCT	58.645	TCTTGCTGAGCATGTGTGAA	57.741	218	280	497	AGCAACTAGTTAGACTTAGCCCT	58.645	TTCTTGCTGAGCATGTGTGA	57.741	219	280	498	AGCAACTAGTTAGACTTAGCCCT	58.645	TGCTGAGCATGTGTGAAATCAG	59.513	215	280	494
Cluster-3267.0	(TG)8	51	66	AGTCCCAACATGTACTACTAGTGG	59.29	AAAAACGTGAATGCAAGCACA	58.114	100	2	101	AAGTCCCAACATGTACTACTAGTGG	59.813	AAAACGTGAATGCAAGCACA	57.424	100	1	100	AGTCCCAACATGTACTACTAGTGG	59.29	AAAAACGTGAATGCAAGCACAA	58.743	100	2	101
Cluster-32679.0	(AC)6	297	308	CGAAAGGTCACGTTCAACTGT	59.069	CGAAGAGTGTTGAAAACGCGT	60.005	105	273	377	GTCGAAAGGTCACGTTCAACTG	60.034	CGAAGAGTGTTGAAAACGCGT	60.005	107	271	377	AGTCGAAAGGTCACGTTCAACT	60.159	CGAAGAGTGTTGAAAACGCGT	60.005	108	270	377
Cluster-32746.0	(TG)6	335	346	TGGGGTGCCATTGTTGTCTT	60.106	AACACACCAGGATCGTGACC	59.965	237	141	377	TTGGGGTGCCATTGTTGTCT	60.106	AACACACCAGGATCGTGACC	59.965	238	140	377	TGGGGTGCCATTGTTGTCTT	60.106	AGCAAACACACCAGGATCGT	59.891	241	141	381
Cluster-32750.0	(AC)6	147	158	ACGAGAGCTGAACACATGCA	59.966	CCTTTCGCCTTGAAATCGCC	60.179	264	107	370	ACGAGAGCTGAACACATGCA	59.966	TGTTCCCGGCTAACCTTTCG	60.321	277	107	383	ACGAGAGCTGAACACATGCA	59.966	CTTTCGCCTTGAAATCGCCG	60.521	263	107	369
Cluster-32756.0	(GGC)5	689	703	GTCCTGGTGGTAGTTCTGGC	60.036	CTCCGTCACCTCTTCACCG	59.787	153	623	775	CAGGTTGATCTGGCGGTTGA	60.322	CTCCGTCACCTCTTCACCG	59.787	186	590	775	CCACATCATCGCGGTCAAAG	59.625	CTCCGTCACCTCTTCACCG	59.787	247	529	775
Cluster-32767.0	(AC)7	223	236	ACGTCTGATAATGCCAGCAA	57.598	GTACATGACAGACGCTTGCG	59.633	147	119	265	AACGTCTGATAATGCCAGCA	57.598	GTACATGACAGACGCTTGCG	59.633	148	118	265	AACGTCTGATAATGCCAGCAA	58.29	GTACATGACAGACGCTTGCG	59.633	148	118	265
Cluster-3284.0	(TG)7	184	197	TCCACCAAAATGACATGTGGA	57.764	GAACCCCTGTTTGCTCCTCA	59.89	238	157	394	TCCACCAAAATGACATGTGGA	57.764	TGAACCCCTGTTTGCTCCTC	59.89	239	157	395	TCCACCAAAATGACATGTGGA	57.764	AACCCCTGTTTGCTCCTCAC	60.179	237	157	393
Cluster-32860.0	(TC)6	239	250	TGTCGCCCGTCTTAGTTTCC	60.038	GTGAGTGTCTGAGCACACGA	59.969	116	187	302	CTGCTGCTATAAATGGCGCG	60.111	GTGAGTGTCTGAGCACACGA	59.969	248	55	302	TGTCGCCCGTCTTAGTTTCC	60.038	ACGAGCGTGTTGGGTGTTTA	60.179	100	187	286
Cluster-32860.0	(GC)7	71	84	ACACAAAAGACTGCTGCTGC	59.617	GTGAGTGTCTGAGCACACGA	59.969	261	42	302	ACACAAAAGACTGCTGCTGC	59.617	GGAAACTAAGACGGGCGACA	60.038	165	42	206	ACACAAAAGACTGCTGCTGC	59.617	ACGAGCGTGTTGGGTGTTTA	60.179	245	42	286
Cluster-32868.0	(AT)6	51	62	TGCCATTCAGAACTGGCATT	58.073	GAATGCCACACTCAATGCTGA	59.186	123	0	122	TGCCATTCAGAACTGGCATT	58.073	AGAATGCCACACTCAATGCTG	59.183	124	0	123	TGCCATTCAGAACTGGCATT	58.073	AATGCCACACTCAATGCTGA	58.086	122	0	121
Cluster-32872.0	(TG)6	1287	1298	ACACACACATGCACAGTGTT	58.537	TGGTGTGTTTGTGGCCCTTA	59.741	238	1240	1477	ACACACACATGCACAGTGTT	58.537	ATGGTGTGTTTGTGGCCCTT	60.398	239	1240	1478	ACACACACATGCACAGTGTT	58.537	TATGGTGTGTTTGTGGCCCT	59.519	240	1240	1479
Cluster-32874.0	(GC)6	362	373	TTGTTGACGCTTCTCCGTGA	59.897	ACTACTGTAGCCTGACGTGT	58.093	222	326	547	GCCATTGTTGACGCTTCTCC	59.831	ACTACTGTAGCCTGACGTGT	58.093	226	322	547	CAGTGCCATTGTTGACGCTT	59.688	ACTACTGTAGCCTGACGTGT	58.093	230	318	547
Cluster-32885.0	(AAT)5	1128	1142	ACAACAACAGTCATAACCCCA	57.414	AGTCTCAATCTATGTTAACGGGATGT	59.902	257	974	1230	CAACAACAACAGTCATAACCCCA	59.366	AGTCTCAATCTATGTTAACGGGATGT	59.902	259	972	1230	ACAACAACAGTCATAACCCCA	57.414	GTCTCAATCTATGTTAACGGGATGT	58.719	256	974	1229
Cluster-32932.0	(CA)6	272	283	CTCCTCCCAACACCTGCAAA	60.179	TGTGCGCCATCAGAAGTGTA	59.68	276	148	423	TCCTCCCAACACCTGCAAAA	59.74	TGTGCGCCATCAGAAGTGTA	59.68	275	149	423	AGCAGTGCTTGGACGCAATA	60.322	TGTGCGCCATCAGAAGTGTA	59.68	244	180	423
Cluster-32933.0	(CA)6	262	273	ACTGGATAACAAATGGAAGCTTCT	58.426	TCACTGACACAGCACAAATTAAGT	59.119	144	206	349	ACTGGATAACAAATGGAAGCTTCT	58.426	CACTGACACAGCACAAATTAAGT	57.826	143	206	348	ACTGGATAACAAATGGAAGCTTC	57.096	TCACTGACACAGCACAAATTAAGT	59.119	144	206	349
Cluster-32934.0	(CG)6	180	191	CCGATAAGCCGCTGATTGTG	59.417	TGCATGCGCGCAAGTAGATA	60.53	150	134	283	GAACTAATTACGCCCACGGC	59.346	TGCATGCGCGCAAGTAGATA	60.53	172	112	283	CCGATAAGCCGCTGATTGTG	59.417	GCGCGCAAGTAGATATGTCC	59.215	145	134	278
Cluster-3295.0	(CA)7	708	721	AAACCGCTTGCAGAGACTGT	60.179	TGTCATCTGTCTTTGGACCAA	57.145	258	617	874	AAACCGCTTGCAGAGACTGT	60.179	TGTCATCTGTCTTTGGACCAAA	57.837	258	617	874	AAACCGCTTGCAGAGACTGT	60.179	ATGTCATCTGTCTTTGGACCAA	57.628	259	617	875
Cluster-32972.0	(AC)6	95	106	TGCTGTCAGGGGTGAAAAGG	60.179	ACGTACTGAATAGAGCTGAAATGT	58.033	184	24	207	CTGTCAGGGGTGAAAAGGGG	60.251	ACGTACTGAATAGAGCTGAAATGT	58.033	182	26	207	ACCATATGCTGTCAGGGGTG	59.452	ACGTACTGAATAGAGCTGAAATGT	58.033	190	18	207
Cluster-33020.0	(TG)6	76	87	ACTTCAAAAACACAGTACGCTT	57.042	TCTGCTGACTACTGAATTGCCT	59.431	247	12	258	ACTTCAAAAACACAGTACGCTT	57.042	GTCTGCTGACTACTGAATTGCC	59.325	248	12	259	AGTACTTCAAAAACACAGTACGCT	58.886	TCTGCTGACTACTGAATTGCCT	59.431	250	9	258
Cluster-33034.0	(TAT)5	50	64	AGAAAACACTGTGGCTTTGGAG	59.31	GGCATCATATTGGTGGTGGC	59.324	242	24	265	AGAAAACACTGTGGCTTTGGA	58.266	GGCATCATATTGGTGGTGGC	59.324	242	24	265	GAAAACACTGTGGCTTTGGAG	57.916	GGCATCATATTGGTGGTGGC	59.324	241	25	265
Cluster-33043.0	(GTT)5	1698	1712	GCATTGTTGTGGTGGTGGTC	59.968	CAACAGGAGATCGGCGTAGG	60.249	157	1599	1755	GCATTGTTGTGGTGGTGGTC	59.968	CCAACAGGAGATCGGCGTAG	60.249	158	1599	1756	GGTGGTCGTTGTTGTTGTGG	59.9	CAACAGGAGATCGGCGTAGG	60.249	144	1612	1755
Cluster-33046.1	(GT)7	397	410	ACAGGAGTGCATGTATGTGTAA	57.448	TGGCAGTTGGGATTATGGCT	59.369	111	361	471	ATACAGGAGTGCATGTATGTGT	57.239	TGGCAGTTGGGATTATGGCT	59.369	113	359	471	TGGGTCACTATGTTAACCAGTTGA	59.652	CAGAAGTTTGACCCAGACCCA	59.857	280	155	434
Cluster-33052.1	(AC)6	173	184	TCAACAAAACGGCAGTGATGT	58.979	CACCCCTACAAGTCCCAACC	59.962	160	82	241	TCAACAAAACGGCAGTGATGT	58.979	ACCCCTACAAGTCCCAACCT	60.104	159	82	240	TCAACAAAACGGCAGTGATGT	58.979	CCCTACAAGTCCCAACCTGG	59.672	157	82	238
Cluster-33067.0	(TG)8	204	219	TCACTGCCCACACAAAAGGA	59.743	CTACTCCTGGCACTGCTTCC	60.108	233	148	380	TCACTGCCCACACAAAAGGA	59.743	TATGCTACTCCTGGCACTGC	59.534	237	148	384	TCCAGATTTCACTGCCCACA	59.23	CTACTCCTGGCACTGCTTCC	60.108	241	140	380
Cluster-33081.0	(AC)8	61	76	ATGAGGGAGGTATGTGCCCT	60.03	TGGCACTATGGAATTGCTGGT	59.994	117	28	144	ATGAGGGAGGTATGTGCCCT	60.03	GAAACACTTCGGTTGCCCC	59.342	244	28	271	TGAGGGAGGTATGTGCCCTC	60.691	TGGCACTATGGAATTGCTGGT	59.994	116	29	144
Cluster-33126.0	(AC)7	509	522	CACAAGACGCCATGAGCAAC	60.11	TCCTCAAACGTGTTACCTGTGT	59.831	193	401	593	TACACAAGACGCCATGAGCA	59.68	TCCTCAAACGTGTTACCTGTGT	59.831	195	399	593	CACAAGACGCCATGAGCAAC	60.11	CCTCAAACGTGTTACCTGTGT	58.443	192	401	592
Cluster-33138.0	(AC)7	270	283	CTGCAAGCAAACTTCCTGGC	60.319	GGGCTACTGCTTACCTCAGC	60.179	124	183	306	GCAAGCAAACTTCCTGGCAT	59.681	GGGCTACTGCTTACCTCAGC	60.179	122	185	306	CTGCAAGCAAACTTCCTGGC	60.319	CACCGAGTTCTGTTGGGCTA	59.68	138	183	320
Cluster-33138.0	(AG)6	653	664	TGTCACTTCCACTGCACATACA	59.896	TCATCTGAATACGCTACCTGTTCT	59.355	210	537	746	TGTCACTTCCACTGCACATACA	59.896	TCATCTGAATACGCTACCTGTTC	58.067	210	537	746	TGTCACTTCCACTGCACATACA	59.896	CATCTGAATACGCTACCTGTTCT	58.062	209	537	745
Cluster-33178.0	(CA)9	797	814	GTGTCCTTTAAGTGCAGCAGC	60.069	TGCTCACGCAGACATCGTAA	59.757	254	755	1008	AGGTGTCCTTTAAGTGCAGCA	59.857	TGCTCACGCAGACATCGTAA	59.757	256	753	1008	AGCAGGTGTCCTTTAAGTGCA	59.857	TGCTCACGCAGACATCGTAA	59.757	259	750	1008
Cluster-33201.0	(TA)6	224	235	CCGCCACTGGTACGTAGAAA	59.756	CCTGATTACGTGAACACAAACGT	59.753	278	11	288	CCGCCACTGGTACGTAGAAA	59.756	TCCTGATTACGTGAACACAAACG	59.508	279	11	289	CCGCCACTGGTACGTAGAAA	59.756	ACGTGAACACAAACGTTTCAT	57.249	271	11	281
Cluster-33215.0	(CCAT)6	1006	1029	AGCCAGACGTTTCGCCAATA	60.037	CGTCACGTAAAATGAAATCGAGC	58.987	276	865	1140	GCCAGACGTTTCGCCAATAC	59.904	CGTCACGTAAAATGAAATCGAGC	58.987	275	866	1140	AGCCAGACGTTTCGCCAATA	60.037	TCGTCACGTAAAATGAAATCGAGC	60.202	277	865	1141
Cluster-33228.1	(TA)7	218	231	TCAGAGGAAAGCGATTGCAA	57.817	GTTGCTGCTCTACAAAGCCG	59.833	229	144	372	TCAGAGGAAAGCGATTGCAA	57.817	TGCTGCTCTACAAAGCCGTT	60.25	227	144	370	TCAGAGGAAAGCGATTGCAA	57.817	TTGCTGCTCTACAAAGCCGT	60.25	228	144	371
Cluster-33240.0	(CG)7	416	429	GTATTCGTCGCAGAACACGC	59.977	ACTTTGAGAGAAGCGTCCGG	60.038	204	255	458	AACGTGTGATCCGACAGCTT	59.966	ACTTTGAGAGAAGCGTCCGG	60.038	271	188	458	AAACGTGTGATCCGACAGCT	59.966	ACTTTGAGAGAAGCGTCCGG	60.038	272	187	458
Cluster-33242.1	(TG)6	306	317	GCAAAGTAAAAGAGAGACGGGG	59.257	TGGGAAATTTGCAGTCACTCCT	60.158	260	276	535	GCAAAGTAAAAGAGAGACGGGG	59.257	TGGGAAATTTGCAGTCACTCC	58.761	260	276	535	GCAAAGTAAAAGAGAGACGGGG	59.257	GGGAAATTTGCAGTCACTCCT	58.481	259	276	534
Cluster-33246.0	(AC)7	198	211	CACAGATGTTTTTGCCTACGCA	60.031	AGTATAGCTGCGCCATTTGT	57.668	112	171	282	CACAGATGTTTTTGCCTACGCA	60.031	AGTATAGCTGCGCCATTTGTTG	59.644	112	171	282	TCACAGATGTTTTTGCCTACGC	59.775	AGTATAGCTGCGCCATTTGT	57.668	113	170	282
Cluster-33285.2	(ATG)5	158	172	GCCTAGTGAACACCCAGACC	60.036	TGCAGCATTACCACTGAGCT	59.674	210	110	319	GGCCTAGTGAACACCCAGAC	60.036	TGCAGCATTACCACTGAGCT	59.674	211	109	319	GCCTAGTGAACACCCAGACC	60.036	GTAGTAGCCCGGTGATGCTT	59.536	137	110	246
Cluster-33286.0	(TCA)7	378	398	ATGAAGACACTGCCCCATGG	60.034	GCTGGCAGGATCAGTTTTGC	60.109	150	305	454	ATGAAGACACTGCCCCATGG	60.034	CGCTGGCAGGATCAGTTTTG	59.83	151	305	455	ATGAAGACACTGCCCCATGG	60.034	CAAAACCAAGACAGCGCTGG	60.318	165	305	469
Cluster-33297.0	(CA)6	45	56	TGACAAGCTGTAATCAAAGTCAAA	57.308	ACCATTTCATTCTCCCTCCCAC	60.025	207	0	206	TGACAAGCTGTAATCAAAGTCAAA	57.308	CCATTTCATTCTCCCTCCCACT	59.757	206	0	205	TGACAAGCTGTAATCAAAGTCAAA	57.308	ACCATTTCATTCTCCCTCCCA	58.712	207	0	206
Cluster-33306.0	(CTT)5	155	169	CCTGTTACGATCGGAGGCAT	59.611	ATACACAACGGAGCGGTCAG	60.109	278	129	406	CCTGTTACGATCGGAGGCAT	59.611	TTAGGGAATCGATGCACGCA	59.823	100	129	228	CCTGTTACGATCGGAGGCAT	59.611	TCAGTGCGCTGGAGTTCTAC	59.756	262	129	390
Cluster-3335.2	(AC)6	962	973	GAGGAAGAGTGGGTACAAGCA	59.376	ATGCACACACACACAGCATG	59.687	275	936	1210	TGAGGAAGAGTGGGTACAAGC	59.376	ATGCACACACACACAGCATG	59.687	276	935	1210	AGGAAGAGTGGGTACAAGCA	58.27	ATGCACACACACACAGCATG	59.687	274	937	1210
Cluster-33369.0	(TTC)6	726	743	TTCATCTTGCTCTGGTGCCA	59.599	CGCACACCACAGGTAAATGC	60.11	254	546	799	GCTTCATCTTGCTCTGGTGC	59.549	CGCACACCACAGGTAAATGC	60.11	256	544	799	TCATCTTGCTCTGGTGCCAT	59.378	CGCACACCACAGGTAAATGC	60.11	253	547	799
Cluster-33382.0	(AG)7	559	572	AGCTGAGGGTACTTTGTGCA	59.235	CCCTGGGTGTCAATGAAGAGG	60.34	279	529	807	AGCTGAGGGTACTTTGTGCA	59.235	CCTGGGTGTCAATGAAGAGGA	59.37	278	529	806	AGCTGAGGGTACTTTGTGCA	59.235	TCCCTGGGTGTCAATGAAGAG	59.37	280	529	808
Cluster-33421.0	(GT)7	706	719	AAATAGGCCTGTGCGAGTCG	60.46	GCGAATACACACGTGCAAGG	60.179	142	629	770	ACCTTGACCTCAGGCGATTT	59.307	GCGAATACACACGTGCAAGG	60.179	246	525	770	AACCTTGACCTCAGGCGATT	59.307	GCGAATACACACGTGCAAGG	60.179	247	524	770
Cluster-33446.0	(AC)7	574	587	GCCCGTAGCAGCTACAGTAG	59.969	ACGTACGTACCCACATTAACA	57.067	211	459	669	GCCCGTAGCAGCTACAGTAG	59.969	ACGTACGTACCCACATTAACAA	57.75	211	459	669	GCCCGTAGCAGCTACAGTAG	59.969	AACGTACGTACCCACATTAACA	57.75	212	459	670
Cluster-3346.0	(AC)6	128	139	TGTCACATTTTGTAAAGAACCACTGT	59.848	AAGGCAAGAAGTGTGTGGGT	59.741	111	80	190	TGTCACATTTTGTAAAGAACCACTG	58.44	AAGGCAAGAAGTGTGTGGGT	59.741	111	80	190	GTCACATTTTGTAAAGAACCACTGT	58.439	AAGGCAAGAAGTGTGTGGGT	59.741	110	81	190
Cluster-33475.0	(GT)6	1454	1465	AAGCTTTGCGTTGTGGTACG	59.693	CGTTTCACACCATCTCCCGA	60.038	256	1350	1605	AAGCTTTGCGTTGTGGTACG	59.693	ACGTTTCACACCATCTCCCG	60.32	257	1350	1606	CTTTGCGTTGTGGTACGGAA	59.061	CGTTTCACACCATCTCCCGA	60.038	253	1353	1605
Cluster-33481.0	(TAG)5	769	783	AGGCAGCAAGCTCACAGAAT	59.962	GCCCAATGTATGTGTAGTACGC	59.457	276	744	1019	AAGGCAGCAAGCTCACAGAA	60.179	GCCCAATGTATGTGTAGTACGC	59.457	277	743	1019	ACTAAGGCAGCAAGCTCACA	59.602	GCCCAATGTATGTGTAGTACGC	59.457	280	740	1019
Cluster-33482.0	(CG)6	1142	1153	TATGCGCGCACATGCAAAAT	60.179	GCTAACTGAAAACGTCGGATGT	59.265	271	908	1178	ATATGCGCGCACATGCAAAA	60.179	GCTAACTGAAAACGTCGGATGT	59.265	272	907	1178	TATGCGCGCACATGCAAAAT	60.179	AGCTAACTGAAAACGTCGGA	57.193	272	908	1179
Cluster-33502.0	(TG)6	305	316	TTCCTGAAACTCCAGTCGGC	59.965	ACCTCTATCTGGCACAATTATGACA	59.869	215	156	370	CCTGAAACTCCAGTCGGCAT	60.036	ACCTCTATCTGGCACAATTATGACA	59.869	213	158	370	TGAGCCATGAGTGTGTGCAT	59.963	ACCTCTATCTGGCACAATTATGACA	59.869	102	269	370
Cluster-33534.0	(ATG)5	360	374	TGGAACGACCAGGGAAGAGA	60.179	CAAGTTGGCCTTGTCTGTTGA	58.976	261	277	537	CCAGGGAAGAGATGGCGAAA	59.747	CAAGTTGGCCTTGTCTGTTGA	58.976	253	285	537	TGAAGTTGAGGCGGACACAT	59.604	CAAGTTGGCCTTGTCTGTTGA	58.976	223	315	537
Cluster-33534.0	(GAG)7	1526	1546	TAACAGCACTGACAGCAGCA	59.893	ACATTTCCAACACCTGGCCT	59.812	221	1353	1573	GACAGCAGCAACAACAGCAG	60.318	TGTAGGAGGAGGTTACGGCA	59.96	274	1363	1636	CTGACAGCAGCAACAACAGC	60.318	TGTAGGAGGAGGTTACGGCA	59.96	276	1361	1636
Cluster-33539.0	(TG)7	121	134	ACGAATCATCATGAAAATTCGAGA	57.091	GCTGGACTTCAGGCCTCATT	60.035	242	81	322	ACGAATCATCATGAAAATTCGAGA	57.091	TACACAGCTGGACTTCAGGC	59.678	248	81	328	AACGAATCATCATGAAAATTCGAGA	57.693	GCTGGACTTCAGGCCTCATT	60.035	243	80	322
Cluster-33593.0	(CA)6	371	382	ACAGTTCACAGACTGGCACC	60.179	AACACCAAACATGCTCGTGC	59.969	184	232	415	CAGTTCACAGACTGGCACCA	60.179	AACACCAAACATGCTCGTGC	59.969	183	233	415	ACAGTTCACAGACTGGCACC	60.179	GTTCTGGAGGAAAGGGGGTG	59.962	218	232	449
Cluster-33599.0	(TG)8	126	141	GACAAGGTGTCGGCTGTACA	59.967	ACAAACTTTGTGCGTTCTCTCT	58.729	168	1	168	GACAAGGTGTCGGCTGTACA	59.967	ACAAACTTTGTGCGTTCTCTCTC	59.69	168	1	168	GACAAGGTGTCGGCTGTACA	59.967	AACTTTGTGCGTTCTCTCTCT	57.539	165	1	165
Cluster-33606.0	(CA)7	504	517	TCTTCCCTCCCCTCACTAGC	60.032	TGTGCAACGAGTGAATTTGCA	59.597	189	382	570	AGTGGTTTTACGGCATGGGT	59.888	TGTGCAACGAGTGAATTTGCA	59.597	103	468	570	TCTTCCCTCCCCTCACTAGC	60.032	TGCAACGAGTGAATTTGCAGT	59.325	187	382	568
Cluster-33616.0	(AC)6	44	55	TCAGATGCGGTTTCACGTCA	59.967	ACTCGCACGTCTGCAGTAAA	59.968	197	11	207	TGCGGTTTCACGTCAAACAC	59.903	ACTCGCACGTCTGCAGTAAA	59.968	192	16	207	GCGGTTTGATGTCAGATGCG	60.248	ACTCGCACGTCTGCAGTAAA	59.968	208	0	207
Cluster-33652.0	(GT)7	175	188	AGTGTTGTATGCATTGTGAATATGGT	59.622	ACATGGTCCGTGTAACAGCA	59.605	242	4	245	AGCCTATTTGTCTACTGACTTGAT	57.448	ACATGGTCCGTGTAACAGCA	59.605	141	105	245	GTGTTGTATGCATTGTGAATATGGT	58.437	ACATGGTCCGTGTAACAGCA	59.605	241	5	245
Cluster-33659.0	(CA)7	724	737	AGGCAGGTGGTCAAGAAACT	59.153	AAACACTCTGAAGCCCCCTG	59.889	224	566	789	AGGCAGGTGGTCAAGAAACT	59.153	CACTCTGAAGCCCCCTGAAT	59.377	221	566	786	AGGCAGGTGGTCAAGAAACT	59.153	ACACTCTGAAGCCCCCTGAA	60.768	222	566	787
Cluster-33682.0	(AC)6	220	231	TCCTCTGCGTTTCCTATGCA	59.098	TGCGGACTCCCATTTGGATT	59.669	280	102	381	TCCTCTGCGTTTCCTATGCA	59.098	GCGGACTCCCATTTGGATTC	58.975	279	102	380	TTCCTCTGCGTTTCCTATGCA	59.722	GCGGACTCCCATTTGGATTC	58.975	280	101	380
Cluster-33697.0	(TG)7	385	398	ACTTATTGATGCAAACGCGGT	59.19	CTGGGCCCACTATTGAGGTG	60.107	220	278	497	ACTTATTGATGCAAACGCGGT	59.19	AGCTAACGCGGGGATTTACC	60.179	160	278	437	ACTTATTGATGCAAACGCGGT	59.19	CTGCATTCTGGGCCCACTAT	59.816	227	278	504
Cluster-33716.0	(ATT)5	567	581	AATCCTGACTTTCGTCGCAT	57.613	CCCACACAGCATACATCCTGT	60.065	177	500	676	AATCCTGACTTTCGTCGCAT	57.613	ACCCACACAGCATACATCCTG	60.065	178	500	677	AATCCTGACTTTCGTCGCAT	57.613	GGGGGAGAGATGAGCTTCAA	58.792	271	500	770
Cluster-33724.0	(AAT)5	275	289	TCCCAGGCTGAGCTATCTGT	60.032	TGCAGAAGATGAATGGTTCAGTG	59.245	143	187	329	TCGGTTACCAGTCACACTGC	59.967	TGCAGAAGATGAATGGTTCAGTG	59.245	257	73	329	AGAAGTCCCAGGCTGAGCTA	59.958	TGCAGAAGATGAATGGTTCAGTG	59.245	148	182	329
Cluster-33733.0	(CA)6	275	286	GGTCTGCTTGAAGAAGAGGGA	59.374	TCGCTGTCATGTGAATGTAATGC	59.936	232	141	372	AGGTCTGCTTGAAGAAGAGGG	59.372	TCGCTGTCATGTGAATGTAATGC	59.936	233	140	372	GGTCTGCTTGAAGAAGAGGGA	59.374	CGCTGTCATGTGAATGTAATGCA	60.182	231	141	371
Cluster-33737.0	(CA)6	361	372	ACCACAGAAAACTCTCTTTCCTGA	59.836	GCAAGAACATTTACCTCCCATTGG	60.382	104	321	424	ACCACAGAAAACTCTCTTTCCTG	58.544	GCAAGAACATTTACCTCCCATTGG	60.382	104	321	424	ACCACAGAAAACTCTCTTTCCTGA	59.836	AGAACATTTACCTCCCATTGGT	57.325	101	321	421
Cluster-33767.0	(AC)7	232	245	ACCGGTGCTTATGTGCAGTA	59.389	GCACGAATGCGGTTTATTGAGT	60.16	228	183	410	TACCGGTGCTTATGTGCAGT	59.389	GCACGAATGCGGTTTATTGAGT	60.16	229	182	410	CCAACGTTTCGTCACTCGTG	59.771	ACCAATCAGACCAGGCTTTT	57.317	213	108	320
Cluster-33795.0	(TAA)5	250	264	TCATGCCGCCATACAACTGT	60.036	ACACGAGAGTTCCTTGTCACA	59.245	172	128	299	TCATGCCGCCATACAACTGT	60.036	ACACACGAGAGTTCCTTGTCA	59.245	174	128	301	CATGCCGCCATACAACTGTC	59.622	ACACGAGAGTTCCTTGTCACA	59.245	171	129	299
Cluster-3381.0	(CA)6	51	62	GCCCATGCAAATACAGAATCAA	57.61	ACTGCAAGGGAGAGGGATCA	60.253	279	0	278	GCCCATGCAAATACAGAATCAAA	58.242	ACTGCAAGGGAGAGGGATCA	60.253	279	0	278	GCCCATGCAAATACAGAATCAA	57.61	CTGCAAGGGAGAGGGATCAA	59.085	278	0	277
Cluster-33829.0	(AT)6	309	320	ACAAATTTTGGTTGCATTGTGTT	57.106	GCTTCTTCACCAAACCGCAC	60.318	179	258	436	AACAAATTTTGGTTGCATTGTGT	57.106	GCTTCTTCACCAAACCGCAC	60.318	180	257	436	ACAAATTTTGGTTGCATTGTGTT	57.106	TTGCTTCTTCACCAAACCGC	59.616	181	258	438
Cluster-33851.0	(CA)7	79	92	CCTGTCGACTGCTAAGCCAT	59.823	ACTGTTGGGCTGTCTGTGAC	60.179	243	46	288	GGATGAGACCTGTCGACTGC	60.179	ACTGTTGGGCTGTCTGTGAC	60.179	251	38	288	CCTGTCGACTGCTAAGCCAT	59.823	GGCTGTCTGTGACCCTACAG	59.752	236	46	281
Cluster-33852.0	(TG)6	908	919	TCTTGACATCTGTGGTTGCCA	59.857	TGGATACACTCATACACTCATGAA	57.21	155	829	983	GGTTTGTCAACCCACAGCTAC	59.393	TGGATACACTCATACACTCATGAA	57.21	213	771	983	CTTGACATCTGTGGTTGCCA	58.392	TGGATACACTCATACACTCATGAA	57.21	154	830	983
Cluster-33916.0	(AC)6	1047	1058	TCGGGTTAAACTATGTGGGGC	60.065	ACCATGATCACATTGAAGTGGT	57.962	258	896	1153	TGATGTGGTTGGTTTTCGGG	58.677	ACCATGATCACATTGAAGTGGT	57.962	273	881	1153	GATGTGGTTGGTTTTCGGGT	58.676	ACCATGATCACATTGAAGTGGT	57.962	272	882	1153
Cluster-33964.0	(GT)6	172	183	GGGAAGTGAAAGCTCAACGC	59.761	TAAACCTGACACCGTCCAGC	59.966	196	83	278	GGGAAGTGAAAGCTCAACGC	59.761	CCCTAAACCTGACACCGTCC	60.037	199	83	281	GGGAAGTGAAAGCTCAACGC	59.761	TGCAGTTGATCCCATGCTGT	59.961	260	83	342
Cluster-3399.0	(GT)6	228	239	TCGTACCAGGATTGTGTGTGT	59.31	AGCAAATGGGTCTCCTTGCA	59.887	110	200	309	CGTACCAGGATTGTGTGTGTG	59.202	AGCAAATGGGTCTCCTTGCA	59.887	109	201	309	CGTACCAGGATTGTGTGTGT	57.836	AGCAAATGGGTCTCCTTGCA	59.887	109	201	309
Cluster-33997.0	(AC)6	212	223	TTGCCAGATCTAGCTTCGGT	58.805	ACCCCTAGCTGAGAACCACT	59.883	172	91	262	TTTGCCAGATCTAGCTTCGGT	59.445	ACCCCTAGCTGAGAACCACT	59.883	173	90	262	TTGCCAGATCTAGCTTCGGT	58.805	CCCTAGCTGAGAACCACTGG	59.461	170	91	260
Cluster-33997.1	(CA)6	379	390	ACAGCCAAGATGTTAGAGGTCA	59.094	TGAGTGTATTTGTGGCTAATAACAA	57.012	145	275	419	ACAGCCAAGATGTTAGAGGTCA	59.094	TGAGTGTATTTGTGGCTAATAACAAA	57.602	145	275	419	AACAGCCAAGATGTTAGAGGTCA	59.672	TGAGTGTATTTGTGGCTAATAACAA	57.012	146	274	419
Cluster-34044.0	(TCA)5	264	278	GCGAGGGTCACAAATCTGGA	60.036	CACAAAGGTGGAGTGTGCTTG	59.934	118	219	336	GGAGGACAGAAGAAGGCGAC	60.109	CACAAAGGTGGAGTGTGCTTG	59.934	138	199	336	GCCGTACAGGTATCGCACAT	60.249	CACAAAGGTGGAGTGTGCTTG	59.934	159	178	336
Cluster-34053.2	(TAT)5	1054	1068	AGCAATAATCTGGATTAAAACATCGA	57.549	AGAATGAAACAACCAAGAACAAACA	58.304	249	995	1243	AGCAATAATCTGGATTAAAACATCGA	57.549	GAATGAAACAACCAAGAACAAACA	57.04	248	995	1242	AGCAATAATCTGGATTAAAACATCGAA	58.097	AGAATGAAACAACCAAGAACAAACA	58.304	249	995	1243
Cluster-34073.0	(TTC)5	170	184	AGTTGTTTTGCTGCCATGTACT	59.042	AACCGGAACAGGTCAACAGG	60.179	187	35	221	AAGTTGTTTTGCTGCCATGT	57.014	AACCGGAACAGGTCAACAGG	60.179	188	34	221	AAAGTTGTTTTGCTGCCATGT	57.735	AACCGGAACAGGTCAACAGG	60.179	189	33	221
Cluster-34093.0	(CA)6	360	371	TGCATGAGTAGGAGCAAAAATGG	59.555	ACTCCTGACATTGACTGTAGTAAA	57.334	198	213	410	TGCATGAGTAGGAGCAAAAATGG	59.555	TTTACTCCTGACATTGACTGTAGT	57.334	201	213	413	GCATGAGTAGGAGCAAAAATGGT	59.555	ACTCCTGACATTGACTGTAGTAAA	57.334	197	214	410
Cluster-34106.0	(TG)7	260	273	TTTGTGAGCCATTGCACGTG	59.969	CGTCCATCTACAACAGCTGC	58.998	267	63	329	TTTGTGAGCCATTGCACGTG	59.969	ACCGTCCATCTACAACAGCTG	60.067	269	63	331	TTTGTGAGCCATTGCACGTG	59.969	ACCGTCCATCTACAACAGCT	58.733	269	63	331
Cluster-34112.0	(AC)6	1125	1136	TGGCAGCTATGGAGTCAGGA	60.326	TGTGCTTATGTAAAGAAGTCAAAGAA	57.555	146	1052	1197	TGCATGGGAGTGACTTCTGG	59.674	TGTGCTTATGTAAAGAAGTCAAAGAA	57.555	248	950	1197	CAGGCACGTTTCTCATACGC	59.63	TGTGCTTATGTAAAGAAGTCAAAGAA	57.555	100	1098	1197
Cluster-34113.0	(GC)7	340	353	TGCCAGCTACAGGATAACGT	58.808	CGACCTACTCGCAGATACACT	59.059	196	241	436	TGCCAGCTACAGGATAACGTT	59.447	CGACCTACTCGCAGATACACT	59.059	196	241	436	TGCCAGCTACAGGATAACGT	58.808	CGACCTACTCGCAGATACACTT	59.645	196	241	436
Cluster-34150.0	(AC)6	206	217	TGCTCACCAACTACGCAACA	60.179	TCCTGTAGGAGCTGGAAAGGT	60.203	150	159	308	TGCTCACCAACTACGCAACA	60.179	GTCCTGTAGGAGCTGGAAAGG	59.792	151	159	309	TGCTCACCAACTACGCAACA	60.179	CCTGTAGGAGCTGGAAAGGT	58.72	149	159	307
Cluster-34218.0	(CA)7	714	727	TTACAATACGCGTGTGCTCG	59.014	GCAGCTTCTCCTATGTCTCCA	59.241	238	691	928	TTACAATACGCGTGTGCTCG	59.014	AGCAGCTTCTCCTATGTCTCC	58.961	239	691	929	TTTACAATACGCGTGTGCTCG	59.613	GCAGCTTCTCCTATGTCTCCA	59.241	239	690	928
Cluster-34236.0	(TG)8	229	244	TGTCAATGCAAACTGTTGTTGA	57.553	GCTTGATGTCAGGCACCAGT	60.607	225	105	329	TGATGTCAATGCAAACTGTTGT	57.348	GCTTGATGTCAGGCACCAGT	60.607	228	102	329	TGATGTCAATGCAAACTGTTGTTG	59.195	GCTTGATGTCAGGCACCAGT	60.607	228	102	329
Cluster-34260.0	(GCT)6	314	331	TAGCTCTGAGGGAGGCAGAA	59.664	ACTGCACATATTTTGTTCCAAGT	57.21	196	251	446	TCTGAGGGAGGCAGAAGAGT	59.589	ACTGCACATATTTTGTTCCAAGT	57.21	192	255	446	ATAGCTCTGAGGGAGGCAGA	59.44	ACTGCACATATTTTGTTCCAAGT	57.21	197	250	446
Cluster-3427.0	(ATT)5	310	324	TGCTGCCAATCTTGCTGGTA	59.962	GGAACATACGAACATTACTTGTGCT	59.878	269	104	372	TGCTGCCAATCTTGCTGGTA	59.962	GGAACATACGAACATTACTTGTGC	58.678	269	104	372	TGCTGCCAATCTTGCTGGTA	59.962	ACGAACATTACTTGTGCTTTTCA	57.507	262	104	365
Cluster-34295.0	(ATT)6	394	411	TGGGCAATGAAACAAGGTGA	57.921	AGAGAACAGAAGAGTACAAAGAGT	57.03	258	185	442	TGGGCAATGAAACAAGGTGAA	58.607	AGAGAACAGAAGAGTACAAAGAGT	57.03	258	185	442	TGGGCAATGAAACAAGGTGA	57.921	AAGAGAACAGAAGAGTACAAAGAGT	57.645	259	185	443
Cluster-34354.0	(ATT)5	513	527	GAACTGTGTGTGTGTACGCG	59.771	TGTGAAGGAAAGCCACTCAA	57.273	129	427	555	GAACTGTGTGTGTGTACGCG	59.771	TTGTGAAGGAAAGCCACTCA	57.273	130	427	556	CGTGTGCCCATGAGGTGTAA	60.321	TGTGAAGGAAAGCCACTCAA	57.273	101	455	555
Cluster-34363.0	(AC)6	870	881	TGAATAACATATTTGCAACGTAACGT	58.48	ACGCTACCTCTCTATCCTTCTCT	59.607	192	726	917	TGAATAACATATTTGCAACGTAACGT	58.48	ACCTCTCTATCCTTCTCTACCCC	59.6	187	726	912	CTGAATAACATATTTGCAACGTAACGT	59.309	ACGCTACCTCTCTATCCTTCTCT	59.607	193	725	917
Cluster-34366.0	(CA)6	1802	1813	GCAGTGCTGATGTTTGTGCA	59.969	TGCAGCCTTTACAAAATTGTCA	57.338	265	1610	1874	CGATGATGGTTGCAGCAGTG	59.902	TGCAGCCTTTACAAAATTGTCA	57.338	279	1596	1874	GCAGTGCTGATGTTTGTGCA	59.969	GTTGCAGCCTTTACAAAATTGTCA	59.192	267	1610	1876
Cluster-34369.0	(CA)6	582	593	AGACCTGTGCAATGCCAAGA	59.889	CCACTTGCAAATCGTCTAGCC	59.602	163	491	653	ACCTGTGCAATGCCAAGAGT	60.179	CCACTTGCAAATCGTCTAGCC	59.602	161	493	653	CAGACCTGTGCAATGCCAAG	59.757	CCACTTGCAAATCGTCTAGCC	59.602	164	490	653
Cluster-34372.0	(AG)6	28	39	GAGGGAGAGAGGGAGAGGG	59.458	CCTGTTTGTTGACCTTGGCA	58.89	224	1	224	GGAGGGAGAGAGGGAGAGG	59.458	CCTGTTTGTTGACCTTGGCA	58.89	225	0	224	GAGGGAGAGAGGGAGAGGG	59.458	TCCTGTTTGTTGACCTTGGCA	60.341	225	1	225
Cluster-34382.0	(TG)6	351	362	AGTATTCAAATGCGCCCAGT	57.871	ACTATGCCTTACAGTGCTCTCA	58.9	204	314	517	AGTATTCAAATGCGCCCAGT	57.871	AACTATGCCTTACAGTGCTCTCA	59.484	205	314	518	AGTATTCAAATGCGCCCAGT	57.871	TCAACTATGCCTTACAGTGCTCT	59.484	207	314	520
Cluster-34389.0	(GT)6	365	376	GCAAAAGTCGCCGCTTGTAA	60.041	CTGCCGCATGAAAGCATTGT	60.109	198	320	517	GCAAAAGTCGCCGCTTGTAA	60.041	ACTGCCGCATGAAAGCATTG	60.109	199	320	518	GCAAAAGTCGCCGCTTGTAA	60.041	GACTGCCGCATGAAAGCATT	59.828	200	320	519
Cluster-34390.1	(TGT)5	439	453	CAACGGGCGCATTACTAACG	59.974	GAACACATGCTGTACTGCGC	60.179	184	341	524	GTATTGTCACGTGGGAGGGG	60.108	GAACACATGCTGTACTGCGC	60.179	220	305	524	CGTATTCATACAACGGGCGC	59.769	GAACACATGCTGTACTGCGC	60.179	194	331	524
Cluster-34427.0	(GT)6	58	69	GCCGTGTAGTACTACAGGCC	59.898	TAAACCCAGCCACCTGACAC	59.89	105	10	114	GCCGTGTAGTACTACAGGCC	59.898	GTAAACCCAGCCACCTGACA	59.89	106	10	115	GCCGTGTAGTACTACAGGCC	59.898	TGTAAACCCAGCCACCTGAC	59.89	107	10	116
Cluster-34436.0	(AAT)5	861	875	GCCACCTGTATACCAGATCACA	59.566	TCACAAGATCTTCCCATCCCT	58.149	270	758	1027	ACCAGATCACAAAACACTGCA	58.346	TCACAAGATCTTCCCATCCCT	58.149	259	769	1027	AGCCACCTGTATACCAGATCAC	59.299	TCACAAGATCTTCCCATCCCT	58.149	271	757	1027
Cluster-34468.0	(TAA)5	1545	1559	TCGCCTACTTGATCGCATCT	58.967	GTGCAAGTACAGGGCATCCA	60.322	140	1493	1632	TCGCCTACTTGATCGCATCT	58.967	TGTGCAAGTACAGGGCATCC	60.322	141	1493	1633	TGGTAACAGGTTCATGGGCT	58.928	GTGCAAGTACAGGGCATCCA	60.322	172	1461	1632
Cluster-34480.0	(GC)7	940	953	TGCTGCAAAAACACGATCGT	59.34	CTCGTCGGTTTGGAGGGAAA	59.966	194	895	1088	TGCTGCAAAAACACGATCGT	59.34	TGCCACTTCTGTCTGGTGTC	59.893	217	895	1111	TGCTGCAAAAACACGATCGT	59.34	TTGGAGGGAAAAGCGTGTGT	60.107	185	895	1079
Cluster-34487.0	(AC)6	189	200	CAGATTGTGATGCCCTGGGT	60.034	ACAGCTTGCACAAGTACCTGT	60.134	213	21	233	CAGATTGTGATGCCCTGGGT	60.034	AGCTTGCACAAGTACCTGTCA	59.859	211	21	231	CAGATTGTGATGCCCTGGGT	60.034	GCTTGCACAAGTACCTGTCAC	59.736	210	21	230
Cluster-34501.0	(TG)6	661	672	ACCACACATACACTTATGAGCA	57.448	TCTTGCTGTGTTCCAGAAGGT	59.51	218	634	851	CAACCACACATACACTTATGAGCA	59.305	TCTTGCTGTGTTCCAGAAGGT	59.51	220	632	851	ACAACCACACATACACTTATGAGC	59.305	TCTTGCTGTGTTCCAGAAGGT	59.51	221	631	851
Cluster-34511.0	(TG)6	379	390	CACACACAAGTAGAGGTACCCC	60.028	CAACCCTGCTGATTTTGCGT	59.685	273	345	617	ACACACAAGTAGAGGTACCCCT	60.158	CAACCCTGCTGATTTTGCGT	59.685	272	346	617	ACACACAAGTAGAGGTACCCC	58.745	CAACCCTGCTGATTTTGCGT	59.685	272	346	617
Cluster-34529.0	(ATT)5	255	269	CCTCCAGAAATGAGGTGAGCA	59.72	CCTGATGATGTGAGCAGCCA	60.107	155	188	342	CCTCCAGAAATGAGGTGAGCA	59.72	TCCTGATGATGTGAGCAGCC	59.82	156	188	343	CCTCCAGAAATGAGGTGAGC	57.964	CCTGATGATGTGAGCAGCCA	60.107	155	188	342
Cluster-34560.0	(ATT)5	533	547	ACTGGCGTGTGTCTTTGTCA	60.108	AGAGAAGGCTCAGTTTGTCTACA	59.102	115	497	611	TCGGACTTAGGACTGGCAGT	60.252	AGAGAAGGCTCAGTTTGTCTACA	59.102	150	462	611	ACTCGGACTTAGGACTGGCA	60.252	AGAGAAGGCTCAGTTTGTCTACA	59.102	152	460	611
Cluster-34566.0	(GT)6	161	172	TGTGTGTGGCTACGTTGGAC	60.531	TGCAAGAATTGTCTGAAGGGA	57.493	133	121	253	GTGTGTGTGGCTACGTTGGA	60.531	TGCAAGAATTGTCTGAAGGGA	57.493	134	120	253	AGTGTGTGTGGCTACGTTGG	60.532	TGCAAGAATTGTCTGAAGGGA	57.493	135	119	253
Cluster-34607.0	(AG)8	446	461	AGTGTATGTTTGGGGAAGGGA	58.646	GCTTTAAATGATGCCCCACAGA	59.24	171	422	592	AGTGTATGTTTGGGGAAGGGA	58.646	GAGCTTTAAATGATGCCCCACA	59.24	173	422	594	AGTGTATGTTTGGGGAAGGGA	58.646	TGAGCTTTAAATGATGCCCCAC	59.24	174	422	595
Cluster-34632.0	(ATC)5	569	583	GACCACATAATGCGTGCGTG	60.248	CACATGGCTGCACCCAAAAA	59.894	266	523	788	CAGCCACGTAAAGCGAACAG	59.836	AGCCGTTCAGAACCAGTACC	59.679	197	441	637	GACCACATAATGCGTGCGTG	60.248	AGCCGTTCAGAACCAGTACC	59.679	115	523	637
Cluster-3464.0	(CTT)5	274	288	AGCTTCATGTGCGTGTACGA	60.039	ACTTGTGGGGTTGGAACAGG	60.106	241	87	327	AGCTTCATGTGCGTGTACGA	60.039	AGGTTGGACTTGTGGGGTTG	60.106	248	87	334	AGCTTCATGTGCGTGTACGA	60.039	GGACTTGTGGGGTTGGAACA	60.106	243	87	329
Cluster-34647.0	(GT)6	598	609	AAATTGTCCATGGGCAGGGT	59.883	TGACAAAGCTCACATCGCAA	58.408	124	567	690	AAATTGTCCATGGGCAGGGT	59.883	ATGACAAAGCTCACATCGCA	58.188	125	567	691	AAATTGTCCATGGGCAGGGT	59.883	TGACAAAGCTCACATCGCAAA	59.054	124	567	690
Cluster-34648.0	(TA)8	50	65	AAAACTGTATTCTGCATTTGTTGTTT	57.509	CGGCAATTAGTGTTAGCCTGG	59.329	196	13	208	TGTTAAAACTGTATTCTGCATTTGTTG	57.971	CGGCAATTAGTGTTAGCCTGG	59.329	200	9	208	GTTAAAACTGTATTCTGCATTTGTTGT	57.97	CGGCAATTAGTGTTAGCCTGG	59.329	199	10	208
Cluster-34656.0	(AC)6	421	432	CCCCCTCCCGTAGAATAGCT	60.179	GGAAGTGTTATGCCGAATCGC	60.004	243	291	533	CCCCCTCCCGTAGAATAGCT	60.179	GTGTTATGCCGAATCGCTGT	58.993	239	291	529	CCCCCTCCCGTAGAATAGCT	60.179	AGTGTTATGCCGAATCGCTG	58.71	240	291	530
Cluster-34685.0	(TG)6	135	146	AGCAAGCTGAGAGAGTTTGTGT	60.159	AGTCCTGGCCTAGCTATCGT	59.814	168	108	275	GCAAGCTGAGAGAGTTTGTGT	58.783	AGTCCTGGCCTAGCTATCGT	59.814	167	109	275	AGCAAGCTGAGAGAGTTTGTGT	60.159	TCCTGGCCTAGCTATCGTCT	59.521	166	108	273
Cluster-34692.0	(TG)6	62	73	GCCCATGAGCTACCACCATA	59.235	CACATATGCACACATACACACACA	59.846	219	33	251	GCCCATGAGCTACCACCATA	59.235	CACACATATGCACACATACACACA	59.846	221	33	253	GCCCATGAGCTACCACCATA	59.235	ACACATATGCACACATACACACAC	59.846	220	33	252
Cluster-34696.0	(AC)6	336	347	AGAAGGGCATCACCTGTTGT	59.226	CTTCACGTACTTCCCCTCGG	59.827	121	285	405	GGGCATCACCTGTTGTTAGC	59.189	CTTCACGTACTTCCCCTCGG	59.827	117	289	405	AGAAGGGCATCACCTGTTGT	59.226	CCTCGGCTGAGCTAATGGTC	60.25	107	285	391
Cluster-34729.1	(CA)6	332	343	AGACCAAACTGACCAACCCA	59.077	CCACTGGTATCCACTGGCAA	59.672	108	271	378	AGACCAAACTGACCAACCCA	59.077	AACCACTGGTATCCACTGGC	59.672	110	271	380	AGACCAAACTGACCAACCCA	59.077	GGTATCCACTGGCAATGGCA	60.396	103	271	373
Cluster-34813.0	(TG)6	1580	1591	CTGCCGACTGCCAGTTCTAT	59.823	AGTCAAGAAAATTGGCCTACGC	59.512	279	1422	1700	CTGCCGACTGCCAGTTCTAT	59.823	GTCAAGAAAATTGGCCTACGC	58.136	278	1422	1699	CTGCCGACTGCCAGTTCTAT	59.823	CGAGTTTTGTTGCTGTTATCGC	59.098	208	1422	1629
Cluster-34822.0	(CT)6	393	404	CTGACACACCTTCACCGGAA	59.894	TCTTTCGGTCGGTTAAGGCT	59.029	266	330	595	ATCTGACACACCTTCACCGG	59.678	TCTTTCGGTCGGTTAAGGCT	59.029	268	328	595	CTGACACACCTTCACCGGAA	59.894	TTCTTTCGGTCGGTTAAGGCT	59.655	267	330	596
Cluster-34832.0	(TTC)5	734	748	ATGTCTACAGGAGGCTGGCT	60.326	AAGACAGAGATGGTGGCAGC	60.036	143	671	813	ATGTCTACAGGAGGCTGGCT	60.326	GAACGGGTCATGGGACTCAG	60.108	111	671	781	ATGTCTACAGGAGGCTGGCT	60.326	CAGAGATGGTGGCAGCAGTT	60.322	139	671	809
Cluster-34841.0	(AT)6	2393	2404	TGAAGTTGTAGTCAGACAGCACT	59.615	ACTCAAACTCAGGCACCCAC	60.179	260	2357	2616	TGAAGTTGTAGTCAGACAGCACT	59.615	ACACTCAAACTCAGGCACCC	60.179	262	2357	2618	TGAAGTTGTAGTCAGACAGCACT	59.615	CACTCAAACTCAGGCACCCA	60.179	261	2357	2617
Cluster-34843.1	(AC)6	1074	1085	TCTCAAGTTCAGTTGACTGTAGCT	59.658	TCATTCACACACACTCAATGCA	58.787	280	886	1165	TCAGTTGACTGTAGCTATCAGGA	58.4	TCATTCACACACACTCAATGCA	58.787	272	894	1165	TCTCAAGTTCAGTTGACTGTAGC	58.378	TCATTCACACACACTCAATGCA	58.787	280	886	1165
Cluster-34877.0	(TAC)5	337	351	TATCGTCAGCCAAGTTCGCT	59.469	TCTACCTCCATCTGTTGGTTGT	58.752	273	242	514	GCCAAGTTCGCTGCAGTAGA	60.671	TCTACCTCCATCTGTTGGTTGT	58.752	265	250	514	AGCCAAGTTCGCTGCAGTAG	60.672	TCTACCTCCATCTGTTGGTTGT	58.752	266	249	514
Cluster-34897.0	(CA)7	1171	1184	GGCCCAGATCAGGTGATACG	59.966	CACATTGCTAAGTGACCACAGT	58.859	266	1117	1382	GGCCCAGATCAGGTGATACG	59.966	TCACATTGCTAAGTGACCACAGT	60.181	267	1117	1383	GATGTCAGGCCCAGATCAGG	59.892	CACATTGCTAAGTGACCACAGT	58.859	273	1110	1382
Cluster-34900.1	(CA)7	436	449	AGTCTTTCTGTTGGGCATTGA	57.772	ACTAAACATAAATCGTGATCAATGGT	57.494	207	303	509	AGTCTTTCTGTTGGGCATTGAA	58.435	ACTAAACATAAATCGTGATCAATGGT	57.494	207	303	509	AGTCTTTCTGTTGGGCATTGA	57.772	ACATAAATCGTGATCAATGGTATTCT	57.091	202	303	504
Cluster-34905.0	(AC)7	155	168	TGTGCTGCATATCCAAGCGT	60.393	TGACACCGTGGAGTGAACAA	59.462	245	31	275	TGTGCTGCATATCCAAGCGT	60.393	TTGACACCGTGGAGTGAACA	59.462	246	31	276	TGTGCTGCATATCCAAGCGT	60.393	ACATTGACACCGTGGAGTGA	59.244	249	31	279
Cluster-34911.0	(TG)7	333	346	GACAGGACTTGGGTTACCTGG	59.997	AGGACAGTCATGCGTGGTTT	59.891	265	116	380	GACAGGACTTGGGTTACCTGG	59.997	AAGGACAGTCATGCGTGGTT	59.891	266	116	381	GACAGGACTTGGGTTACCTGG	59.997	AAAGGACAGTCATGCGTGGT	59.891	267	116	382
Cluster-34931.0	(AC)7	327	340	TTGGCATTGGTGTACCTGCA	60.179	AGATGAAACGTGCTATCCTGGT	59.498	184	232	415	TTGGCATTGGTGTACCTGCA	60.179	ACGTGCTATCCTGGTTTTGT	57.439	177	232	408	TTGGCATTGGTGTACCTGCA	60.179	TGAAACGTGCTATCCTGGTT	57.149	181	232	412
Cluster-34935.0	(AC)7	328	341	CGTGCCAGACATCTTCAGTT	58.199	TCACTTGGTACTCATTAGTTAGTGT	57.465	280	90	369	CGTGCCAGACATCTTCAGTTT	58.854	TCACTTGGTACTCATTAGTTAGTGT	57.465	280	90	369	CGTGCCAGACATCTTCAGTTTT	59.45	TCACTTGGTACTCATTAGTTAGTGT	57.465	280	90	369
Cluster-34939.2	(CA)7	387	400	ACATCAAAGAGAGGCTTGCCA	59.926	AGTGAGAGTCGACCCAGAAGT	60.203	218	265	482	ACATCAAAGAGAGGCTTGCCA	59.926	GTGAGAGTCGACCCAGAAGT	58.751	217	265	481	TCAAAGAGAGGCTTGCCATCA	59.648	AGTGAGAGTCGACCCAGAAGT	60.203	215	268	482
Cluster-34995.0	(TG)7	2236	2249	GTGTGTGTGAGGGGGTGTTA	59.529	AGGCCTATATACAGCCTACAGG	58.286	187	2134	2320	TAAGTGTGTGTGAGGGGGTG	59.238	AGGCCTATATACAGCCTACAGG	58.286	190	2131	2320	TGTAAGTGTGTGTGAGGGGG	59.238	AGGCCTATATACAGCCTACAGG	58.286	192	2129	2320
Cluster-35003.0	(AT)6	260	271	ACGTCTAGGCATGCAACACA	59.965	CATGGTTGCTCACACTGATGT	58.843	142	209	350	ACGTCTAGGCATGCAACACA	59.965	CTCATGGTTGCTCACACTGA	57.826	144	209	352	ACGTCTAGGCATGCAACACA	59.965	TCATGGTTGCTCACACTGATGT	60.225	143	209	351
Cluster-35027.0	(TG)7	812	825	ACAGCTGGGAGTAGGCTTTG	59.674	TGGAAATTCAAACATCAACTGCT	57.466	162	693	854	AGTACAGCTGGGAGTAGGCT	59.663	TGGAAATTCAAACATCAACTGCT	57.466	165	690	854	CAGCTGGGAGTAGGCTTTGA	59.385	TGGAAATTCAAACATCAACTGCT	57.466	161	694	854
Cluster-35027.0	(CA)6	541	552	TGGTGTGTGCAGAATTGACA	57.95	CAAAGCCTACTCCCAGCTGT	59.674	220	493	712	TGGTGTGTGCAGAATTGACA	57.95	AGCCTACTCCCAGCTGTACT	59.663	217	493	709	TGGTGTGTGCAGAATTGACA	57.95	TCAAAGCCTACTCCCAGCTG	59.385	221	493	713
Cluster-35036.0	(TTA)6	324	341	TGGCCTGTGTGCTGCTATAG	59.821	TGCGAGAAACGGCAACAAAG	59.971	212	172	383	CTGGCCTGTGTGCTGCTATA	59.821	TGCGAGAAACGGCAACAAAG	59.971	213	171	383	GGCCTGTGTGCTGCTATAGT	59.821	TGCGAGAAACGGCAACAAAG	59.971	211	173	383
Cluster-35063.0	(TAA)5	823	837	CCTTGCAGAGGCTTTCGAGA	60.037	TGTTTCCAAGTGCTGTTCTAGT	57.849	222	667	888	TCCTTGCAGAGGCTTTCGAG	60.037	TGTTTCCAAGTGCTGTTCTAGT	57.849	223	666	888	CCTTGCAGAGGCTTTCGAGA	60.037	AGTTTTGTTTCCAAGTGCTGTTCT	59.779	227	667	893
Cluster-35126.0	(AC)7	718	731	CTGCAAGAGGACAGCTGACA	59.966	CTGTGAGTCCAGCTGTGCTC	60.67	179	647	825	CTGCAAGAGGACAGCTGACA	59.966	GTCCAGCTGTGCTCTATGGA	59.173	173	647	819	CTGCAAGAGGACAGCTGACA	59.966	AGTCCAGCTGTGCTCTATGG	59.171	174	647	820
Cluster-35130.1	(TGG)5	774	788	ACATGCCCATTGACCCTAGC	60.107	AGGAATTTCAGTACAACAAGCTTCA	59.172	280	575	854	CCCTAGCTGTGAGTTCCTGC	60.108	AGGAATTTCAGTACAACAAGCTTCA	59.172	267	588	854	ATGCCCATTGACCCTAGCTG	59.816	AGGAATTTCAGTACAACAAGCTTCA	59.172	278	577	854
Cluster-35135.0	(TCA)5	389	403	CAGTCGTCAGAGTGGCAGTC	60.388	ATCAGCTCACATGCACAACG	59.199	133	359	491	GTGAGGGATGCATGATGGACA	60.134	CCACATGGCGATCCTCTCTG	60.25	132	325	456	AGTGAGGGATGCATGATGGAC	59.858	CCACATGGCGATCCTCTCTG	60.25	133	324	456
Cluster-3514.0	(CA)6	224	235	TCGGGACCGACGTTAAACTG	60.039	TATGGTTTGGTGCGAACGGA	59.965	233	181	413	TAAAACACAGCCGTTCGGGA	59.894	TATGGTTTGGTGCGAACGGA	59.965	247	167	413	TCGGGACCGACGTTAAACTG	60.039	GGAATGCGAACGGACAACAG	59.834	216	181	396
Cluster-35153.0	(TG)6	491	502	TTTTGGACCACGGCAAGAAA	58.525	GCTGTGTACAGGTCGTTTGC	59.765	169	447	615	TTTGGACCACGGCAAGAAAT	58.301	GCTGTGTACAGGTCGTTTGC	59.765	168	448	615	ATTTTGGACCACGGCAAGAA	58.301	GCTGTGTACAGGTCGTTTGC	59.765	170	446	615
Cluster-35216.0	(AG)9	69	86	TGCACATACACACCATGGGT	59.596	AGACTACAAATGCTGTTGATTCACT	59	271	13	283	TGCACATACACACCATGGGT	59.596	TGACACAATTCTGTTATGGTCTCTCT	60.014	108	13	120	TGCACATACACACCATGGGT	59.596	TGACACAATTCTGTTATGGTCTCT	57.886	108	13	120
Cluster-35226.1	(AT)6	1213	1224	TCCACTCATCAGCCCCTACA	59.957	ATAGGTCTGCGGGTGATTGC	60.179	228	1184	1411	TCCACTCATCAGCCCCTACA	59.957	GCATAGGTCTGCGGGTGATT	60.179	230	1184	1413	TCATCAGCCCCTACAACTGC	59.747	ACCTGTTGACATGCCATGGT	59.887	279	1189	1467
Cluster-35232.0	(GCT)6	193	210	AAACTGCCTGCTTTCCAACG	59.615	AGTGGAGGAGACCAGTGCTA	59.59	255	156	410	TGCCTGCTTTCCAACGACTA	59.605	AGTGGAGGAGACCAGTGCTA	59.59	251	160	410	AAACTGCCTGCTTTCCAACG	59.615	AAGTGGAGGAGACCAGTGCT	60.473	256	156	411
Cluster-35245.1	(GAA)5	39	53	TGCCTGTGTGTAGCATTGAGT	59.928	CACTACAGTCTGCGGCCAAT	60.392	268	8	275	TGCCTGTGTGTAGCATTGAGT	59.928	TTTCCCCCACTACAGTCTGC	59.309	275	8	282	TGCCTGTGTGTAGCATTGAGT	59.928	CACTACAGTCTGCGGCCAA	60.005	268	8	275
Cluster-35260.0	(TG)7	1012	1025	CGGGGTTCCTTGGACGTTAA	59.965	ATTAGCGCTGACAGGCTGAA	59.75	255	961	1215	CGGGGTTCCTTGGACGTTAA	59.965	GCGCTGACAGGCTGAACTAT	60.461	251	961	1211	CGGGGTTCCTTGGACGTTAA	59.965	TTAGCGCTGACAGGCTGAAC	60.671	254	961	1214
Cluster-35260.1	(TGA)5	1841	1855	AGTGGTGATAACGTGACGCC	60.389	CGAGGAAATTCGACATGGGGA	60.135	257	1814	2070	AGTGGTGATAACGTGACGCC	60.389	CGAGGAAATTCGACATGGGG	58.7	257	1814	2070	AGTGGTGATAACGTGACGCC	60.389	ACGAGGAAATTCGACATGGGG	60.407	258	1814	2071
Cluster-35267.0	(GT)6	309	320	TATGTGCTGACCAACTCGGG	59.751	ATCGTGTGCGGCATATTTCG	59.418	228	207	434	GCTGACCAACTCGGGTTTGA	60.534	ATCGTGTGCGGCATATTTCG	59.418	223	212	434	TGCTGACCAACTCGGGTTTG	60.818	ATCGTGTGCGGCATATTTCG	59.418	224	211	434
Cluster-35277.0	(AC)6	354	365	TGCACACGTTTGCCGATATG	59.554	GGCTCAAGATCACCCACACA	59.963	264	184	447	CATGCACACGTTTGCCGATA	59.554	GGCTCAAGATCACCCACACA	59.963	266	182	447	CACACGTTTGCCGATATGCT	59.273	GGCTCAAGATCACCCACACA	59.963	262	186	447
Cluster-35283.0	(ACC)5	986	1000	GGATGGTGGTGGTCCTCTTG	60.035	GGCCACGAAGGGATGAAAGA	60.035	185	898	1082	GGATGGTGGTGGTCCTCTTG	60.035	GGCGACATGGTGAAAGAGGA	60.036	131	898	1028	GGATGGTGGTGGTCCTCTTG	60.035	CACCATTCACAATCGCGACC	59.903	207	898	1104
Cluster-35295.0	(TA)6	328	339	TGAGTTGCTGCTATGTTTGGC	59.459	ACCTGTCCATTTGGCCCAAA	60.105	191	197	387	TGAGTTGCTGCTATGTTTGGC	59.459	CCTGTCCATTTGGCCCAAAC	59.679	190	197	386	GAGTTGCTGCTATGTTTGGCT	59.185	ACCTGTCCATTTGGCCCAAA	60.105	190	198	387
Cluster-35305.0	(TCT)5	763	777	TCACTTACGAGTCTGTGCACT	59.046	CATGTGGGGTTGGGACATGA	59.961	174	658	831	ACTTACGAGTCTGTGCACTTGT	59.899	CATGTGGGGTTGGGACATGA	59.961	172	660	831	GTCAAAGTTTGATAGCCCCAGC	59.836	CATGTGGGGTTGGGACATGA	59.961	236	596	831
Cluster-35311.0	(TG)6	1425	1436	TCAGTGTCAGATTTCAACTGAAACA	59.12	ACTGACAGAACGCAAAATGTACA	59.125	211	1320	1530	TCAGTGTCAGATTTCAACTGAAACA	59.12	TCAGTGTATGCATGCAAATCACT	58.988	243	1320	1562	CAGTGTCAGATTTCAACTGAAACA	57.877	ACTGACAGAACGCAAAATGTACA	59.125	210	1321	1530
Cluster-35319.0	(ACC)5	342	356	GCGGGGATCTTTAGCTCTCC	59.966	AGGAGCAAGATCAAAGGCAAGA	59.959	128	315	442	GGCGGGGATCTTTAGCTCTC	59.966	AGGAGCAAGATCAAAGGCAAGA	59.959	129	314	442	GCGGGGATCTTTAGCTCTCC	59.966	GGAAAGGAGCAAGATCAAAGGC	59.835	132	315	446
Cluster-35344.0	(GA)8	586	601	CTGTGTGTGTTTAGCCGTGC	60.041	ACCGGTTGTAATACACAGTGCA	60.224	147	559	705	CTGTGTGTGTTTAGCCGTGC	60.041	CCGGTTGTAATACACAGTGCA	58.581	146	559	704	CTGTGTGTGTTTAGCCGTGC	60.041	ACCGGTTGTAATACACAGTGC	58.58	147	559	705
Cluster-35396.0	(TG)6	133	144	GGCCACAAACACACCAAGTC	59.898	TGAGTGACCAGAGTTTCAAGGT	59.228	184	44	227	GGCCACAAACACACCAAGTC	59.898	AGTGACCAGAGTTTCAAGGTTGT	60.054	182	44	225	GGCCACAAACACACCAAGTC	59.898	GTGACCAGAGTTTCAAGGTTGTG	59.935	181	44	224
Cluster-35418.0	(GT)6	163	174	ACGTGAACAAGAGTGACTCGT	59.596	TGTGACTAAAGTACTTCAGTGAAGGA	59.677	265	45	309	ACGTGAACAAGAGTGACTCGT	59.596	TGTGACTAAAGTACTTCAGTGAAGG	58.487	265	45	309	ACGTGAACAAGAGTGACTCGT	59.596	GTGACTAAAGTACTTCAGTGAAGGA	58.254	264	45	308
Cluster-35418.1	(TAT)5	797	811	TCCATGGTGGGTTCTTCCAT	58.618	TCAGTTGCTGATGCTAATTGC	57.23	256	665	920	ATCCATGGTGGGTTCTTCCA	58.618	TCAGTTGCTGATGCTAATTGC	57.23	257	664	920	TCCATGGTGGGTTCTTCCATT	59.284	TCAGTTGCTGATGCTAATTGC	57.23	256	665	920
Cluster-35427.1	(TG)6	265	276	TGTGCTTAAGAAGGGCTTCACA	60.159	CCTCACTCAGCTGACGACTG	60.109	156	148	303	TGTGCTTAAGAAGGGCTTCACA	60.159	GAAACGCCTCACTCAGCTGA	60.32	162	148	309	TGTGCTTAAGAAGGGCTTCACA	60.159	AGAAACGCCTCACTCAGCTG	60.32	163	148	310
Cluster-35432.0	(AC)7	366	379	GTGATGGTGGCGTAAATGGC	59.899	TCCTGTCATAACACCGCCAC	60.037	153	256	408	ATGATGGTAGGACGGACGGA	60.106	TCCTGTCATAACACCGCCAC	60.037	189	220	408	GTGATGGTGGCGTAAATGGC	59.899	TGTCATAACACCGCCACCAA	59.891	150	256	405
Cluster-35435.0	(CG)6	215	226	CTGGCGACATCTTGGATCGA	59.897	AGGTCCCCGGTGAGAAAAAC	59.89	147	104	250	CTGGCGACATCTTGGATCGA	59.897	TGTAGGTCCCCGGTGAGAAA	60.179	150	104	253	AGGCACTTGGTGTTACGTGT	59.821	AGGTCCCCGGTGAGAAAAAC	59.89	213	38	250
Cluster-35440.0	(CA)6	322	333	CCGCGCTTGTTTCAGGAAAT	59.759	ACCGTAGTTATAAGTCACCATTGT	57.71	280	154	433	CCGCGCTTGTTTCAGGAAAT	59.759	ACCGTAGTTATAAGTCACCATTGTT	58.296	280	154	433	CCGCGCTTGTTTCAGGAAAT	59.759	TGGTTTTAAGGAATGAGAATTGAGCT	59.279	238	154	391
Cluster-35492.0	(AT)7	101	114	TGGGTTGTTTCCGGTGTTGA	60.034	TGCCTGTTCTGAGTTCAGCA	59.531	130	45	174	AGTTGCTTTTGGCCCTTGGA	60.398	TGCCTGTTCTGAGTTCAGCA	59.531	107	68	174	GTTGCTTTTGGCCCTTGGAA	59.532	TGCCTGTTCTGAGTTCAGCA	59.531	106	69	174
Cluster-35510.0	(CAC)5	420	434	AAAGGTGAGGAGGGCACAAC	60.179	TGTTTGAGAGGGCGGTGATT	59.6	100	375	474	CAGATTTTTGACGAGGGCGC	60.179	TGTTTGAGAGGGCGGTGATT	59.6	158	317	474	TGTTCTTGATGTTCGCGTGC	59.765	TGTTTGAGAGGGCGGTGATT	59.6	211	264	474
Cluster-35512.0	(GT)7	1901	1914	AGTTTTCACTAGGCTCCTTGATCA	59.713	ACATCTACCCCCTTACCATGA	57.569	279	1847	2125	AGTTTTCACTAGGCTCCTTGATCA	59.713	TCTACCCCCTTACCATGAAGT	57.498	276	1847	2122	AGTTTTCACTAGGCTCCTTGATCA	59.713	TCACCCACTCATAAGTAGCTGA	58.292	139	1847	1985
Cluster-35530.0	(GT)9	536	553	TTTTAGTAGCCCAAATAACTGAGTG	57.318	GTGGCGGTCAGGTGTATAGG	59.896	251	508	758	TTTTAGTAGCCCAAATAACTGAGTG	57.318	TGGCGGTCAGGTGTATAGGT	60.325	250	508	757	ATTTTAGTAGCCCAAATAACTGAGTG	57.719	GTGGCGGTCAGGTGTATAGG	59.896	252	507	758
Cluster-35574.0	(ATC)5	495	509	GACCACATAATGCGTGCGTG	60.248	CACATGGCTGCACCCAAAAA	59.894	266	449	714	CAGCCACGTAAAGCGAACAG	59.836	AGCCGTTCAGAACCAGTACC	59.679	197	367	563	GACCACATAATGCGTGCGTG	60.248	AGCCGTTCAGAACCAGTACC	59.679	115	449	563
Cluster-35612.0	(ATT)5	651	665	GGGACCAGCACCATGGAAAA	60.542	GTGCCTGAGAGAGATTGCAGT	60.066	214	490	703	GGGACCAGCACCATGGAAAA	60.542	AGTGCCTGAGAGAGATTGCAG	59.792	215	490	704	GGGACCAGCACCATGGAAAA	60.542	TGCCTGAGAGAGATTGCAGT	58.726	213	490	702
Cluster-35651.0	(AC)6	1006	1017	CCGGGTGGCGGATATGTTAT	59.676	GAGATGGCCACTTGAGCTGT	60.036	245	819	1063	CCGGGTGGCGGATATGTTAT	59.676	TGAGATGGCCACTTGAGCTG	60.036	246	819	1064	TTCCTAAGAGGCGTCATCCG	59.255	GAGATGGCCACTTGAGCTGT	60.036	262	802	1063
Cluster-35654.0	(TG)7	475	488	ACAAGTGTTGCTGTCTTCTACCA	60.118	GCCGAATATTTTATGACCTGCGG	60.365	265	331	595	ACAAGTGTTGCTGTCTTCTACCA	60.118	AGCCGAATATTTTATGACCTGCG	59.502	266	331	596	CAAGTGTTGCTGTCTTCTACCA	58.533	GCCGAATATTTTATGACCTGCGG	60.365	264	332	595
Cluster-35697.0	(CT)6	399	410	TTTGGCTGCCAACGTTCATG	59.968	ACCACTATCATCGTGAAACCGA	59.506	173	302	474	CTTCACCTTTGGCTGCCAAC	59.967	ACCACTATCATCGTGAAACCGA	59.506	180	295	474	GGCTGCCAACGTTCATGATC	59.901	ACCACTATCATCGTGAAACCGA	59.506	170	305	474
Cluster-35706.0	(CAT)5	405	419	TCCTTTCACATGCAACATGGC	59.727	ACATCTTATGCACATTACACAAGCA	59.585	146	380	525	CCTTTCACATGCAACATGGCT	59.726	ACATCTTATGCACATTACACAAGCA	59.585	145	381	525	CCTTTCACATGCAACATGGC	58.283	ACATCTTATGCACATTACACAAGCA	59.585	145	381	525
Cluster-35756.0	(ATG)6	461	478	CCGTTTTGGCCTATACCACA	57.883	CCCCAGCCAACCAAGATGTT	60.543	129	397	525	CCGTTTTGGCCTATACCACA	57.883	CTGTGATAGCCCCAGCCAAC	60.749	138	397	534	CCGTTTTGGCCTATACCACA	57.883	GATAGCCCCAGCCAACCAAG	60.753	134	397	530
Cluster-35769.0	(CA)7	294	307	CCGTGGCCCAATCCAGAAAT	60.684	ACAAAGTATTTTGAGCGCTAAAAGT	58.265	243	98	340	TCTGTCTTATTCACATGCCCA	57.001	TGTTCATTGGGATTTGTCACCA	58.429	177	266	442	TCTGTCTTATTCACATGCCCA	57.001	CTGTTCATTGGGATTTGTCACCA	59.426	178	266	443
Cluster-35797.0	(TG)8	121	136	TGAAATGCAGTTCGATATTCCATT	57.302	AGAGTGTTCAACGCCCTAGC	60.037	113	70	182	TTGAAATGCAGTTCGATATTCCAT	57.302	AGAGTGTTCAACGCCCTAGC	60.037	114	69	182	ATTGAAATGCAGTTCGATATTCCA	57.302	AGAGTGTTCAACGCCCTAGC	60.037	115	68	182
Cluster-35799.1	(AC)7	1904	1917	AACGTGGTCCCTATTGGAGG	59.09	TGCTGAAACATCGCAACTGC	60.04	246	1759	2004	AACGTGGTCCCTATTGGAGG	59.09	TGCTGCTGAAACATCGCAAC	60.04	249	1759	2007	AACGTGGTCCCTATTGGAGG	59.09	CTGAAACATCGCAACTGCCC	60.11	244	1759	2002
Cluster-35808.1	(GT)7	381	394	TTTGGTACTTCAACTATTATTGGCAA	57.589	TACCAGCCATGTCCCACAAC	59.962	231	341	571	TTTGGTACTTCAACTATTATTGGCAA	57.589	GTTACCAGCCATGTCCCACA	59.962	233	341	573	TTTTGGTACTTCAACTATTATTGGCA	57.589	TACCAGCCATGTCCCACAAC	59.962	232	340	571
Cluster-35809.0	(AC)7	2284	2297	AGTCTGAAGCTAGTTCTTCGG	57.141	TCCCGCACCCCTATCATGTA	60.105	235	2254	2488	AGTCTGAAGCTAGTTCTTCGG	57.141	CGGATCACCTTGAAGCGACT	60.109	157	2254	2410	AGTCTGAAGCTAGTTCTTCGG	57.141	TCGGATCACCTTGAAGCGAC	60.109	158	2254	2411
Cluster-35809.2	(TAA)5	1177	1191	ATTGCCTGAAGACGACCACC	60.322	TCGTTCCGCAAATCGTCTGA	60.039	263	960	1222	ATTGCCTGAAGACGACCACC	60.322	GGTTCGGTTAATCGTTCCGC	59.629	274	960	1233	ATTGCCTGAAGACGACCACC	60.322	CGGTTCGGTTAATCGTTCCG	59.358	275	960	1234
Cluster-35830.0	(ATA)6	1413	1430	TCCACATGGCCAAGTTGACT	59.522	ACAAGTCCCTGCCCAGTATA	57.736	197	1385	1581	TCCACATGGCCAAGTTGACT	59.522	TACAAGTCCCTGCCCAGTAT	57.736	198	1385	1582	TCCACATGGCCAAGTTGACT	59.522	ATACAAGTCCCTGCCCAGTA	57.736	199	1385	1583
Cluster-35830.0	(ATC)5	1277	1291	AAAAATACACACACGCGCAC	58.251	GGTACAAATTCGGTGGCACC	59.476	248	1120	1367	CCATGGTTGGTTGCATCATCA	59.174	AGTCAACTTGGCCATGTGGA	59.522	155	1250	1404	CCATGGTTGGTTGCATCATCA	59.174	GGTACAAATTCGGTGGCACC	59.476	118	1250	1367
Cluster-35896.0	(GA)7	195	208	AATCCGTTGCTAGTGCTGCT	60.036	ACAAGCACACTCTCATCCCC	59.674	190	43	232	AATCCGTTGCTAGTGCTGCT	60.036	CAAGCACACTCTCATCCCCC	60.394	189	43	231	TGACTTGCAATGCCTCTGGT	59.889	ACAAGCACACTCTCATCCCC	59.674	225	8	232
Cluster-35898.0	(AC)7	846	859	ACTGCCTTTGGATTGTTTCACT	58.7	ATACATGCATGGACACCCGT	59.454	277	606	882	ACAAAATGCACGCACGCG	60.725	ACTCTGTTTGAACGGCTGAGT	59.861	141	820	960	CACAAAATGCACGCACGC	59.161	ACTCTGTTTGAACGGCTGAGT	59.861	142	819	960
Cluster-3593.0	(AC)6	416	427	AAGGGTTACTGCAAAATACTGC	57.216	TGCGACCATAGCACAAAGGG	60.676	216	301	516	AAGGGTTACTGCAAAATACTGC	57.216	GCGACCATAGCACAAAGGGT	60.677	215	301	515	AAAGGGTTACTGCAAAATACTGC	57.866	TGCGACCATAGCACAAAGGG	60.676	217	300	516
Cluster-35965.1	(TA)6	152	163	CAAATGTTGTCAGTGGGTGCA	59.592	CTTGGCGAAGGTCCGAGATT	60.108	173	89	261	TCAAATGTTGTCAGTGGGTGC	59.319	CTTGGCGAAGGTCCGAGATT	60.108	174	88	261	CAAATGTTGTCAGTGGGTGCA	59.592	GCGAAGGTCCGAGATTAGCT	59.614	169	89	257
Cluster-35970.0	(TG)6	402	413	ATCCTCAGGTTCTCCTCCCC	60.031	GAGCTACAGGCCATTCAGCA	60.108	274	348	621	CGCATCCTCAGGTTCTCCTC	59.896	GAGCTACAGGCCATTCAGCA	60.108	277	345	621	TCCTCCCCTCCCACAAGATT	59.879	GAGCTACAGGCCATTCAGCA	60.108	262	360	621
Cluster-36006.0	(CG)6	80	91	TGTGAAGTTTGATTGTGATCACCA	59.114	ACTTCTGCCGATGAGGTAAGA	58.542	117	23	139	TGTGAAGTTTGATTGTGATCACCA	59.114	AGATACTTCTGCCGATGAGGT	58.328	121	23	143	GTGTGAAGTTTGATTGTGATCACC	58.785	ACTTCTGCCGATGAGGTAAGA	58.542	118	22	139
Cluster-36021.0	(GT)9	888	905	GACACAGTGGGGCCTTCTTT	60.179	TTTCATAGGTCACCTGCAACT	57.212	218	739	956	CTTCTCTGACACAGTGGGGC	60.321	TTTCATAGGTCACCTGCAACT	57.212	225	732	956	GACACAGTGGGGCCTTCTTT	60.179	ATTTCATAGGTCACCTGCAACT	57.693	219	739	957
Cluster-36024.0	(CT)6	587	598	CGCACGTGGCTTTGTCTATG	59.905	ACATACGCTCCGAAGCTTGT	59.753	107	538	644	GAGGGAATCAACGCATGTGC	59.901	ACATACGCTCCGAAGCTTGT	59.753	139	506	644	GCCAAGGTCACAAGGAGGTT	60.179	ACATACGCTCCGAAGCTTGT	59.753	279	366	644
Cluster-36028.0	(GT)7	347	360	CGGGCGAATGAAGTGCTTTC	60.179	CGGTCTACATAAGGTGTGGGT	59.171	204	202	405	ACTCTTTCGAAATCGGGCGA	59.754	CGGTCTACATAAGGTGTGGGT	59.171	217	189	405	ATCGGGCGAATGAAGTGCTT	60.393	CGGTCTACATAAGGTGTGGGT	59.171	206	200	405
Cluster-36078.0	(GT)7	235	248	TCTGACATGCTTTCTGTAGTTTTGT	59.177	CGGGTTCCTGTGATGCTGTA	59.751	192	188	379	CTGACATGCTTTCTGTAGTTTTGT	57.935	CGGGTTCCTGTGATGCTGTA	59.751	191	189	379	TGTTGGTATGTAGGTTATTACTGCCA	60.07	CGGGTTCCTGTGATGCTGTA	59.751	274	106	379
Cluster-36089.0	(AC)7	384	397	GCCTCACAAAATGTAGCAAGCA	60.03	ACATACATATAAGTACGCACCAGA	57.356	182	244	425	TGCCTCACAAAATGTAGCAAGC	60.03	ACATACATATAAGTACGCACCAGA	57.356	183	243	425	GCCTCACAAAATGTAGCAAGCA	60.03	ACATACATATAAGTACGCACCAGAG	58.321	182	244	425
Cluster-36160.0	(GA)6	67	78	ACAAACGGTGACATGGGACT	59.528	TGGCACCATGATGTTGAGGA	59.302	141	16	156	ACAAACGGTGACATGGGACT	59.528	TGAGGTTTAGCGGTTTAGCGT	59.999	271	16	286	ACAAACGGTGACATGGGACT	59.528	TGGCACCATGATGTTGAGGAA	59.925	141	16	156
Cluster-36189.0	(GAA)6	1522	1539	ATGAGAGCGGCTGAAGATCG	59.968	CCACCAACTTCATGGCGTTT	59.327	216	1429	1644	AGCGGCTGAAGATCGTGAAA	60.037	CCACCAACTTCATGGCGTTT	59.327	211	1434	1644	GAAGATCGTGAAACGTGGCG	59.907	CCACCAACTTCATGGCGTTT	59.327	204	1441	1644
Cluster-36192.0	(TAA)5	402	416	TCGCCTACTTGATCGCATCT	58.967	GTGCAAGTACAGGGCATCCA	60.322	140	350	489	TCGCCTACTTGATCGCATCT	58.967	TGTGCAAGTACAGGGCATCC	60.322	141	350	490	TGGTAACAGGTTCATGGGCT	58.928	GTGCAAGTACAGGGCATCCA	60.322	172	318	489
Cluster-36199.0	(CA)6	187	198	TGTGCCAACTACACAGCTTG	58.692	CATCATCTTAGGCAGACCCCC	59.927	163	73	235	GTGCCAACTACACAGCTTGT	58.691	CATCATCTTAGGCAGACCCCC	59.927	162	74	235	TGTGCCAACTACACAGCTTGT	60.408	CATCATCTTAGGCAGACCCCC	59.927	163	73	235
Cluster-36200.0	(TA)6	142	153	AGAGTTGGTGTCTAGTTGTTGT	57.245	CCTTCTCTTTACCCTCCTCCC	58.88	276	56	331	ACAAGAGTTGGTGTCTAGTTGT	57.245	CCTTCTCTTTACCCTCCTCCC	58.88	279	53	331	CAAGAGTTGGTGTCTAGTTGTTGT	59.124	CCTTCTCTTTACCCTCCTCCC	58.88	278	54	331
Cluster-36202.0	(CA)7	152	165	TCACCTGCAAAAGTAAACAGAACA	59.297	TGTGCAAACTTTTGGAAGAGCC	60.159	280	18	297	CACCTGCAAAAGTAAACAGAACA	58.007	TGTGCAAACTTTTGGAAGAGCC	60.159	279	19	297	TCACCTGCAAAAGTAAACAGAACA	59.297	GTGCAAACTTTTGGAAGAGCC	58.526	279	18	296
Cluster-36204.0	(TTC)5	325	339	ACAGGTTCTGAACACACCCG	60.179	TGGCAAGGCATTGGAAGAGA	59.595	151	217	367	AACACACCCGCCTTCTCTTT	59.817	TGGCAAGGCATTGGAAGAGA	59.595	141	227	367	GAACACACCCGCCTTCTCTT	60.25	TGGCAAGGCATTGGAAGAGA	59.595	142	226	367
Cluster-36290.0	(AC)6	557	568	ACAGAAACCACCTGTTCAAACG	59.578	TGGTGAAAGGTTTGGTGAGT	57.181	184	480	663	CAGAAACCACCTGTTCAAACGA	59.319	TGGTGAAAGGTTTGGTGAGT	57.181	183	481	663	ACAGAAACCACCTGTTCAAACG	59.578	TTGGTGAAAGGTTTGGTGAGT	57.906	185	480	664
Cluster-36296.0	(AAT)6	78	95	GTCAGACAGACACAGTCCGT	59.331	GGAGGGCAACAGAACTCACA	59.891	203	32	234	GTCAGACAGACACAGTCCGT	59.331	TGGAGGGCAACAGAACTCAC	59.891	204	32	235	GTCAGACAGACACAGTCCGT	59.331	GTGGAGGGCAACAGAACTCA	59.891	205	32	236
Cluster-36317.0	(AG)6	564	575	ATGTCATCCCTCCCTCAGCT	60.03	GCATGAAACATCGAGTCAGCA	59.266	130	491	620	ATGTCATCCCTCCCTCAGCT	60.03	TGCATGAAACATCGAGTCAGC	59.266	131	491	621	CCACACTGCTCAAGGGCATA	60.035	GCATGAAACATCGAGTCAGCA	59.266	206	415	620
Cluster-3637.0	(TC)9	428	445	TGCACTGTTTACTGGGCTCA	59.528	TGAAGCGACCAGTGCTTTCA	60.179	190	313	502	TCCTGATGTACTGCTGCACA	59.024	TGAAGCGACCAGTGCTTTCA	60.179	225	278	502	GCCAGGTGCTGTTTCTTCATG	60.068	TGAAGCGACCAGTGCTTTCA	60.179	168	335	502
Cluster-36406.0	(TTC)5	391	405	AACCCACAGCGTGAACGTAT	59.966	TGCGATTGAAATTGACCGAGC	59.87	223	217	439	CTGTCGGTTCCAGGTTCTCC	60.037	TGCGATTGAAATTGACCGAGC	59.87	255	185	439	TCGTAAACCCACAGCGTGAA	59.896	TGCGATTGAAATTGACCGAGC	59.87	228	212	439
Cluster-36425.0	(TG)7	487	500	GTGCTGCAACAACACTCCAG	59.97	TGTCATCTTCAGGCCCACAC	59.963	270	342	611	GTGCTGCAACAACACTCCAG	59.97	CTGTCATCTTCAGGCCCACA	59.674	271	342	612	GTGCTGCAACAACACTCCAG	59.97	GTCATCTTCAGGCCCACACT	59.674	269	342	610
Cluster-36450.0	(CA)6	376	387	CGATGGCAAGGCAAATCCAG	59.898	CAGTGTTTTGGCCGACAGTG	59.971	160	310	469	CGATGGCAAGGCAAATCCAG	59.898	GGTTTCCGTAACGCGCTTTT	60.041	239	310	548	CACGATGGCAAGGCAAATCC	60.179	CAGTGTTTTGGCCGACAGTG	59.971	162	308	469
Cluster-36474.0	(CT)6	73	84	TGCATGTTTGTGTAAGGGGG	58.373	TACAGCGGGAACAGAATCCG	59.825	213	25	237	TGCATGTTTGTGTAAGGGGG	58.373	GCTGCAGTCCGTCTTGATGA	60.39	245	25	269	TGCATGTTTGTGTAAGGGGG	58.373	AGCTGCAGTCCGTCTTGATG	60.391	246	25	270
Cluster-36481.0	(CA)7	122	135	ATACACACAAACACACGCGC	60.042	TCAGGGTTGTCATTTTACTTTCACT	58.874	254	2	255	ACACGCGCGCACAATTATTT	60.11	TCAGGGTTGTCATTTTACTTTCACT	58.874	242	14	255	ATACACACAAACACACGCGC	60.042	TCAGGGTTGTCATTTTACTTTCAC	57.614	254	2	255
Cluster-36482.0	(AG)6	47	58	ACATCTAAGGATCATGACTCTCAGT	58.865	CCACCACACCACAACTACCA	59.818	115	6	120	ACATCTAAGGATCATGACTCTCAGT	58.865	ACCACCACACCACAACTACC	59.818	116	6	121	TGGAAACATCTAAGGATCATGACTCT	59.615	CCACCACACCACAACTACCA	59.818	120	1	120
Cluster-36489.0	(AGA)5	1236	1250	TGGCATGCCAGTAATCAGCT	59.743	GCTGAGGCGTGTATTACCGT	60.179	256	1067	1322	TGGCATGCCAGTAATCAGCT	59.743	TGAGGCGTGTATTACCGTGT	59.11	254	1067	1320	AGCCTGAATGACCTCCAATCG	60.134	GCTGAGGCGTGTATTACCGT	60.179	127	1196	1322
Cluster-36489.0	(CA)6	341	352	GGCTCATGAACGGCTCATCA	60.463	CTACGCTACCGCCGACATAT	59.48	276	255	530	CCCGCGAGCATATTCTCTCT	59.399	CTACGCTACCGCCGACATAT	59.48	218	313	530	GCTCATGAACGGCTCATCAC	59.345	CTACGCTACCGCCGACATAT	59.48	275	256	530
Cluster-36523.0	(TA)7	73	86	TGTGTGGGGTTCTTCCTCTTC	59.58	TGACTGTGACGTCCCACATG	59.967	245	41	285	TGTGTGGGGTTCTTCCTCTTC	59.58	CGTGTGTTCTCTCGCTGACT	60.04	260	41	300	TGTGTGGGGTTCTTCCTCTTC	59.58	AAACCGTGTGTTCTCTCGCT	59.896	264	41	304
Cluster-36527.0	(TC)6	177	188	TTTCCGTCTGAACTCCCACC	59.605	ACCGTTAACTCGTTGCACCT	59.895	177	87	263	GGGAGCACAGCAGTAGTCTT	59.389	ACCGTTAACTCGTTGCACCT	59.895	137	127	263	TGCGTCACCACAACTTCCTG	60.814	ACCGTTAACTCGTTGCACCT	59.895	264	0	263
Cluster-36575.1	(TG)6	872	883	TCAGTGGCCTTCATTCAAGTCT	59.627	CCAAGACCACTCACAGGCAA	60.179	267	761	1027	TCAGTGGCCTTCATTCAAGTCT	59.627	CCACTCACAGGCAATTTCGG	59.477	261	761	1021	TCAGTGGCCTTCATTCAAGTC	58.217	CCAAGACCACTCACAGGCAA	60.179	267	761	1027
Cluster-36577.0	(AC)6	893	904	TTCGCGGAAGTCTAGAAGCG	60.179	TGGAGCACTCACAGATGTCG	59.755	243	860	1102	TTCGCGGAAGTCTAGAAGCG	60.179	TGCTGGACTTCGAATGTGCA	60.25	134	860	993	GCCCTCTGTTACACGCTTGA	60.32	TGCTGGACTTCGAATGTGCA	60.25	194	800	993
Cluster-36581.0	(ACAGT)5	100	124	TGATGATTCAGGTTTCCTTGCA	58.235	AGGCAGTGTTCTTGAGATGTT	57.501	227	23	249	TGATGATTCAGGTTTCCTTGCA	58.235	AAGGCAGTGTTCTTGAGATGT	57.501	228	23	250	TGATGATTCAGGTTTCCTTGCA	58.235	AAGGCAGTGTTCTTGAGATGTT	58.175	228	23	250
Cluster-36612.0	(TG)7	329	342	GACAGGACTTGGGTTACCTGG	59.997	AGGACAGTCATGCGTGGTTT	59.891	265	112	376	GACAGGACTTGGGTTACCTGG	59.997	AAGGACAGTCATGCGTGGTT	59.891	266	112	377	GACAGGACTTGGGTTACCTGG	59.997	AAAGGACAGTCATGCGTGGT	59.891	267	112	378
Cluster-36614.0	(AC)7	478	491	GCCAGACAACTAACCCCTCA	59.309	GCTGAACCTGCTTGTGAACA	58.976	271	318	588	GCCAGACAACTAACCCCTCA	59.309	TGCTGAACCTGCTTGTGAAC	58.976	272	318	589	ACCTGGGTTGGAATGGTGAA	59.143	GCTGAACCTGCTTGTGAACA	58.976	238	351	588
Cluster-36616.0	(CA)7	191	204	TGAACTGGAATCGACCTCAGT	58.752	CGGGGGCTGAAAAAGTTTGAG	60	276	145	420	TGAACTGGAATCGACCTCAGT	58.752	CGGGGGCTGAAAAAGTTTGA	58.963	276	145	420	TGAACTGGAATCGACCTCAGTT	59.367	CGGGGGCTGAAAAAGTTTGAG	60	276	145	420
Cluster-36690.0	(TCT)6	657	674	GTTACTCTTGTGCGGGTGGA	59.966	AACAGTTGGCATGACATCGA	57.817	264	559	822	AGACGGTTACTCTTGTGCGG	60.039	AACAGTTGGCATGACATCGA	57.817	269	554	822	TGGAGAGGCCAGCTAAGAGT	59.958	AACAGTTGGCATGACATCGA	57.817	248	575	822
Cluster-36701.0	(TA)7	702	715	CGGTGCCTGAGAAACAAAGC	60.04	GACTCCTGCCTTAGTGCACA	59.678	237	523	759	AACCATCATCGGTGCCTGAG	60.108	GACTCCTGCCTTAGTGCACA	59.678	246	514	759	GAACCATCATCGGTGCCTGA	60.108	GACTCCTGCCTTAGTGCACA	59.678	247	513	759
Cluster-36702.1	(ATC)5	197	211	ACAGCCTGTGTATGGCTTGT	59.598	GAAGACCAAGACAGCAGTGGA	59.929	280	10	289	ACAGCCTGTGTATGGCTTGT	59.598	AAGACCAAGACAGCAGTGGA	58.868	279	10	288	ACAGCCTGTGTATGGCTTGT	59.598	AGACCAAGACAGCAGTGGAT	58.644	278	10	287
Cluster-36707.0	(ATG)5	286	300	ACATGACTCGACAATGCTCACA	60.289	AACAATGTGGTTGCAGGCTG	59.61	177	149	325	ACATGACTCGACAATGCTCACA	60.289	CAACAATGTGGTTGCAGGCT	59.61	178	149	326	ACTCGACAATGCTCACATTCCA	60.29	AACAATGTGGTTGCAGGCTG	59.61	172	154	325
Cluster-3672.0	(AC)8	254	269	CGGGTTCAACATGCACAGTG	60.04	ACGATGGACACTCGCTATACA	58.705	276	76	351	ATAACCTGCCTGTCGACGTG	60.109	ACGATGGACACTCGCTATACA	58.705	183	169	351	CATAACCTGCCTGTCGACGT	60.109	ACGATGGACACTCGCTATACA	58.705	184	168	351
Cluster-36749.0	(AC)6	256	267	TCACAGCACTGTCAGTCTGA	58.597	AGGCCTAGGTTATTTTAAAGCATGA	58.568	279	51	329	TCACAGCACTGTCAGTCTGA	58.597	GGCCTAGGTTATTTTAAAGCATGA	57.291	278	51	328	TCACAGCACTGTCAGTCTGA	58.597	AGGCCTAGGTTATTTTAAAGCATG	57.285	279	51	329
Cluster-3675.0	(TG)8	346	361	TAGAGTGGTTGGCAGGGGTA	59.882	GTCTGTAACGTGGCAGTCCA	59.967	151	241	391	TAGAGTGGTTGGCAGGGGTA	59.882	TGTCTGTAACGTGGCAGTCC	59.967	152	241	392	GTAGAGCCAGGATGCCACTG	60.179	GTCTGTAACGTGGCAGTCCA	59.967	134	258	391
Cluster-36766.0	(TG)6	136	147	CCGAACTTAAAGACACATGTCCG	59.877	ATAACTTCCCAGTGCACACA	57.051	186	49	234	AGACACATGTCCGAAGTACTGA	58.845	ATAACTTCCCAGTGCACACA	57.051	176	59	234	CCGAACTTAAAGACACATGTCCG	59.877	TCAGATCATCAGGTACACGACAC	59.871	256	49	304
Cluster-36817.1	(TTA)5	117	131	ACATTGTACATTCTGGTGCCT	57.56	GCCTAATTCTTGTTGTTTGCTAGC	59.141	246	69	314	ACATTGTACATTCTGGTGCCT	57.56	TGCCTAATTCTTGTTGTTTGCT	57.065	247	69	315	ACATTGTACATTCTGGTGCCT	57.56	TCTTGCCTAATTCTTGTTGTTTGCT	59.931	250	69	318
Cluster-36834.1	(AC)6	152	163	CAGCCTACGTGTAGATGCGT	59.899	AATATGCACGTTGATGCGCC	59.971	266	100	365	ACAGCCTACGTGTAGATGCG	59.899	AATATGCACGTTGATGCGCC	59.971	267	99	365	CAGCCTACGTGTAGATGCGT	59.899	CGTTGATGCGCCTATTGCTC	60.042	258	100	357
Cluster-36862.0	(CA)6	2177	2188	CGTGGCCTTCAAGCTCTGTA	60.037	TGACTTCTCACACTTCGTCGA	59.055	264	1971	2234	TGTCAAGCACGGCGAATACT	60.038	TGACTTCTCACACTTCGTCGA	59.055	228	2007	2234	GGCGAATACTAGGCGAGCAT	60.038	TGACTTCTCACACTTCGTCGA	59.055	218	2017	2234
Cluster-36874.0	(GT)6	777	788	GGGCTTTGCTGATCATGTGG	59.541	AATGTCACTACACCACCGGC	60.321	275	588	862	GGGCTTTGCTGATCATGTGG	59.541	CCTTTCCGAGGCCAAAACCA	60.826	255	588	842	GGGCTTTGCTGATCATGTGG	59.541	CCGAGGCCAAAACCAAATCA	59.035	250	588	837
Cluster-36875.0	(TCA)5	105	119	ACCTGTCCTTCCTCAGAGCT	59.884	TGACACTATCCGAGGAGCTGA	60.065	275	0	274	ACCTGTCCTTCCTCAGAGCT	59.884	TGACACTATCCGAGGAGCTG	58.606	275	0	274	ACCTGTCCTTCCTCAGAGCT	59.884	GACACTATCCGAGGAGCTGA	58.318	274	0	273
Cluster-36879.0	(TG)6	605	616	AGAGCTCTCAGACTTGCTGT	58.369	CAGCACTGAGGTAAGGCAGT	59.677	222	576	797	AGAGAACAGAAGAAAGGCTGCA	59.895	TAGTCTACTGCACACGCACG	60.11	252	392	643	AGAGCTCTCAGACTTGCTGT	58.369	TCAGCACTGAGGTAAGGCAG	59.39	223	576	798
Cluster-36920.1	(TAC)5	1059	1073	GATATCGGGCACTTGCGGTA	59.967	TGACACCCTTTCAGATCGCC	60.036	263	888	1150	CCACCGGATCTTCTACACCG	59.898	TGACACCCTTTCAGATCGCC	60.036	207	944	1150	GGTGACGATATCGGGCACTT	59.896	TGACACCCTTTCAGATCGCC	60.036	269	882	1150
Cluster-36928.0	(GT)7	43	56	TCACTCACGACTATGAATTCAGT	57.355	GGCAGTGGATAGCTTCACGT	60.108	126	8	133	TCACTCACGACTATGAATTCAGT	57.355	AGGCAGTGGATAGCTTCACG	59.823	127	8	134	TCACTCACGACTATGAATTCAGTT	57.974	GGCAGTGGATAGCTTCACGT	60.108	126	8	133
Cluster-36931.1	(CT)7	307	320	AGGAGGGAGGGAGTAGAGGA	59.952	CATATGCGCGCTTATGCTCA	59.208	206	150	355	GGAACTACGGCAGGTGGATC	60.179	CATATGCGCGCTTATGCTCA	59.208	175	181	355	TGGCTCCGAAACTGACAACA	59.821	CATATGCGCGCTTATGCTCA	59.208	278	78	355
Cluster-36934.0	(AAT)6	381	398	TGTTGGAAGTGGGTAGCATT	57.03	TCCCTCGTACATCTAGGTTGT	57.623	132	329	460	TTGTTGGAAGTGGGTAGCAT	57.03	TCCCTCGTACATCTAGGTTGT	57.623	133	328	460	ATTGTTGGAAGTGGGTAGCA	57.03	TCCCTCGTACATCTAGGTTGT	57.623	134	327	460
Cluster-36935.0	(TC)6	83	94	ACCAAAACCTTGCTGTCACA	58.154	AGTGCCTTCAACCCTAAACGT	59.858	192	3	194	CAACCAAAACCTTGCTGTCACA	60.094	AGTGCCTTCAACCCTAAACGT	59.858	194	1	194	TCAACCAAAACCTTGCTGTCAC	59.835	AGTGCCTTCAACCCTAAACGT	59.858	195	0	194
Cluster-36951.0	(CT)6	518	529	CAGTCTCTCTGTGCTGTGCA	59.967	TATAAGGTCTGTGTGCGCCG	60.179	193	361	553	GGGCATGCGAGACACTAACT	60.108	TATAAGGTCTGTGTGCGCCG	60.179	145	409	553	CAGTCTCTCTGTGCTGTGCA	59.967	GCCCTGCACAACTGCTAGAT	60.394	252	361	612
Cluster-36975.0	(AAG)5	713	727	GAAGGAGCGTAGGAAGACCC	59.539	TGCATTTTCCGTTTGTTGCA	57.7	232	548	779	CGTAGGAAGACCCCACCAAA	59.312	TGCATTTTCCGTTTGTTGCA	57.7	225	555	779	GAAGGAGCGTAGGAAGACCC	59.539	TGCATTTTCCGTTTGTTGCATG	59.457	232	548	779
Cluster-37019.0	(CA)7	1080	1093	TGATTAGGCCTTCCACCTGC	59.744	TGGTTTCTCAGTCTTTATATTTTCCAC	57.99	164	1036	1199	GCCTTCCACCTGCTAAGTCA	59.675	TGGTTTCTCAGTCTTTATATTTTCCAC	57.99	157	1043	1199	GGCCTTCCACCTGCTAAGTC	60.393	TGGTTTCTCAGTCTTTATATTTTCCAC	57.99	158	1042	1199
Cluster-37022.0	(TTA)5	335	349	TCTCGCATCATCATAAATGCCA	58.258	CAGGGAAAACAATCAGAAGACAGT	59.176	183	223	405	CATGCTGCTGAAGAAGGAGT	57.889	GGAAAACAATCAGAAGACAGTCTT	57.374	280	123	402	TCTCGCATCATCATAAATGCCA	58.258	TCAGGGAAAACAATCAGAAGACA	57.952	184	223	406
Cluster-3705.0	(TA)6	440	451	GACCTCAGTGACGGAATATGGA	59.306	GGTGCTAGCAGATTTTAATGTCACA	59.876	150	334	483	AGACCTCAGTGACGGAATATGG	59.304	GGTGCTAGCAGATTTTAATGTCACA	59.876	151	333	483	ACCTCAGTGACGGAATATGGA	58.253	GGTGCTAGCAGATTTTAATGTCACA	59.876	149	335	483
Cluster-37067.0	(AT)6	251	262	ACACCTACCACCCACCACAT	60.771	CCAGCCTTTGACCCCCATAG	60.107	227	106	332	AACACCTACCACCCACCACA	60.989	CCAGCCTTTGACCCCCATAG	60.107	228	105	332	CTAACACCTACCACCCACCAC	59.997	CCAGCCTTTGACCCCCATAG	60.107	230	103	332
Cluster-37104.0	(GC)6	449	460	TTTCGGTAGGGCAAGCACAT	59.962	CCTCTTGGCATAACTCCTCTCA	59.231	196	395	590	CACACACGCGTTTCACTGTT	59.904	CCTCTTGGCATAACTCCTCTCA	59.231	253	338	590	TTTTCGGTAGGGCAAGCACA	60.179	CCTCTTGGCATAACTCCTCTCA	59.231	197	394	590
Cluster-37152.0	(CA)6	254	265	ACCCTGGTTGTAACATCCTCT	58.367	ACACTTTCTAAGGTTCCTGAATCTGA	59.957	158	172	329	ACCCTGGTTGTAACATCCTCT	58.367	ACACTTTCTAAGGTTCCTGAATCTG	58.766	158	172	329	AACCCTGGTTGTAACATCCTCT	59.013	ACACTTTCTAAGGTTCCTGAATCTGA	59.957	159	171	329
Cluster-37159.0	(TA)6	1413	1424	GGAGACTACAAGAACTACAGAGGG	59.6	ACAAGGTGGGACTCAAGGTG	59.526	234	1331	1564	GGGAGACTACAAGAACTACAGAGG	59.6	ACAAGGTGGGACTCAAGGTG	59.526	235	1330	1564	ACTACAGAGGGATATGTGTCACA	58.39	ACAAGGTGGGACTCAAGGTG	59.526	221	1344	1564
Cluster-37206.0	(TA)6	136	147	CCCAATCAAATGGTGTGCCC	59.75	CCTCTTGCTGTTGGTGTGGA	60.179	260	53	312	CCCAATCAAATGGTGTGCCC	59.75	ACCCTCTTGCTGTTGGTGTG	60.466	262	53	314	TTTCAGCAGTAACCCTGGCG	60.605	CCTCTTGCTGTTGGTGTGGA	60.179	234	79	312
Cluster-37208.0	(TG)6	40	51	ATGAAGGACATCTCTGTATGATCA	57.009	TCATGAGTGCTGTTGGCTGA	59.602	267	13	279	ATGAAGGACATCTCTGTATGATCA	57.009	TCATGAGTGCTGTTGGCTGAT	59.996	267	13	279	ATGAAGGACATCTCTGTATGATCA	57.009	ATCATGAGTGCTGTTGGCTGA	59.996	268	13	280
Cluster-37211.2	(AC)6	185	196	GCAGGACGGGTGTGTGTAAT	60.321	TGTGGTTCACAGGTTAGGTGT	59.159	239	44	282	GCAGGACGGGTGTGTGTAAT	60.321	GCAAAGGGAAAGAGACTGTGG	59.117	255	44	298	AGTAAAGATGCCCGACGAGG	59.54	TGTGGTTCACAGGTTAGGTGT	59.159	268	15	282
Cluster-37212.0	(AAT)5	145	159	GCTGAACAGGGGCATGTTTG	60.038	AGGAAAGCAGTGCTGAACAA	57.943	181	72	252	GCTGAACAGGGGCATGTTTG	60.038	AAGGAAAGCAGTGCTGAACA	57.943	182	72	253	GCTGAACAGGGGCATGTTTG	60.038	TGACAAAAGGAAAGCAGTGCTG	59.9	188	72	259
Cluster-37217.0	(TG)6	987	998	TCTGCTCACTGTTAATGCTCCT	59.431	ACATATTGTGTTTAAGGTTTCTGTTGT	58.308	236	794	1029	GTCTGCTCACTGTTAATGCTCC	59.325	ACATATTGTGTTTAAGGTTTCTGTTGT	58.308	237	793	1029	TCTGCTCACTGTTAATGCTCC	58.022	ACATATTGTGTTTAAGGTTTCTGTTGT	58.308	236	794	1029
Cluster-37218.1	(ATA)5	379	393	ATGTGTATGTATGTGTGCATGC	57.443	TTAGTGATGCAGACAGGGGC	59.747	124	317	440	TGTGTGCATGCATAAGTACAAAGA	59.241	TTAGTGATGCAGACAGGGGC	59.747	113	328	440	ATGTGTATGTATGTGTGCATGC	57.443	GCAGACAGGGGCTGAACTTT	60.538	116	317	432
Cluster-37231.0	(AC)8	221	236	GTGAGGCACAGGTCGTCATA	59.469	TTGGCCATCAAGCTGTATGC	58.895	154	107	260	TAAGTGAGGCACAGGTCGTC	59.398	TTGGCCATCAAGCTGTATGC	58.895	157	104	260	GTGAGGCACAGGTCGTCATA	59.469	GGTCATGAACAGTTTGGCCA	58.673	167	107	273
Cluster-37242.0	(TG)7	385	398	AGGCACTTCCTGCTTTACTGT	59.578	ACCATGTCTTTTGCCGTGTT	58.601	252	322	573	AGGCACTTCCTGCTTTACTGT	59.578	AACCATGTCTTTTGCCGTGT	58.601	253	322	574	AGGCACTTCCTGCTTTACTGT	59.578	ACCATGTCTTTTGCCGTGTTT	59.246	252	322	573
Cluster-37248.0	(AT)10	120	139	ATGGTCTTATATTGGCCAGTGT	57.204	TCCTGTTGCAAAATAATTACCGGT	59.232	226	50	275	GGTCTTATATTGGCCAGTGTATCCT	59.987	TCCTGTTGCAAAATAATTACCGGT	59.232	224	52	275	ATGGTCTTATATTGGCCAGTGT	57.204	TGCAAGAAAACCAGTCATAATGGAC	60.048	118	50	167
Cluster-37374.0	(AC)6	144	155	TGTTATGAAGGAGCAAAGGAGA	57.091	TGCCTTTTCCAAAGCACAACA	59.448	195	85	279	TGTTATGAAGGAGCAAAGGAGATCT	59.809	TGCCTTTTCCAAAGCACAACA	59.448	195	85	279	TTGTTATGAAGGAGCAAAGGAGA	57.759	TGCCTTTTCCAAAGCACAACA	59.448	196	84	279
Cluster-37381.0	(ATA)5	586	600	GCGTGTTCCCTATCATCCGA	59.612	ACAAATACTGCCTGTAATTTTCACTCT	59.552	270	363	632	AGCGTGTTCCCTATCATCCG	59.611	ACAAATACTGCCTGTAATTTTCACTCT	59.552	271	362	632	GCGTGTTCCCTATCATCCGA	59.612	ACAAATACTGCCTGTAATTTTCACT	57.475	270	363	632
Cluster-37402.0	(AC)7	64	77	TTCTGATCTGTCTCGGTGCG	59.829	GCGAACGCAGGACCCATATA	59.967	194	1	194	TTCTGATCTGTCTCGGTGCG	59.829	TAAAGGTGTGTCGGTTGCGA	59.896	210	1	210	TTCTGATCTGTCTCGGTGCG	59.829	TCTAATTTGGGCAGTCCGCA	59.673	150	1	150
Cluster-37450.0	(TG)6	46	57	GTTGTGCGGTGCTGCTATTT	59.759	AGTTACAGCTGGCATGGGAC	60.035	214	11	224	GTTGTGCGGTGCTGCTATTT	59.759	TGAGTTACAGCTGGCATGGG	60.035	216	11	226	GTTGTGCGGTGCTGCTATTT	59.759	CAGAGTGGTACCAGGCCAAG	60.036	157	11	167
Cluster-37453.0	(AC)7	166	179	AAACGTCACAGCTGCCCTTA	59.892	GCCAGCTAATGTGTCTTTCTGG	59.579	278	62	339	AAACGTCACAGCTGCCCTTA	59.892	ACTTCACACTGCTTACCACAGA	59.566	185	62	246	CGTTTTGACAGCATCCCAGC	60.11	ACTTCACACTGCTTACCACAGA	59.566	245	2	246
Cluster-37466.0	(AC)7	325	338	CGTAGCAGGGTAGAGACAACA	59.183	ATGCAAATTGGGTGCCGATG	59.824	262	173	434	ACGTAGCAGGGTAGAGACAAC	59.183	ATGCAAATTGGGTGCCGATG	59.824	263	172	434	CGTAGCAGGGTAGAGACAACA	59.183	GCAAATTGGGTGCCGATGAA	59.754	260	173	432
Cluster-37471.0	(GT)7	96	109	ACAACTGTATGTGACTTATATCAGAGT	58.028	ACTGGGTACATCTGTGTCACTG	59.7	279	59	337	ACAACTGTATGTGACTTATATCAGAGT	58.028	CACTGGGTACATCTGTGTCACT	59.7	280	59	338	ACAACTGTATGTGACTTATATCAGAGT	58.028	CTGGGTACATCTGTGTCACTGA	59.437	278	59	336
Cluster-37474.0	(TG)7	209	222	CTGAGACGTGTGTCCCTTGT	59.611	GGCAGTGCTGTTAGTGGTCT	59.965	272	48	319	CTGAGACGTGTGTCCCTTGT	59.611	AGGCAGTGCTGTTAGTGGTC	59.965	273	48	320	TCTGAGACGTGTGTCCCTTG	59.326	GGCAGTGCTGTTAGTGGTCT	59.965	273	47	319
Cluster-37479.0	(AC)6	2985	2996	CACGAGATGTTCCCTGCAGT	60.037	AGACAAGACTTGGCAGCCAT	59.597	266	2898	3163	ACACGAGATGTTCCCTGCAG	60.037	AGACAAGACTTGGCAGCCAT	59.597	267	2897	3163	GACACGAGATGTTCCCTGCA	60.037	AGACAAGACTTGGCAGCCAT	59.597	268	2896	3163
Cluster-37480.0	(GA)8	110	125	TCAGTAGTGTGTGGGTGTGT	58.508	CCACCACCCACACCATTTCT	60.179	161	66	226	TCAGTAGTGTGTGGGTGTGT	58.508	CTCCACCACCCACACCATTT	60.179	163	66	228	TCAGTAGTGTGTGGGTGTGT	58.508	TCCACCACCCACACCATTTC	60.179	162	66	227
Cluster-37487.0	(AT)6	74	85	TGTTGTAAGGTGAGCTTGGGT	59.507	AAACTGAGCACTGGCAGGTT	60.107	103	33	135	TGTTGTAAGGTGAGCTTGGGT	59.507	AAAACTGAGCACTGGCAGGT	60.107	104	33	136	AGCTTGGGTTCAGGTGATCG	60.036	TCTCTCATACACACACGCACA	59.389	250	45	294
Cluster-37531.0	(TA)6	126	137	ACAAATGCAGTGTGCTGTAATT	57.411	ACGTTGTGTACTATTGGCTAAGT	57.857	252	49	300	AACAAATGCAGTGTGCTGTAAT	57.411	ACGTTGTGTACTATTGGCTAAGT	57.857	253	48	300	ATTAACAAATGCAGTGTGCTGT	57.411	ACGTTGTGTACTATTGGCTAAGT	57.857	256	45	300
Cluster-37535.0	(AT)6	441	452	GATGTGTTGATGCGCGCATA	59.696	TCAAACTTGTCAAACTGCTCTCT	58.483	261	236	496	GATGTGTTGATGCGCGCATA	59.696	TCTCAAACTTGTCAAACTGCTCT	58.483	263	236	498	TGTACATGCATACACACACACA	58.267	TGAAAGAGGCAGTGCTTGACA	60.134	247	350	596
Cluster-37558.1	(AC)6	135	146	CACTGTAGCCCTCAACAGCA	59.965	CGAGGTGTGTTGGCACTAGT	59.966	185	3	187	CACTGTAGCCCTCAACAGCA	59.965	ACGAGGTGTGTTGGCACTAG	59.966	186	3	188	CACTGTAGCCCTCAACAGCA	59.965	AGAATGGGCGTGGTGACAAT	59.962	223	3	225
Cluster-37608.0	(ATT)5	1420	1434	CCTGCTTGTCACTTCCGACT	59.966	GCCATGGATGAAACACATGCC	60.472	209	1270	1478	CCTGCTTGTCACTTCCGACT	59.966	AGCCATGGATGAAACACATGC	59.521	210	1270	1479	GGATACCCCCTGCTTGTCAC	60.107	GCCATGGATGAAACACATGCC	60.472	217	1262	1478
Cluster-37608.0	(TAA)5	222	236	TGTGTGTGTGTGAAGGTCGT	59.752	TGTTCTGTTGGCTGCAATAAACA	59.617	279	3	281	TGTGTGTGTGAAGGTCGTCA	59.467	TGTTCTGTTGGCTGCAATAAACA	59.617	277	5	281	ACCAACTACATATGCATGCAGT	58.11	TGTAGTTGGCTGCCTGATGG	60.035	263	143	405
Cluster-37643.0	(CA)7	215	228	GTGTTAACACGTTAAAAGTAACAAACA	57.888	GCCACTGCTAGTAGGCCTAC	59.61	199	171	369	GTGTTAACACGTTAAAAGTAACAAACA	57.888	ACCCTTTCTCACTGGCCAAA	59.444	158	171	328	CACGTTAAAAGTAACAAACAGAAATCA	57.72	GCCACTGCTAGTAGGCCTAC	59.61	192	178	369
Cluster-37654.0	(AT)6	673	684	GGCAGAAAACCACAACCACC	59.896	GGACGCGTAGACCAAATCCA	60.109	271	619	889	GGCAGAAAACCACAACCACC	59.896	TGGACGCGTAGACCAAATCC	60.109	272	619	890	GGTGACGAAACGTAGGCAGA	60.039	CCATCAGACGGGTCGTGAAT	59.824	268	605	872
Cluster-37655.3	(AC)6	51	62	TCTTCCTTTCTTCCTCCTCCCT	59.885	AGGAGGTGCGGTTGGAAATT	59.888	248	26	273	TCTTCCTTTCTTCCTCCTCCCT	59.885	GAGGAGGTGCGGTTGGAAAT	60.323	249	26	274	TCTTCCTTTCTTCCTCCTCCC	58.448	AGGAGGTGCGGTTGGAAATT	59.888	248	26	273
Cluster-37679.2	(TTC)5	1221	1235	ATGCACTACCCCCTTGCTTC	60.034	TGAGTCAGACCGGCTACTGA	59.962	173	1157	1329	CCCCTTGCTTCTGTGCCTTA	59.962	TGAGTCAGACCGGCTACTGA	59.962	164	1166	1329	ATGCACTACCCCCTTGCTTC	60.034	CGCACTGTTGGGAAGGGATA	59.748	121	1157	1277
Cluster-37695.0	(AC)7	336	349	ATGGCTATGCTTGGTGCCAT	60.106	TCTGGTGAAATGTGCTGAACA	58.07	142	238	379	TGGCTATGCTTGGTGCCATT	60.325	TCTGGTGAAATGTGCTGAACA	58.07	141	239	379	AATGGCTATGCTTGGTGCCA	60.325	TCTGGTGAAATGTGCTGAACA	58.07	143	237	379
Cluster-37716.0	(TG)6	54	65	ACATTAACCTTGAACATTTTCTCTGTG	58.863	CGGTTTGGGTGGACCTAGTC	60.037	280	24	303	ACATTAACCTTGAACATTTTCTCTGT	57.762	CGGTTTGGGTGGACCTAGTC	60.037	280	24	303	ACATTAACCTTGAACATTTTCTCTGTG	58.863	CAGCAGCGTGTTGTGAACAT	59.691	260	24	283
Cluster-3773.0	(TCG)5	148	162	GAAACACGTACTCGGGCAGA	60.039	ACACTCTGATGGCCGAACTG	60.037	246	40	285	GGTGTCATAGGTGTCGGTGG	60.108	ACACTCTGATGGCCGAACTG	60.037	265	21	285	GAAACACGTACTCGGGCAGA	60.039	TTGTCGCCACTACGTCTACG	59.833	171	40	210
Cluster-37779.0	(TG)6	548	559	GCGCGTTACTGTGTCCAAAG	60.111	CGCACACGGAACAAACTCAG	60.042	201	514	714	TCGTTAGAAGTCGCCTCAGC	59.829	CGCACACGGAACAAACTCAG	60.042	225	490	714	GCGCGTTACTGTGTCCAAAG	60.111	GCACACGGAACAAACTCAGC	60.317	200	514	713
Cluster-37782.0	(TAT)5	2657	2671	ACCCAGAAGAACTAAAACCAGCA	60.118	ACACTTCTTCCTGTGACGTGT	59.519	248	2486	2733	ACCCAGAAGAACTAAAACCAGCA	60.118	TCACACTTCTTCCTGTGACGT	59.245	250	2486	2735	TGGGTATGAATATGTGGACCCAG	59.606	ACACTTCTTCCTGTGACGTGT	59.519	265	2469	2733
Cluster-37795.0	(GT)7	101	114	TGGGAACACTATTGTCATGTCCT	59.413	ACGATCAACCATCAACCACTGT	60.225	154	72	225	TGGGAACACTATTGTCATGTCCT	59.413	CGATCAACCATCAACCACTGT	58.573	153	72	224	TGGGAACACTATTGTCATGTCCT	59.413	ACGATCAACCATCAACCACTG	58.573	154	72	225
Cluster-37820.0	(GT)6	849	860	ACGTAAACAGTCAACTTTGGC	57.314	TGAACAGTTTGTGTGTGTGTACA	58.934	266	722	987	ACGTAAACAGTCAACTTTGGC	57.314	TGGTTGCAAGTGAAACATGAAT	57.331	185	722	906	ACGTAAACAGTCAACTTTGGC	57.314	ATGGTTGCAAGTGAAACATGAA	57.331	186	722	907
Cluster-37821.0	(AC)6	546	557	ATCACACATAGGCTGGCAGG	59.818	ACTGCTTCAGCTACACTGCT	59.316	225	462	686	CTGGCAGGCTGATTCGTTTT	59.116	ACTGCTTCAGCTACACTGCT	59.316	213	474	686	CTGGCAGGCTGATTCGTTTTT	59.729	ACTGCTTCAGCTACACTGCT	59.316	213	474	686
Cluster-37862.0	(TG)6	738	749	AAAGGTGGCTCTGGATGGTG	59.961	GCACAAGACACATATCAAACACG	58.849	139	679	817	AAAGGTGGCTCTGGATGGTG	59.961	GCAGTAATGTATGCACAAGACACA	59.846	151	679	829	AAAGGTGGCTCTGGATGGTG	59.961	TGCAGTAATGTATGCACAAGACAC	59.846	152	679	830
Cluster-37887.0	(CA)6	963	974	AGGTTCTGTTGTCACCACAA	57.201	ACACCGCTTTACTTGTAAGCT	57.878	164	853	1016	AAGGTTCTGTTGTCACCACA	57.201	ACACCGCTTTACTTGTAAGCT	57.878	165	852	1016	AAGGTTCTGTTGTCACCACAA	57.92	ACACCGCTTTACTTGTAAGCT	57.878	165	852	1016
Cluster-37953.0	(TG)6	235	246	CGTTTATTACGTGGGACCCA	57.617	ACTCGTAAGTGAACACATAACGT	58.137	206	84	289	ACGTGGGACCCATAATGTAGA	58.246	ACTCGTAAGTGAACACATAACGT	58.137	198	92	289	CGTTTATTACGTGGGACCCAT	58.091	ACTCGTAAGTGAACACATAACGT	58.137	206	84	289
Cluster-37969.0	(GA)7	77	90	AACTTGTGCGCACATACACA	58.696	GCTCTGTAACAGTGCAGTTGT	58.787	276	54	329	AACTTGTGCGCACATACACA	58.696	GCTCTGTAACAGTGCAGTTG	57.042	276	54	329	GTAACTTGTGCGCACATACACA	59.778	GCTCTGTAACAGTGCAGTTGT	58.787	278	52	329
Cluster-37988.0	(AC)6	295	306	GTGTGCGTGCATGTCACATC	60.453	ACATGAGGACACGCAGAAGA	59.031	180	194	373	CATGAGTGTGTGCGTGCATG	60.454	ACATGAGGACACGCAGAAGA	59.031	187	187	373	GTGTGCGTGCATGTCACATC	60.453	TGAGGACACGCAGAAGAAGT	58.959	177	194	370
Cluster-38018.0	(GC)6	588	599	CATGGCGTGATGTGGGGATA	59.892	GTGCACCTGATCACCTCGAT	59.823	214	413	626	ATGGCGTGATGTGGGGATAC	59.891	GTGCACCTGATCACCTCGAT	59.823	213	414	626	CGTGATGTGGGGATACGGTT	59.823	GTGCACCTGATCACCTCGAT	59.823	209	418	626
Cluster-38019.0	(AG)6	1390	1401	CCTTGGCCTGACTTGTGAGT	59.891	ACACACCTACTCAAGACACTTTCA	59.838	130	1356	1485	GGCCTGACTTGTGAGTGTGT	60.179	ACACACCTACTCAAGACACTTTCA	59.838	126	1360	1485	TGGCCTGACTTGTGAGTGTG	60.179	ACACACCTACTCAAGACACTTTCA	59.838	127	1359	1485
Cluster-38056.0	(TTG)6	281	298	GATGTCAATCCGGCCCTTGA	60.107	TCAACTGGTGAAAGCACAGA	57.292	226	150	375	GGCCCTTGAAGCTCCCATAA	59.741	TCAACTGGTGAAAGCACAGA	57.292	215	161	375	TGTCAATCCGGCCCTTGAAG	60.322	TCAACTGGTGAAAGCACAGA	57.292	224	152	375
Cluster-38075.0	(GT)6	138	149	GGCGCTAGAAAGGTCAAGGT	60.036	ATAGCCGCACAGCAGATCTC	59.967	146	100	245	TGGGCGCTAGAAAGGTCAAG	60.036	ATAGCCGCACAGCAGATCTC	59.967	148	98	245	AGGAGAACAGTGCTCGAACG	60.039	ATAGCCGCACAGCAGATCTC	59.967	192	54	245
Cluster-38075.1	(CAA)5	487	501	CCGTCGCATCGTTACTGAGA	59.902	CACAGCTGCAGGATTCCACA	60.607	147	408	554	CCGTCGCATCGTTACTGAGA	59.902	ACAGCTGCAGGATTCCACAC	60.607	146	408	553	CCGTCGCATCGTTACTGAGA	59.902	ACACAGCTGCAGGATTCCAC	60.607	148	408	555
Cluster-38106.0	(GA)9	209	226	ATGCACCGGTGAACAGTTGA	60.179	TGCGTCTTGAAGAAGATAGCCA	59.766	274	50	323	ATGCACCGGTGAACAGTTGA	60.179	CCCCATGTGTAAGTGACTAGCA	59.764	233	50	282	TGCACCGGTGAACAGTTGAA	60.393	TGCGTCTTGAAGAAGATAGCCA	59.766	273	51	323
Cluster-3811.0	(GC)6	674	685	AGCCACATCACATCCTTGGG	60.034	CCGCTGGCAGTCTACTGAAA	60.037	279	506	784	AGCCACATCACATCCTTGGG	60.034	ACCCGTTGCTGTGACATCAA	60.179	249	506	754	GTGTTAGAGGCGGTCGAACA	60.039	ACCCGTTGCTGTGACATCAA	60.179	276	479	754
Cluster-38200.0	(TTA)5	279	293	GTTTGCAAAGCTGGCACTGA	59.897	GCTTTGTCAGGTCGTGCAAC	60.317	248	114	361	GTTTGCAAAGCTGGCACTGA	59.897	TGCAACTACTCACCTGACGG	59.683	234	114	347	GTTTGCAAAGCTGGCACTGA	59.897	GGTCGTGCAACTACTCACCT	59.683	239	114	352
Cluster-38205.0	(AC)9	618	635	GGACTGCCACTTAAGACTTCGA	60.029	AGGAAGCGTTCGTTCTCCTT	59.32	275	402	676	TGGACTGCCACTTAAGACTTCG	60.289	AGGAAGCGTTCGTTCTCCTT	59.32	276	401	676	GGACTGCCACTTAAGACTTCG	58.662	AGGAAGCGTTCGTTCTCCTT	59.32	275	402	676
Cluster-38223.0	(TG)7	579	592	ACAATTTTAGTGTACAAATTCAAGCAT	57.237	CCAACACATGGTGAGATGGC	59.187	198	548	745	ACAATTTTAGTGTACAAATTCAAGCAT	57.237	CCAACACATGGTGAGATGGCT	60.615	198	548	745	ACAATTTTAGTGTACAAATTCAAGCAT	57.237	CAACACATGGTGAGATGGCT	58.17	197	548	744
Cluster-38253.0	(CA)6	463	474	TGTATTGACAGTATGAGTCAGCA	57.341	CGCGGGGCTTGACTGATTTA	60.743	187	428	614	TGTATTGACAGTATGAGTCAGCAT	57.774	CGCGGGGCTTGACTGATTTA	60.743	187	428	614	ATGTATTGACAGTATGAGTCAGCA	57.774	CGCGGGGCTTGACTGATTTA	60.743	188	427	614
Cluster-38260.1	(GT)6	236	247	GGAGGATGGAGAGGGAGAGA	59.143	AGCTTCACTCAATGGGGAAGT	59.293	122	211	332	GAGGAGGATGGAGAGGGAGA	59.143	AGCTTCACTCAATGGGGAAGT	59.293	124	209	332	GAGAGGAGGATGGAGAGGGA	59.143	AGCTTCACTCAATGGGGAAGT	59.293	126	207	332
Cluster-38274.0	(GT)6	556	567	TTCCGTGCTGTTCCTATGGG	59.748	GGCTATGATAAGCACTCAAACACA	59.364	136	477	612	TTCCGTGCTGTTCCTATGGG	59.748	TGGCTATGATAAGCACTCAAACAC	59.364	137	477	613	TTCCGTGCTGTTCCTATGGG	59.748	TGGCTATGATAAGCACTCAAACA	58.157	137	477	613
Cluster-38301.0	(GC)6	454	465	CTTTGCCAGATGCGAGATGC	59.971	CGCAAAACCTGGTAGGCCTA	60.036	208	402	609	CTTTGCCAGATGCGAGATGC	59.971	TACGCAAAACCTGGTAGGCC	60.322	210	402	611	TCCTTTGCCAGATGCGAGAT	59.457	CGCAAAACCTGGTAGGCCTA	60.036	210	400	609
Cluster-38324.0	(GA)7	363	376	TACTCTGAGCATGAGTCGCG	59.621	TTTTGCATCACGTACGCTGC	60.11	251	287	537	TACTCTGAGCATGAGTCGCG	59.621	TCACGTACGCTGCCATAACA	59.756	244	287	530	GACAGACACGCGTGACAAAT	59.141	TTTTGCATCACGTACGCTGC	60.11	228	310	537
Cluster-38333.0	(AC)6	568	579	ATGCTGAGACTGGCTGACAC	60.037	GTGCCCGGATTGATTGCATC	59.969	279	412	690	ATGCTGAGACTGGCTGACAC	60.037	TGCATGTTTCTGCATGGTGC	60.038	227	412	638	GACACCCAACAGTGGCTACA	59.892	GTGCCCGGATTGATTGCATC	59.969	264	427	690
Cluster-38336.0	(TA)7	918	931	CCACCCAGCATATCGCCTAC	60.321	CGCTCTGGCAAACACGATTC	60.179	264	711	974	CCACCCAGCATATCGCCTAC	60.321	GCTTCTATCTCCGCTCTGGC	60.319	275	711	985	TGCGATCTTCAGAAGCGGAT	59.538	CGCTCTGGCAAACACGATTC	60.179	127	848	974
Cluster-38340.0	(GC)6	1178	1189	ATTACGCCACAGACTCGTGG	60.109	TGGTTCACCGCAAGAAGTGT	60.107	191	1029	1219	ATTACGCCACAGACTCGTGG	60.109	AGGGTGGTGATGTGGTTCAC	59.89	203	1029	1231	ATTACGCCACAGACTCGTGG	60.109	TTACAGGTTCTCCCGAGGGT	59.884	218	1029	1246
Cluster-38379.0	(TG)7	204	217	TGGTCGCTGAAGAACACACA	59.823	TGGCTTTCACCGGAAGAGTG	60.25	262	165	426	TGGTCGCTGAAGAACACACA	59.823	GGCTTTCACCGGAAGAGTGT	60.25	261	165	425	TGGCAAATGGTCGCTGAAGA	60.251	TGGCTTTCACCGGAAGAGTG	60.25	269	158	426
Cluster-3839.0	(TGA)5	672	686	CAAGGCAGCCCCAGAAAAAC	59.966	GCCTTTTTCTGCCAGTGCTT	59.61	209	563	771	CAAGGCAGCCCCAGAAAAAC	59.966	GTGCCTTTTTCTGCCAGTGC	60.598	211	563	773	ATGTGAAAAGCAAGGCAGCC	59.681	GCCTTTTTCTGCCAGTGCTT	59.61	219	553	771
Cluster-38393.0	(GT)6	592	603	TCCTTTGTGGCAGCTCTGTC	60.25	TCTGTCTGTCTCTCTCCCCC	59.667	136	496	631	CCTTTGTGGCAGCTCTGTCT	60.251	TCTGTCTGTCTCTCTCCCCC	59.667	135	497	631	CTCCTTTGTGGCAGCTCTGT	60.251	TCTGTCTGTCTCTCTCCCCC	59.667	137	495	631
Cluster-38399.0	(CA)6	176	187	ATTCGTTCGCTTCCCATTGC	59.548	ACTTGAGTCGAGGGTAGGCT	59.96	178	44	221	CCAGAGAGCGTCATTCTCGT	59.546	ACTTGAGTCGAGGGTAGGCT	59.96	144	78	221	ACCAGAGAGCGTCATTCTCG	59.546	ACTTGAGTCGAGGGTAGGCT	59.96	145	77	221
Cluster-3840.0	(CA)6	497	508	AACAGCTCATGTGCCTCTCC	60.036	AGTGAGTGTGAGTGTGTGCG	60.528	227	311	537	CTCACCAGCTGATCCAACGT	60.037	AGTGAGTGTGAGTGTGTGCG	60.528	139	399	537	ATGTGCCTCTCCACTCCTCT	59.958	AGTGAGTGTGAGTGTGTGCG	60.528	219	319	537
Cluster-38434.0	(CG)7	186	199	TGTGGCAGAGTCCTCTCAGA	59.887	TGCGTTCAACGACTAGAGACC	60.069	247	48	294	TCCTTGTGGCAGAGTCCTCT	60.179	TGCGTTCAACGACTAGAGACC	60.069	251	44	294	ACGTTTCCTTGTGGCAGAGT	59.82	TGCGTTCAACGACTAGAGACC	60.069	256	39	294
Cluster-38435.0	(TAA)5	475	489	ACCAGCAGCACAAACAATTCT	58.966	GCCGGCGCTACAATTGATTT	59.899	280	339	618	CCAGCAGCACAAACAATTCTGA	59.965	GCCGGCGCTACAATTGATTT	59.899	279	340	618	ACCAGCAGCACAAACAATTCTG	60.224	GCCGGCGCTACAATTGATTT	59.899	280	339	618
Cluster-38464.1	(AC)6	695	706	GATTTGGGATGTGGCGTTCG	59.901	GCACAGACGCACGTGTATTT	59.489	234	552	785	GGACGTGTCTTGAGTCCGAG	60.11	GCACAGACGCACGTGTATTT	59.489	175	611	785	GGCGTTCGAGACTTGCAATG	60.179	GCACAGACGCACGTGTATTT	59.489	222	564	785
Cluster-38483.0	(TG)7	96	109	ACGTGCATGAGTTCACTCCT	59.318	ACCAACTGCCTCCTTACGAC	59.679	199	59	257	ACGTGCATGAGTTCACTCCT	59.318	CACCCAGACTTGTGCCCTAC	60.322	217	59	275	ACGTGCATGAGTTCACTCCT	59.318	GCCTCCTTACGACGCAAAGA	60.389	192	59	250
Cluster-38487.1	(CA)6	624	635	ACGAAGGAACCCCTAATCGC	59.823	ACGTCATGCAGTTGGCTGTA	59.965	184	482	665	ACGAAGGAACCCCTAATCGC	59.823	TACGTCATGCAGTTGGCTGT	59.965	185	482	666	ACGAAGGAACCCCTAATCGC	59.823	GCTTACGTCATGCAGTTGGC	60.179	188	482	669
Cluster-38495.0	(GA)6	30	41	AAGAGCAAGAGAGAGAGCGA	58.167	AGGCCTACTCAATTGTAGCGT	59.168	193	7	199	GAAAGAGCAAGAGAGAGAGCGA	59.837	AGGCCTACTCAATTGTAGCGT	59.168	195	5	199	AAAGAGCAAGAGAGAGAGCGA	58.833	AGGCCTACTCAATTGTAGCGT	59.168	194	6	199
Cluster-38519.1	(CA)6	1389	1400	AAGTTGGGGTTGGGACTGTC	59.815	CGGGAGCATAAACAAGACAAGC	60.16	120	1320	1439	TGGGGTTGGGACTGTCAGAT	60.476	CGGGAGCATAAACAAGACAAGC	60.16	116	1324	1439	GTTGGGGTTGGGACTGTCAG	60.537	CGGGAGCATAAACAAGACAAGC	60.16	118	1322	1439
Cluster-38525.0	(AC)6	337	348	AGTCCCTTGGGGTTTTCAGT	58.768	CCCCTTTGTACGACTGGTGA	59.317	169	273	441	AGTCCCTTGGGGTTTTCAGT	58.768	TCCCCTTTGTACGACTGGTG	59.317	170	273	442	AGTCCCTTGGGGTTTTCAGTT	59.426	CCCCTTTGTACGACTGGTGA	59.317	169	273	441
Cluster-38530.0	(AC)6	427	438	GAGGCGTAGATTAATGCAAGTCA	58.88	AAGGCAAACTCATCACCCCA	59.518	207	292	498	TGAGGCGTAGATTAATGCAAGTC	58.88	AAGGCAAACTCATCACCCCA	59.518	208	291	498	AGGCGTAGATTAATGCAAGTCA	57.863	AAGGCAAACTCATCACCCCA	59.518	206	293	498
Cluster-38533.0	(GT)6	309	320	TGTTGTGCAGCGATGTTTGG	59.969	TTCCCGGTTACGCGATCATT	59.824	154	260	413	TGTTGTGCAGCGATGTTTGG	59.969	TTTCCCGGTTACGCGATCAT	59.824	155	260	414	GGTGTTGTGCAGCGATGTTT	59.969	TTCCCGGTTACGCGATCATT	59.824	156	258	413
Cluster-38535.0	(TG)6	137	148	ATTATCGAAGCGGCGGAATG	58.852	GTAAAACGCAGTCGCCAAGG	60.11	178	98	275	ATTATCGAAGCGGCGGAATG	58.852	GCCAAGGGAGGGTGCTTAAA	60.252	165	98	262	TTATCGAAGCGGCGGAATGC	61.496	GTAAAACGCAGTCGCCAAGG	60.11	177	99	275
Cluster-38550.3	(CA)6	483	494	TGTGTCTGTGTGTGGTGAGG	59.822	TGGAGTTCTAAAGAAGCCCACA	59.291	177	351	527	TGTCTGTGTGTGGTGAGGAC	59.536	TGGAGTTCTAAAGAAGCCCACA	59.291	175	353	527	GTGTCTGTGTGTGGTGAGGA	59.536	TGGAGTTCTAAAGAAGCCCACA	59.291	176	352	527
Cluster-38556.2	(AC)6	1302	1313	TGCTGGGTGTTCAAAGGTGT	60.034	TGCAGTGAAATATATGTGGGTGT	58.146	218	1153	1370	TGCTGGGTGTTCAAAGGTGT	60.034	TGCAGTGAAATATATGTGGGTGTTG	59.875	218	1153	1370	TGCTGGGTGTTCAAAGGTGT	60.034	GCAGTGAAATATATGTGGGTGTTGT	59.875	217	1153	1369
Cluster-38562.0	(TTG)5	1147	1161	GCTGTCCCTGACACTACGAC	60.109	AAGTCAAGGGGAAAAGGCGT	59.815	268	1019	1286	CTTTTCAAGGCGCAGGTCTG	59.761	AAGTCAAGGGGAAAAGGCGT	59.815	230	1057	1286	TGATGCTTTTCAAGGCGCAG	59.758	AAGTCAAGGGGAAAAGGCGT	59.815	235	1052	1286
Cluster-38576.0	(AC)6	783	794	AGTAGGCTGCAGGTTATCTCT	57.961	TTAATTCGTAAAGGCGGGCA	57.889	270	548	817	AGTAGGCTGCAGGTTATCTCTT	58.621	TTAATTCGTAAAGGCGGGCA	57.889	270	548	817	AGTAGGCTGCAGGTTATCTCT	57.961	ATTAATTCGTAAAGGCGGGCA	58.354	271	548	818
Cluster-38581.0	(ATT)5	267	281	GGGGAGCGAGAACAGTTTCA	59.965	TGTGCTGCCAGATCACAGAG	60.037	254	165	418	GGGGAGCGAGAACAGTTTCA	59.965	GCTGCAAACCAAGCTCTCAC	60.04	178	165	342	GGGGAGCGAGAACAGTTTCA	59.965	AACTGTGTGCTGCCAGATCA	59.891	259	165	423
Cluster-38585.0	(TG)7	136	149	TGTGGATGTAACTGTGTGCGT	60.203	ACACTGCTCTATCACATGTCATCA	59.839	275	37	311	TGTACAGGAACTTTCAGAATGGT	57.695	CATGTGGTCCGCTATTGGGT	60.107	243	99	341	TGTACAGGAACTTTCAGAATGGT	57.695	TCATGTGGTCCGCTATTGGG	59.82	244	99	342
Cluster-38594.0	(AG)7	449	462	AGTAGATGTGTGTGGCGAGC	60.109	CAGTGGAGTGATGTGGACTCA	59.38	161	412	572	ACGCGTTTTGTCTGACGTTC	59.7	CAGTGGAGTGATGTGGACTCA	59.38	203	370	572	AGTAGATGTGTGTGGCGAGC	60.109	TCAGTGGAGTGATGTGGACTC	59.104	162	412	573
Cluster-38595.0	(GT)8	602	617	TTTCCCCTTTCAGCCCTTCG	60.251	CGTGTCTCGTGGCTTTCTCT	60.039	221	547	767	TTTCCCCTTTCAGCCCTTCG	60.251	TCGTGTCTCGTGGCTTTCTC	60.039	222	547	768	TTTCCCCTTTCAGCCCTTCG	60.251	GTAGGTGTCTTCCGTGGACG	60.109	262	547	808
Cluster-38608.0	(AT)9	640	657	TCTGACTGGCTTGTAGCGTG	60.038	CTCCGGTCTCACCCAGTAGA	60.034	173	564	736	TCTGACTGGCTTGTAGCGTG	60.038	ATTTTCCATGGCACTCCGGT	59.96	186	564	749	ACTGGCTTGTAGCGTGTGAA	59.894	CTCCGGTCTCACCCAGTAGA	60.034	169	568	736
Cluster-38634.0	(AT)7	95	108	AATAAAAACCGTGCTGTGCAT	57.341	ACAAACTTCACAGAACCACATAAA	57.232	212	69	280	AATAAAAACCGTGCTGTGCAT	57.341	AACAAACTTCACAGAACCACATAA	57.232	213	69	281	AATAAAAACCGTGCTGTGCAT	57.341	ATAACAAACTTCACAGAACCACAT	57.04	215	69	283
Cluster-38641.1	(AG)6	93	104	TGACTGTGTACAGAGAGAGAAAGG	59.479	ACCACCCACACTCTCTCACT	60.105	166	13	178	TGACTGTGTACAGAGAGAGAAAGG	59.479	TCACCCTACCTACCACCCAC	60.252	177	13	189	TGACTGTGTACAGAGAGAGAAAGG	59.479	CCCTACCTACCACCCACACT	60.253	174	13	186
Cluster-38651.0	(AC)7	877	890	TCCTGAGGATGGTATGGCAC	58.868	TCTGTGATGGCAGGTTGTCT	58.941	177	747	923	TCCTGAGGATGGTATGGCAC	58.868	ATTTTCGGCGAGTGGAGGG	60.078	276	747	1022	TCCTGAGGATGGTATGGCAC	58.868	CATTTTCGGCGAGTGGAGGG	61.369	277	747	1023
Cluster-38660.0	(TG)7	293	306	AGCGGCGTACACATTTAGCA	60.391	CTGCCCTTGTACTGACCATGT	59.996	262	245	506	AGCGGCGTACACATTTAGCA	60.391	ACTGCCCTTGTACTGACCATG	59.996	263	245	507	GCGGCGTACACATTTAGCAA	59.555	CTGCCCTTGTACTGACCATGT	59.996	261	246	506
Cluster-38662.0	(CAA)6	429	446	AGAGGATAGAGGCCCCAACA	59.657	TGAATGCCTTCTAGACCAAAGCT	59.991	253	259	511	AGAGGATAGAGGCCCCAACA	59.657	TGCCTTCTAGACCAAAGCTTTG	58.851	249	259	507	GGTGAACACATGTACCTCTGT	57.597	TCCAGCTCTCGCTCCCATAT	60.179	280	339	618
Cluster-38664.0	(AC)7	36	49	ACCTTGGAGGACACATTCGC	60.322	TGTGTTGATGAGCACCTCGG	60.321	167	4	170	ACCTTGGAGGACACATTCGC	60.322	GTGTTGATGAGCACCTCGGT	60.321	166	4	169	ACCTTGGAGGACACATTCGC	60.322	TGATGAGCACCTCGGTTTGT	59.604	162	4	165
Cluster-38687.0	(TG)6	322	333	TGCATTGGAACCCTGAGATGA	59.365	AGGTTTTTACTCTGTACACCTACACT	59.674	157	207	363	TGCATTGGAACCCTGAGATGA	59.365	GGTTTTTACTCTGTACACCTACACTG	59.577	156	207	362	TGCATTGGAACCCTGAGATGA	59.365	GGTTTTTACTCTGTACACCTACACT	58.481	156	207	362
Cluster-38735.0	(TG)7	545	558	ACTTGGCACAGTCTTTGCAC	59.259	AAGACGACACGGGGGTTAAC	59.966	274	315	588	ACTTGGCACAGTCTTTGCAC	59.259	AAAAAGACGACACGGGGGTT	60.107	277	315	591	ACTTGGCACAGTCTTTGCAC	59.259	GACGACACGGGGGTTAACAA	60.25	272	315	586
Cluster-38767.0	(TG)8	1079	1094	CTTGGTAAGCCAGAACAGGGA	59.649	GATCCTGCCTCAGCCAATGT	60.107	222	896	1117	TCTTGGTAAGCCAGAACAGGG	59.649	GATCCTGCCTCAGCCAATGT	60.107	223	895	1117	TTGGTAAGCCAGAACAGGGA	58.559	GATCCTGCCTCAGCCAATGT	60.107	221	897	1117
Cluster-38770.0	(AT)6	155	166	TTATAGCCCTGTGCATGTGC	58.321	TGCAGTGCACACAGACTTGA	60.108	199	122	320	TTTATAGCCCTGTGCATGTGC	58.976	TGCAGTGCACACAGACTTGA	60.108	200	121	320	TTATAGCCCTGTGCATGTGC	58.321	GCAGTGCACACAGACTTGAG	59.415	198	122	319
Cluster-38779.0	(AGA)5	41	55	GTAGCCGGAACACGCCTAAG	60.805	GTCTTGCATTGCAGCATCCC	60.179	244	0	243	GTAGCCGGAACACGCCTAAG	60.805	CATCCCCTGCATCTGGGTTC	60.467	230	0	229	GTAGCCGGAACACGCCTAAG	60.805	TGCATCTGGGTTCGGGATAC	59.532	223	0	222
Cluster-38784.0	(AC)6	229	240	ATCTTTCTTCCCTCCCGTGC	59.747	AAAAGGTGTGAACTGCGTGC	59.899	256	187	442	ATCTTTCTTCCCTCCCGTGC	59.747	GCGTGCAGGCGTTAAAGATG	60.521	242	187	428	ATCTTTCTTCCCTCCCGTGC	59.747	AGGACAACACTGCAGTCACA	59.459	275	187	461
Cluster-38837.0	(TG)7	1256	1269	TCGGTGAATAATGGTGGTCGA	59.174	TGCCTTTGCATAGCTGAAAACT	59.107	219	1105	1323	GGTCGAAATCTCTGTTGAGGGT	60.028	TGCCTTTGCATAGCTGAAAACT	59.107	204	1120	1323	TGGTCGAAATCTCTGTTGAGGG	60.028	TGCCTTTGCATAGCTGAAAACT	59.107	205	1119	1323
Cluster-38837.0	(AC)6	430	441	CAGGACACATTTCAAGGCGT	58.762	TGCTCACATATGAACGCCTCA	59.793	123	388	510	ACAGGACACATTTCAAGGCG	58.762	TGCTCACATATGAACGCCTCA	59.793	124	387	510	CAGGACACATTTCAAGGCGT	58.762	ACTGCTCACATATGAACGCCT	59.792	125	388	512
Cluster-38848.0	(TC)7	891	904	TGGCTGTTCTTACTGTGGCA	59.528	TGTGGTGCTTGAAAACAGATGA	58.714	101	835	935	TGGCTGTTCTTACTGTGGCA	59.528	TGTGGTGCTTGAAAACAGATGAA	59.301	101	835	935	TGGCTGTTCTTACTGTGGCA	59.528	TGTGGTGCTTGAAAACAGATG	57.286	101	835	935
Cluster-38855.0	(TTA)6	276	293	TTCCCTGATACCCTCCAGCA	59.956	CAACTGGCCCTCGGTTATGA	59.748	141	206	346	ACGAGACCGGGTATAGACGT	59.821	CAACTGGCCCTCGGTTATGA	59.748	272	75	346	GCGAGCATTCCCTTATTCGC	59.764	CAACTGGCCCTCGGTTATGA	59.748	116	231	346
Cluster-38884.0	(GC)6	255	266	CCCAACTTCCGCTGGTTACT	59.964	AGCGTTTGGTCGTACGGTAG	60.11	269	140	408	CCCAACTTCCGCTGGTTACT	59.964	TGACGGCAACCAGTACACAA	59.822	203	140	342	CCCAACTTCCGCTGGTTACT	59.964	TTGACGGCAACCAGTACACA	59.822	204	140	343
Cluster-38915.2	(AC)6	305	316	TGTCTACCAGCATGTTCGGT	59.026	CTGCTCCAAAAGACACACGC	60.041	184	175	358	TGTCTACCAGCATGTTCGGT	59.026	GCTCCAAAAGACACACGCAC	60.317	182	175	356	TGTCTACCAGCATGTTCGGT	59.026	AGACACACGCACACACACTT	60.391	174	175	348
Cluster-38935.0	(ATG)5	416	430	TGGCCAGGGAAAGACACAAA	59.74	ATGTTGATCCTAAATTTGAACCAGT	57.219	257	241	497	TGGCCAGGGAAAGACACAAA	59.74	GTGTGTTACACATTTATGTTGATCCT	58.183	272	241	512	GCCAAGAACACACGCATCAC	60.386	ATGTTGATCCTAAATTTGAACCAGT	57.219	161	337	497
Cluster-38939.0	(TG)7	248	261	GGCAATCCTTCCTTCCTCCC	60.106	GGGCGGTTATGGTGATGCTA	59.892	276	97	372	TCTGGCATGACTTGTAGGCC	59.747	GGGCGGTTATGGTGATGCTA	59.892	239	134	372	TTCCTCCCGCAACAGTGTAG	59.68	GGGCGGTTATGGTGATGCTA	59.892	264	109	372
Cluster-38939.0	(AC)6	897	908	AGCTAGCTATCCAGTGTGGT	57.833	CTGCTGATGTCATGATATACTATGTT	57.001	143	806	948	AGCTAGCTATCCAGTGTGGT	57.833	CATGATATACTATGTTTACAGTGCACA	57.74	133	806	938	AGCTAGCTATCCAGTGTGGTT	58.528	CTGCTGATGTCATGATATACTATGTT	57.001	143	806	948
Cluster-38947.0	(TA)6	469	480	CTGACATCCAAGGCAGCAGA	60.036	TGTTATAGTTCTTCCGGGTTGT	57.104	189	358	546	TTTGAAGCAGGGGTGCTGAA	60.106	TGTTATAGTTCTTCCGGGTTGT	57.104	213	334	546	ATTTGAAGCAGGGGTGCTGA	59.887	TGTTATAGTTCTTCCGGGTTGT	57.104	214	333	546
Cluster-38983.0	(TG)6	142	153	AGGCAGACACACTCACACAT	59.239	ACAAGTCTGGCGAGGCAAAT	60.251	210	90	299	AGGCAGACACACTCACACAT	59.239	CAGTCAAGCACAAGTCTGGC	59.41	219	90	308	AGGCAGACACACTCACACAT	59.239	TCAAGCACAAGTCTGGCGAG	60.601	216	90	305
Cluster-38987.0	(GT)6	310	321	AACCTCTTGTCACGCACTGT	59.822	TTCGGCCGCTTGTACTAGTC	59.828	145	210	354	AACCTCTTGTCACGCACTGT	59.822	CTTCGGCCGCTTGTACTAGT	59.827	146	210	355	CGTCTGCCTTCTTGTGGGAT	60.036	AGTGGCTTCCGTTACCTTCC	59.676	111	265	375
Cluster-3900.0	(CG)7	177	190	GAGCGCTGTTATACGAACGC	59.774	GCCGGCGTTGTTTACACATT	60.04	196	54	249	AGATCCGCCACAACAAACGA	60.25	AAGGTGGAGAATGTGAGCCG	60.036	213	122	334	CGTGGAGCGCTGTTATACGA	60.248	GCCGGCGTTGTTTACACATT	60.04	200	50	249
Cluster-3901.0	(GT)6	374	385	ACCGTTAGTGTTCTTCTTAACAGGA	59.93	GTCTTAAATCCTGATTCTAACATGTCA	57.616	220	197	416	ACCGTTAGTGTTCTTCTTAACAGGA	59.93	CAGTCTTAAATCCTGATTCTAACATGT	57.611	222	197	418	ACCGTTAGTGTTCTTCTTAACAGGA	59.93	TCAGTCTTAAATCCTGATTCTAACATG	57.395	223	197	419
Cluster-39017.0	(CA)7	90	103	GGGCCTGGATGTAACAGCTT	60.034	ACACCACTCCATTTTACTGGTCA	59.862	274	12	285	GGGCCTGGATGTAACAGCTT	60.034	CACCACTCCATTTTACTGGTCA	58.25	273	12	284	GGGCCTGGATGTAACAGCTT	60.034	ACACCACTCCATTTTACTGGTC	58.248	274	12	285
Cluster-39023.2	(GT)7	116	129	GGAAATAACGTGTTCGCCCC	59.551	AGTGGTACTTTCGGTTGGCC	60.251	233	16	248	TGAGGACCCCTGAGTCAGAA	59.513	AGTGGTACTTTCGGTTGGCC	60.251	174	75	248	TTGAGGACCCCTGAGTCAGA	59.513	AGTGGTACTTTCGGTTGGCC	60.251	175	74	248
Cluster-39048.0	(TG)6	180	191	TCACACATACACACATGCACA	58.156	TGGTTTGTATGCATGCGTACA	58.572	141	156	296	TCACACATACACACATGCACA	58.156	TGCGTACATGTATGTGTGTGTG	59.266	128	156	283	TCACACATACACACATGCACA	58.156	GCGTACATGTATGTGTGTGTGA	59.009	127	156	282
Cluster-3906.0	(AAT)5	234	248	TCAGTATTCACTACACTGGAGCA	58.914	ACAGAACCAAGGTTGTTTTGTGT	59.423	225	208	432	TCAGTATTCACTACACTGGAGCA	58.914	TGGTAGCTTTGTGTATGTGTTGG	59.182	201	208	408	TCAGTATTCACTACACTGGAGCA	58.914	GGTAGCTTTGTGTATGTGTTGGT	59.181	200	208	407
Cluster-39078.0	(TG)7	454	467	TGCAAGAAAACTGAGGTGCA	58.239	AGCTGTACAGTTTTAGTCAGTAAGT	57.948	160	407	566	TGCAAGAAAACTGAGGTGCAA	58.901	AGCTGTACAGTTTTAGTCAGTAAGT	57.948	160	407	566	TTGCAAGAAAACTGAGGTGCA	58.901	AGCTGTACAGTTTTAGTCAGTAAGT	57.948	161	406	566
Cluster-39086.0	(AT)6	629	640	CCTGGCGTCAACCCCTTTAT	60.034	AGGCAGGCCGCTAAAAATCT	60.034	166	553	718	CCTGGCGTCAACCCCTTTAT	60.034	AGAGGCAGGCCGCTAAAAAT	60.034	168	553	720	TGGCGTCAACCCCTTTATCC	60.035	AGGCAGGCCGCTAAAAATCT	60.034	164	555	718
Cluster-3909.1	(CA)6	224	235	ACAGTGACACAGCGAGTCAG	59.969	ACAGCCAACCAAACATGCTG	59.61	147	200	346	TGAAAACAGCTGATGGGGCA	60.179	ACAGCCAACCAAACATGCTG	59.61	266	81	346	CAGTGACACAGCGAGTCAGA	59.688	ACAGCCAACCAAACATGCTG	59.61	146	201	346
Cluster-39097.0	(AC)6	60	71	CGCCCTTACCCTGAAAGATT	57.58	TCTGTAGCGGTTCTTGAGCC	59.753	112	0	111	CGCCCTTACCCTGAAAGATT	57.58	CTGTAGCGGTTCTTGAGCCT	59.752	111	0	110	CGCCCTTACCCTGAAAGATT	57.58	AGCGGTTCTTGAGCCTTACA	59.315	107	0	106
Cluster-39127.0	(TAA)5	956	970	TTTGTTCAGTTACCGTACCTGT	57.595	TCACAAGAAAGAAGTAAAATAGGACAT	57.207	257	757	1013	TTTGTTCAGTTACCGTACCTGT	57.595	ATCACAAGAAAGAAGTAAAATAGGACA	57.207	258	757	1014	CACCATTTGAGCAAGTACATACCA	59.3	TCACAAGAAAGAAGTAAAATAGGACAT	57.207	189	825	1013
Cluster-39141.0	(AC)7	527	540	AGGATTAGGTGGTAGGCCCA	59.654	CGTCCATCACACAAGCAAGG	59.481	240	393	632	AGGATTAGGTGGTAGGCCCA	59.654	CCATCACACAAGCAAGGTGG	59.4	237	393	629	GCTGTGGAATCTTACCCAGCT	60.065	ACCACAAACCCCCAGAAACA	59.663	240	465	704
Cluster-39157.2	(ATT)5	378	392	TGGTAACACACTTATGACTTGACG	59.014	TGCGCAGTATCTGTTGTTGT	58.122	174	325	498	TGGTAACACACTTATGACTTGACGA	60.221	TGCGCAGTATCTGTTGTTGT	58.122	174	325	498	GGTAACACACTTATGACTTGACGA	58.775	TGCGCAGTATCTGTTGTTGT	58.122	173	326	498
Cluster-39164.0	(TG)6	372	383	ACGACCCACTACTACGGTTT	58.379	ATGAAGCCTGCACACCATCA	59.961	279	340	618	TCGTGTTCATTACGACCCACT	59.385	TCACGGGCAGAAGAGAAACG	60.32	167	329	495	TCGTGTTCATTACGACCCACT	59.385	CAGAAGAGAAACGCCAGGGA	59.678	160	329	488
Cluster-39174.0	(TG)8	154	169	TGGCAAGGTTTTGGGGTGAA	60.326	GCCACTGAACCCCCTGATTT	60.252	280	53	332	GGCAAGGTTTTGGGGTGAAA	59.166	GCCACTGAACCCCCTGATTT	60.252	279	54	332	TGGCAAGGTTTTGGGGTGA	59.689	GCCACTGAACCCCCTGATTT	60.252	280	53	332
Cluster-39182.0	(AC)6	1009	1020	TGGCAGCTATGGAGTCAGGA	60.326	TGTGCTTATGTAAAGAAGTCAAAGAA	57.555	146	936	1081	TGCATGGGAGTGACTTCTGG	59.674	TGTGCTTATGTAAAGAAGTCAAAGAA	57.555	248	834	1081	CAGGCACGTTTCTCATACGC	59.63	TGTGCTTATGTAAAGAAGTCAAAGAA	57.555	100	982	1081
Cluster-39201.0	(TG)7	134	147	CATCACAAGAGCCACTCCTGT	59.997	AGCCAAAAATTTCACCCATCCT	58.749	148	77	224	AGAGCCACTCCTGTAACCAGA	60.203	AGCCAAAAATTTCACCCATCCT	58.749	141	84	224	GAGCCACTCCTGTAACCAGA	58.733	AGCCAAAAATTTCACCCATCCT	58.749	140	85	224
Cluster-39209.1	(CA)6	633	644	ACTGGCACTTGTAGAATCGCA	59.998	TGCAATGTCATTGACCTTTAAGTTGA	59.96	264	499	762	CGGTCTTTCAGTTTTTACACCGT	59.689	TGTATGTGTAAGTACGCCCTTCT	59.234	260	550	809	ACGGTCTTTCAGTTTTTACACCG	59.689	TGTATGTGTAAGTACGCCCTTCT	59.234	261	549	809
Cluster-39218.1	(TG)6	744	755	ACAACTAGCGCAAGTAGGTTGA	59.963	ACTTTATTACAGGGAAGGACCGT	59.158	236	619	854	ACAACTAGCGCAAGTAGGTTG	58.586	ACTTTATTACAGGGAAGGACCGT	59.158	236	619	854	ACAACTAGCGCAAGTAGGTTGA	59.963	CTTTATTACAGGGAAGGACCGT	57.517	235	619	853
Cluster-39224.0	(AC)6	180	191	TGGAGTGAGAGGTAGGCAGA	59.295	TCAAGTGGTAAGTGTATAACTGGA	57.079	264	19	282	TGGAGTGAGAGGTAGGCAGA	59.295	GTGGTAAGTGTATAACTGGAAAGTGT	59.067	260	19	278	TGGAGTGAGAGGTAGGCAGA	59.295	TGGTAAGTGTATAACTGGAAAGTGT	57.93	259	19	277
Cluster-39228.0	(CA)6	924	935	ACGTACCAAGGGTGTAAACGA	59.314	CTGTCCGTGTCTTGCTACGT	60.039	219	863	1081	ACGTACCAAGGGTGTAAACGA	59.314	ACTGTCCGTGTCTTGCTACG	60.039	220	863	1082	ACGTACCAAGGGTGTAAACGA	59.314	CCCAGCATTTTGCCCATGTC	60.108	187	863	1049
Cluster-39233.0	(AT)6	582	593	AGACTGCTGGACTCTTTGCC	59.964	AAAGTTACGACCGCTCTGCA	59.967	134	548	681	AGACTGCTGGACTCTTTGCC	59.964	ATGCTGACACAATGCCAGGA	59.961	115	548	662	AGACTGCTGGACTCTTTGCC	59.964	CTGACAGACGCTCGGAGTTT	60.039	247	548	794
Cluster-39263.0	(AC)8	253	268	ATGGTCACATTCAGGGGCTC	59.743	GCCCCCAAACATGTGTAGGA	59.961	232	125	356	GATGGTCACATTCAGGGGCT	59.743	GCCCCCAAACATGTGTAGGA	59.961	233	124	356	ATGGTCACATTCAGGGGCTC	59.743	AGCCCCCAAACATGTGTAGG	59.96	233	125	357
Cluster-39314.2	(CG)6	565	576	TGTCAGCAATGGTGTATTGGGA	59.959	GGTGTATAGGCCTACATCGTGT	59.373	242	421	662	TGTCAGCAATGGTGTATTGGGA	59.959	AGGTGTATAGGCCTACATCGTG	59.108	243	421	663	TGTCAGCAATGGTGTATTGGG	58.555	GGTGTATAGGCCTACATCGTGT	59.373	242	421	662
Cluster-39324.0	(AC)8	1039	1054	CCGCAACTTTAAAACCGGCA	59.969	GCCGACTCCCTGAAGTGAAA	59.965	180	940	1119	CCGCAACTTTAAAACCGGCA	59.969	AAACTGCCGACTCCCTGAAG	59.965	185	940	1124	CCGCAACTTTAAAACCGGCA	59.969	CAAACTGCCGACTCCCTGAA	60.25	186	940	1125
Cluster-39366.1	(AG)6	739	750	AAAGCACACCAAAAGAGAGTTG	57.624	GTTCCCAAGCCTCTTCACCA	59.89	160	699	858	AAAGCACACCAAAAGAGAGTTG	57.624	AGTAACACTCCGTCACGCTC	59.76	104	699	802	AAAGCACACCAAAAGAGAGTTG	57.624	TTCACCAGTCCACGCTAAGC	60.32	147	699	845
Cluster-3937.0	(TG)6	62	73	ACACATAGTCACTGTCTCCTGT	58.499	ACGCCTTCAGGAGATGAACA	59.023	233	30	262	ACACATAGTCACTGTCTCCTGT	58.499	CGTGTAAACGCCTTCAGGAG	58.932	240	30	269	ACACATAGTCACTGTCTCCTGT	58.499	CGTGTAAACGCCTTCAGGAGA	60.337	240	30	269
Cluster-39396.0	(GTA)5	399	413	ATGGTAGGAGCCTCTGTCGT	60.033	TCCACAACGCGCCTATACAA	59.753	188	254	441	ATGGTAGGAGCCTCTGTCGT	60.033	TTCCACAACGCGCCTATACA	59.753	189	254	442	ATGGTAGGAGCCTCTGTCGT	60.033	CCACAGTTCATGGCTGGTCA	60.251	272	254	525
Cluster-39396.0	(CG)8	546	561	TGTATAGGCGCGTTGTGGAA	59.753	GCAGCGGCACTCATTACAAC	60.179	212	423	634	TTGTATAGGCGCGTTGTGGA	59.753	GCAGCGGCACTCATTACAAC	60.179	213	422	634	TGACCAGCCATGAACTGTGG	60.251	GCAGCGGCACTCATTACAAC	60.179	129	506	634
Cluster-39409.0	(CG)6	514	525	TTGAAGCTTGGCGTTTCCAC	59.616	TGGTGGCGTTGCTAACAGAT	59.964	225	364	588	TTGAAGCTTGGCGTTTCCAC	59.616	ATTGACTGGTGGCGTTGCTA	59.964	231	364	594	TGGCGTTTCCACCACAGAAA	60.394	TGGTGGCGTTGCTAACAGAT	59.964	217	372	588
Cluster-39432.0	(TG)6	181	192	GCTGACAGTGAACTGACGGA	59.968	ACGTTTCCTTTCCGTACGCT	59.967	199	84	282	GCTGACAGTGAACTGACGGA	59.968	GAAGGTGGAGGTGGTGATGG	60.035	226	84	309	GCTGACAGTGAACTGACGGA	59.968	TGTTGCAGAAGGTGGAGGTG	60.179	233	84	316
Cluster-39455.0	(TG)6	908	919	CTAAGCCCTCACCCACACTG	60.036	TGCTTTGGAAATGATGCTAATTTGC	59.648	137	840	976	ACTGCAGAGCTCCAGGAAAC	59.964	TGCTTTGGAAATGATGCTAATTTGC	59.648	156	821	976	CTGCAGAGCTCCAGGAAACT	59.676	TGCTTTGGAAATGATGCTAATTTGC	59.648	155	822	976
Cluster-39475.0	(ATT)5	865	879	AGACGCTGAGGTACAGGCTA	60.034	GTGGTGTCTTTGTCCAACTTAGC	59.997	263	721	983	AGACGCTGAGGTACAGGCTA	60.034	TGGTGTCTTTGTCCAACTTAGCT	60.118	262	721	982	AGACGCTGAGGTACAGGCTA	60.034	TGGTGTCTTTGTCCAACTTAGC	58.789	262	721	982
Cluster-39494.0	(TG)6	138	149	TGTGTGTGTGTGTGTATGTATTTTGT	59.906	TCTAACGTGCTTCGCATAGT	57.067	263	0	262	ACACAGTAACATGATTTGTGCTAA	57.124	AGGGGCACATTTAATCAGAGCT	59.757	218	86	303	ACACAGTAACATGATTTGTGCTAA	57.124	GGGGCACATTTAATCAGAGCTG	59.64	217	86	302
Cluster-39509.0	(TG)7	72	85	GCAGTGGACATACAATGGCG	59.622	CTGCAGCTGTCACTAGCCTT	60.037	245	17	261	GCAGTGGACATACAATGGCG	59.622	ATCTGCAGCTGTCACTAGCC	59.822	247	17	263	CCTTTGCTCAGCAGTGGACA	60.536	CTGCAGCTGTCACTAGCCTT	60.037	255	7	261
Cluster-39522.0	(CA)7	963	976	TGTAAGTGTGGTGTTGTGGT	57.209	CCACCTTTAAAACATTACCTCGCA	59.783	134	908	1041	TGTAAGTGTGGTGTTGTGGT	57.209	ACCACCTTTAAAACATTACCTCGC	59.783	135	908	1042	GGCATGCAAATTGTAAGTGTGG	59.005	CCACCTTTAAAACATTACCTCGCA	59.783	145	897	1041
Cluster-39569.0	(TG)7	849	862	TGCTTGCCTCTTTGTCTACGT	59.93	TGCAATCTGTCTCCCTGTTTCT	59.627	239	665	903	ACTGACTGTCGACGTTTTCCT	59.592	TGCAATCTGTCTCCCTGTTTCT	59.627	119	785	903	TGCTTGCCTCTTTGTCTACGT	59.93	TGCAATCTGTCTCCCTGTTTC	58.217	239	665	903
Cluster-39583.0	(AC)7	693	706	ACTTAACAAGCGGGCAAGGA	59.89	TGATCGTCCCCTGGCTCATA	60.106	279	542	820	AAGCGGGCAAGGATTGATCT	59.743	TGATCGTCCCCTGGCTCATA	60.106	272	549	820	ACAAGCGGGCAAGGATTGAT	60.324	TGATCGTCCCCTGGCTCATA	60.106	274	547	820
Cluster-39589.0	(CA)7	1171	1184	GGCCCAGATCAGGTGATACG	59.966	CACATTGCTAAGTGACCACAGT	58.859	266	1117	1382	GGCCCAGATCAGGTGATACG	59.966	TCACATTGCTAAGTGACCACAGT	60.181	267	1117	1383	GATGTCAGGCCCAGATCAGG	59.892	CACATTGCTAAGTGACCACAGT	58.859	273	1110	1382
Cluster-39622.0	(AAT)5	301	315	CCCAGGGACACGTGTGTTAA	59.893	ACACCACTACACAGCACTGT	59.169	241	269	509	ACTTCTACCCAGGGACACGT	60.179	ACACCACTACACAGCACTGT	59.169	248	262	509	CTTCTACCCAGGGACACGTG	59.753	ACACCACTACACAGCACTGT	59.169	247	263	509
Cluster-39630.0	(GAT)5	143	157	TGTTGTGTTTTAGGCCATTGGG	59.633	ACTGTTCCTTAAGCTACATGGCT	59.736	245	108	352	TGTTGTGTTTTAGGCCATTGGG	59.633	ACTGTTCCTTAAGCTACATGGC	58.389	245	108	352	TGTTGTGTTTTAGGCCATTGGG	59.633	GACTGTTCCTTAAGCTACATGGC	59.376	246	108	353
Cluster-39695.0	(CG)6	2027	2038	AGTCGTAGTTGCAGTGGTGG	59.966	AGTGTGTGTCTTAAAACAGCGA	58.472	222	1919	2140	GTCGTAGTTGCAGTGGTGGT	60.25	AGTGTGTGTCTTAAAACAGCGA	58.472	221	1920	2140	AGTCGTAGTTGCAGTGGTGG	59.966	AGTGTGTGTCTTAAAACAGCGAA	59.064	222	1919	2140
Cluster-39710.0	(TG)6	256	267	GGTAGAGGAGCAACTCTGTGG	59.794	GGGGTGTTGACAATTTTACAAACG	59.495	260	46	305	ACAACAGTGGTAGAGGAGCA	58.283	GGGGTGTTGACAATTTTACAAACG	59.495	268	38	305	GGTAGAGGAGCAACTCTGTGG	59.794	GGGTGTTGACAATTTTACAAACGT	58.896	259	46	304
Cluster-39734.0	(TTA)5	79	93	GTGCGTGTGTGTGGTCAAAT	59.62	GATCACCTGCCAGCAGAGG	60.153	187	7	193	GTGCGTGTGTGTGGTCAAAT	59.62	GGATCACCTGCCAGCAGAG	60.153	188	7	194	GTGCGTGTGTGTGGTCAAAT	59.62	CCTGCCAGCAGAGGTTCAG	60.377	182	7	188
Cluster-39756.0	(AC)6	699	710	TACTGTCCCGTCCCGTACAT	60.034	ACATGTTTTTGTCACTCAATTTGCT	58.892	194	670	863	ATACTGTCCCGTCCCGTACA	60.034	ACATGTTTTTGTCACTCAATTTGCT	58.892	195	669	863	GTTGATACTGTCCCGTCCCG	60.179	ACATGTTTTTGTCACTCAATTTGCT	58.892	199	665	863
Cluster-39756.0	(AC)7	338	351	ACGTCCATCATTATCCAGCCA	59.232	CAGAGTGTATGCGTGGTCCA	59.754	229	190	418	ACGTCCATCATTATCCAGCCA	59.232	ACAGAGTGTATGCGTGGTCC	59.753	230	190	419	GGAACTTCCAGACAGACCACA	59.584	GCTGAACGATACCAACCCCC	60.747	247	134	380
Cluster-3976.0	(ATA)6	66	83	ACGCGTTTGTTGAAATTGTTTCT	58.83	TTCTGTGTACACTATGCGCA	57.266	119	1	119	ACGCGTTTGTTGAAATTGTTTCT	58.83	TCTGTGTACACTATGCGCAT	57.04	118	1	118	ACGCGTTTGTTGAAATTGTTTCT	58.83	TTTCTGTGTACACTATGCGCA	57.967	120	1	120
Cluster-39768.0	(TAT)5	588	602	TTCCTGCTGTCAGCCATCAG	60.036	TTGAGTAAAACGGAGAGAACTGA	57.475	158	515	672	GGTCGGATTTCCTGCTGTCA	60.036	TTGAGTAAAACGGAGAGAACTGA	57.475	166	507	672	TTCCTGCTGTCAGCCATCAG	60.036	TGAGTAAAACGGAGAGAACTGAT	57.276	157	515	671
Cluster-39781.0	(TG)6	247	258	TGCCTATCATGCCTCATGTTGA	59.827	AAGAATCTTGTATTCACTGGGGT	57.479	248	69	316	CCTGGCAACTCTGTTTTCAGT	58.699	AAGAATCTTGTATTCACTGGGGT	57.479	124	193	316	ACCTGGCAACTCTGTTTTCAGT	60.357	AAGAATCTTGTATTCACTGGGGT	57.479	125	192	316
Cluster-39818.0	(CA)6	779	790	TCATGTAAGGCACCTCCAGT	58.343	TGCTCCAGTTCAATTTGAATACCA	58.924	266	619	884	TCATGTAAGGCACCTCCAGT	58.343	TGCTCCAGTTCAATTTGAATACCAG	59.816	266	619	884	TGTAAGGCACCTCCAGTAGTG	59.1	TGCTCCAGTTCAATTTGAATACCA	58.924	263	622	884
Cluster-39824.0	(CA)6	1147	1158	GCAGTGCTGATGTTTGTGCA	59.969	TGCAGCCTTTACAAAATTGTCA	57.338	265	955	1219	CGATGATGGTTGCAGCAGTG	59.902	TGCAGCCTTTACAAAATTGTCA	57.338	279	941	1219	GCAGTGCTGATGTTTGTGCA	59.969	GTTGCAGCCTTTACAAAATTGTCA	59.192	267	955	1221
Cluster-39837.0	(GT)6	204	215	CGACTGTTCGGGTGTGGTAA	59.968	AGCTTTATCGCTTCTGACCTG	58.101	189	51	239	ACGCGAGTGGATGATGAACA	59.754	AGCTTTATCGCTTCTGACCTG	58.101	229	11	239	CGCGAGTGGATGATGAACAG	59.074	AGCTTTATCGCTTCTGACCTG	58.101	228	12	239
Cluster-39844.0	(TG)8	1598	1613	TGGTACACTGGCATCAACCA	59.232	ACCTTAAAGTCAGGACATGCA	57.212	256	1404	1659	TCTGGTACACTGGCATCAACC	59.997	ACCTTAAAGTCAGGACATGCA	57.212	258	1402	1659	TGGTACACTGGCATCAACCA	59.232	AACCTTAAAGTCAGGACATGCA	57.901	257	1404	1660
Cluster-39860.0	(TG)6	229	240	TCTCAGTGCAGCTTTCGTGT	59.895	GCTGCTGAGCTCAACTACTCT	59.796	100	173	272	TTTGTGGCGCTGCTTAACTG	59.689	GCTGCTGAGCTCAACTACTCT	59.796	127	146	272	GTTTGTGGCGCTGCTTAACT	59.689	GCTGCTGAGCTCAACTACTCT	59.796	128	145	272
Cluster-39867.1	(GA)6	199	210	GACGGTTGCAGTACCTGGAA	59.966	CGTGGGTATTCTCTGCACGT	60.109	280	99	378	CGAAAACAACGCGCGTAGAA	60.112	GCACAGATCTGCAGACTGGT	60.037	274	133	406	CGAAAACAACGCGCGTAGAA	60.112	TGCACAGATCTGCAGACTGG	60.037	275	133	407
Cluster-39907.0	(TTC)5	745	759	ACTGCAAAGTGGAGCTTCCT	59.524	GACAACCCAGGAAGAGGTGG	59.963	130	680	809	ACTGCAAAGTGGAGCTTCCT	59.524	GGACAACCCAGGAAGAGGTG	59.963	131	680	810	ACTGCAAAGTGGAGCTTCCT	59.524	AGGACAACCCAGGAAGAGGT	60.104	132	680	811
Cluster-39909.0	(AG)6	788	799	ACAGTCAACCAGTCTGTTTGAGT	60.055	AAATAGCACAGCAAGTCATGTTT	57.542	216	654	869	ACAGTCAACCAGTCTGTTTGAGT	60.055	AAAATAGCACAGCAAGTCATGTT	57.542	217	654	870	TCATCAACAGTCAACCAGTCTGT	59.865	AAATAGCACAGCAAGTCATGTTT	57.542	222	648	869
Cluster-39998.1	(AC)6	516	527	GTCTTGTGCAAAATGGGGCT	59.319	ACATATAGGCAGTCACTCCGAC	59.376	182	419	600	AGTCTTGTGCAAAATGGGGC	59.319	ACATATAGGCAGTCACTCCGAC	59.376	183	418	600	GTCTTGTGCAAAATGGGGCT	59.319	ACATATAGGCAGTCACTCCGA	58.055	182	419	600
Cluster-40025.0	(CG)6	2606	2617	CGGAATAGCTCGCCTCTCTG	60.04	TGTCGTGTTTCACTAAGGCGA	59.933	222	2520	2741	GCTCGCCTCTCTGTTCGTAA	59.829	TGTCGTGTTTCACTAAGGCGA	59.933	215	2527	2741	ATTTATGTTTTGGCCCGCGG	59.825	TGTCGTGTTTCACTAAGGCGA	59.933	239	2503	2741
Cluster-40025.0	(TG)6	1396	1407	ACGAGATGACATCGTAGAGGAC	59.127	AACTCGTCTCGTGCCAAAGG	60.6	271	1315	1585	ACGAGATGACATCGTAGAGGA	57.805	AACTCGTCTCGTGCCAAAGG	60.6	271	1315	1585	ACGAGATGACATCGTAGAGGAC	59.127	ACTCGTCTCGTGCCAAAGG	60.006	270	1315	1584
Cluster-40034.0	(TG)7	926	939	ACACAAGCCACCCATTTCCA	60.106	TCGCTGTAAACAAAACTCTGCA	59.06	216	780	995	AGTCACACAAGCCACCCATT	59.814	TCGCTGTAAACAAAACTCTGCA	59.06	220	776	995	AAGTCACACAAGCCACCCAT	59.814	TCGCTGTAAACAAAACTCTGCA	59.06	221	775	995
Cluster-40065.0	(CA)7	530	543	ACGATAAGGCTGAAAGGAGGC	60.134	GAAGCATTTCACCGAAGCCC	59.829	235	418	652	ACGATAAGGCTGAAAGGAGGC	60.134	GGAAGCATTTCACCGAAGCC	59.829	236	418	653	CGATAAGGCTGAAAGGAGGCA	60.134	GAAGCATTTCACCGAAGCCC	59.829	234	419	652
Cluster-40069.0	(AC)6	765	776	GTGTCCACCGGCAAACATTG	60.319	GTGCGCATACCCTGTCACTA	59.825	272	708	979	GTGTCCACCGGCAAACATTG	60.319	GCGCATACCCTGTCACTAGG	60.249	270	708	977	AGTGTCCACCGGCAAACATT	60.467	GTGCGCATACCCTGTCACTA	59.825	273	707	979
Cluster-40084.0	(GA)6	107	118	GAGACTTCAGGCAGCATCGT	60.108	AGCGTGCACTACTTCAGGTC	60.038	117	73	189	AGAGACTTCAGGCAGCATCG	59.825	AGCGTGCACTACTTCAGGTC	60.038	118	72	189	CCAGAGACTTCAGGCAGCAT	59.748	AGCGTGCACTACTTCAGGTC	60.038	120	70	189
Cluster-40088.0	(AC)7	167	180	TGAGCTTGTCCCATAGTGGC	59.747	CCTTCTTGACTGCTGGTGGT	59.891	238	48	285	TGAGCTTGTCCCATAGTGGC	59.747	ACCCTTCTTGACTGCTGGTG	59.891	240	48	287	TCTGGCGGCTGTTTGTATGA	59.677	CCTTCTTGACTGCTGGTGGT	59.891	255	31	285
Cluster-40094.0	(TTA)5	2027	2041	ACACTCCAGTTAGGTAGTAACGA	58.344	ACCAAATACCCTACTGTTTGAGGA	59.4	260	1875	2134	ACACTCCAGTTAGGTAGTAACGA	58.344	ACCAAATACCCTACTGTTTGAGG	58.081	260	1875	2134	ACACTCCAGTTAGGTAGTAACGAA	58.927	ACCAAATACCCTACTGTTTGAGGA	59.4	260	1875	2134
Cluster-40094.2	(TTA)5	2027	2041	ACACTCCAGTTAGGTAGTAACGA	58.344	ACCAAATACCCTACTGTTTGAGGA	59.4	260	1875	2134	ACACTCCAGTTAGGTAGTAACGA	58.344	ACCAAATACCCTACTGTTTGAGG	58.081	260	1875	2134	ACACTCCAGTTAGGTAGTAACGAA	58.927	ACCAAATACCCTACTGTTTGAGGA	59.4	260	1875	2134
Cluster-40095.0	(TG)6	160	171	GACACAGCAGAGGAATGGCT	60.036	TGTGTTGTTAGTGCACACATTGT	59.558	272	34	305	AGACACAGCAGAGGAATGGC	60.036	TGTGTTGTTAGTGCACACATTGT	59.558	273	33	305	GACACAGCAGAGGAATGGCT	60.036	TGTTGTTAGTGCACACATTGTCA	59.308	270	34	303
Cluster-401.0	(TG)8	333	348	TGCCTGGTGATGGAGGTTTC	59.962	TGCTGTCTAGGTTACTAACTATGAA	57.05	231	182	412	TGCCTGGTGATGGAGGTTTC	59.962	TTGCTGTCTAGGTTACTAACTATGA	57.05	232	182	413	TGCCTGGTGATGGAGGTTTC	59.962	TTGCTGTCTAGGTTACTAACTATGAA	57.643	232	182	413
Cluster-401.1	(GAA)5	170	184	CTACCTGGTCGACGTGTGTC	60.11	GAGCCAGGACAGTTGACCTC	60.037	212	38	249	AGCAAAAGAGAGTGGTGCCA	59.817	GAGCCAGGACAGTTGACCTC	60.037	147	103	249	GCTAAGCCCACGTAACAGGA	59.752	GAGCCAGGACAGTTGACCTC	60.037	114	136	249
Cluster-40115.1	(TGA)5	906	920	TGCTCATGAACCAGGAACAA	57.345	AGCAAGGGCAGCTTTACCAT	59.96	145	868	1012	TGCTCATGAACCAGGAACAA	57.345	TGACAGCAAGGGCAGCTTTA	59.89	149	868	1016	ATGCTCATGAACCAGGAACA	57.115	AGCAAGGGCAGCTTTACCAT	59.96	146	867	1012
Cluster-40163.0	(GT)6	212	223	GCCCTTGTCTCATCCGACTT	59.749	ACATCTGTACACAGCTGCCC	60.036	253	158	410	GTATTTCCCCATCCTCGCCC	60.251	ACATCTGTACACAGCTGCCC	60.036	269	142	410	TATTTCCCCATCCTCGCCCT	60.401	ACATCTGTACACAGCTGCCC	60.036	268	143	410
Cluster-40166.1	(GT)8	340	355	TGCAAGACCGCTAGTTGTGA	59.609	ACCATTCATGTTTTAAAACCAAGGA	57.869	273	262	534	GCTCAGGTCACATGCTCGTA	59.827	TCTAACTCCAGTAACAGAAAAGACTG	58.566	228	188	415	TCACTCGCTCAGGTCACATG	59.755	TCTAACTCCAGTAACAGAAAAGACTG	58.566	234	182	415
Cluster-40174.0	(GT)6	116	127	CCCTCACAAAACAGGCCAAA	58.881	GGCCGTTGTGAGCAATGAAT	59.472	275	0	274	CCCTCACAAAACAGGCCAAAA	59.516	GGCCGTTGTGAGCAATGAAT	59.472	275	0	274	CCCTCACAAAACAGGCCAAA	58.881	GGCCGTTGTGAGCAATGAATC	60.468	275	0	274
Cluster-40272.1	(CG)6	151	162	TCACTCTACGACTGTGCGTG	59.763	TGATAAGGAAGGCAGCCAGC	60.107	269	116	384	CTACGACTGTGCGTGCCTTT	60.944	TGATAAGGAAGGCAGCCAGC	60.107	264	121	384	TTCACTCTACGACTGTGCGT	59.051	TGATAAGGAAGGCAGCCAGC	60.107	270	115	384
Cluster-40302.0	(TG)8	265	280	GGGAGGAGGAGGTGTCTTGA	60.252	AACAGGTCCAAGCAGGTCAG	59.891	255	143	397	TTCAGGGAGGAGGAGGTGTC	60.252	AACAGGTCCAAGCAGGTCAG	59.891	259	139	397	AGGGAGGAGGAGGTGTCTTG	60.252	AACAGGTCCAAGCAGGTCAG	59.891	256	142	397
Cluster-40306.0	(CA)6	795	806	ACCAGTTGGAACACACATACGA	59.897	TTTCTTGTCATGTGCCGTCA	58.04	149	682	830	ACCAGTTGGAACACACATACGA	59.897	TTCTTGTCATGTGCCGTCAT	57.817	148	682	829	ACCAGTTGGAACACACATACGA	59.897	CATTTCTTGTCATGTGCCGTCA	59.774	151	682	832
Cluster-4033.0	(TG)6	357	368	GCACGCAACCGCATTAAAGA	60.11	TCTTATCCGCCTGCCTCAAC	59.822	231	184	414	ACGCAACCGCATTAAAGAGC	59.832	TCTTATCCGCCTGCCTCAAC	59.822	229	186	414	ATGCACGCAACCGCATTAAA	59.758	TCTTATCCGCCTGCCTCAAC	59.822	233	182	414
Cluster-40365.0	(CT)6	360	371	GGCAGAGTTTTCCTCCCCTC	60.035	ACCATCAGCCGTCAGGTAGA	60.324	144	312	455	GAGGCAGAGTTTTCCTCCCC	60.035	ACCATCAGCCGTCAGGTAGA	60.324	146	310	455	TGCGTGATTAGATCGGCCAA	59.823	ACCATCAGCCGTCAGGTAGA	60.324	275	181	455
Cluster-40374.0	(GT)6	804	815	TAGCACCAGGTTTCTTGGCT	59.229	TCAGAAGATGGCTTAGCTGCT	59.164	199	695	893	GCACCAGGTTTCTTGGCTGA	60.823	TCAGAAGATGGCTTAGCTGCT	59.164	197	697	893	AGCACCAGGTTTCTTGGCTG	60.825	TCAGAAGATGGCTTAGCTGCT	59.164	198	696	893
Cluster-40401.0	(TG)6	261	272	GGGAAAAGAACTGGCCACCT	60.179	TTGCAGGGCCCATGATGATT	60.032	205	157	361	ACGGTGGGGGAAAAGAACTG	60.179	TTGCAGGGCCCATGATGATT	60.032	212	150	361	TGGCATGCCTTATCTGTGCT	59.743	TTGCAGGGCCCATGATGATT	60.032	164	198	361
Cluster-40409.0	(AC)6	484	495	TGGGACTGGTTGGAAATGCA	59.813	TTGGGTGTGATGTTTAGTGGA	57.133	220	316	535	ATCAGCTCAGTGGGACTGGT	60.546	TTGGGTGTGATGTTTAGTGGA	57.133	230	306	535	GTGGGACTGGTTGGAAATGC	59.397	TTGGGTGTGATGTTTAGTGGA	57.133	221	315	535
Cluster-40433.1	(AT)6	45	56	ACCCTAATATTGTACGATGTACGA	57.117	TCATCCATGTAGCGGACTGA	58.225	146	0	145	ACGATGTACGATAAGTGTATGTATCGT	60.095	TCATCCATGTAGCGGACTGA	58.225	133	13	145	ACCCTAATATTGTACGATGTACGA	57.117	TCATCCATGTAGCGGACTGAA	58.893	146	0	145
Cluster-40450.0	(TCA)5	433	447	ATTTGGCTGGGAGGAGCTTC	60.034	CACGGCTGTCTGGAAGTGAA	60.25	220	281	500	GAATTTGGCTGGGAGGAGCT	60.034	CACGGCTGTCTGGAAGTGAA	60.25	222	279	500	CTTCAGCGTCCGAGGGTAAA	59.754	AAAAAGGTGCAACGGAAGGC	59.896	275	297	571
Cluster-40485.0	(AC)6	168	179	CAGCTTAGCGGTCATAGTGAGT	59.9	TGTATACACAAGCATGCGCG	59.35	226	24	249	ACAGCTTAGCGGTCATAGTGAG	59.9	TGTATACACAAGCATGCGCG	59.35	227	23	249	ACAGCTTAGCGGTCATAGTGA	58.9	TGTATACACAAGCATGCGCG	59.35	227	23	249
Cluster-40507.0	(CTG)5	646	660	CAAGGACCCTTCTGGCGAAT	60.035	TCTCTACGAGACACGCTGGA	60.037	265	445	709	TAACGCACCATCAAGGACCC	60.036	TCTCTACGAGACACGCTGGA	60.037	276	434	709	CAAGGACCCTTCTGGCGAAT	60.035	CTCTACGAGACACGCTGGAC	59.903	264	445	708
Cluster-40525.0	(AC)8	1207	1222	TCAGGTAACGTCAAGGGGGA	60.179	ACAGATGTTCTCAAAACTGTGCA	59.053	270	1093	1362	TCAGGTAACGTCAAGGGGGA	60.179	TGTTCTCAAAACTGTGCAACTTGT	60.022	265	1093	1357	TCAGGTAACGTCAAGGGGGA	60.179	GACAGATGTTCTCAAAACTGTGCA	59.964	271	1093	1363
Cluster-40525.0	(GT)7	862	875	TCGCGCAAAGTAACGACAAA	59.071	CATGCACAGCAAGCTTCCTG	60.109	280	619	898	TCGCGCAAAGTAACGACAAAA	59.673	CATGCACAGCAAGCTTCCTG	60.109	280	619	898	CGCGCAAAGTAACGACAAAA	58.267	CATGCACAGCAAGCTTCCTG	60.109	279	620	898
Cluster-40563.0	(CT)6	301	312	TCTTCATTTCAGCGACGCCT	60.037	AGTATACTGTGTACATCTGTGCA	57.085	209	135	343	CGACGCCTATGTCTTCACGA	59.902	AGTATACTGTGTACATCTGTGCA	57.085	197	147	343	TCAGCGACGCCTATGTCTTC	59.899	AGTATACTGTGTACATCTGTGCA	57.085	201	143	343
Cluster-40567.0	(CAC)5	1018	1032	ATGGACGCAGAAGAATCGCA	60.108	CGTATGGCGCTCATTTCTGC	60.042	266	921	1186	ATGGACGCAGAAGAATCGCA	60.108	GGCTTCTGCACCCGTATGAT	60.179	189	921	1109	ATGGACGCAGAAGAATCGCA	60.108	TGTCGAAACTGGCTTCTGCA	60.179	199	921	1119
Cluster-40601.0	(AAC)5	131	145	TTCAAAGGTTTCCGCGGCTA	60.25	GAAGCAGCCGTTAACAGCAC	60.11	257	58	314	TTCAAAGGTTTCCGCGGCTA	60.25	ACTTGATCGAATCCGCGTGA	59.827	140	58	197	TTCAAAGGTTTCCGCGGCTA	60.25	AGAAGCAGCCGTTAACAGCA	60.25	258	58	315
Cluster-40614.0	(TC)7	552	565	AGCTGCAAGTCTGTCTGCAT	59.964	AGGTTGGAGAATAGCAAAGAGAGA	59.22	186	438	623	AGCTGCAAGTCTGTCTGCAT	59.964	AGAGGTTGGAGAATAGCAAAGAGA	59.22	188	438	625	AGCTGCAAGTCTGTCTGCAT	59.964	GGTTGGAGAATAGCAAAGAGAGA	57.909	185	438	622
Cluster-40618.0	(CTC)5	353	367	AGGTTAGCTAGTTTTACAAAGGCA	58.373	ACTGGGTTACATGCCAGGTG	59.962	185	318	502	AGGTTAGCTAGTTTTACAAAGGCA	58.373	ACATGCCAGGTGGAAGAAGG	59.961	177	318	494	AGGTTAGCTAGTTTTACAAAGGCA	58.373	GGGTTACATGCCAGGTGGAA	59.961	182	318	499
Cluster-40668.0	(TG)6	660	671	GCGGGTTGCCTATCTCACTT	60.108	TGTGCGGGTCACTTGCTTTA	60.179	235	585	819	TGTGCTGCACTTCAGAGCTT	60.179	TGTGCGGGTCACTTGCTTTA	60.179	256	564	819	CACTTCAGAGCTTAGCGGGT	59.752	TGTGCGGGTCACTTGCTTTA	60.179	249	571	819
Cluster-40675.0	(TG)6	170	181	AGCAATTCCAACCACACAACT	58.612	TGAGGAGACCTTTTGCACCA	59.157	275	5	279	AGCAATTCCAACCACACAACT	58.612	ACCTGAGGAGACCTTTTGCA	58.86	278	5	282	AGCAATTCCAACCACACAACT	58.612	CTGAGGAGACCTTTTGCACCA	60.203	276	5	280
Cluster-40678.0	(GT)6	79	90	TGCTCTAAAGGGATCCCAGGT	60.274	GCCCGCCAAAATCTAATCGG	59.689	237	15	251	TGCTCTAAAGGGATCCCAGGT	60.274	ATCCAAGCCCGCCAAAATCT	60.325	243	15	257	TGCTCTAAAGGGATCCCAGGT	60.274	TCCAAGCCCGCCAAAATCTA	59.67	242	15	256
Cluster-40687.0	(AC)6	701	712	ACTGGAAGAAGTCATTCAGTTAGCT	59.987	GCACATTGCCAAACTCTGCA	59.968	147	666	812	ACTGGAAGAAGTCATTCAGTTAGCT	59.987	TACCTCAGCAGCTTGAGCAG	59.751	104	666	769	ACTGGAAGAAGTCATTCAGTTAGC	58.758	GCACATTGCCAAACTCTGCA	59.968	147	666	812
Cluster-40700.0	(TA)6	69	80	AGAACCGTTTCTTCAGGTGACA	59.83	GTCTCAGTTTCACCGCCTCA	59.966	105	23	127	AGAACCGTTTCTTCAGGTGACA	59.83	CATGCCAACAGAGTGGGAGT	59.963	149	23	171	AGAACCGTTTCTTCAGGTGACA	59.83	ACATGCCAACAGAGTGGGAG	59.963	150	23	172
Cluster-40701.0	(TG)6	63	74	ACTTAATGCTGATCACAAAAATGAAAT	57.285	CTGCTACGCATCTTGCTCCT	60.179	278	6	283	ACTTAATGCTGATCACAAAAATGAAAT	57.285	TCTGCTACGCATCTTGCTCC	60.179	279	6	284	ACTTAATGCTGATCACAAAAATGAAAT	57.285	GCTCAAAGGAAACGACCAGC	59.761	135	6	140
Cluster-40714.0	(AC)6	313	324	AGGGGAACAAGATTCGCTGT	59.307	ATGTTCCGGCACACTGAGTT	59.891	243	257	499	AGGGGAACAAGATTCGCTGT	59.307	AATGTTCCGGCACACTGAGT	59.891	244	257	500	AGGGGAACAAGATTCGCTGT	59.307	CAAGTTCGCGTTACAAGGCC	60.11	212	257	468
Cluster-40727.0	(CA)8	721	736	GGATCTGAACTAAGGTGACTGGT	59.484	AGCCTTCAAACACCTGCTGT	60.107	237	651	887	AGGATCTGAACTAAGGTGACTGG	59.228	AGCCTTCAAACACCTGCTGT	60.107	238	650	887	GGATCTGAACTAAGGTGACTGG	57.87	AGCCTTCAAACACCTGCTGT	60.107	237	651	887
Cluster-40731.0	(CTT)6	224	241	ATCTGGAGATGCGCCCTCTA	60.179	CCGGAGGCCTATTTGGAAG	57.596	200	64	263	TCTGGAGATGCGCCCTCTAG	60.825	CCGGAGGCCTATTTGGAAG	57.596	199	65	263	TCTGGAGATGCGCCCTCTA	59.77	CCGGAGGCCTATTTGGAAG	57.596	199	65	263
Cluster-40752.0	(GAA)5	82	96	TAACAGGAACAGGCCTACGG	59.1	CCGAACAAGCAGTAACAGCC	59.483	267	46	312	TGTGTAACAGGAACAGGCCT	58.863	CCGAACAAGCAGTAACAGCC	59.483	271	42	312	TGTAACAGGAACAGGCCTACG	59.726	CCGAACAAGCAGTAACAGCC	59.483	269	44	312
Cluster-40760.0	(TA)6	544	555	TCCATAGAGAAGCCAACTTGGG	59.76	AGCTCAAAAATCCTGTCTCCA	57.204	249	367	615	CCATAGAGAAGCCAACTTGGG	58.352	AGCTCAAAAATCCTGTCTCCA	57.204	248	368	615	TCCATAGAGAAGCCAACTTGGG	59.76	TCCTGTCTCCATTTTGTGATGAGA	59.713	239	367	605
Cluster-40777.0	(AC)6	68	79	GCGCGTGCGTTTTATGACAA	60.723	TCGCAGCTCTCCAATTGTCC	60.392	251	7	257	GCGCGTGCGTTTTATGACAA	60.723	CGCAGCTCTCCAATTGTCCT	60.392	250	7	256	GCGCGTGCGTTTTATGACAA	60.723	TGCTTTATCGCAGCTCTCCA	59.463	258	7	264
Cluster-40836.0	(AC)7	36	49	ACCTTGGAGGACACATTCGC	60.322	TGTGTTGATGAGCACCTCGG	60.321	167	4	170	ACCTTGGAGGACACATTCGC	60.322	GTGTTGATGAGCACCTCGGT	60.321	166	4	169	ACCTTGGAGGACACATTCGC	60.322	TGATGAGCACCTCGGTTTGT	59.604	162	4	165
Cluster-40841.0	(GC)6	115	126	TGCTTTGAGTCCGAAAACGC	59.693	CAACGTCTGGTAGGGCGATT	60.108	161	80	240	TGCTTTGAGTCCGAAAACGC	59.693	GGTACAACGTCTGGTAGGGC	60.108	165	80	244	TGTAACGTGTGTTCGACCGA	59.62	CAACGTCTGGTAGGGCGATT	60.108	222	19	240
Cluster-40874.0	(AG)7	574	587	GCTAAACCCAGGCTAAGGCA	60.034	GAGACTTACCTTACTCGCGCA	59.868	136	478	613	GCTAAACCCAGGCTAAGGCA	60.034	TGAGACTTACCTTACTCGCGC	59.868	137	478	614	GCTAAACCCAGGCTAAGGCA	60.034	AGACTTACCTTACTCGCGCA	58.829	135	478	612
[truncated: 17,016 more rows]
