# Supplementary material for: De novo comparative transcriptome analysis of a rare cicada, with identification of candidate genes related to adaptation to a novel host plant and drier habitats
Source: BMC Genomics. 2019 Mar 7;20:182. doi: 10.1186/s12864-019-5547-y (PMC6407286; doi:10.1186/s12864-019-5547-y)
Supplement: Supplementary file 7 — Table S5. Annotation of differentially expressed genes in the comparison of ‘HC vs FX’. FX: the population occurring in Fengxiang; HC: the population occurring in Hancheng (XLS 286 kb) [file 12864_2019_5547_MOESM7_ESM.xls]

## Sheet: Table S5
gene_id	HC_readcount	FX_readcount	log2(HCvsFX)	pval	padj	Gene Length	NR GI	NR ID	NR Score	NR Evalue	NR Description	NT GI	NT ID	NT Score	NT Evalue	NT Description	KO ID	KO Name	KO Description	Http Link	Swissprot ID	Swissprot Score	Swissprot Evalue	Swissprot Description	PFAM ID	PFAM description	Gene Ontology Biological Pathway	BP Description	Gene Ontology Molecular Function	MF Description	Gene Ontology Cellular Component	CC Description	KOG ID	KOG Description
Cluster-41210.90637	0	1577.86	#NAME?	3.4717e-18	6.9924e-13	3573	383849126	XP_003700197.1	1052	4.60789e-130	PREDICTED: eukaryotic translation initiation factor 3 subunit G-like [Megachile rotundata]>gi|805759944|ref|XP_012153263.1| PREDICTED: eukaryotic translation initiation factor 3 subunit G-like [Megachile rotundata]	--	--	--	--	--	K03248	EIF3G	translation initiation factor 3 subunit G	http://www.genome.jp/dbget-bin/www_bget?ko:K03248	Q7QJV0	848	2.37534e-102	Eukaryotic translation initiation factor 3 subunit G OS=Anopheles gambiae GN=eIF3-S4 PE=3 SV=3	PF00076	RNA recognition motif. (a.k.a. RRM, RBD, or RNP domain)	--	--	GO:0003676	nucleic acid binding	--	--	KOG0122	Translation initiation factor 3, subunit g (eIF-3g)
Cluster-41210.80543	1028.52	0	Inf	4.0716e-17	4.1003e-12	4596	--	--	--	--	--	--	--	--	--	--	--	--	--	--	--	--	--	--	PF00443	Ubiquitin carboxyl-terminal hydrolase	GO:0016579	protein deubiquitination	GO:0036459	ubiquitinyl hydrolase activity	--	--	--	--
Cluster-41210.76616	519.191	0	Inf	4.5854e-15	2.3089e-10	2938	--	--	--	--	--	--	--	--	--	--	--	--	--	--	--	--	--	--	--	--	--	--	--	--	--	--	--	--
Cluster-41210.76617	0	554.278	#NAME?	3.5628e-15	2.3089e-10	2975	--	--	--	--	--	--	--	--	--	--	--	--	--	--	--	--	--	--	--	--	--	--	--	--	--	--	--	--
Cluster-41210.46529	644.521	0	Inf	7.9057e-15	3.1846e-10	1103	--	--	--	--	--	--	--	--	--	--	--	--	--	--	--	--	--	--	--	--	--	--	--	--	--	--	--	--
Cluster-41210.106010	0	295.066	#NAME?	2.7596e-13	9.2637e-09	4130	861641601	KMQ93606.1	354	1.05859e-30	nuclear valosin-containing [Lasius niger]	--	--	--	--	--	--	--	--	--	P16425	247	1.03271e-19	Putative 115 kDa protein in type-1 retrotransposable element R1DM OS=Drosophila melanogaster GN=R1A1-element\ORF2 PE=3 SV=1	--	--	--	--	--	--	--	--	KOG1075	FOG: Reverse transcriptase
Cluster-41210.32976	260.857	0	Inf	5.4462e-13	1.567e-08	1121	380018767	XP_003693294.1	493	8.24632e-56	PREDICTED: ubiquinone biosynthesis O-methyltransferase, mitochondrial [Apis florea]	--	--	--	--	--	K00591	COQ3	polyprenyldihydroxybenzoate methyltransferase / 3-demethylubiquinol 3-O-methyltransferase	http://www.genome.jp/dbget-bin/www_bget?ko:K00591	Q63159	387	3.30706e-41	Ubiquinone biosynthesis O-methyltransferase, mitochondrial OS=Rattus norvegicus GN=Coq3 PE=2 SV=2	PF08241//PF01209//PF05401//PF05891	Methyltransferase domain//ubiE/COQ5 methyltransferase family//Nodulation protein S (NodS)//AdoMet dependent proline di-methyltransferase	GO:0008152//GO:0006480//GO:0009877//GO:0009312	metabolic process//N-terminal protein amino acid methylation//nodulation//oligosaccharide biosynthetic process	GO:0008757//GO:0008168	S-adenosylmethionine-dependent methyltransferase activity//methyltransferase activity	--	--	KOG1270	Methyltransferases
Cluster-41210.97333	247.198	0	Inf	7.852e-13	1.9768e-08	4947	--	--	--	--	--	--	--	--	--	--	--	--	--	--	--	--	--	--	PF03400//PF04923//PF02364	IS1 transposase//Ninjurin//1,3-beta-glucan synthase component	GO:0007155//GO:0005985//GO:0006075//GO:0006313//GO:0005982//GO:0042246	cell adhesion//sucrose metabolic process//(1->3)-beta-D-glucan biosynthetic process//transposition, DNA-mediated//starch metabolic process//tissue regeneration	GO:0003843//GO:0003677//GO:0004803	1,3-beta-D-glucan synthase activity//DNA binding//transposase activity	GO:0016021//GO:0000148//GO:0016020	integral component of membrane//1,3-beta-D-glucan synthase complex//membrane	--	--
Cluster-41210.127896	0	243.885	#NAME?	1.0231e-12	2.0952e-08	1904	646722395	KDR23408.1	730	3.12903e-88	Chondroitin proteoglycan 2 [Zootermopsis nevadensis]	--	--	--	--	--	--	--	--	--	--	--	--	--	PF01607	Chitin binding Peritrophin-A domain	GO:0006030	chitin metabolic process	GO:0008061	chitin binding	GO:0005576	extracellular region	--	--
Cluster-41210.96089	243.367	0	Inf	1.0402e-12	2.0952e-08	4274	646717660	KDR20441.1	1387	3.94084e-173	Kelch domain-containing protein 4 [Zootermopsis nevadensis]	--	--	--	--	--	--	--	--	--	Q8TBB5	1041	4.96478e-125	Kelch domain-containing protein 4 OS=Homo sapiens GN=KLHDC4 PE=1 SV=1	PF01155//PF00096//PF06105//PF01428//PF13417//PF06467//PF13912//PF06305//PF02798//PF07646//PF13465//PF05191//PF01344//PF00130//PF16622//PF07975//PF13409//PF00462//PF02892	Hydrogenase/urease nickel incorporation, metallochaperone, hypA//Zinc finger, C2H2 type//Aph-1 protein//AN1-like Zinc finger//Glutathione S-transferase, N-terminal domain//MYM-type Zinc finger with FCS sequence motif//C2H2-type zinc finger//Protein of unknown function (DUF1049)//Glutathione S-transferase, N-terminal domain//Kelch motif//Zinc-finger double domain//Adenylate kinase, active site lid…	GO:0035556//GO:0016485//GO:0043085//GO:0045454//GO:0006118//GO:0006281//GO:0006464//GO:0046034//GO:0006144	intracellular signal transduction//protein processing//positive regulation of catalytic activity//cell redox homeostasis//obsolete electron transport//DNA repair//cellular protein modification process//ATP metabolic process//purine nucleobase metabolic process	GO:0015035//GO:0016151//GO:0046872//GO:0003677//GO:0008270//GO:0009055//GO:0004017//GO:0005515	protein disulfide oxidoreductase activity//nickel cation binding//metal ion binding//DNA binding//zinc ion binding//electron carrier activity//adenylate kinase activity//protein binding	GO:0005887//GO:0016021	integral component of plasma membrane//integral component of membrane	KOG1230	Protein containing repeated kelch motifs
Cluster-41210.120586	231.388	0	Inf	1.4021e-12	2.5672e-08	1010	242019130	XP_002430018.1	702	5.03928e-89	conserved hypothetical protein [Pediculus humanus corporis]>gi|212515080|gb|EEB17280.1| conserved hypothetical protein [Pediculus humanus corporis]	--	--	--	--	--	K14165	K14165	atypical dual specificity phosphatase	http://www.genome.jp/dbget-bin/www_bget?ko:K14165	Q86BN8	645	1.6173e-81	Phosphatidylglycerophosphatase and protein-tyrosine phosphatase 1 OS=Drosophila melanogaster GN=Plip PE=2 SV=1	PF00782//PF00102	Dual specificity phosphatase, catalytic domain//Protein-tyrosine phosphatase	GO:0035335//GO:0006570//GO:0006470	peptidyl-tyrosine dephosphorylation//tyrosine metabolic process//protein dephosphorylation	GO:0008138//GO:0004725	protein tyrosine/serine/threonine phosphatase activity//protein tyrosine phosphatase activity	--	--	KOG1716	Dual specificity phosphatase
Cluster-41210.122751	204.82	0	Inf	2.9193e-12	4.8998e-08	2220	--	--	--	--	--	--	--	--	--	--	--	--	--	--	--	--	--	--	--	--	--	--	--	--	--	--	--	--
Cluster-41210.138740	0	179.134	#NAME?	9.6029e-12	1.4878e-07	5390	646700393	KDR10554.1	2511	0	A-kinase anchor protein 13 [Zootermopsis nevadensis]	462291450	APGK01054095.1	77	3.85202e-29	Dendroctonus ponderosae Seq01054105, whole genome shotgun sequence	K16529	AKAP13	A-kinase anchor protein 13	http://www.genome.jp/dbget-bin/www_bget?ko:K16529	Q12802	753	8.84839e-79	A-kinase anchor protein 13 OS=Homo sapiens GN=AKAP13 PE=1 SV=2	PF07694//PF13869//PF05324//PF07928//PF00621	5TMR of 5TMR-LYT//Nucleotide hydrolase//Sperm antigen HE2//Vps54-like protein//RhoGEF domain	GO:0043087//GO:0042147//GO:0071555//GO:0016310//GO:0006378//GO:0000160//GO:0035023	regulation of GTPase activity//retrograde transport, endosome to Golgi//cell wall organization//phosphorylation//mRNA polyadenylation//phosphorelay signal transduction system//regulation of Rho protein signal transduction	GO:0003729//GO:0004673//GO:0000155//GO:0005089	mRNA binding//protein histidine kinase activity//phosphorelay sensor kinase activity//Rho guanyl-nucleotide exchange factor activity	GO:0016021//GO:0005576//GO:0005849//GO:0009365	integral component of membrane//extracellular region//mRNA cleavage factor complex//protein histidine kinase complex	KOG3520	Predicted guanine nucleotide exchange factor
Cluster-41210.134340	0	151.423	#NAME?	3.1356e-11	4.511e-07	802	--	--	--	--	--	--	--	--	--	--	--	--	--	--	--	--	--	--	--	--	--	--	--	--	--	--	--	--
Cluster-41210.125708	3.26253	474.375	-7.1839	8.6864e-11	1.1664e-06	25737	817063454	XP_012253428.1	19559	0	PREDICTED: microtubule-actin cross-linking factor 1 isoform X25 [Athalia rosae]	665819027	XM_008560149.1	165	2.22702e-77	PREDICTED: Microplitis demolitor microtubule-actin cross-linking factor 1-like (LOC103578906), mRNA	--	--	--	--	Q03001	4924	0	Dystonin OS=Homo sapiens GN=DST PE=1 SV=4	PF03331//PF13405//PF13833//PF00307//PF00435//PF13202//PF02187//PF13499//PF14525//PF00036//PF15957//PF00681	UDP-3-O-acyl N-acetylglycosamine deacetylase//EF-hand domain//EF-hand domain pair//Calponin homology (CH) domain//Spectrin repeat//EF hand//Growth-Arrest-Specific Protein 2 Domain//EF-hand domain pair//AraC-binding-like domain//EF hand//Commissureless//Plectin repeat	GO:0007411//GO:0007050//GO:0006355//GO:0006807//GO:0009245	axon guidance//cell cycle arrest//regulation of transcription, DNA-templated//nitrogen compound metabolic process//lipid A biosynthetic process	GO:0008759//GO:0005515//GO:0005509	UDP-3-O-[3-hydroxymyristoyl] N-acetylglucosamine deacetylase activity//protein binding//calcium ion binding	GO:0005856	cytoskeleton	KOG0516	Dystonin, GAS (Growth-arrest-specific protein), and related proteins
Cluster-41210.103428	112.886	0	Inf	2.2846e-10	2.8759e-06	4324	641655159	XP_008179483.1	4734	0	PREDICTED: ATP citrate lyase isoform X1 [Acyrthosiphon pisum]	675417663	XM_008923906.1	186	7.87951e-90	PREDICTED: Manacus vitellinus ATP citrate lyase (ACLY), transcript variant X3, mRNA	K01648	ACLY	ATP citrate (pro-S)-lyase	http://www.genome.jp/dbget-bin/www_bget?ko:K01648	Q2TCH3	4079	0	ATP-citrate synthase OS=Ovis aries GN=ACLY PE=2 SV=1	PF02629//PF02072//PF00285//PF03884//PF00549	CoA binding domain//Prepro-orexin//Citrate synthase//Domain of unknown function (DUF329)//CoA-ligase	GO:0008152//GO:0007218//GO:0007631	metabolic process//neuropeptide signaling pathway//feeding behavior	GO:0048037//GO:0046912//GO:0008270//GO:0003824	cofactor binding//transferase activity, transferring acyl groups, acyl groups converted into alkyl on transfer//zinc ion binding//catalytic activity	--	--	KOG1254	ATP-citrate lyase
Cluster-41210.128620	101.691	0	Inf	5.0839e-10	6.0233e-06	8499	91088841	XP_970807.1	1599	8.82278e-179	PREDICTED: histone acetyltransferase KAT6B isoform X1 [Tribolium castaneum]>gi|270012338|gb|EFA08786.1| hypothetical protein TcasGA2_TC006477 [Tribolium castaneum]	564269623	XM_006273521.1	107	1.28068e-45	PREDICTED: Alligator mississippiensis K(lysine) acetyltransferase 6A (KAT6A), transcript variant X2, mRNA	K11305	MYST3, KAT6A	histone acetyltransferase MYST3	http://www.genome.jp/dbget-bin/www_bget?ko:K11305	Q8BRB7	1121	1.47981e-122	Histone acetyltransferase KAT6B OS=Mus musculus GN=Kat6b PE=1 SV=3	PF00538//PF13508//PF00628//PF01853//PF00895	linker histone H1 and H5 family//Acetyltransferase (GNAT) domain//PHD-finger//MOZ/SAS family//ATP synthase protein 8	GO:0042967//GO:0015992//GO:0006334//GO:0006355//GO:0015986	acyl-carrier-protein biosynthetic process//proton transport//nucleosome assembly//regulation of transcription, DNA-templated//ATP synthesis coupled proton transport	GO:0005488//GO:0005515//GO:0008080//GO:0016747//GO:0003677//GO:0015078	binding//protein binding//N-acetyltransferase activity//transferase activity, transferring acyl groups other than amino-acyl groups//DNA binding//hydrogen ion transmembrane transporter activity	GO:0005634//GO:0000786//GO:0000276	nucleus//nucleosome//mitochondrial proton-transporting ATP synthase complex, coupling factor F(o)	KOG2747	Histone acetyltransferase (MYST family)
Cluster-41210.109042	0.652335	161.731	-7.9538	8.2664e-10	9.1128e-06	1206	--	--	--	--	--	--	--	--	--	--	--	--	--	--	--	--	--	--	--	--	--	--	--	--	--	--	--	--
Cluster-41210.62645	0	101.744	#NAME?	8.5964e-10	9.1128e-06	6378	861650938	KMQ97513.1	4943	0	kinase d-interacting substrate [Lasius niger]	759059798	XM_011340871.1	219	5.26826e-108	PREDICTED: Cerapachys biroi kinase D-interacting substrate of 220 kDa (LOC105280364), transcript variant X7, mRNA	K12460	KIDINS220, ARMS	ankyrin repeat-rich membrane spanning protein	http://www.genome.jp/dbget-bin/www_bget?ko:K12460	Q9EQG6	2703	0	Kinase D-interacting substrate of 220 kDa OS=Rattus norvegicus GN=Kidins220 PE=1 SV=2	PF01769//PF13606//PF00892//PF00536//PF05234//PF00023	Divalent cation transporter//Ankyrin repeat//EamA-like transporter family//SAM domain (Sterile alpha motif)//UAF complex subunit Rrn10//Ankyrin repeat	GO:0006360//GO:0006812	transcription from RNA polymerase I promoter//cation transport	GO:0008324//GO:0005515//GO:0001168	cation transmembrane transporter activity//protein binding//transcription factor activity, RNA polymerase I upstream control element sequence-specific binding	GO:0016021//GO:0016020	integral component of membrane//membrane	KOG0502	Integral membrane ankyrin-repeat protein Kidins220 (protein kinase D substrate)
Cluster-41210.76704	0	135.991	#NAME?	1.3447e-09	1.2897e-05	2884	820834781	XP_012350904.1	329	2.96483e-28	PREDICTED: LOW QUALITY PROTEIN: chaoptin-like [Apis florea]	--	--	--	--	--	--	--	--	--	P12024	265	5.69496e-22	Chaoptin OS=Drosophila melanogaster GN=chp PE=1 SV=2	--	--	--	--	--	--	--	--	--	--
Cluster-41210.99901	0	92.0097	#NAME?	1.3373e-09	1.2897e-05	7331	350412314	XP_003489606.1	1904	0	PREDICTED: segmentation protein cap'n'collar isoform X1 [Bombus impatiens]	--	--	--	--	--	K09041	NFE2N, CNC	nuclear factor erythroid 2, invertebrate	http://www.genome.jp/dbget-bin/www_bget?ko:K09041	P20482	701	4.68147e-73	Segmentation protein cap'n'collar OS=Drosophila melanogaster GN=cnc PE=2 SV=3	PF01692//PF07716//PF00170//PF03131//PF03898	Paramyxovirus non-structural protein C//Basic region leucine zipper//bZIP transcription factor//bZIP Maf transcription factor//Satellite tobacco necrosis virus coat protein	GO:0006355//GO:0030683	regulation of transcription, DNA-templated//evasion or tolerance by virus of host immune response	GO:0003677//GO:0043565//GO:0003700	DNA binding//sequence-specific DNA binding//transcription factor activity, sequence-specific DNA binding	GO:0019028//GO:0005634//GO:0005667	viral capsid//nucleus//transcription factor complex	KOG3863	bZIP transcription factor NRF1
Cluster-41210.148706	0	92.1573	#NAME?	1.7095e-09	1.565e-05	2142	641681646	XP_008189544.1	205	1.02625e-14	PREDICTED: uncharacterized protein LOC100569212, partial [Acyrthosiphon pisum]	--	--	--	--	--	--	--	--	--	--	--	--	--	--	--	--	--	--	--	--	--	--	--
Cluster-41210.56574	0	85.8256	#NAME?	2.0184e-09	1.6412e-05	538	--	--	--	--	--	--	--	--	--	--	--	--	--	--	--	--	--	--	--	--	--	--	--	--	--	--	--	--
Cluster-41210.83178	0	85.4552	#NAME?	2.0371e-09	1.6412e-05	2115	--	--	--	--	--	--	--	--	--	--	--	--	--	--	--	--	--	--	--	--	--	--	--	--	--	--	--	--
Cluster-41210.97474	2.34343	251.168	-6.7439	1.8968e-09	1.6412e-05	840	282721012	NP_001164206.1	276	3.07918e-27	NADH dehydrogenase (ubiquinone) Fe-S protein 5, 15kDa (NADH-coenzyme Q reductase) [Tribolium castaneum]>gi|642927503|ref|XP_008195295.1| PREDICTED: NADH dehydrogenase (ubiquinone) Fe-S protein 5, 15kDa (NADH-coenzyme Q reductase) isoform X1 [Tribolium castaneum]>gi|270011055|gb|EFA07503.1| hypothetical protein TcasGA2_TC009578 [Tribolium castaneum]	--	--	--	--	--	K03938	NDUFS5	NADH dehydrogenase (ubiquinone) Fe-S protein 5	http://www.genome.jp/dbget-bin/www_bget?ko:K03938	--	--	--	--	--	--	--	--	--	--	--	--	KOG4110	NADH:ubiquinone oxidoreductase, NDUFS5/15kDa
Cluster-41210.18825	80.0506	0	Inf	3.0915e-09	2.3062e-05	3733	646722449	KDR23443.1	2131	0	Semaphorin-1A, partial [Zootermopsis nevadensis]	665790342	XM_008562632.1	209	1.11292e-102	PREDICTED: Microplitis demolitor semaphorin-1A (LOC103580748), mRNA	K06842	SEMA6	semaphorin 6	http://www.genome.jp/dbget-bin/www_bget?ko:K06842	Q24322	1688	0	Semaphorin-1A OS=Drosophila melanogaster GN=Sema-1a PE=2 SV=2	PF01403//PF01437	Sema domain//Plexin repeat	--	--	GO:0005515	protein binding	GO:0016020	membrane	KOG3611	Semaphorins
Cluster-41210.79881	944.259	0	Inf	3.0056e-09	2.3062e-05	3117	646698120	KDR09454.1	800	1.0875e-91	UDP-glucuronosyltransferase 2B4 [Zootermopsis nevadensis]	--	--	--	--	--	K00699	UGT	glucuronosyltransferase	http://www.genome.jp/dbget-bin/www_bget?ko:K00699	P36513	567	2.82944e-61	UDP-glucuronosyltransferase 2B14 OS=Oryctolagus cuniculus GN=UGT2B14 PE=2 SV=1	PF00201//PF04101	UDP-glucoronosyl and UDP-glucosyl transferase//Glycosyltransferase family 28 C-terminal domain	GO:0008152	metabolic process	GO:0016758	transferase activity, transferring hexosyl groups	--	--	KOG1192	UDP-glucuronosyl and UDP-glucosyl transferase
Cluster-41210.102822	0	78.2037	#NAME?	3.9455e-09	2.7774e-05	2670	242025608	XP_002433216.1	302	6.10222e-28	mitochondrial 50S ribosomal protein L53, putative [Pediculus humanus corporis]>gi|212518757|gb|EEB20478.1| mitochondrial 50S ribosomal protein L53, putative [Pediculus humanus corporis]	--	--	--	--	--	K17434	MRPL53	large subunit ribosomal protein L53	http://www.genome.jp/dbget-bin/www_bget?ko:K17434	--	--	--	--	--	--	--	--	--	--	--	--	--	--
Cluster-41210.112905	0	96.3916	#NAME?	3.999e-09	2.7774e-05	2833	646710408	KDR15927.1	1435	2.91728e-179	La-related protein [Zootermopsis nevadensis]	--	--	--	--	--	K18763	LARP4	la-related protein 4	http://www.genome.jp/dbget-bin/www_bget?ko:K18763	Q9I7T7	789	2.31253e-86	La-related protein CG11505 OS=Drosophila melanogaster GN=CG11505 PE=1 SV=2	PF00076	RNA recognition motif. (a.k.a. RRM, RBD, or RNP domain)	--	--	GO:0003676	nucleic acid binding	--	--	KOG2591	c-Mpl binding protein, contains La domain
Cluster-41210.95339	2140.53	33.8265	5.9837	4.1882e-09	2.8118e-05	1828	557010271	XP_006005906.1	1045	4.72942e-131	PREDICTED: zinc finger BED domain-containing protein 5-like [Latimeria chalumnae]	--	--	--	--	--	--	--	--	--	A4Z943	965	3.34121e-119	Zinc finger BED domain-containing protein 5 OS=Bos taurus GN=ZBED5 PE=3 SV=1	PF02985//PF01116	HEAT repeat//Fructose-bisphosphate aldolase class-II	GO:0005975	carbohydrate metabolic process	GO:0016832//GO:0005515//GO:0008270	aldehyde-lyase activity//protein binding//zinc ion binding	--	--	--	--
Cluster-41210.132969	0	75.2311	#NAME?	5.2406e-09	3.4049e-05	3246	646712363	KDR17145.1	2036	0	Serine/threonine-protein phosphatase 2A regulatory subunit B'' subunit alpha [Zootermopsis nevadensis]	585669561	XM_002735646.2	69	6.46682e-25	PREDICTED: Saccoglossus kowalevskii serine/threonine-protein phosphatase 2A regulatory subunit B'' subunit alpha-like (LOC100375527), mRNA	K11583	PPP2R3	serine/threonine-protein phosphatase 2A regulatory subunit B''	http://www.genome.jp/dbget-bin/www_bget?ko:K11583	Q9Y5P8	1301	9.29007e-165	Serine/threonine-protein phosphatase 2A regulatory subunit B'' subunit beta OS=Homo sapiens GN=PPP2R3B PE=1 SV=2	PF13405//PF13833//PF00036//PF10591//PF03973//PF13499//PF13202	EF-hand domain//EF-hand domain pair//EF hand//Secreted protein acidic and rich in cysteine Ca binding region//Triabin//EF-hand domain pair//EF hand	GO:0030682//GO:0007165	evasion or tolerance of host defense response//signal transduction	GO:0005509	calcium ion binding	GO:0005578	proteinaceous extracellular matrix	--	--
Cluster-41210.50904	0	75.2269	#NAME?	6.4438e-09	4.0558e-05	3330	471406542	XP_004384958.1	540	6.14113e-87	PREDICTED: tigger transposable element-derived protein 6 [Trichechus manatus latirostris]	--	--	--	--	--	--	--	--	--	Q17RP2	535	4.16199e-85	Tigger transposable element-derived protein 6 OS=Homo sapiens GN=TIGD6 PE=2 SV=2	PF09048//PF03184//PF02229//PF13443//PF05225//PF04218//PF01381//PF12844	Cro//DDE superfamily endonuclease//Transcriptional Coactivator p15 (PC4)//Cro/C1-type HTH DNA-binding domain//helix-turn-helix, Psq domain//CENP-B N-terminal DNA-binding domain//Helix-turn-helix//Helix-turn-helix domain	GO:0006355	regulation of transcription, DNA-templated	GO:0003713//GO:0043565//GO:0003677//GO:0003676	transcription coactivator activity//sequence-specific DNA binding//DNA binding//nucleic acid binding	GO:0005667	transcription factor complex	KOG3105	DNA-binding centromere protein B (CENP-B)
Cluster-41210.134982	69.2926	0	Inf	7.2889e-09	4.1001e-05	1575	--	--	--	--	--	--	--	--	--	--	--	--	--	--	--	--	--	--	--	--	--	--	--	--	--	--	--	--
Cluster-41210.30387	69.1853	0	Inf	7.3012e-09	4.1001e-05	3881	751238164	XP_011173014.1	728	1.96982e-152	PREDICTED: zinc finger MYM-type protein 1-like, partial [Solenopsis invicta]	--	--	--	--	--	--	--	--	--	--	--	--	--	PF08063//PF05699	PADR1 (NUC008) domain//hAT family C-terminal dimerisation region	--	--	GO:0046983//GO:0003950	protein dimerization activity//NAD+ ADP-ribosyltransferase activity	GO:0005634	nucleus	--	--
Cluster-41210.51169	114.003	0	Inf	7.3285e-09	4.1001e-05	1289	--	--	--	--	--	--	--	--	--	--	--	--	--	--	--	--	--	--	--	--	--	--	--	--	--	--	--	--
Cluster-41210.76110	69.9298	0	Inf	7.2172e-09	4.1001e-05	2009	506968273	AGM32480.1	625	1.03651e-73	signal peptidase complex subunit 3 [Coptotermes formosanus]	389609274	AK401627.1	123	3.81272e-55	Papilio xuthus mRNA for spase 22/23-subunit, complete cds, sequence id: Px-0996	K12948	SPCS3, SPC3	signal peptidase complex subunit 3	http://www.genome.jp/dbget-bin/www_bget?ko:K12948	Q9VCA9	572	1.88456e-67	Signal peptidase complex subunit 3 OS=Drosophila melanogaster GN=Spase22-23 PE=2 SV=1	PF04573	Signal peptidase subunit	GO:0006465	signal peptide processing	GO:0008233	peptidase activity	GO:0005787//GO:0016021	signal peptidase complex//integral component of membrane	KOG3372	Signal peptidase complex subunit
Cluster-41210.4963	67.1938	0	Inf	8.7645e-09	4.771e-05	3742	646705541	KDR13206.1	1237	2.29478e-152	Prominin-1-A [Zootermopsis nevadensis]	--	--	--	--	--	--	--	--	--	Q9W735	474	2.64969e-47	Prominin-1-A OS=Danio rerio GN=prom1a PE=2 SV=2	PF00335//PF08702//PF04513//PF05478//PF07817//PF05791//PF02203	Tetraspanin family//Fibrinogen alpha/beta chain family//Baculovirus polyhedron envelope protein, PEP, C terminus//Prominin//GLE1-like protein//Bacillus haemolytic enterotoxin (HBL)//Tar ligand binding domain homologue	GO:0030168//GO:0016973//GO:0007165//GO:0006935//GO:0051258//GO:0009405	platelet activation//poly(A)+ mRNA export from nucleus//signal transduction//chemotaxis//protein polymerization//pathogenesis	GO:0005102//GO:0004888//GO:0030674//GO:0005198	receptor binding//transmembrane signaling receptor activity//protein binding, bridging//structural molecule activity	GO:0019028//GO:0005643//GO:0019031//GO:0016021//GO:0005577//GO:0016020	viral capsid//nuclear pore//viral envelope//integral component of membrane//fibrinogen complex//membrane	KOG4331	Polytopic membrane protein Prominin
Cluster-41210.58910	0	70.5401	#NAME?	1.0267e-08	5.4416e-05	8052	665788597	XP_008559900.1	1951	0	PREDICTED: uncharacterized protein LOC103580058 isoform X2 [Microplitis demolitor]	805784421	XM_012284688.1	286	3.7872e-145	PREDICTED: Megachile rotundata uncharacterized LOC100877957 (LOC100877957), transcript variant X2, mRNA	K06709	KDM4, JMJD2, JHDM3	jumonji domain-containing protein 2	http://www.genome.jp/dbget-bin/www_bget?ko:K06709	Q9V6L0	1528	0	Probable lysine-specific demethylase 4B OS=Drosophila melanogaster GN=Kdm4B PE=3 SV=3	PF05439//PF00628	Jumping translocation breakpoint protein (JTB)//PHD-finger	--	--	GO:0005515	protein binding	GO:0016021	integral component of membrane	KOG0958	DNA damage-responsive repressor GIS1/RPH1, jumonji superfamily
Cluster-41210.121793	0	77.0283	#NAME?	1.1174e-08	5.7709e-05	4701	817219339	XP_012285413.1	908	4.03613e-108	PREDICTED: protein RTF2 homolog [Orussus abietinus]	817089175	XM_012412016.1	50	3.4283e-14	PREDICTED: Athalia rosae protein RTF2 homolog (LOC105692676), mRNA	--	--	--	--	Q99K95	587	2.19782e-65	Protein RTF2 homolog OS=Mus musculus GN=Rtfdc1 PE=2 SV=1	PF00057	Low-density lipoprotein receptor domain class A	--	--	GO:0005515	protein binding	--	--	KOG3113	Uncharacterized conserved protein
Cluster-41210.26162	0	69.2929	#NAME?	1.1951e-08	5.8754e-05	4826	646723532	KDR24106.1	973	9.1303e-106	hypothetical protein L798_03761 [Zootermopsis nevadensis]	--	--	--	--	--	--	--	--	--	--	--	--	--	--	--	--	--	--	--	--	--	--	--
Cluster-41210.35892	0	68.5616	#NAME?	1.196e-08	5.8754e-05	5014	662183018	XP_008487881.1	388	1.67971e-36	PREDICTED: serine/arginine repetitive matrix protein 1-like [Diaphorina citri]	766940288	XM_011504434.1	54	2.18623e-16	PREDICTED: Ceratosolen solmsi marchali serine/arginine repetitive matrix protein 1 (LOC105366108), transcript variant X5, mRNA	--	--	--	--	--	--	--	--	--	--	--	--	--	--	--	--	--	--
Cluster-41210.14470	62.9483	0	Inf	1.5124e-08	7.2139e-05	1879	--	--	--	--	--	--	--	--	--	--	--	--	--	--	--	--	--	--	--	--	--	--	--	--	--	--	--	--
Cluster-41210.91396	1.45001	133.518	-6.5248	1.5401e-08	7.2139e-05	2977	646696955	KDR08919.1	239	4.26501e-18	WD repeat-containing protein 34 [Zootermopsis nevadensis]	--	--	--	--	--	--	--	--	--	Q5U4F6	144	7.94251e-08	WD repeat-containing protein 34 OS=Mus musculus GN=Wdr34 PE=2 SV=2	--	--	--	--	--	--	--	--	--	--
Cluster-41210.98097	3.76952	253.759	-6.0729	1.7073e-08	7.8153e-05	2103	641647921	XP_008180216.1	566	7.14567e-64	PREDICTED: craniofacial development protein 2-like [Acyrthosiphon pisum]	--	--	--	--	--	--	--	--	--	O02751	262	2.91372e-22	Craniofacial development protein 2 OS=Bos taurus GN=CFDP2 PE=1 SV=2	--	--	--	--	--	--	--	--	--	--
Cluster-41210.92122	62.0672	0	Inf	1.8731e-08	8.3838e-05	8617	766931564	XP_011497968.1	760	6.52183e-88	PREDICTED: protein canopy homolog 3 [Ceratosolen solmsi marchali]	--	--	--	--	--	--	--	--	--	Q8BQ47	471	3.6127e-50	Protein canopy homolog 4 OS=Mus musculus GN=Cnpy4 PE=1 SV=1	PF00201//PF12009//PF14764//PF05373	UDP-glucoronosyl and UDP-glucosyl transferase//Telomerase ribonucleoprotein complex - RNA binding domain//AP-5 complex subunit, vesicle trafficking//L-proline 3-hydroxylase, C-terminal	GO:0008152//GO:0055114//GO:0006278	metabolic process//oxidation-reduction process//RNA-dependent DNA replication	GO:0016706//GO:0016758//GO:0003964	oxidoreductase activity, acting on paired donors, with incorporation or reduction of molecular oxygen, 2-oxoglutarate as one donor, and incorporation of one atom each of oxygen into both donors//transferase activity, transferring hexosyl groups//RNA-directed DNA polymerase activity	GO:0044599	AP-5 adaptor complex	--	--
Cluster-41210.102808	0	63.2212	#NAME?	2.0835e-08	9.1225e-05	2880	646710245	KDR15822.1	1873	0	Mismatch repair endonuclease PMS2 [Zootermopsis nevadensis]	195583623	XM_002081581.1	49	7.51717e-14	Drosophila simulans GD25620 (Dsim\GD25620), mRNA	K10858	PMS2	DNA mismatch repair protein PMS2	http://www.genome.jp/dbget-bin/www_bget?ko:K10858	P54279	1439	0	Mismatch repair endonuclease PMS2 OS=Mus musculus GN=Pms2 PE=2 SV=1	PF08676//PF01119	MutL C terminal dimerisation domain//DNA mismatch repair protein, C-terminal domain	GO:0006298	mismatch repair	GO:0030983//GO:0005524	mismatched DNA binding//ATP binding	--	--	KOG1978	DNA mismatch repair protein - MLH2/PMS1/Pms2 family
Cluster-41210.98602	0	60.6474	#NAME?	2.1361e-08	9.154e-05	2045	597893601	EYC41778.1	164	1.86078e-28	hypothetical protein Y032_0557g3397 [Ancylostoma ceylanicum]	--	--	--	--	--	--	--	--	--	--	--	--	--	--	--	--	--	--	--	--	--	--	--
Cluster-41210.45544	60.0969	0	Inf	2.2266e-08	9.3431e-05	952	--	--	--	--	--	--	--	--	--	--	--	--	--	--	--	--	--	--	PF02386	Cation transport protein	GO:0006812//GO:0055085	cation transport//transmembrane transport	GO:0008324	cation transmembrane transporter activity	--	--	--	--
Cluster-41210.126007	8.24989	404.592	-5.6159	3.7538e-08	0.0001543	4873	--	--	--	--	--	--	--	--	--	--	--	--	--	--	--	--	--	--	PF04923//PF02364	Ninjurin//1,3-beta-glucan synthase component	GO:0007155//GO:0006075//GO:0005985//GO:0005982//GO:0042246	cell adhesion//(1->3)-beta-D-glucan biosynthetic process//sucrose metabolic process//starch metabolic process//tissue regeneration	GO:0003843	1,3-beta-D-glucan synthase activity	GO:0016021//GO:0000148//GO:0016020	integral component of membrane//1,3-beta-D-glucan synthase complex//membrane	--	--
Cluster-41210.33395	68.6615	0.260859	8.0401	5.1589e-08	0.00020781	4276	646708841	KDR14988.1	2212	0	Autophagy-related protein 9A [Zootermopsis nevadensis]	736294531	XM_010792575.1	41	3.13809e-09	PREDICTED: Notothenia coriiceps autophagy related 9B (atg9b), mRNA	K17907	ATG9	autophagy-related protein 9	http://www.genome.jp/dbget-bin/www_bget?ko:K17907	--	--	--	--	PF06516	Purine nucleoside permease (NUP)	GO:0055085	transmembrane transport	--	--	--	--	KOG2173	Integral membrane protein
Cluster-41210.36737	53.3379	0	Inf	5.2714e-08	0.00020818	3675	815903864	XP_012237895.1	3736	0	PREDICTED: dual 3',5'-cyclic-AMP and -GMP phosphodiesterase 11-like isoform X1 [Bombus impatiens]	749786010	XM_011148367.1	95	2.58135e-39	PREDICTED: Harpegnathos saltator dual 3',5'-cyclic-AMP and -GMP phosphodiesterase 11-like (LOC105187519), mRNA	K13298	PDE11	dual 3',5'-cyclic-AMP and -GMP phosphodiesterase 11	http://www.genome.jp/dbget-bin/www_bget?ko:K13298	Q9VJ79	2933	0	Dual 3',5'-cyclic-AMP and -GMP phosphodiesterase 11 OS=Drosophila melanogaster GN=Pde11 PE=1 SV=4	PF13492//PF00233//PF01590//PF13185	GAF domain//3'5'-cyclic nucleotide phosphodiesterase//GAF domain//GAF domain	GO:0007165//GO:0006144	signal transduction//purine nucleobase metabolic process	GO:0005515//GO:0004114	protein binding//3',5'-cyclic-nucleotide phosphodiesterase activity	--	--	KOG3689	Cyclic nucleotide phosphodiesterase
Cluster-41210.90288	0.725007	83.3458	-6.845	6.7654e-08	0.00026205	3561	--	--	--	--	--	--	--	--	--	--	--	--	--	--	--	--	--	--	--	--	--	--	--	--	--	--	--	--
Cluster-41210.86809	50.0381	0	Inf	7.7856e-08	0.00029587	4852	646696797	KDR08837.1	2073	0	SEC23-interacting protein [Zootermopsis nevadensis]	--	--	--	--	--	K16545	DDHD2	phospholipase DDHD2	http://www.genome.jp/dbget-bin/www_bget?ko:K16545	Q6NZC7	925	1.60772e-103	SEC23-interacting protein OS=Mus musculus GN=Sec23ip PE=2 SV=2	PF02862//PF02069	DDHD domain//Prokaryotic metallothionein	--	--	GO:0046872	metal ion binding	--	--	KOG2308	Phosphatidic acid-preferring phospholipase A1, contains DDHD domain
Cluster-41210.97297	0	51.6741	#NAME?	8.2401e-08	0.00030734	3236	817051424	XP_012250902.1	425	5.20063e-43	PREDICTED: methylmalonic aciduria and homocystinuria type D homolog, mitochondrial isoform X1 [Athalia rosae]	--	--	--	--	--	--	--	--	--	Q9H3L0	274	1.91051e-24	Methylmalonic aciduria and homocystinuria type D protein, mitochondrial OS=Homo sapiens GN=MMADHC PE=1 SV=2	PF10229	Uncharacterized conserved protein (DUF2246)	GO:0009235	cobalamin metabolic process	--	--	--	--	--	--
Cluster-41210.103182	83.4896	0	Inf	9.3714e-08	0.00034319	721	--	--	--	--	--	--	--	--	--	--	--	--	--	--	--	--	--	--	PF03286//PF06459//PF04277//PF08597//PF03552//PF13965//PF11744//PF04636//PF05091//PF04421//PF02932	Pox virus Ag35 surface protein//Ryanodine Receptor TM 4-6//Oxaloacetate decarboxylase, gamma chain//Translation initiation factor eIF3 subunit//Cellulose synthase//dsRNA-gated channel SID-1//Aluminium activated malate transporter//PA26 p53-induced protein (sestrin)//Eukaryotic translation initiation factor 3 subunit 7 (eIF-3)//Mss4 protein//Neurotransmitter-gated ion-channel transmembrane region	GO:0006814//GO:0033227//GO:0005985//GO:0006090//GO:0030244//GO:0015931//GO:0006816//GO:0006525//GO:0007264//GO:1901031//GO:0071436//GO:0005982//GO:0015743//GO:0006011//GO:0006811//GO:0006560//GO:0006874//GO:0006446//GO:0043087	sodium ion transport//dsRNA transport//sucrose metabolic process//pyruvate metabolic process//cellulose biosynthetic process//nucleobase-containing compound transport//calcium ion transport//arginine metabolic process//small GTPase mediated signal transduction//regulation of response to reactive oxygen species//sodium ion export//starch metabolic process//malate transport//UDP-glucose metabolic p…	GO:0015081//GO:0008948//GO:0016760//GO:0005085//GO:0003743//GO:0005219//GO:0051033	sodium ion transmembrane transporter activity//oxaloacetate decarboxylase activity//cellulose synthase (UDP-forming) activity//guanyl-nucleotide exchange factor activity//translation initiation factor activity//ryanodine-sensitive calcium-release channel activity//RNA transmembrane transporter activity	GO:0005622//GO:0016020//GO:0005737//GO:0019031//GO:0005852//GO:0005634//GO:0005840//GO:0016021	intracellular//membrane//cytoplasm//viral envelope//eukaryotic translation initiation factor 3 complex//nucleus//ribosome//integral component of membrane	--	--
Cluster-41210.126531	63.9294	0	Inf	1.0457e-07	0.00037611	1350	--	--	--	--	--	--	--	--	--	--	--	--	--	--	--	--	--	--	--	--	--	--	--	--	--	--	--	--
Cluster-41210.111104	46.2128	0	Inf	1.4092e-07	0.00049794	3592	637359097	XP_008119844.1	1117	7.0935e-131	PREDICTED: jerky protein homolog-like [Anolis carolinensis]	--	--	--	--	--	--	--	--	--	Q9Y4A0	723	7.17845e-82	Jerky protein homolog-like OS=Homo sapiens GN=JRKL PE=2 SV=2	PF03184//PF01527//PF01025//PF02796//PF12844//PF04218//PF01381//PF05970//PF06056//PF04610//PF07034	DDE superfamily endonuclease//Transposase//GrpE//Helix-turn-helix domain of resolvase//Helix-turn-helix domain//CENP-B N-terminal DNA-binding domain//Helix-turn-helix//PIF1-like helicase//Putative ATPase subunit of terminase (gpP-like)//TrbL/VirB6 plasmid conjugal transfer protein//Origin recognition complex (ORC) subunit 3 N-terminus	GO:0006457//GO:0006260//GO:0019069//GO:0000723//GO:0006281//GO:0006310//GO:0006313//GO:0030255	protein folding//DNA replication//viral capsid assembly//telomere maintenance//DNA repair//DNA recombination//transposition, DNA-mediated//protein secretion by the type IV secretion system	GO:0005524//GO:0000150//GO:0003677//GO:0004803//GO:0000774//GO:0051087//GO:0042803//GO:0003676//GO:0003678//GO:0043565	ATP binding//recombinase activity//DNA binding//transposase activity//adenyl-nucleotide exchange factor activity//chaperone binding//protein homodimerization activity//nucleic acid binding//DNA helicase activity//sequence-specific DNA binding	GO:0005657//GO:0005664	replication fork//nuclear origin of replication recognition complex	KOG3105	DNA-binding centromere protein B (CENP-B)
Cluster-41210.61643	3119.17	0	Inf	1.4986e-07	0.0005204	5694	--	--	--	--	--	--	--	--	--	--	--	--	--	--	--	--	--	--	--	--	--	--	--	--	--	--	--	--
Cluster-41210.118981	45.0366	0	Inf	1.5891e-07	0.00053871	1692	646714436	KDR18398.1	364	1.37463e-37	28S ribosomal protein S23, mitochondrial [Zootermopsis nevadensis]	746832865	XM_011062182.1	206	2.32148e-101	PREDICTED: Acromyrmex echinatior heat shock 70 kDa protein cognate 4 (LOC105149627), mRNA	K17402	MRPS23	small subunit ribosomal protein S23	http://www.genome.jp/dbget-bin/www_bget?ko:K17402	Q3ZCU0	227	2.29526e-19	Putative uncharacterized protein FLJ37770 OS=Homo sapiens PE=5 SV=1	PF10484//PF13741	Mitochondrial ribosomal protein S23//Mitochondrial ribosomal protein S25	GO:0006412//GO:0042254	translation//ribosome biogenesis	GO:0003735	structural constituent of ribosome	GO:0005763//GO:0005840	mitochondrial small ribosomal subunit//ribosome	--	--
Cluster-41210.142176	48.8468	0	Inf	1.6048e-07	0.00053871	4910	646696946	KDR08910.1	3883	0	hypothetical protein L798_00564, partial [Zootermopsis nevadensis]	--	--	--	--	--	K03348	APC1	anaphase-promoting complex subunit 1	http://www.genome.jp/dbget-bin/www_bget?ko:K03348	Q9H1A4	2816	0	Anaphase-promoting complex subunit 1 OS=Homo sapiens GN=ANAPC1 PE=1 SV=1	--	--	--	--	--	--	--	--	KOG1858	Anaphase-promoting complex (APC), subunit 1 (meiotic check point regulator/Tsg24)
Cluster-41210.129183	165.118	0	Inf	1.713e-07	0.0005656	3790	--	--	--	--	--	--	--	--	--	--	--	--	--	--	--	--	--	--	--	--	--	--	--	--	--	--	--	--
Cluster-41210.131459	44.3089	0	Inf	2.0151e-07	0.00065464	2209	646700536	KDR10646.1	2470	0	Transcription initiation factor TFIID subunit 5 [Zootermopsis nevadensis]	--	--	--	--	--	K03130	TAF5	transcription initiation factor TFIID subunit 5	http://www.genome.jp/dbget-bin/www_bget?ko:K03130	Q15542	1627	0	Transcription initiation factor TFIID subunit 5 OS=Homo sapiens GN=TAF5 PE=1 SV=3	PF00400//PF14861//PF04494	WD domain, G-beta repeat//Plant antimicrobial peptide//WD40 associated region in TFIID subunit, NTD2 domain	GO:0050832//GO:0006355	defense response to fungus//regulation of transcription, DNA-templated	GO:0005515	protein binding	GO:0005634	nucleus	KOG0263	Transcription initiation factor TFIID, subunit TAF5 (also component of histone acetyltransferase SAGA)
Cluster-41210.95473	0	45.3515	#NAME?	2.0914e-07	0.00066862	441	--	--	--	--	--	--	--	--	--	--	--	--	--	--	--	--	--	--	--	--	--	--	--	--	--	--	--	--
Cluster-41210.32631	128.61	2.63379	5.6097	2.1639e-07	0.0006767	3621	307167143	EFN60894.1	516	7.67117e-56	hypothetical protein EAG_00507, partial [Camponotus floridanus]	--	--	--	--	--	--	--	--	--	--	--	--	--	PF08727//PF14672//PF02902	Poliovirus 3A protein like//Late cornified envelope//Ulp1 protease family, C-terminal catalytic domain	GO:0006508//GO:0008544//GO:0006144	proteolysis//epidermis development//purine nucleobase metabolic process	GO:0008234//GO:0004197//GO:0017111//GO:0003968	cysteine-type peptidase activity//cysteine-type endopeptidase activity//nucleoside-triphosphatase activity//RNA-directed RNA polymerase activity	GO:0031379	RNA-directed RNA polymerase complex	--	--
Cluster-41210.58600	43.1842	0	Inf	2.1839e-07	0.0006767	2488	148225687	NP_001086623.1	1654	0	glutaryl-CoA dehydrogenase [Xenopus laevis]>gi|50603795|gb|AAH77194.1| Gcdh-prov protein [Xenopus laevis]	459178207	XM_002130191.2	96	4.83952e-40	PREDICTED: Ciona intestinalis glutaryl-CoA dehydrogenase, mitochondrial (LOC100184635), mRNA	K00252	GCDH, gcdH	glutaryl-CoA dehydrogenase	http://www.genome.jp/dbget-bin/www_bget?ko:K00252	Q2KHZ9	1583	0	Glutaryl-CoA dehydrogenase, mitochondrial OS=Bos taurus GN=GCDH PE=2 SV=1	PF02771//PF02770//PF00441	Acyl-CoA dehydrogenase, N-terminal domain//Acyl-CoA dehydrogenase, middle domain//Acyl-CoA dehydrogenase, C-terminal domain	GO:0006118//GO:0055114//GO:0008152	obsolete electron transport//oxidation-reduction process//metabolic process	GO:0050660//GO:0016627//GO:0003995	flavin adenine dinucleotide binding//oxidoreductase activity, acting on the CH-CH group of donors//acyl-CoA dehydrogenase activity	--	--	KOG0138	Glutaryl-CoA dehydrogenase
Cluster-41210.91137	0.66031	70.1957	-6.7321	2.7321e-07	0.00083377	1774	--	--	--	--	--	--	--	--	--	--	--	--	--	--	--	--	--	--	--	--	--	--	--	--	--	--	--	--
Cluster-41210.154343	41.9327	0	Inf	2.9781e-07	0.00089526	3499	591324874	XP_007088466.1	445	1.31602e-45	PREDICTED: leucine zipper transcription factor-like protein 1 isoform X1 [Panthera tigris altaica]>gi|591324876|ref|XP_007088467.1| PREDICTED: leucine zipper transcription factor-like protein 1 isoform X2 [Panthera tigris altaica]>gi|591324878|ref|XP_007088468.1| PREDICTED: leucine zipper transcription factor-like protein 1 isoform X3 [Panthera tigris altaica]	--	--	--	--	--	K19400	LZTFL1	leucine zipper transcription factor-like protein 1	http://www.genome.jp/dbget-bin/www_bget?ko:K19400	Q562C6	440	3.15926e-46	Leucine zipper transcription factor-like protein 1 OS=Rattus norvegicus GN=Lztfl1 PE=2 SV=1	PF06005//PF04977//PF10018//PF10473//PF02623//PF05557	Protein of unknown function (DUF904)//Septum formation initiator//Vitamin-D-receptor interacting Mediator subunit 4//Leucine-rich repeats of kinetochore protein Cenp-F/LEK1//FliW protein//Mitotic checkpoint protein	GO:0000917//GO:0006357//GO:0007049//GO:0043093//GO:0044780//GO:0007094	barrier septum assembly//regulation of transcription from RNA polymerase II promoter//cell cycle//FtsZ-dependent cytokinesis//bacterial-type flagellum assembly//mitotic spindle assembly checkpoint	GO:0008134//GO:0045502//GO:0042803//GO:0001104	transcription factor binding//dynein binding//protein homodimerization activity//RNA polymerase II transcription cofactor activity	GO:0016592//GO:0030286//GO:0005667//GO:0005737	mediator complex//dynein complex//transcription factor complex//cytoplasm	--	--
Cluster-41210.131688	63.7849	0.737829	6.4338	3.2105e-07	0.00095092	6263	--	--	--	--	--	--	--	--	--	--	--	--	--	--	--	--	--	--	PF00646//PF01080	F-box domain//Presenilin	--	--	GO:0004190//GO:0005515	aspartic-type endopeptidase activity//protein binding	GO:0016021	integral component of membrane	--	--
Cluster-41210.66098	40.5288	0	Inf	3.2768e-07	0.00095652	1713	321460037	EFX71083.1	1270	1.00561e-166	hypothetical protein DAPPUDRAFT_256122 [Daphnia pulex]	--	--	--	--	--	K06580	SLC42A, RHAG, RHBG, RHCG	ammonium transporter Rh	http://www.genome.jp/dbget-bin/www_bget?ko:K06580	Q6DCG4	1029	3.53013e-132	Ammonium transporter Rh type B-B OS=Xenopus laevis GN=rhbg-b PE=2 SV=1	PF00909	Ammonium Transporter Family	GO:0015696	ammonium transport	GO:0008519	ammonium transmembrane transporter activity	GO:0016020	membrane	KOG3796	Ammonium transporter RHBG
Cluster-41210.78345	54.3794	0	Inf	3.4426e-07	0.00099055	3079	91080723	XP_975387.1	1266	5.19605e-161	PREDICTED: guanine nucleotide exchange factor for Rab-3A [Tribolium castaneum]>gi|642919596|ref|XP_008191933.1| PREDICTED: guanine nucleotide exchange factor for Rab-3A [Tribolium castaneum]>gi|642919599|ref|XP_008191934.1| PREDICTED: guanine nucleotide exchange factor for Rab-3A [Tribolium castaneum]>gi|270005868|gb|EFA02316.1| hypothetical protein TcasGA2_TC007982 [Tribolium castaneum]	808129534	XM_003397841.2	37	3.76869e-07	PREDICTED: Bombus terrestris guanine nucleotide exchange factor for Rab-3A-like (LOC100648101), transcript variant X2, mRNA	K16779	RAB3IP, RABIN8	Rab-3A-interacting protein	http://www.genome.jp/dbget-bin/www_bget?ko:K16779	Q99NH3	689	1.86885e-79	Guanine nucleotide exchange factor for Rab-3A OS=Rattus norvegicus GN=Rab3il1 PE=1 SV=1	--	--	--	--	--	--	--	--	--	--
Cluster-41210.106034	436.551	0	Inf	3.8902e-07	0.0011036	4603	662216918	XP_008482417.1	1271	8.99434e-154	PREDICTED: ankyrin repeat and zinc finger domain-containing protein 1-like [Diaphorina citri]	--	--	--	--	--	--	--	--	--	Q80UU1	706	1.00517e-76	Ankyrin repeat and zinc finger domain-containing protein 1 OS=Mus musculus GN=Ankzf1 PE=1 SV=2	PF00096//PF05434	Zinc finger, C2H2 type//TMEM9	--	--	GO:0046872	metal ion binding	GO:0016021	integral component of membrane	KOG2505	Ankyrin repeat protein
Cluster-41210.129974	0	41.9093	#NAME?	4.4107e-07	0.0012339	3544	242013759	XP_002427568.1	1027	9.68692e-126	Glyoxylate reductase/hydroxypyruvate reductase, putative [Pediculus humanus corporis]>gi|212511983|gb|EEB14830.1| Glyoxylate reductase/hydroxypyruvate reductase, putative [Pediculus humanus corporis]	--	--	--	--	--	K00049	GRHPR	glyoxylate/hydroxypyruvate reductase	http://www.genome.jp/dbget-bin/www_bget?ko:K00049	--	--	--	--	PF03435//PF02254//PF03446//PF04505//PF00899//PF00389//PF01118//PF00044//PF13241//PF02826	Saccharopine dehydrogenase NADP binding domain//TrkA-N domain//NAD binding domain of 6-phosphogluconate dehydrogenase//Interferon-induced transmembrane protein//ThiF family//D-isomer specific 2-hydroxyacid dehydrogenase, catalytic domain//Semialdehyde dehydrogenase, NAD binding domain//Glyceraldehyde 3-phosphate dehydrogenase, NAD binding domain//Putative NAD(P)-binding//D-isomer specific 2-hydro…	GO:0019354//GO:0006098//GO:0009607//GO:0019521//GO:0008152//GO:0055114//GO:0006779//GO:0006813	siroheme biosynthetic process//pentose-phosphate shunt//response to biotic stimulus//D-gluconate metabolic process//metabolic process//oxidation-reduction process//porphyrin-containing compound biosynthetic process//potassium ion transport	GO:0048037//GO:0016491//GO:0043115//GO:0008641//GO:0051287//GO:0000166//GO:0004616//GO:0016620//GO:0016616	cofactor binding//oxidoreductase activity//precorrin-2 dehydrogenase activity//small protein activating enzyme activity//NAD binding//nucleotide binding//phosphogluconate dehydrogenase (decarboxylating) activity//oxidoreductase activity, acting on the aldehyde or oxo group of donors, NAD or NADP as acceptor//oxidoreductase activity, acting on the CH-OH group of donors, NAD or NADP as acceptor	GO:0016021	integral component of membrane	KOG0069	Glyoxylate/hydroxypyruvate reductase (D-isomer-specific 2-hydroxy acid dehydrogenase superfamily)
Cluster-41210.147495	0	50.2466	#NAME?	4.6385e-07	0.0012798	6829	357601730	EHJ63136.1	641	5.78507e-64	hypothetical protein KGM_12763 [Danaus plexippus]	--	--	--	--	--	--	--	--	--	F6WXT2	364	5.31039e-33	Nucleoporin NUP188 homolog OS=Xenopus tropicalis GN=nup188 PE=2 SV=1	--	--	--	--	--	--	--	--	--	--
Cluster-41210.74779	0	40.0332	#NAME?	4.7656e-07	0.0012971	4767	646710517	KDR16008.1	3586	0	hypothetical protein L798_10358 [Zootermopsis nevadensis]	755988476	XM_011313560.1	91	5.61573e-37	PREDICTED: Fopius arisanus copper-transporting ATPase 1 (LOC105271800), transcript variant X6, mRNA	K17686	copA, ATP7	Cu+-exporting ATPase	http://www.genome.jp/dbget-bin/www_bget?ko:K17686	Q04656	2693	0	Copper-transporting ATPase 1 OS=Homo sapiens GN=ATP7A PE=1 SV=3	PF08777//PF00122//PF00403	RNA binding motif//E1-E2 ATPase//Heavy-metal-associated domain	GO:0030001	metal ion transport	GO:0046872//GO:0003723//GO:0000166	metal ion binding//RNA binding//nucleotide binding	--	--	KOG0207	Cation transport ATPase
Cluster-41210.140308	38.2438	0	Inf	5.2015e-07	0.0013964	1305	646721224	KDR22694.1	1037	2.30918e-136	General transcription factor IIH subunit 3 [Zootermopsis nevadensis]	225717795	BT080320.1	35	2.03527e-06	Caligus clemensi clone ccle-evs-511-306 General transcription factor IIH subunit 3 putative mRNA, complete cds	K03143	TFIIH3, GTF2H3, TFB4	transcription initiation factor TFIIH subunit 3	http://www.genome.jp/dbget-bin/www_bget?ko:K03143	Q05B56	765	1.29758e-96	General transcription factor IIH subunit 3 OS=Bos taurus GN=GTF2H3 PE=2 SV=1	PF03850//PF13912	Transcription factor Tfb4//C2H2-type zinc finger	GO:0006355//GO:0006289	regulation of transcription, DNA-templated//nucleotide-excision repair	GO:0046872	metal ion binding	GO:0000439	core TFIIH complex	KOG2487	RNA polymerase II transcription initiation/nucleotide excision repair factor TFIIH, subunit TFB4
Cluster-41210.146106	37.9212	0	Inf	5.269e-07	0.0013964	2856	646721782	KDR23012.1	811	1.19321e-93	G patch domain-containing protein 2 [Zootermopsis nevadensis]	641664178	XM_008184696.1	46	3.46788e-12	PREDICTED: Acyrthosiphon pisum G patch domain-containing protein 2-like (LOC100163365), transcript variant X2, mRNA	K17569	GPATCH2	G patch domain-containing protein 2	http://www.genome.jp/dbget-bin/www_bget?ko:K17569	Q9NW75	149	1.77557e-08	G patch domain-containing protein 2 OS=Homo sapiens GN=GPATCH2 PE=1 SV=1	PF06333	Mediator complex subunit 13 C-terminal	GO:0006357	regulation of transcription from RNA polymerase II promoter	GO:0001104	RNA polymerase II transcription cofactor activity	GO:0016592	mediator complex	--	--
Cluster-41210.121035	0	39.0471	#NAME?	5.8122e-07	0.0015163	2160	646722841	KDR23694.1	1090	1.83302e-138	ATP-dependent RNA helicase WM6 [Zootermopsis nevadensis]	815821836	XM_012376750.1	259	1.02627e-130	PREDICTED: Linepithema humile ATP-dependent RNA helicase WM6 (LOC105677870), mRNA	K12812	UAP56, BAT1, SUB2	ATP-dependent RNA helicase UAP56/SUB2	http://www.genome.jp/dbget-bin/www_bget?ko:K12812	Q5WR10	989	1.03489e-124	Spliceosome RNA helicase DDX39B OS=Canis familiaris GN=DDX39B PE=3 SV=1	PF04851//PF00270	Type III restriction enzyme, res subunit//DEAD/DEAH box helicase	--	--	GO:0003676//GO:0005524//GO:0016787//GO:0003677	nucleic acid binding//ATP binding//hydrolase activity//DNA binding	--	--	KOG0329	ATP-dependent RNA helicase
Cluster-41210.130889	3.26253	127.158	-5.2845	5.8722e-07	0.0015163	3398	646699278	KDR09984.1	1899	0	Ribosomal protein S6 kinase beta-1 [Zootermopsis nevadensis]	571517353	XR_408469.1	311	2.01245e-159	PREDICTED: Apis mellifera ribosomal protein S6 kinase beta-1-like (LOC412419), misc_RNA	K04688	RPS6KB	p70 ribosomal S6 kinase	http://www.genome.jp/dbget-bin/www_bget?ko:K04688	P67999	1487	0	Ribosomal protein S6 kinase beta-1 OS=Rattus norvegicus GN=Rps6kb1 PE=1 SV=1	PF06293//PF07714//PF00069//PF00433	Lipopolysaccharide kinase (Kdo/WaaP) family//Protein tyrosine kinase//Protein kinase domain//Protein kinase C terminal domain	GO:0006468//GO:0016310//GO:0009069	protein phosphorylation//phosphorylation//serine family amino acid metabolic process	GO:0016773//GO:0004674//GO:0004672//GO:0005524	phosphotransferase activity, alcohol group as acceptor//protein serine/threonine kinase activity//protein kinase activity//ATP binding	GO:0016020	membrane	KOG0598	Ribosomal protein S6 kinase and related proteins
Cluster-41210.58366	0	36.959	#NAME?	7.4028e-07	0.0018874	6950	242016826	XP_002428910.1	836	9.43043e-90	conserved hypothetical protein [Pediculus humanus corporis]>gi|212513701|gb|EEB16172.1| conserved hypothetical protein [Pediculus humanus corporis]	--	--	--	--	--	K14650	TAF3	transcription initiation factor TFIID subunit 3	http://www.genome.jp/dbget-bin/www_bget?ko:K14650	Q5VWG9	337	4.00342e-30	Transcription initiation factor TFIID subunit 3 OS=Homo sapiens GN=TAF3 PE=1 SV=1	PF09030//PF10484//PF00628	Creb binding//Mitochondrial ribosomal protein S23//PHD-finger	GO:0042967//GO:0006412//GO:0016573//GO:0006355//GO:0042254	acyl-carrier-protein biosynthetic process//translation//histone acetylation//regulation of transcription, DNA-templated//ribosome biogenesis	GO:0004402//GO:0005515//GO:0003735//GO:0017176//GO:0003713	histone acetyltransferase activity//protein binding//structural constituent of ribosome//phosphatidylinositol N-acetylglucosaminyltransferase activity//transcription coactivator activity	GO:0005634//GO:0005840//GO:0005667//GO:0000123	nucleus//ribosome//transcription factor complex//histone acetyltransferase complex	KOG2389	Predicted bromodomain transcription factor
Cluster-41210.86282	0	38.3032	#NAME?	8.1071e-07	0.0020411	4372	571529397	XP_006567771.1	1725	0	PREDICTED: nucleolar protein 58-like [Apis mellifera]	63146628	AY950659.1	38	1.49307e-07	Euglena gracilis Nop58p mRNA, partial cds	K14565	NOP58	nucleolar protein 58	http://www.genome.jp/dbget-bin/www_bget?ko:K14565	--	--	--	--	--	--	--	--	--	--	--	--	KOG2572	Ribosome biogenesis protein - Nop58p/Nop5p
Cluster-41210.81196	35.607	0	Inf	8.6217e-07	0.0021439	2930	506968443	AGM32565.1	520	2.17872e-57	ethanolamine kinase 1-like protein [Coptotermes formosanus]	--	--	--	--	--	K00894	ETNK, EKI	ethanolamine kinase	http://www.genome.jp/dbget-bin/www_bget?ko:K00894	Q9HBU6	384	8.54363e-38	Ethanolamine kinase 1 OS=Homo sapiens GN=ETNK1 PE=1 SV=1	PF02892	BED zinc finger	--	--	GO:0003677	DNA binding	--	--	KOG4720	Ethanolamine kinase
Cluster-41210.24468	49.1969	0	Inf	9.6666e-07	0.0023744	4016	646715907	KDR19360.1	1064	2.89176e-124	KLRAQ motif-containing protein 1 [Zootermopsis nevadensis]	--	--	--	--	--	K17562	PPP1R21, CCDC128, KLRAQ1	protein phosphatase 1 regulatory subunit 21	http://www.genome.jp/dbget-bin/www_bget?ko:K17562	Q3TDD9	594	2.76243e-62	Protein phosphatase 1 regulatory subunit 21 OS=Mus musculus GN=Ppp1r21 PE=2 SV=2	PF08653	DASH complex subunit Dam1	GO:0008608	attachment of spindle microtubules to kinetochore	--	--	GO:0072686//GO:0042729	mitotic spindle//DASH complex	--	--
Cluster-41210.82972	0	36.2747	#NAME?	1.0349e-06	0.0025113	2384	--	--	--	--	--	--	--	--	--	--	--	--	--	--	--	--	--	--	--	--	--	--	--	--	--	--	--	--
Cluster-41210.68502	0.652335	54.8432	-6.3936	1.0951e-06	0.0026258	909	--	--	--	--	--	--	--	--	--	--	--	--	--	--	--	--	--	--	PF02386	Cation transport protein	GO:0006812//GO:0055085	cation transport//transmembrane transport	GO:0008324	cation transmembrane transporter activity	--	--	--	--
Cluster-41210.74288	615.883	21.2843	4.8548	1.2253e-06	0.0029034	3300	--	--	--	--	--	--	--	--	--	--	--	--	--	--	--	--	--	--	--	--	--	--	--	--	--	--	--	--
Cluster-41210.165451	47.6086	0	Inf	1.3159e-06	0.0030819	982	873220749	CEM35086.1	158	7.13896e-10	unnamed protein product [Vitrella brassicaformis CCMP3155]	345546678	HQ229937.1	153	3.85411e-72	Neotyphodium lolii 30 kDa heat shock protein (hsp30) mRNA, complete cds	--	--	--	--	P19752	569	7.98537e-70	30 kDa heat shock protein OS=Neurospora crassa (strain ATCC 24698 / 74-OR23-1A / CBS 708.71 / DSM 1257 / FGSC 987) GN=hsp30 PE=3 SV=1	PF06459	Ryanodine Receptor TM 4-6	GO:0006874//GO:0006816	cellular calcium ion homeostasis//calcium ion transport	GO:0005219	ryanodine-sensitive calcium-release channel activity	GO:0005622//GO:0016021	intracellular//integral component of membrane	--	--
Cluster-41210.112719	0	35.0441	#NAME?	1.4718e-06	0.0033687	4508	646715263	KDR18934.1	5765	0	DNA-directed RNA polymerase III subunit RPC1 [Zootermopsis nevadensis]	676428341	XM_009046996.1	155	1.4046e-72	Lottia gigantea hypothetical protein partial mRNA	K03018	RPC1, POLR3A	DNA-directed RNA polymerase III subunit RPC1	http://www.genome.jp/dbget-bin/www_bget?ko:K03018	Q5ZL98	4893	0	DNA-directed RNA polymerase III subunit RPC1 OS=Gallus gallus GN=POLR3A PE=2 SV=1	PF05000//PF00623//PF12678//PF04983//PF04997//PF04998	RNA polymerase Rpb1, domain 4//RNA polymerase Rpb1, domain 2//RING-H2 zinc finger//RNA polymerase Rpb1, domain 3//RNA polymerase Rpb1, domain 1//RNA polymerase Rpb1, domain 5	GO:0006351//GO:0006206//GO:0006144	transcription, DNA-templated//pyrimidine nucleobase metabolic process//purine nucleobase metabolic process	GO:0003677//GO:0008270//GO:0003899	DNA binding//zinc ion binding//DNA-directed RNA polymerase activity	GO:0005730	nucleolus	KOG0261	RNA polymerase III, large subunit
Cluster-41210.119910	0	108.611	#NAME?	1.4673e-06	0.0033687	2229	808870571	KKF20397.1	112	9.97169e-10	Transposon TX1 hypothetical protein [Larimichthys crocea]	--	--	--	--	--	--	--	--	--	--	--	--	--	PF04628	Sedlin, N-terminal conserved region	GO:0006888	ER to Golgi vesicle-mediated transport	--	--	GO:0005622	intracellular	--	--
Cluster-41210.53301	32.5253	0	Inf	1.5955e-06	0.0036013	8029	795095781	XP_011880163.1	984	2.05723e-105	PREDICTED: spatacsin isoform X2 [Vollenhovia emeryi]	--	--	--	--	--	--	--	--	--	Q96JI7	396	1.36033e-36	Spatacsin OS=Homo sapiens GN=SPG11 PE=1 SV=3	PF04218//PF02786//PF01363//PF08053	CENP-B N-terminal DNA-binding domain//Carbamoyl-phosphate synthase L chain, ATP binding domain//FYVE zinc finger//Tryptophanase operon leader peptide	GO:0031556//GO:0031554	transcriptional attenuation by ribosome//regulation of DNA-templated transcription, termination	GO:0046872//GO:0005524//GO:0003677	metal ion binding//ATP binding//DNA binding	--	--	KOG1884	Uncharacterized conserved protein
Cluster-41210.70651	68.3833	0	Inf	1.6092e-06	0.0036013	3845	242010568	XP_002426037.1	2122	0	conserved hypothetical protein [Pediculus humanus corporis]>gi|212510047|gb|EEB13299.1| conserved hypothetical protein [Pediculus humanus corporis]	--	--	--	--	--	K14439	SMARCAD1	SWI/SNF-related matrix-associated actin-dependent regulator of chromatin subfamily A containing DEAD/H box 1	http://www.genome.jp/dbget-bin/www_bget?ko:K14439	Q9VL72	1656	0	SWI/SNF-related matrix-associated actin-dependent regulator of chromatin subfamily A containing DEAD/H box 1 homolog OS=Drosophila melanogaster GN=Etl1 PE=1 SV=1	PF04851//PF00270//PF00176	Type III restriction enzyme, res subunit//DEAD/DEAH box helicase//SNF2 family N-terminal domain	--	--	GO:0005524//GO:0003676//GO:0003677//GO:0016787	ATP binding//nucleic acid binding//DNA binding//hydrolase activity	--	--	KOG0389	SNF2 family DNA-dependent ATPase
Cluster-41210.23667	46.4618	0	Inf	1.7174e-06	0.0038012	6386	780026721	XP_011666112.1	773	6.07064e-159	PREDICTED: vacuolar protein sorting-associated protein 54 [Strongylocentrotus purpuratus]	--	--	--	--	--	K17600	VPS54	vacuolar protein sorting-associated protein 54	http://www.genome.jp/dbget-bin/www_bget?ko:K17600	Q9VLC0	801	6.09014e-87	Vacuolar protein sorting-associated protein 54 OS=Drosophila melanogaster GN=scat PE=1 SV=1	PF02428//PF04048//PF07928	Potato type II proteinase inhibitor family//Sec8 exocyst complex component specific domain//Vps54-like protein	GO:0042147//GO:0015031//GO:0006904	retrograde transport, endosome to Golgi//protein transport//vesicle docking involved in exocytosis	GO:0004867	serine-type endopeptidase inhibitor activity	GO:0000145	exocyst	KOG2115	Vacuolar sorting protein VPS45
Cluster-41210.124244	1707.21	0	Inf	1.8285e-06	0.004003	10798	646715708	KDR19212.1	9731	0	Talin-1 [Zootermopsis nevadensis]	687022014	LM523162.1	81	4.62529e-31	Parastrongyloides trichosuri genome assembly P_trichosuri_KNP ,scaffold PTRK_scaffold0000005	K06271	TLN	talin	http://www.genome.jp/dbget-bin/www_bget?ko:K06271	Q9Y4G6	6482	0	Talin-2 OS=Homo sapiens GN=TLN2 PE=1 SV=4	PF01608//PF09141//PF09090//PF02174	I/LWEQ domain//Talin, middle domain//MIF4G like//PTB domain (IRS-1 type)	GO:0016070//GO:0007016//GO:0007165	RNA metabolic process//cytoskeletal anchoring at plasma membrane//signal transduction	GO:0003779//GO:0005200//GO:0005158	actin binding//structural constituent of cytoskeleton//insulin receptor binding	GO:0005899//GO:0001726//GO:0005925//GO:0005856	insulin receptor complex//ruffle//focal adhesion//cytoskeleton	KOG4261	Talin
Cluster-41210.64240	0	34.4007	#NAME?	1.9601e-06	0.0042345	6257	242020664	XP_002430772.1	2458	0	tyrosine-protein phosphatase corkscrew, putative [Pediculus humanus corporis]>gi|212515969|gb|EEB18034.1| tyrosine-protein phosphatase corkscrew, putative [Pediculus humanus corporis]	826472615	XM_012680995.1	149	4.22751e-69	PREDICTED: Monomorium pharaonis tyrosine-protein phosphatase corkscrew-like (LOC105836746), mRNA	K07293	PTPN11	tyrosine-protein phosphatase non-receptor type 11	http://www.genome.jp/dbget-bin/www_bget?ko:K07293	Q06124	1989	0	Tyrosine-protein phosphatase non-receptor type 11 OS=Homo sapiens GN=PTPN11 PE=1 SV=2	PF00782//PF00102	Dual specificity phosphatase, catalytic domain//Protein-tyrosine phosphatase	GO:0006570//GO:0006470//GO:0035335	tyrosine metabolic process//protein dephosphorylation//peptidyl-tyrosine dephosphorylation	GO:0004725//GO:0050254//GO:0008138	protein tyrosine phosphatase activity//rhodopsin kinase activity//protein tyrosine/serine/threonine phosphatase activity	--	--	KOG0790	Protein tyrosine phosphatase Corkscrew and related SH2 domain enzymes
Cluster-41210.98876	0	32.6318	#NAME?	1.9763e-06	0.0042345	7191	646715956	KDR19383.1	3156	0	Vacuolar protein sorting-associated protein 18-like protein, partial [Zootermopsis nevadensis]	--	--	--	--	--	--	--	--	--	P59015	2022	0	Vacuolar protein sorting-associated protein 18 homolog OS=Danio rerio GN=vps18 PE=2 SV=2	PF13176//PF00515//PF17122//PF17123//PF00097//PF13414//PF00637//PF13639//PF13181//PF14634//PF08053	Tetratricopeptide repeat//Tetratricopeptide repeat//Zinc-finger//RING-like zinc finger//Zinc finger, C3HC4 type (RING finger)//TPR repeat//Region in Clathrin and VPS//Ring finger domain//Tetratricopeptide repeat//zinc-RING finger domain//Tryptophanase operon leader peptide	GO:0016192//GO:0031556//GO:0031554//GO:0006886	vesicle-mediated transport//transcriptional attenuation by ribosome//regulation of DNA-templated transcription, termination//intracellular protein transport	GO:0046872//GO:0008270//GO:0005515	metal ion binding//zinc ion binding//protein binding	--	--	KOG2034	Vacuolar sorting protein PEP3/VPS18
Cluster-41210.17753	30.9583	0	Inf	2.1539e-06	0.0045665	898	--	--	--	--	--	--	--	--	--	--	--	--	--	--	--	--	--	--	--	--	--	--	--	--	--	--	--	--
Cluster-41210.126808	0	63.8822	#NAME?	2.277e-06	0.0047772	6333	646697209	KDR09039.1	8074	0	HEAT repeat-containing protein 5B [Zootermopsis nevadensis]	--	--	--	--	--	--	--	--	--	A1A5F2	5164	0	HEAT repeat-containing protein 5B OS=Xenopus tropicalis GN=heatr5b PE=2 SV=1	PF03635//PF02985	Vacuolar protein sorting-associated protein 35//HEAT repeat	GO:0015031//GO:0042147	protein transport//retrograde transport, endosome to Golgi	GO:0005515//GO:0008565	protein binding//protein transporter activity	GO:0030904	retromer complex	KOG1822	Uncharacterized conserved protein
Cluster-41210.127834	30.4531	0	Inf	2.3403e-06	0.0048595	1342	817216466	XP_012284272.1	493	1.83489e-50	PREDICTED: WEB family protein At4g27595, chloroplastic-like isoform X1 [Orussus abietinus]	--	--	--	--	--	--	--	--	--	--	--	--	--	PF06005//PF10186//PF10473	Protein of unknown function (DUF904)//Vacuolar sorting 38 and autophagy-related subunit 14//Leucine-rich repeats of kinetochore protein Cenp-F/LEK1	GO:0010508//GO:0000917//GO:0043093	positive regulation of autophagy//barrier septum assembly//FtsZ-dependent cytokinesis	GO:0008134//GO:0042803//GO:0045502	transcription factor binding//protein homodimerization activity//dynein binding	GO:0005737//GO:0030286//GO:0005667	cytoplasm//dynein complex//transcription factor complex	--	--
Cluster-41210.91700	0.362504	42.1921	-6.8628	2.4613e-06	0.0050585	487	641647921	XP_008180216.1	204	2.02413e-16	PREDICTED: craniofacial development protein 2-like [Acyrthosiphon pisum]	--	--	--	--	--	--	--	--	--	--	--	--	--	--	--	--	--	--	--	--	--	--	--
Cluster-41210.33230	0	44.4059	#NAME?	2.7677e-06	0.0056308	7017	766920071	XP_011504488.1	5223	0	PREDICTED: potassium channel subfamily T member 2 [Ceratosolen solmsi marchali]	768361463	XM_011579610.1	44	1.11001e-10	PREDICTED: Aquila chrysaetos canadensis potassium channel, sodium activated subfamily T, member 1 (KCNT1), transcript variant X5, mRNA	K04947	KCNT2	potassium channel subfamily T member 2	http://www.genome.jp/dbget-bin/www_bget?ko:K04947	Q5JUK3	3061	0	Potassium channel subfamily T member 1 OS=Homo sapiens GN=KCNT1 PE=1 SV=2	PF00520//PF03493	Ion transport protein//Calcium-activated BK potassium channel alpha subunit	GO:0006811//GO:0055085//GO:0006813	ion transport//transmembrane transport//potassium ion transport	GO:0015269//GO:0005216	calcium-activated potassium channel activity//ion channel activity	GO:0016020	membrane	KOG3193	K+ channel subunit
Cluster-41210.96199	0	30.5481	#NAME?	2.8579e-06	0.0057561	1537	--	--	--	--	--	--	--	--	--	--	--	--	--	--	--	--	--	--	--	--	--	--	--	--	--	--	--	--
Cluster-41210.86507	0	31.4683	#NAME?	3.1294e-06	0.0062406	1583	662220831	XP_008484571.1	449	1.64692e-45	PREDICTED: uncharacterized protein LOC103521244 [Diaphorina citri]	--	--	--	--	--	--	--	--	--	--	--	--	--	PF06580//PF03387	Histidine kinase//Herpesvirus UL46 protein	GO:0016310//GO:0000160//GO:0006355	phosphorylation//phosphorelay signal transduction system//regulation of transcription, DNA-templated	GO:0000155	phosphorelay sensor kinase activity	GO:0016021//GO:0009365	integral component of membrane//protein histidine kinase complex	--	--
Cluster-41210.77686	29.7688	0	Inf	3.2375e-06	0.0063929	5915	817201448	XP_012276470.1	2720	0	PREDICTED: uncharacterized protein LOC105697598 isoform X4 [Orussus abietinus]	--	--	--	--	--	--	--	--	--	--	--	--	--	PF03800//PF02020//PF07689//PF00578//PF00085	Nuf2 family//eIF4-gamma/eIF5/eIF2-epsilon//KaiB domain//AhpC/TSA family//Thioredoxin	GO:0007067//GO:0055114//GO:0045454//GO:0048511	mitotic nuclear division//oxidation-reduction process//cell redox homeostasis//rhythmic process	GO:0016209//GO:0005515//GO:0016491	antioxidant activity//protein binding//oxidoreductase activity	GO:0000775	chromosome, centromeric region	KOG0191	Thioredoxin/protein disulfide isomerase
Cluster-41210.68286	58.8241	1.04344	5.817	3.7686e-06	0.0073693	2010	549129996	BAO00946.1	452	9.8183e-50	crustacean cardioactive peptide [Nilaparvata lugens]	--	--	--	--	--	--	--	--	--	Q75UG5	325	5.15668e-33	Cardioactive peptide OS=Periplaneta americana GN=CCAP PE=2 SV=1	PF13724	DNA-binding domain	--	--	GO:0003677	DNA binding	--	--	--	--
Cluster-41210.137221	70.7381	0.368914	7.5831	4.1555e-06	0.0080478	3512	646707260	KDR14103.1	1323	4.38932e-165	Sodium-dependent phosphate transporter 2 [Zootermopsis nevadensis]	676454444	XM_009055435.1	66	3.25804e-23	Lottia gigantea hypothetical protein partial mRNA	K14640	SLC20A, PIT	solute carrier family 20 (sodium-dependent phosphate transporter)	http://www.genome.jp/dbget-bin/www_bget?ko:K14640	Q28E01	583	6.17569e-62	Sodium-dependent phosphate transporter 2 OS=Xenopus tropicalis GN=slc20a2 PE=2 SV=1	PF01384	Phosphate transporter family	GO:0006817	phosphate ion transport	GO:0005315	inorganic phosphate transmembrane transporter activity	GO:0016020	membrane	--	--
Cluster-41210.84229	129.718	4.17374	4.9579	4.2056e-06	0.0080672	2310	189240709	XP_001813711.1	1019	4.51608e-145	PREDICTED: acyl-CoA synthetase family member 2, mitochondrial [Tribolium castaneum]>gi|270013541|gb|EFA09989.1| hypothetical protein TcasGA2_TC012154 [Tribolium castaneum]	--	--	--	--	--	K00666	K00666	fatty-acyl-CoA synthase	http://www.genome.jp/dbget-bin/www_bget?ko:K00666	Q0P4F7	846	2.57049e-119	Acyl-CoA synthetase family member 2, mitochondrial OS=Danio rerio GN=acsf2 PE=2 SV=1	PF00501	AMP-binding enzyme	GO:0008152	metabolic process	GO:0003824	catalytic activity	--	--	KOG1176	Acyl-CoA synthetase
Cluster-41210.139103	461.837	0	Inf	4.3031e-06	0.0081091	3349	--	--	--	--	--	--	--	--	--	--	--	--	--	--	--	--	--	--	--	--	--	--	--	--	--	--	--	--
Cluster-41210.7846	27.8979	0	Inf	4.308e-06	0.0081091	6460	646721626	KDR22904.1	4061	0	Neuron navigator 2 [Zootermopsis nevadensis]	733869204	XM_010708391.1	89	9.85936e-36	PREDICTED: Meleagris gallopavo neuron navigator 3 (NAV3), transcript variant X4, mRNA	K19483	NAV2	neuron navigator 2	http://www.genome.jp/dbget-bin/www_bget?ko:K19483	--	--	--	--	PF07926//PF08702//PF06309//PF02562//PF06160//PF06156//PF00910//PF07728//PF00004//PF04111//PF03193//PF01695//PF16326//PF00005	TPR/MLP1/MLP2-like protein//Fibrinogen alpha/beta chain family//Torsin//PhoH-like protein//Septation ring formation regulator, EzrA//Protein of unknown function (DUF972)//RNA helicase//AAA domain (dynein-related subfamily)//ATPase family associated with various cellular activities (AAA)//Autophagy protein Apg6//Protein of unknown function, DUF258//IstB-like ATP binding protein//ABC transporter C-…	GO:0007165//GO:0006260//GO:0051258//GO:0006606//GO:0030168//GO:0006914//GO:0000921	signal transduction//DNA replication//protein polymerization//protein import into nucleus//platelet activation//autophagy//septin ring assembly	GO:0005525//GO:0003677//GO:0016887//GO:0005524//GO:0003724//GO:0003723//GO:0005102//GO:0003924//GO:0030674	GTP binding//DNA binding//ATPase activity//ATP binding//RNA helicase activity//RNA binding//receptor binding//GTPase activity//protein binding, bridging	GO:0005577//GO:0016021//GO:0005940	fibrinogen complex//integral component of membrane//septin ring	--	--
Cluster-41210.105384	106.485	0	Inf	4.3882e-06	0.0081836	9868	328713283	XP_001944776.2	1786	0	PREDICTED: ATP-dependent DNA helicase Q5-like [Acyrthosiphon pisum]	--	--	--	--	--	K10902	RECQL5	ATP-dependent DNA helicase Q5	http://www.genome.jp/dbget-bin/www_bget?ko:K10902	Q8VID5	1221	1.22695e-140	ATP-dependent DNA helicase Q5 OS=Mus musculus GN=Recql5 PE=2 SV=1	PF10176//PF08395//PF05699//PF04851//PF00270	Protein of unknown function (DUF2370)//7tm Chemosensory receptor//hAT family C-terminal dimerisation region//Type III restriction enzyme, res subunit//DEAD/DEAH box helicase	GO:0050909//GO:0007034//GO:0030001	sensory perception of taste//vacuolar transport//metal ion transport	GO:0003676//GO:0016787//GO:0003677//GO:0005524//GO:0046983	nucleic acid binding//hydrolase activity//DNA binding//ATP binding//protein dimerization activity	GO:0016021	integral component of membrane	KOG0351	ATP-dependent DNA helicase
Cluster-41210.138810	147.124	7.00937	4.3916	4.5885e-06	0.0084788	1725	817088524	XP_012267083.1	464	3.55225e-50	PREDICTED: upstream stimulatory factor 1 [Athalia rosae]	--	--	--	--	--	K09106	USF	upstream stimulatory factor	http://www.genome.jp/dbget-bin/www_bget?ko:K09106	Q15853	398	1.53221e-41	Upstream stimulatory factor 2 OS=Homo sapiens GN=USF2 PE=1 SV=1	PF09728//PF15898//PF07412//PF00010//PF06156//PF06005	Myosin-like coiled-coil protein//cGMP-dependent protein kinase interacting domain//Geminin//Helix-loop-helix DNA-binding domain//Protein of unknown function (DUF972)//Protein of unknown function (DUF904)	GO:0043093//GO:0006260//GO:0000917//GO:0006275	FtsZ-dependent cytokinesis//DNA replication//barrier septum assembly//regulation of DNA replication	GO:0019901//GO:0019905//GO:0046983	protein kinase binding//syntaxin binding//protein dimerization activity	GO:0005737	cytoplasm	KOG1318	Helix loop helix transcription factor EB
Cluster-41210.120088	27.5167	0	Inf	4.6825e-06	0.0084964	3231	817193216	XP_012272066.1	1795	0	PREDICTED: septin-7 isoform X4 [Orussus abietinus]	--	--	--	--	--	K16944	SEPT7, CDC3	septin 7	http://www.genome.jp/dbget-bin/www_bget?ko:K16944	P40797	1525	0	Protein peanut OS=Drosophila melanogaster GN=pnut PE=1 SV=2	PF02421//PF03938//PF04670//PF00735//PF03193//PF04548//PF00071//PF01926//PF00005//PF02601//PF08477//PF10598	Ferrous iron transport protein B//Outer membrane protein (OmpH-like)//Gtr1/RagA G protein conserved region//Septin//Protein of unknown function, DUF258//AIG1 family//Ras family//50S ribosome-binding GTPase//ABC transporter//Exonuclease VII, large subunit//Ras of Complex, Roc, domain of DAPkinase//RNA recognition motif of the spliceosomal PrP8	GO:0007264//GO:0015684//GO:0006308	small GTPase mediated signal transduction//ferrous iron transport//DNA catabolic process	GO:0003924//GO:0008855//GO:0015093//GO:0016887//GO:0005524//GO:0003723//GO:0051082//GO:0005525	GTPase activity//exodeoxyribonuclease VII activity//ferrous iron transmembrane transporter activity//ATPase activity//ATP binding//RNA binding//unfolded protein binding//GTP binding	GO:0016021//GO:0009318	integral component of membrane//exodeoxyribonuclease VII complex	KOG2655	Septin family protein (P-loop GTPase)
Cluster-41210.161977	27.5584	0	Inf	4.6705e-06	0.0084964	1543	395520452	XP_003764343.1	194	6.3497e-20	PREDICTED: jerky protein homolog-like [Sarcophilus harrisii]	--	--	--	--	--	--	--	--	--	Q9Y4A0	192	5.96848e-21	Jerky protein homolog-like OS=Homo sapiens GN=JRKL PE=2 SV=2	PF04218	CENP-B N-terminal DNA-binding domain	--	--	GO:0003677	DNA binding	--	--	--	--
Cluster-41210.160216	56.0465	1.36981	5.3546	4.8312e-06	0.008688	1939	662183081	XP_008470111.1	319	1.6764e-30	PREDICTED: uncharacterized protein LOC103507384 [Diaphorina citri]	--	--	--	--	--	--	--	--	--	--	--	--	--	PF02101	Ocular albinism type 1 protein	--	--	--	--	GO:0016020	membrane	--	--
Cluster-41210.5005	27.5726	0	Inf	4.9587e-06	0.0088384	3742	642915866	XP_008196288.1	486	2.44546e-49	PREDICTED: ataxin-1 [Tribolium castaneum]>gi|642915868|ref|XP_008196294.1| PREDICTED: ataxin-1 [Tribolium castaneum]>gi|642915870|ref|XP_008196300.1| PREDICTED: ataxin-1 [Tribolium castaneum]>gi|642915872|ref|XP_008196306.1| PREDICTED: ataxin-1 [Tribolium castaneum]	--	--	--	--	--	--	--	--	--	P54254	354	1.01582e-32	Ataxin-1 OS=Mus musculus GN=Atxn1 PE=1 SV=2	PF08517//PF03526	Ataxin-1 and HBP1 module (AXH)//Colicin E1 (microcin) immunity protein	GO:0006955//GO:0030153	immune response//bacteriocin immunity	GO:0005515//GO:0003723//GO:0015643	protein binding//RNA binding//toxic substance binding	GO:0019814	immunoglobulin complex	--	--
Cluster-41210.102956	146.937	0	Inf	5.3982e-06	0.0095373	5504	675371899	KFM64801.1	1043	7.72974e-123	Histone-lysine N-methyltransferase SETMAR, partial [Stegodyphus mimosarum]	195435046	XM_002065477.1	35	8.76013e-06	Drosophila willistoni GK15493 (Dwil\GK15493), mRNA	K13207	CUGBP, BRUNOL, CELF	CUG-BP- and ETR3-like factor	http://www.genome.jp/dbget-bin/www_bget?ko:K13207	Q53H47	449	2.49767e-44	Histone-lysine N-methyltransferase SETMAR OS=Homo sapiens GN=SETMAR PE=1 SV=2	PF01498//PF08671//PF00076//PF00665	Transposase//Anti-repressor SinI//RNA recognition motif. (a.k.a. RRM, RBD, or RNP domain)//Integrase core domain	GO:0015074//GO:0006355//GO:0006313	DNA integration//regulation of transcription, DNA-templated//transposition, DNA-mediated	GO:0003676//GO:0003677//GO:0046983	nucleic acid binding//DNA binding//protein dimerization activity	--	--	KOG0144	RNA-binding protein CUGBP1/BRUNO (RRM superfamily)
Cluster-41210.15821	32.6582	0	Inf	5.6185e-06	0.0098404	2226	752890826	XP_011263424.1	302	2.64092e-28	PREDICTED: uncharacterized protein LOC105255683 [Camponotus floridanus]	--	--	--	--	--	--	--	--	--	--	--	--	--	--	--	--	--	--	--	--	--	--	--
Cluster-41210.22407	34.6321	0.260859	7.0527	6.18e-06	0.01073	1341	--	--	--	--	--	--	--	--	--	--	--	--	--	--	--	--	--	--	PF07074	Translocon-associated protein, gamma subunit (TRAP-gamma)	GO:0006613	cotranslational protein targeting to membrane	--	--	GO:0030176//GO:0005784	integral component of endoplasmic reticulum membrane//Sec61 translocon complex	--	--
Cluster-41210.82284	29.9524	594.494	-4.3109	7.1906e-06	0.012378	1325	646703581	KDR12192.1	626	8.13389e-71	Eukaryotic translation initiation factor 2-alpha kinase 1 [Zootermopsis nevadensis]	--	--	--	--	--	K16194	EIF2AK1	eukaryotic translation initiation factor 2-alpha kinase 1	http://www.genome.jp/dbget-bin/www_bget?ko:K16194	Q4R8E0	391	7.79248e-40	Eukaryotic translation initiation factor 2-alpha kinase 1 OS=Macaca fascicularis GN=EIF2AK1 PE=2 SV=1	PF00069//PF06293//PF07714	Protein kinase domain//Lipopolysaccharide kinase (Kdo/WaaP) family//Protein tyrosine kinase	GO:0006468	protein phosphorylation	GO:0005524//GO:0004672//GO:0016773	ATP binding//protein kinase activity//phosphotransferase activity, alcohol group as acceptor	GO:0016020	membrane	KOG1035	eIF-2alpha kinase GCN2
Cluster-41210.110574	85.2036	0	Inf	7.2598e-06	0.012392	2246	646697266	KDR09057.1	544	4.08203e-59	Lactosylceramide 4-alpha-galactosyltransferase [Zootermopsis nevadensis]	--	--	--	--	--	K01988	A4GALT	lactosylceramide 4-alpha-galactosyltransferase	http://www.genome.jp/dbget-bin/www_bget?ko:K01988	Q67BJ4	281	2.21684e-25	Lactosylceramide 4-alpha-galactosyltransferase OS=Mus musculus GN=A4galt PE=2 SV=1	--	--	--	--	--	--	--	--	--	--
Cluster-41210.65240	0	26.3259	#NAME?	7.5747e-06	0.01282	448	--	--	--	--	--	--	--	--	--	--	--	--	--	--	--	--	--	--	--	--	--	--	--	--	--	--	--	--
Cluster-41210.90947	0	62.6274	#NAME?	7.7192e-06	0.012956	5118	646700906	KDR10859.1	2998	0	Protein CLEC16A [Zootermopsis nevadensis]	766918422	XM_011499965.1	230	3.24201e-114	PREDICTED: Ceratosolen solmsi marchali protein CLEC16A (LOC105362501), mRNA	K19513	CLEC16A	protein CLEC16A	http://www.genome.jp/dbget-bin/www_bget?ko:K19513	Q2KHT3	2232	0	Protein CLEC16A OS=Homo sapiens GN=CLEC16A PE=2 SV=2	PF08656	DASH complex subunit Dad3	GO:0008608	attachment of spindle microtubules to kinetochore	--	--	GO:0072686//GO:0042729	mitotic spindle//DASH complex	--	--
Cluster-41210.134781	0.326167	41.5638	-6.9936	8.1129e-06	0.013504	2364	646723657	KDR24187.1	1399	0	Endoplasmic reticulum lectin 1 [Zootermopsis nevadensis]	--	--	--	--	--	K14008	ERLEC1, XTP3B	endoplasmic reticulum lectin 1	http://www.genome.jp/dbget-bin/www_bget?ko:K14008	Q8VEH8	767	1.11532e-90	Endoplasmic reticulum lectin 1 OS=Mus musculus GN=Erlec1 PE=2 SV=1	--	--	--	--	--	--	--	--	KOG3394	Protein OS-9
Cluster-41210.113452	51.1709	0	Inf	8.2763e-06	0.013552	4119	641678786	XP_008188294.1	3738	0	PREDICTED: protein mesh isoform X1 [Acyrthosiphon pisum]	820849506	XM_012487000.1	129	3.64208e-58	PREDICTED: Apis florea protein mesh (LOC100863021), transcript variant X2, mRNA	--	--	--	--	H9JIQ1	3400	0	Protein mesh OS=Bombyx mori PE=1 SV=1	PF01833//PF06119	IPT/TIG domain//Nidogen-like	GO:0007160	cell-matrix adhesion	GO:0005515	protein binding	--	--	KOG4291	Mucin/alpha-tectorin
Cluster-41210.64143	0	40.4566	#NAME?	8.2111e-06	0.013552	4015	557332516	XP_006039058.1	849	2.16394e-130	PREDICTED: general transcription factor II-I repeat domain-containing protein 2A-like [Alligator sinensis]	--	--	--	--	--	--	--	--	--	Q6EKJ0	421	1.53351e-64	General transcription factor II-I repeat domain-containing protein 2B OS=Homo sapiens GN=GTF2IRD2B PE=1 SV=1	PF04275//PF05699	Phosphomevalonate kinase//hAT family C-terminal dimerisation region	GO:0006695//GO:0006694	cholesterol biosynthetic process//steroid biosynthetic process	GO:0004631//GO:0046983	phosphomevalonate kinase activity//protein dimerization activity	GO:0005737	cytoplasm	--	--
Cluster-41210.110737	0	25.6372	#NAME?	8.4792e-06	0.013773	1068	646720603	KDR22264.1	729	2.45593e-86	putative ATP-dependent RNA helicase DDX43 [Zootermopsis nevadensis]	--	--	--	--	--	K17043	DDX43	ATP-dependent RNA helicase DDX43	http://www.genome.jp/dbget-bin/www_bget?ko:K17043	--	--	--	--	PF04851//PF00270	Type III restriction enzyme, res subunit//DEAD/DEAH box helicase	--	--	GO:0016787//GO:0003677//GO:0003676//GO:0005524	hydrolase activity//DNA binding//nucleic acid binding//ATP binding	--	--	KOG0336	ATP-dependent RNA helicase
Cluster-41210.158395	0	26.863	#NAME?	9.0859e-06	0.01441	4260	646722630	KDR23561.1	1873	0	High affinity cAMP-specific 3',5'-cyclic phosphodiesterase 7A [Zootermopsis nevadensis]	524988560	XM_005042137.1	54	1.85509e-16	PREDICTED: Ficedula albicollis phosphodiesterase 7A (PDE7A), transcript variant X4, mRNA	K18436	PDE7	high affinity cAMP-specific 3',5'-cyclic phosphodiesterase 7	http://www.genome.jp/dbget-bin/www_bget?ko:K18436	Q13946	991	1.5173e-118	High affinity cAMP-specific 3',5'-cyclic phosphodiesterase 7A OS=Homo sapiens GN=PDE7A PE=1 SV=2	PF00233	3'5'-cyclic nucleotide phosphodiesterase	GO:0006144//GO:0007165	purine nucleobase metabolic process//signal transduction	GO:0004114	3',5'-cyclic-nucleotide phosphodiesterase activity	--	--	KOG3689	Cyclic nucleotide phosphodiesterase
Cluster-41210.166678	25.1042	0	Inf	9.0292e-06	0.01441	4174	646720794	KDR22391.1	2027	0	Interference hedgehog [Zootermopsis nevadensis]	--	--	--	--	--	--	--	--	--	B4JEF2	990	8.20888e-114	Interference hedgehog OS=Drosophila grimshawi GN=iHog PE=3 SV=1	PF00041//PF07354//PF13895	Fibronectin type III domain//Zona-pellucida-binding protein (Sp38)//Immunoglobulin domain	GO:0007339	binding of sperm to zona pellucida	GO:0005515	protein binding	GO:0005576	extracellular region	KOG4222	Axon guidance receptor Dscam
Cluster-41210.34070	25.0173	0	Inf	9.083e-06	0.01441	2418	646721766	KDR22996.1	272	4.02656e-23	MAD2L1-binding protein [Zootermopsis nevadensis]	--	--	--	--	--	--	--	--	--	Q9DCX1	110	1.59959e-08	MAD2L1-binding protein OS=Mus musculus GN=Mad2l1bp PE=2 SV=2	PF06581	Mad1 and Cdc20-bound-Mad2 binding	GO:0007096	regulation of exit from mitosis	--	--	GO:0005634	nucleus	--	--
Cluster-41210.63628	0	26.4932	#NAME?	9.758e-06	0.015355	2473	641664230	XP_008182936.1	827	6.34422e-93	PREDICTED: MKL/myocardin-like protein 1 isoform X2 [Acyrthosiphon pisum]	--	--	--	--	--	--	--	--	--	Q8K4J6	341	2.44454e-31	MKL/myocardin-like protein 1 OS=Mus musculus GN=Mkl1 PE=1 SV=2	--	--	--	--	--	--	--	--	--	--
Cluster-41210.153388	108.772	4.83467	4.4917	9.9157e-06	0.015482	2068	399565626	BAM35674.1	181	2.1526e-23	putative reverse transcriptase [Marsupenaeus japonicus]	--	--	--	--	--	--	--	--	--	--	--	--	--	--	--	--	--	--	--	--	--	--	--
Cluster-41210.135464	0	32.0924	#NAME?	1.0435e-05	0.016168	2725	--	--	--	--	--	--	--	--	--	--	--	--	--	--	--	--	--	--	--	--	--	--	--	--	--	--	--	--
Cluster-41210.12549	43.3145	1.10674	5.2905	1.1259e-05	0.017311	1003	--	--	--	--	--	--	--	--	--	--	--	--	--	--	--	--	--	--	--	--	--	--	--	--	--	--	--	--
Cluster-41210.58927	49.2838	1.47566	5.0617	1.1481e-05	0.017518	12410	646722089	KDR23192.1	4560	0	Hemocytin, partial [Zootermopsis nevadensis]	--	--	--	--	--	--	--	--	--	P98092	1731	0	Hemocytin OS=Bombyx mori PE=2 SV=1	PF00607//PF15666//PF05375//PF00093//PF11610	gag gene protein p24 (core nucleocapsid protein)//Germinal center-associated lymphoma//Pacifastin inhibitor (LCMII)//von Willebrand factor type C domain//Scaffold protein Ste5-Fus5 binding region	GO:2000401//GO:0050855//GO:0016032	regulation of lymphocyte migration//regulation of B cell receptor signaling pathway//viral process	GO:0030414//GO:0005515//GO:0019900	peptidase inhibitor activity//protein binding//kinase binding	--	--	KOG1216	von Willebrand factor and related coagulation proteins
Cluster-41210.82913	0	25.582	#NAME?	1.1844e-05	0.017936	1564	--	--	--	--	--	--	--	--	--	--	--	--	--	--	--	--	--	--	--	--	--	--	--	--	--	--	--	--
Cluster-41210.102903	0	166.954	#NAME?	1.2086e-05	0.018167	4866	646706657	KDR13764.1	342	1.18807e-32	Protein lethal(2)essential for life [Zootermopsis nevadensis]	--	--	--	--	--	K09542	CRYAB	crystallin, alpha B	http://www.genome.jp/dbget-bin/www_bget?ko:K09542	P82147	283	2.83032e-26	Protein lethal(2)essential for life OS=Drosophila melanogaster GN=l(2)efl PE=1 SV=1	PF00525	Alpha crystallin A chain, N terminal	GO:0007423	sensory organ development	GO:0005212	structural constituent of eye lens	--	--	KOG3591	Alpha crystallins
Cluster-41210.141234	36.6015	0.737829	5.6325	1.3198e-05	0.019546	2448	646713262	KDR17681.1	494	2.57966e-50	hypothetical protein L798_08082 [Zootermopsis nevadensis]	--	--	--	--	--	--	--	--	--	--	--	--	--	PF01484	Nematode cuticle collagen N-terminal domain	--	--	GO:0042302	structural constituent of cuticle	--	--	--	--
Cluster-58851.0	36.7965	0.737829	5.6401	1.3114e-05	0.019546	852	--	--	--	--	--	--	--	--	--	--	--	--	--	--	--	--	--	--	--	--	--	--	--	--	--	--	--	--
Cluster-41210.105781	0	25.1882	#NAME?	1.3582e-05	0.019968	2674	646722890	KDR23715.1	721	6.40954e-79	hypothetical protein L798_13875 [Zootermopsis nevadensis]	--	--	--	--	--	--	--	--	--	Q91V27	146	3.69186e-08	Melanophilin OS=Mus musculus GN=Mlph PE=1 SV=1	PF03947	Ribosomal Proteins L2, C-terminal domain	GO:0042254//GO:0006412	ribosome biogenesis//translation	GO:0003735	structural constituent of ribosome	GO:0005840	ribosome	--	--
Cluster-41210.41931	23.6355	0	Inf	1.4601e-05	0.021311	2258	646700390	KDR10551.1	1048	3.05912e-130	Activating signal cointegrator 1 [Zootermopsis nevadensis]	--	--	--	--	--	--	--	--	--	Q15650	809	6.67178e-96	Activating signal cointegrator 1 OS=Homo sapiens GN=TRIP4 PE=1 SV=4	PF03650//PF06221	Uncharacterised protein family (UPF0041)//Putative zinc finger motif, C2HC5-type	GO:0006355//GO:0006850	regulation of transcription, DNA-templated//mitochondrial pyruvate transport	GO:0008270	zinc ion binding	GO:0005634//GO:0005743	nucleus//mitochondrial inner membrane	KOG2845	Activating signal cointegrator 1
Cluster-41210.129622	0	24.6583	#NAME?	1.5042e-05	0.021796	2781	646709063	KDR15111.1	482	2.64168e-47	Golgin subfamily A member 2 [Zootermopsis nevadensis]	--	--	--	--	--	--	--	--	--	Q62839	218	1.69839e-16	Golgin subfamily A member 2 OS=Rattus norvegicus GN=Golga2 PE=1 SV=3	PF03938//PF13851//PF15070//PF04977//PF01008	Outer membrane protein (OmpH-like)//Growth-arrest specific micro-tubule binding//Putative golgin subfamily A member 2-like protein 5//Septum formation initiator//Initiation factor 2 subunit family	GO:0044237//GO:0048870//GO:0007049	cellular metabolic process//cell motility//cell cycle	GO:0051082	unfolded protein binding	GO:0005794//GO:0031514	Golgi apparatus//motile cilium	KOG4725	Uncharacterized conserved protein
Cluster-41210.107478	344.444	0	Inf	1.5309e-05	0.022024	5549	--	--	--	--	--	--	--	--	--	--	--	--	--	--	--	--	--	--	--	--	--	--	--	--	--	--	--	--
Cluster-41210.55860	0	24.1973	#NAME?	1.5757e-05	0.02235	3032	642929096	XP_974387.2	1346	4.81756e-170	PREDICTED: eyes absent homolog 2 [Tribolium castaneum]	618731099	HF969257.1	192	2.54334e-93	Blattella germanica partial mRNA for Eye Absent (eya gene)	K17622	EYA4	eyes absent homolog 4	http://www.genome.jp/dbget-bin/www_bget?ko:K17622	Q99502	1187	2.01034e-148	Eyes absent homolog 1 OS=Homo sapiens GN=EYA1 PE=1 SV=2	--	--	--	--	--	--	--	--	KOG3107	Predicted haloacid dehalogenase-like hydrolase (eyes absent)
Cluster-41210.68548	1.05915	42.1522	-5.3146	1.5758e-05	0.02235	411	--	--	--	--	--	--	--	--	--	--	--	--	--	--	--	--	--	--	--	--	--	--	--	--	--	--	--	--
Cluster-41210.138180	24.8267	0	Inf	1.5904e-05	0.022401	7767	242007834	XP_002424725.1	1512	9.06745e-179	hypothetical protein Phum_PHUM148620 [Pediculus humanus corporis]>gi|212508218|gb|EEB11987.1| hypothetical protein Phum_PHUM148620 [Pediculus humanus corporis]	808143819	XM_012317875.1	40	2.05703e-08	PREDICTED: Bombus terrestris uncharacterized LOC100650668 (LOC100650668), transcript variant X5, mRNA	--	--	--	--	--	--	--	--	PF04567//PF09034	RNA polymerase Rpb2, domain 5//TRADD, N-terminal domain	GO:0007165//GO:0006351//GO:0043123	signal transduction//transcription, DNA-templated//positive regulation of I-kappaB kinase/NF-kappaB signaling	GO:0005515//GO:0004871	protein binding//signal transducer activity	--	--	--	--
Cluster-41210.128979	0	145.922	#NAME?	1.6537e-05	0.02296	2167	91091922	XP_967238.1	674	3.59066e-79	PREDICTED: tetraspanin-1 isoform X2 [Tribolium castaneum]>gi|642937663|ref|XP_008198891.1| PREDICTED: tetraspanin-1 isoform X2 [Tribolium castaneum]>gi|270001141|gb|EEZ97588.1| hypothetical protein TcasGA2_TC011451 [Tribolium castaneum]	--	--	--	--	--	K17353	TSPAN18	tetraspanin-18	http://www.genome.jp/dbget-bin/www_bget?ko:K17353	Q99J59	223	1.28081e-18	Tetraspanin-1 OS=Mus musculus GN=Tspan1 PE=2 SV=1	PF00335//PF10176//PF07745	Tetraspanin family//Protein of unknown function (DUF2370)//Glycosyl hydrolase family 53	GO:0030001//GO:0007034//GO:0005975	metal ion transport//vacuolar transport//carbohydrate metabolic process	GO:0015926	glucosidase activity	GO:0016021//GO:0016020	integral component of membrane//membrane	KOG3882	Tetraspanin family integral membrane protein
Cluster-41210.86948	356.924	0	Inf	1.6464e-05	0.02296	5181	646701001	KDR10924.1	2003	0	ATP-dependent RNA helicase DDX3X [Zootermopsis nevadensis]	699629298	XM_009904269.1	129	4.58939e-58	PREDICTED: Picoides pubescens DEAD (Asp-Glu-Ala-Asp) box helicase 3, X-linked (DDX3X), transcript variant X2, mRNA	K11594	DDX3X, bel	ATP-dependent RNA helicase DDX3X	http://www.genome.jp/dbget-bin/www_bget?ko:K11594	O00571	1726	0	ATP-dependent RNA helicase DDX3X OS=Homo sapiens GN=DDX3X PE=1 SV=3	PF00771//PF04851//PF01021//PF00270	FHIPEP family//Type III restriction enzyme, res subunit//TYA transposon protein//DEAD/DEAH box helicase	GO:0009306	protein secretion	GO:0003677//GO:0016787//GO:0003676//GO:0003723//GO:0005524	DNA binding//hydrolase activity//nucleic acid binding//RNA binding//ATP binding	GO:0005737//GO:0016020	cytoplasm//membrane	KOG0335	ATP-dependent RNA helicase
Cluster-41210.87362	3.26167	82.3244	-4.6576	1.6643e-05	0.02296	2771	193631999	XP_001946261.1	900	1.23205e-110	PREDICTED: PQ-loop repeat-containing protein 1 [Acyrthosiphon pisum]	--	--	--	--	--	--	--	--	--	Q8N2U9	641	1.35819e-74	PQ-loop repeat-containing protein 1 OS=Homo sapiens GN=PQLC1 PE=1 SV=1	PF03083//PF07710//PF00810	Sugar efflux transporter for intercellular exchange//P53 tetramerisation motif//ER lumen protein retaining receptor	GO:0051262//GO:0006621	protein tetramerization//protein retention in ER lumen	GO:0046923	ER retention sequence binding	GO:0005783//GO:0016021	endoplasmic reticulum//integral component of membrane	KOG2913	Predicted membrane protein
Cluster-41210.149053	0	37.363	#NAME?	1.6843e-05	0.023078	2998	646704063	KDR12418.1	260	3.44054e-20	Low affinity cationic amino acid transporter 2 [Zootermopsis nevadensis]	--	--	--	--	--	--	--	--	--	--	--	--	--	PF05782	Extracellular matrix protein 1 (ECM1)	--	--	--	--	GO:0005576	extracellular region	KOG1286	Amino acid transporters
Cluster-41210.111376	22.8564	0	Inf	1.696e-05	0.023081	14438	270003090	EEZ99537.1	10308	0	hypothetical protein TcasGA2_TC000119 [Tribolium castaneum]	637343300	XM_008118693.1	296	1.87861e-150	PREDICTED: Anolis carolinensis dynein, axonemal, heavy chain 6 (dnah6), transcript variant X3, mRNA	K10408	DNAH	dynein heavy chain, axonemal	http://www.genome.jp/dbget-bin/www_bget?ko:K10408	--	--	--	--	PF00158//PF01583//PF09432//PF01284//PF02367//PF04513//PF00910//PF03028//PF07728//PF00004//PF05699//PF00437	Sigma-54 interaction domain//Adenylylsulphate kinase//Tho complex subunit THP2//Membrane-associating domain//Threonylcarbamoyl adenosine biosynthesis protein TsaE//Baculovirus polyhedron envelope protein, PEP, C terminus//RNA helicase//Dynein heavy chain and region D6 of dynein motor//AAA domain (dynein-related subfamily)//ATPase family associated with various cellular activities (AAA)//hAT famil…	GO:0006406//GO:0006368//GO:0006810//GO:0007017//GO:0002949//GO:0007018//GO:0006355//GO:0006144//GO:0000103	mRNA export from nucleus//transcription elongation from RNA polymerase II promoter//transport//microtubule-based process//tRNA threonylcarbamoyladenosine modification//microtubule-based movement//regulation of transcription, DNA-templated//purine nucleobase metabolic process//sulfate assimilation	GO:0004020//GO:0008134//GO:0005198//GO:0003777//GO:0046983//GO:0016887//GO:0003724//GO:0003723//GO:0005524	adenylylsulfate kinase activity//transcription factor binding//structural molecule activity//microtubule motor activity//protein dimerization activity//ATPase activity//RNA helicase activity//RNA binding//ATP binding	GO:0019031//GO:0000446//GO:0019028//GO:0005874//GO:0016020//GO:0005667//GO:0030286	viral envelope//nucleoplasmic THO complex//viral capsid//microtubule//membrane//transcription factor complex//dynein complex	KOG3595	Dyneins, heavy chain
Cluster-41210.99524	0	24.4034	#NAME?	1.708e-05	0.023088	990	--	--	--	--	--	--	--	--	--	--	--	--	--	--	--	--	--	--	--	--	--	--	--	--	--	--	--	--
Cluster-41210.82804	0	23.6608	#NAME?	1.7512e-05	0.023515	1343	571501402	XP_006562822.1	432	9.50715e-46	PREDICTED: dipeptidase 1 isoform X2 [Apis mellifera]>gi|571501405|ref|XP_006562823.1| PREDICTED: dipeptidase 1 isoform X3 [Apis mellifera]>gi|571501409|ref|XP_006562824.1| PREDICTED: dipeptidase 1 isoform X4 [Apis mellifera]	--	--	--	--	--	K01273	DPEP	membrane dipeptidase	http://www.genome.jp/dbget-bin/www_bget?ko:K01273	P31429	321	2.26541e-31	Dipeptidase 1 OS=Oryctolagus cuniculus GN=DPEP1 PE=1 SV=1	PF01244	Membrane dipeptidase (Peptidase family M19)	GO:0006508	proteolysis	GO:0016805	dipeptidase activity	--	--	KOG4127	Renal dipeptidase
Cluster-41210.130996	261.483	0	Inf	1.8012e-05	0.023878	1574	749793360	XP_011149967.1	255	8.98757e-23	PREDICTED: biogenesis of lysosome-related organelles complex 1 subunit 6-like isoform X2 [Harpegnathos saltator]>gi|749793362|ref|XP_011149968.1| PREDICTED: biogenesis of lysosome-related organelles complex 1 subunit 6-like isoform X3 [Harpegnathos saltator]	--	--	--	--	--	--	--	--	--	Q08DU8	146	2.34115e-09	Biogenesis of lysosome-related organelles complex 1 subunit 6 OS=Bos taurus GN=BLOC1S6 PE=1 SV=1	PF01997//PF02601//PF08651//PF04513//PF05478//PF02146	Translin family//Exonuclease VII, large subunit//DASH complex subunit Duo1//Baculovirus polyhedron envelope protein, PEP, C terminus//Prominin//Sir2 family	GO:0007067//GO:0006308	mitotic nuclear division//DNA catabolic process	GO:0070403//GO:0043565//GO:0005198//GO:0008855	NAD+ binding//sequence-specific DNA binding//structural molecule activity//exodeoxyribonuclease VII activity	GO:0019031//GO:0042729//GO:0016021//GO:0019028//GO:0009318//GO:0072686	viral envelope//DASH complex//integral component of membrane//viral capsid//exodeoxyribonuclease VII complex//mitotic spindle	--	--
Cluster-41210.139233	51.3063	0	Inf	1.802e-05	0.023878	9998	759053823	XP_011336094.1	3880	0	PREDICTED: bromodomain adjacent to zinc finger domain protein 2B-like isoform X6 [Cerapachys biroi]	573897593	XM_006636470.1	38	3.42892e-07	PREDICTED: Lepisosteus oculatus bromodomain adjacent to zinc finger domain protein 2B-like (LOC102699237), mRNA	--	--	--	--	B7ZS37	589	3.67749e-59	Bromodomain adjacent to zinc finger domain protein 2A OS=Xenopus laevis GN=baz2a PE=2 SV=1	PF01429//PF00130//PF00439//PF00196//PF04218//PF11968//PF00628	Methyl-CpG binding domain//Phorbol esters/diacylglycerol binding domain (C1 domain)//Bromodomain//Bacterial regulatory proteins, luxR family//CENP-B N-terminal DNA-binding domain//Putative methyltransferase (DUF3321)//PHD-finger	GO:0035556//GO:0006396//GO:0006355//GO:0000154	intracellular signal transduction//RNA processing//regulation of transcription, DNA-templated//rRNA modification	GO:0005515//GO:0003677//GO:0016433	protein binding//DNA binding//rRNA (adenine) methyltransferase activity	GO:0005634	nucleus	KOG1245	Chromatin remodeling complex WSTF-ISWI, large subunit (contains heterochromatin localization, PHD and BROMO domains)
Cluster-41210.130517	0	23.3603	#NAME?	1.9011e-05	0.025001	5842	646717776	KDR20506.1	716	5.96897e-76	hypothetical protein L798_04895, partial [Zootermopsis nevadensis]	--	--	--	--	--	--	--	--	--	Q8BGI4	328	1.86804e-29	Protein FAM13A OS=Mus musculus GN=Fam13a PE=2 SV=1	PF02532//PF00620	Photosystem II reaction centre I protein (PSII 4.8 kDa protein)//RhoGAP domain	GO:0015979//GO:0007165	photosynthesis//signal transduction	--	--	GO:0009539//GO:0009523//GO:0016020	photosystem II reaction center//photosystem II//membrane	KOG4270	GTPase-activator protein
Cluster-41210.47927	0	23.7985	#NAME?	1.9116e-05	0.025001	5611	646714780	KDR18634.1	799	1.03982e-90	Phosphorylase b kinase gamma catalytic chain, skeletal muscle isoform [Zootermopsis nevadensis]	--	--	--	--	--	K00871	PHKG	phosphorylase kinase gamma subunit	http://www.genome.jp/dbget-bin/www_bget?ko:K00871	P13286	401	1.15396e-39	Phosphorylase b kinase gamma catalytic chain, skeletal muscle/heart isoform OS=Rattus norvegicus GN=Phkg1 PE=2 SV=2	PF00069//PF04799	Protein kinase domain//fzo-like conserved region	GO:0006468//GO:0008053	protein phosphorylation//mitochondrial fusion	GO:0003924//GO:0005524//GO:0004672	GTPase activity//ATP binding//protein kinase activity	GO:0005741//GO:0016021	mitochondrial outer membrane//integral component of membrane	KOG0599	Phosphorylase kinase gamma subunit
Cluster-41210.87654	0	424.234	#NAME?	1.9579e-05	0.025442	5349	820849343	XP_012342388.1	588	3.60092e-62	PREDICTED: G patch domain and KOW motifs-containing protein [Apis florea]	--	--	--	--	--	--	--	--	--	Q90X38	302	7.19948e-27	G patch domain and KOW motifs-containing protein OS=Danio rerio GN=gpkow PE=2 SV=2	PF01585	G-patch domain	--	--	GO:0003676	nucleic acid binding	--	--	KOG4315	G-patch nucleic acid binding protein
Cluster-41210.160384	22.4053	0	Inf	2.0191e-05	0.026069	2042	307204576	EFN83239.1	258	1.74898e-20	Zinc finger protein KIAA0543, partial [Harpegnathos saltator]	--	--	--	--	--	--	--	--	--	--	--	--	--	--	--	--	--	--	--	--	--	--	--
Cluster-41210.18892	44.6573	1.15149	5.2773	2.0334e-05	0.02608	1216	780680268	XP_011697377.1	353	6.32283e-37	PREDICTED: UPF0235 protein C15orf40 homolog isoform X1 [Wasmannia auropunctata]	--	--	--	--	--	K09131	K09131	uncharacterized protein	http://www.genome.jp/dbget-bin/www_bget?ko:K09131	Q9CRC3	241	6.45193e-23	UPF0235 protein C15orf40 homolog OS=Mus musculus PE=2 SV=1	--	--	--	--	--	--	--	--	KOG3276	Uncharacterized conserved protein, contains YggU domain
Cluster-41210.26044	87.0182	4.79589	4.1814	2.0459e-05	0.02608	5258	817069030	XP_012256471.1	2834	0	PREDICTED: alsin isoform X2 [Athalia rosae]	826419097	XM_012668968.1	55	6.37646e-17	PREDICTED: Monomorium pharaonis alsin-like (LOC105829894), mRNA	K04575	ALS2	amyotrophic lateral sclerosis 2 protein	http://www.genome.jp/dbget-bin/www_bget?ko:K04575	Q920R0	1516	7.58209e-178	Alsin OS=Mus musculus GN=Als2 PE=1 SV=3	PF00734//PF14862	Fungal cellulose binding domain//Big defensin	GO:0050829//GO:0005975//GO:0050830	defense response to Gram-negative bacterium//carbohydrate metabolic process//defense response to Gram-positive bacterium	GO:0030248//GO:0004553	cellulose binding//hydrolase activity, hydrolyzing O-glycosyl compounds	GO:0005576	extracellular region	KOG0231	Junctional membrane complex protein Junctophilin and related MORN repeat proteins
Cluster-41210.156097	0	22.998	#NAME?	2.0794e-05	0.02634	4018	646723510	KDR24084.1	1487	0	TBC1 domain family member 5 [Zootermopsis nevadensis]	--	--	--	--	--	K18469	TBC1D5	TBC1 domain family member 5	http://www.genome.jp/dbget-bin/www_bget?ko:K18469	Q92609	833	1.32929e-93	TBC1 domain family member 5 OS=Homo sapiens GN=TBC1D5 PE=1 SV=1	--	--	--	--	--	--	--	--	KOG1091	Ypt/Rab-specific GTPase-activating protein GYP6
Cluster-41210.104308	888.396	60.5019	3.8761	2.2878e-05	0.02862	4928	684370932	XP_009163612.1	149	1.75116e-07	hypothetical protein T265_01342 [Opisthorchis viverrini]>gi|663056756|gb|KER32658.1| hypothetical protein T265_01342 [Opisthorchis viverrini]	--	--	--	--	--	--	--	--	--	--	--	--	--	PF01428//PF01621	AN1-like Zinc finger//Cell fusion glycoprotein K	--	--	GO:0008270	zinc ion binding	GO:0016020	membrane	--	--
Cluster-41210.84586	0	22.6158	#NAME?	2.2816e-05	0.02862	3243	646698331	KDR09558.1	1586	0	Endothelin-converting enzyme 1 [Zootermopsis nevadensis]	--	--	--	--	--	--	--	--	--	O60344	646	3.48945e-69	Endothelin-converting enzyme 2 OS=Homo sapiens GN=ECE2 PE=1 SV=4	PF05649//PF01431	Peptidase family M13//Peptidase family M13	GO:0006508	proteolysis	GO:0004222	metalloendopeptidase activity	--	--	KOG3624	M13 family peptidase
Cluster-41210.87453	0	41.7676	#NAME?	2.3047e-05	0.028654	2232	--	--	--	--	--	--	--	--	--	--	--	--	--	--	--	--	--	--	--	--	--	--	--	--	--	--	--	--
Cluster-41210.92304	127.932	0	Inf	2.3469e-05	0.029	8428	817063718	XP_012253574.1	8717	0	PREDICTED: uncharacterized protein LOC105684635 isoform X2 [Athalia rosae]	--	--	--	--	--	--	--	--	--	G3V801	186	3.2942e-12	Neurotrypsin OS=Rattus norvegicus GN=Prss12 PE=1 SV=1	PF15880//PF00810//PF00530//PF16906//PF07822//PF15494//PF09272	NADH dehydrogenase [ubiquinone] flavoprotein 3, mitochondrial//ER lumen protein retaining receptor//Scavenger receptor cysteine-rich domain//Ribosomal proteins L26 eukaryotic, L24P archaeal//Neurotoxin B-IV-like protein//Scavenger receptor cysteine-rich domain//Hepsin, SRCR	GO:0007165//GO:0009405//GO:0042254//GO:0006810//GO:0006621//GO:0006412	signal transduction//pathogenesis//ribosome biogenesis//transport//protein retention in ER lumen//translation	GO:0005044//GO:0046923//GO:0070008//GO:0004252//GO:0019871//GO:0003735	scavenger receptor activity//ER retention sequence binding//serine-type exopeptidase activity//serine-type endopeptidase activity//sodium channel inhibitor activity//structural constituent of ribosome	GO:0005739//GO:0015934//GO:0016020//GO:0005783//GO:0005840//GO:0005576//GO:0016021//GO:0005747	mitochondrion//large ribosomal subunit//membrane//endoplasmic reticulum//ribosome//extracellular region//integral component of membrane//mitochondrial respiratory chain complex I	--	--
Cluster-41210.100069	3.34143	75.9332	-4.5062	2.4308e-05	0.029853	1913	--	--	--	--	--	--	--	--	--	--	--	--	--	--	--	--	--	--	--	--	--	--	--	--	--	--	--	--
Cluster-41210.72158	0	42.8456	#NAME?	2.4916e-05	0.030414	1881	646711499	KDR16635.1	952	2.04233e-118	Methenyltetrahydrofolate synthetase domain-containing protein [Zootermopsis nevadensis]	--	--	--	--	--	--	--	--	--	--	--	--	--	--	--	--	--	--	--	--	--	KOG4410	5-formyltetrahydrofolate cyclo-ligase
Cluster-41210.119909	1.6911	59.4966	-5.1368	2.5405e-05	0.030824	1678	560140921	CDJ80644.1	118	1.17936e-12	Endonuclease exonuclease phosphatase and RNA-directed DNA polymerase (reverse transcriptase) domain containing protein [Haemonchus contortus]	--	--	--	--	--	--	--	--	--	--	--	--	--	PF03135//PF17122//PF04691	CagE, TrbE, VirB family, component of type IV transporter system//Zinc-finger//Apolipoprotein C-I (ApoC-1)	GO:0042157	lipoprotein metabolic process	GO:0005524//GO:0008270//GO:0005515	ATP binding//zinc ion binding//protein binding	GO:0005576	extracellular region	--	--
Cluster-41210.124960	78.4634	0	Inf	2.5854e-05	0.031182	2568	808135841	XP_012170300.1	803	5.10287e-88	PREDICTED: LOW QUALITY PROTEIN: myb-binding protein 1A [Bombus terrestris]	--	--	--	--	--	K02331	POL5, MYBBP1A	DNA polymerase phi	http://www.genome.jp/dbget-bin/www_bget?ko:K02331	Q7TPV4	197	4.88989e-14	Myb-binding protein 1A OS=Mus musculus GN=Mybbp1a PE=1 SV=2	PF06213//PF04931//PF05297//PF04140	Cobalamin biosynthesis protein CobT//DNA polymerase phi//Herpesvirus latent membrane protein 1 (LMP1)//Isoprenylcysteine carboxyl methyltransferase (ICMT) family	GO:0006479//GO:0006351//GO:0006260//GO:0009236//GO:0019087//GO:0006481	protein methylation//transcription, DNA-templated//DNA replication//cobalamin biosynthetic process//transformation of host cell by virus//C-terminal protein methylation	GO:0004671//GO:0003887//GO:0003677	protein C-terminal S-isoprenylcysteine carboxyl O-methyltransferase activity//DNA-directed DNA polymerase activity//DNA binding	GO:0042575//GO:0016021	DNA polymerase complex//integral component of membrane	KOG1926	Predicted regulator of rRNA gene transcription (MYB-binding protein)
Cluster-41210.43604	0	45.014	#NAME?	2.631e-05	0.031542	4333	646720869	KDR22452.1	1757	0	N-terminal acetyltransferase B complex subunit MDM20 [Zootermopsis nevadensis]	--	--	--	--	--	K17973	NAA25, MDM20	N-terminal acetyltransferase B complex non-catalytic subunit	http://www.genome.jp/dbget-bin/www_bget?ko:K17973	Q8BWZ3	1280	2.97923e-153	N-alpha-acetyltransferase 25, NatB auxiliary subunit OS=Mus musculus GN=Naa25 PE=2 SV=1	PF08086//PF13414	Ergtoxin family//TPR repeat	GO:0006810//GO:0009405	transport//pathogenesis	GO:0019870//GO:0005515	potassium channel inhibitor activity//protein binding	GO:0005576	extracellular region	KOG2053	Mitochondrial inheritance and actin cytoskeleton organization protein
Cluster-36972.0	0	21.4928	#NAME?	2.7284e-05	0.032517	3186	193620315	XP_001945213.1	2512	0	PREDICTED: ABC transporter G family member 23 [Acyrthosiphon pisum]	--	--	--	--	--	--	--	--	--	Q55EH8	806	7.81525e-92	ABC transporter G family member 23 OS=Dictyostelium discoideum GN=abcG23 PE=3 SV=2	PF13304//PF00931//PF01061//PF03193//PF00005	AAA domain, putative AbiEii toxin, Type IV TA system//NB-ARC domain//ABC-2 type transporter//Protein of unknown function, DUF258//ABC transporter	--	--	GO:0003924//GO:0016887//GO:0043531//GO:0005524//GO:0005525	GTPase activity//ATPase activity//ADP binding//ATP binding//GTP binding	GO:0016020	membrane	KOG0059	Lipid exporter ABCA1 and related proteins, ABC superfamily
Cluster-41210.99082	94.7486	5.1648	4.1973	2.7942e-05	0.033105	8420	391346106	XP_003747320.1	2342	0	PREDICTED: zinc finger MYM-type protein 1-like [Metaseiulus occidentalis]	--	--	--	--	--	K14286	AGXT2L1, ETNPPL	ethanolamine-phosphate phospho-lyase	http://www.genome.jp/dbget-bin/www_bget?ko:K14286	--	--	--	--	PF05699//PF00202//PF01212//PF00956	hAT family C-terminal dimerisation region//Aminotransferase class-III//Beta-eliminating lyase//Nucleosome assembly protein (NAP)	GO:0006334//GO:0006520	nucleosome assembly//cellular amino acid metabolic process	GO:0016829//GO:0030170//GO:0046983//GO:0008483	lyase activity//pyridoxal phosphate binding//protein dimerization activity//transaminase activity	GO:0005634	nucleus	KOG1404	Alanine-glyoxylate aminotransferase AGT2
Cluster-41210.66393	46.149	1.84457	4.6449	3.0028e-05	0.035368	3162	646711875	KDR16905.1	1900	0	Vang-like protein 1 [Zootermopsis nevadensis]	820839433	XM_003691055.2	59	2.2811e-19	PREDICTED: Apis florea vang-like protein 1 (LOC100869175), mRNA	K04510	VANGL	vang-like	http://www.genome.jp/dbget-bin/www_bget?ko:K04510	Q80Z96	911	9.42155e-109	Vang-like protein 1 OS=Mus musculus GN=Vangl1 PE=1 SV=2	PF06638	Strabismus protein	GO:0007275	multicellular organismal development	--	--	GO:0016021	integral component of membrane	KOG3814	Signaling protein van gogh/strabismus
Cluster-41210.159091	0	21.8966	#NAME?	3.0487e-05	0.0357	4659	328706514	XP_001947973.2	187	4.49152e-11	PREDICTED: uncharacterized protein LOC100161585 isoform X1 [Acyrthosiphon pisum]	--	--	--	--	--	--	--	--	--	--	--	--	--	--	--	--	--	--	--	--	--	--	--
Cluster-41210.42641	0	22.8439	#NAME?	3.126e-05	0.035978	1952	646698231	KDR09509.1	1036	1.06311e-133	N-acetyltransferase 15 [Zootermopsis nevadensis]	--	--	--	--	--	--	--	--	--	Q95SX8	697	2.22767e-84	N-alpha-acetyltransferase 60 OS=Drosophila melanogaster GN=Naa60 PE=1 SV=1	PF00583//PF13673//PF08445//PF13508//PF13302	Acetyltransferase (GNAT) family//Acetyltransferase (GNAT) domain//FR47-like protein//Acetyltransferase (GNAT) domain//Acetyltransferase (GNAT) domain	GO:0042967	acyl-carrier-protein biosynthetic process	GO:0008080//GO:0016747	N-acetyltransferase activity//transferase activity, transferring acyl groups other than amino-acyl groups	--	--	KOG3138	Predicted N-acetyltransferase
Cluster-41210.53388	20.6052	0	Inf	3.1162e-05	0.035978	2099	646721972	KDR23116.1	1037	9.74027e-125	hypothetical protein L798_15198 [Zootermopsis nevadensis]	--	--	--	--	--	--	--	--	--	--	--	--	--	PF15001	AP-5 complex subunit sigma-1	GO:0016197//GO:0000724	endosomal transport//double-strand break repair via homologous recombination	--	--	GO:0030119	AP-type membrane coat adaptor complex	--	--
Cluster-41210.92717	0	22.1981	#NAME?	3.1138e-05	0.035978	2023	307214118	EFN89283.1	627	1.22081e-105	PiggyBac transposable element-derived protein 4, partial [Harpegnathos saltator]	--	--	--	--	--	--	--	--	--	Q96DM1	472	2.52592e-49	PiggyBac transposable element-derived protein 4 OS=Homo sapiens GN=PGBD4 PE=2 SV=3	PF01609//PF00643	Transposase DDE domain//B-box zinc finger	GO:0006313	transposition, DNA-mediated	GO:0008270//GO:0003677//GO:0004803	zinc ion binding//DNA binding//transposase activity	GO:0005622	intracellular	--	--
Cluster-41210.101140	0	21.9136	#NAME?	3.2123e-05	0.036761	8032	646720729	KDR22351.1	4363	0	Vigilin [Zootermopsis nevadensis]	572303053	XM_006617461.1	323	1.02105e-165	PREDICTED: Apis dorsata vigilin-like (LOC102677935), mRNA	--	--	--	--	Q8VDJ3	3271	0	Vigilin OS=Mus musculus GN=Hdlbp PE=1 SV=1	PF07650//PF00013//PF00239//PF02841//PF02970//PF13184//PF13014	KH domain//KH domain//Resolvase, N terminal domain//Guanylate-binding protein, C-terminal domain//Tubulin binding cofactor A//NusA-like KH domain//KH domain	GO:0007021//GO:0006310	tubulin complex assembly//DNA recombination	GO:0003677//GO:0051082//GO:0005525//GO:0003723//GO:0015631//GO:0003924//GO:0000150	DNA binding//unfolded protein binding//GTP binding//RNA binding//tubulin binding//GTPase activity//recombinase activity	GO:0045298	tubulin complex	KOG2208	Vigilin
Cluster-41210.112726	0	32.1982	#NAME?	3.3555e-05	0.038183	5074	641662444	XP_008182253.1	3606	0	PREDICTED: uncharacterized protein LOC103309185 [Acyrthosiphon pisum]	807017445	XR_001098483.1	66	4.7221e-23	PREDICTED: Ceratitis capitata uncharacterized LOC105665313 (LOC105665313), ncRNA	--	--	--	--	A5WFR0	183	3.39783e-12	ATP-dependent DNA helicase pif1 OS=Psychrobacter sp. (strain PRwf-1) GN=pif1 PE=3 SV=1	PF05840//PF03719//PF05970	Bacteriophage replication gene A protein (GPA)//Ribosomal protein S5, C-terminal domain//PIF1-like helicase	GO:0042254//GO:0006281//GO:0006260//GO:0006412//GO:0000723	ribosome biogenesis//DNA repair//DNA replication//translation//telomere maintenance	GO:0003678//GO:0003735	DNA helicase activity//structural constituent of ribosome	GO:0005657//GO:0005840	replication fork//ribosome	KOG0987	DNA helicase PIF1/RRM3
Cluster-41210.5965	0	20.8138	#NAME?	3.4562e-05	0.039108	2535	641655090	XP_008179455.1	630	1.62933e-70	PREDICTED: zinc finger protein 2-like [Acyrthosiphon pisum]	--	--	--	--	--	K09228	KRAB	KRAB domain-containing zinc finger protein	http://www.genome.jp/dbget-bin/www_bget?ko:K09228	--	--	--	--	PF01073//PF13912//PF13465//PF00096	3-beta hydroxysteroid dehydrogenase/isomerase family//C2H2-type zinc finger//Zinc-finger double domain//Zinc finger, C2H2 type	GO:0008207//GO:0006694//GO:0008210//GO:0055114//GO:0008209	C21-steroid hormone metabolic process//steroid biosynthetic process//estrogen metabolic process//oxidation-reduction process//androgen metabolic process	GO:0003854//GO:0046872//GO:0016616	3-beta-hydroxy-delta5-steroid dehydrogenase activity//metal ion binding//oxidoreductase activity, acting on the CH-OH group of donors, NAD or NADP as acceptor	--	--	--	--
Cluster-41210.29067	0	21.0095	#NAME?	3.5611e-05	0.04007	1392	--	--	--	--	--	--	--	--	--	--	--	--	--	--	--	--	--	--	--	--	--	--	--	--	--	--	--	--
Cluster-41210.30685	0	331.196	#NAME?	3.6804e-05	0.041182	1578	--	--	--	--	--	--	--	--	--	--	--	--	--	--	--	--	--	--	PF06821	Serine hydrolase	--	--	GO:0016787	hydrolase activity	--	--	--	--
Cluster-41210.82208	390.027	33.3595	3.5474	4.1356e-05	0.04602	2185	--	--	--	--	--	--	--	--	--	--	--	--	--	--	--	--	--	--	PF08727	Poliovirus 3A protein like	GO:0006508//GO:0006144	proteolysis//purine nucleobase metabolic process	GO:0004197//GO:0003968//GO:0017111	cysteine-type endopeptidase activity//RNA-directed RNA polymerase activity//nucleoside-triphosphatase activity	GO:0031379	RNA-directed RNA polymerase complex	--	--
Cluster-41210.70597	98.9178	4.69546	4.3969	4.345e-05	0.048084	3179	646709127	KDR15146.1	3279	0	Importin-11 [Zootermopsis nevadensis]	--	--	--	--	--	--	--	--	--	Q8K2V6	2186	0	Importin-11 OS=Mus musculus GN=Ipo11 PE=1 SV=1	PF03810//PF01584//PF02985	Importin-beta N-terminal domain//CheW-like domain//HEAT repeat	GO:0007165//GO:0006886//GO:0006935	signal transduction//intracellular protein transport//chemotaxis	GO:0008536//GO:0005515//GO:0004871	Ran GTPase binding//protein binding//signal transducer activity	--	--	KOG1993	Nuclear transport receptor KAP120 (importin beta superfamily)
Cluster-41210.111997	0	47.29	#NAME?	4.5255e-05	0.049808	1284	--	--	--	--	--	--	--	--	--	--	--	--	--	--	--	--	--	--	--	--	--	--	--	--	--	--	--	--
