# Supplementary material for: De novo comparative transcriptome analysis of a rare cicada, with identification of candidate genes related to adaptation to a novel host plant and drier habitats
Source: BMC Genomics. 2019 Mar 7;20:182. doi: 10.1186/s12864-019-5547-y (PMC6407286; doi:10.1186/s12864-019-5547-y)
Supplement: Supplementary file 8 — Table S6. Annotation of differentially expressed genes in the comparison of ‘HL vs HC’. HC: the population occurring in Hancheng; HL: the population occurring in the Helan Mountains (XLS 2152 kb) [file 12864_2019_5547_MOESM8_ESM.xls]

## Sheet: Table S6
gene_id	HL_readcount	HC_readcount	log2(HLvsHC)	pval	padj	Gene Length	NR GI	NR ID	NR Score	NR Evalue	NR Description	NT GI	NT ID	NT Score	NT Evalue	NT Description	KO ID	KO Name	KO Description	Http Link	Swissprot ID	Swissprot Score	Swissprot Evalue	Swissprot Description	PFAM ID	PFAM description	Gene Ontology Biological Pathway	BP Description	Gene Ontology Molecular Function	MF Description	Gene Ontology Cellular Component	CC Description	KOG ID	KOG Description
Cluster-41210.94912	7102.12	0	Inf	1.7325e-34	3.5393e-29	6927	646721561	KDR22858.1	3141	0	Neurotrypsin [Zootermopsis nevadensis]	698398425	XM_009809862.1	46	8.47029e-12	PREDICTED: Gavia stellata hyaluronan binding protein 2 (HABP2), mRNA	K09624	PRSS12	protease, serine, 12 (neurotrypsin, motopsin)	http://www.genome.jp/dbget-bin/www_bget?ko:K09624	O08762	863	2.42216e-96	Neurotrypsin OS=Mus musculus GN=Prss12 PE=2 SV=1	PF01607//PF09272//PF15494//PF01179//PF00057//PF00530//PF00089	Chitin binding Peritrophin-A domain//Hepsin, SRCR//Scavenger receptor cysteine-rich domain//Copper amine oxidase, enzyme domain//Low-density lipoprotein receptor domain class A//Scavenger receptor cysteine-rich domain//Trypsin	GO:0009308//GO:0006030//GO:0006508//GO:0055114//GO:0007165	amine metabolic process//chitin metabolic process//proteolysis//oxidation-reduction process//signal transduction	GO:0004252//GO:0005515//GO:0070008//GO:0005044//GO:0008131//GO:0048038//GO:0005507//GO:0008061	serine-type endopeptidase activity//protein binding//serine-type exopeptidase activity//scavenger receptor activity//primary amine oxidase activity//quinone binding//copper ion binding//chitin binding	GO:0016020//GO:0005576	membrane//extracellular region	KOG3627	Trypsin
Cluster-41210.80516	1844.7	0	Inf	1.0597e-27	1.0824e-22	1461	--	--	--	--	--	--	--	--	--	--	--	--	--	--	--	--	--	--	--	--	--	--	--	--	--	--	--	--
Cluster-41210.97996	0	1407.78	#NAME?	5.3344e-27	3.6326e-22	2101	755948796	XP_011300909.1	235	4.42955e-20	PREDICTED: NADH dehydrogenase [ubiquinone] 1 beta subcomplex subunit 2, mitochondrial-like [Fopius arisanus]	--	--	--	--	--	K03958	NDUFB2	NADH dehydrogenase (ubiquinone) 1 beta subcomplex subunit 2	http://www.genome.jp/dbget-bin/www_bget?ko:K03958	Q0MQC9	177	1.17965e-13	NADH dehydrogenase [ubiquinone] 1 beta subcomplex subunit 2, mitochondrial OS=Pan troglodytes GN=NDUFB2 PE=3 SV=1	--	--	--	--	--	--	--	--	--	--
Cluster-41210.81038	0	1262.53	#NAME?	2.0176e-26	1.0305e-21	3316	646723939	KDR24373.1	297	4.59484e-25	T-complex protein 1 subunit gamma [Zootermopsis nevadensis]	--	--	--	--	--	K09495	CCT3, TRIC5	T-complex protein 1 subunit gamma	http://www.genome.jp/dbget-bin/www_bget?ko:K09495	Q6P502	258	1.3032e-21	T-complex protein 1 subunit gamma OS=Rattus norvegicus GN=Cct3 PE=1 SV=1	PF00118	TCP-1/cpn60 chaperonin family	--	--	GO:0005524	ATP binding	--	--	KOG0364	Chaperonin complex component, TCP-1 gamma subunit (CCT3)
Cluster-41210.76936	0	983.436	#NAME?	3.037e-25	1.2409e-20	4428	646715911	KDR19364.1	2298	0	Calcium-independent protein kinase C [Zootermopsis nevadensis]	676478808	XM_009063299.1	258	7.62653e-130	Lottia gigantea hypothetical protein partial mRNA	K18050	PRKCE	novel protein kinase C epsilon type	http://www.genome.jp/dbget-bin/www_bget?ko:K18050	Q16975	2001	0	Calcium-independent protein kinase C OS=Aplysia californica GN=PRKC2 PE=1 SV=1	PF00069//PF00628//PF00130//PF16866//PF00168//PF07714//PF06293	Protein kinase domain//PHD-finger//Phorbol esters/diacylglycerol binding domain (C1 domain)//PHD-finger//C2 domain//Protein tyrosine kinase//Lipopolysaccharide kinase (Kdo/WaaP) family	GO:0006468//GO:0035556	protein phosphorylation//intracellular signal transduction	GO:0016773//GO:0004672//GO:0005515//GO:0005524	phosphotransferase activity, alcohol group as acceptor//protein kinase activity//protein binding//ATP binding	GO:0016020	membrane	KOG0694	Serine/threonine protein kinase
Cluster-41210.102925	1035.36	0	Inf	4.22e-25	1.4368e-20	5884	195586635	XP_002083079.1	1266	2.25831e-148	GD24892 [Drosophila simulans]>gi|194195088|gb|EDX08664.1| GD24892 [Drosophila simulans]	--	--	--	--	--	--	--	--	--	--	--	--	--	--	--	--	--	--	--	--	--	--	--
Cluster-41210.106581	7571.28	12.1404	9.2846	5.454e-25	1.5917e-20	6497	646700815	KDR10799.1	5670	0	Sortilin-related receptor [Zootermopsis nevadensis]	665791280	XM_008544968.1	48	6.13928e-13	PREDICTED: Microplitis demolitor sortilin-related receptor-like (LOC103568214), mRNA	--	--	--	--	Q92673	2695	0	Sortilin-related receptor OS=Homo sapiens GN=SORL1 PE=1 SV=2	PF16656//PF09334//PF00041//PF00057	Purple acid Phosphatase, N-terminal domain//tRNA synthetases class I (M)//Fibronectin type III domain//Low-density lipoprotein receptor domain class A	GO:0019497//GO:0006418//GO:0006771	hexachlorocyclohexane metabolic process//tRNA aminoacylation for protein translation//riboflavin metabolic process	GO:0003993//GO:0005524//GO:0005515//GO:0000166//GO:0046872//GO:0004812	acid phosphatase activity//ATP binding//protein binding//nucleotide binding//metal ion binding//aminoacyl-tRNA ligase activity	--	--	KOG1215	Low-density lipoprotein receptors containing Ca2+-binding EGF-like domains
Cluster-41210.92238	1.06784	1468.51	-10.425	1.2812e-23	2.9344e-19	3293	--	--	--	--	--	--	--	--	--	--	--	--	--	--	--	--	--	--	PF13903//PF11057//PF00273	PMP-22/EMP/MP20/Claudin tight junction//Cortexin of kidney//Serum albumin family	--	--	--	--	GO:0031224//GO:0005615//GO:0016021	intrinsic component of membrane//extracellular space//integral component of membrane	--	--
Cluster-41210.97169	1304.12	1.09024	10.224	1.2928e-23	2.9344e-19	936	--	--	--	--	--	--	--	--	--	--	--	--	--	--	--	--	--	--	--	--	--	--	--	--	--	--	--	--
Cluster-41210.74890	0	636.693	#NAME?	3.4149e-23	6.9765e-19	1840	646691078	KDR07029.1	953	8.98919e-120	Pentatricopeptide repeat-containing protein 2 [Zootermopsis nevadensis]	--	--	--	--	--	--	--	--	--	Q8R3K3	270	3.4472e-24	Pentatricopeptide repeat-containing protein 2, mitochondrial OS=Mus musculus GN=Ptcd2 PE=2 SV=1	--	--	--	--	--	--	--	--	--	--
Cluster-41210.81036	712.453	0	Inf	4.7152e-23	8.7572e-19	3305	646723939	KDR24373.1	297	4.5687e-25	T-complex protein 1 subunit gamma [Zootermopsis nevadensis]	--	--	--	--	--	K09495	CCT3, TRIC5	T-complex protein 1 subunit gamma	http://www.genome.jp/dbget-bin/www_bget?ko:K09495	Q6P502	258	1.29607e-21	T-complex protein 1 subunit gamma OS=Rattus norvegicus GN=Cct3 PE=1 SV=1	PF00118	TCP-1/cpn60 chaperonin family	--	--	GO:0005524	ATP binding	--	--	KOG0364	Chaperonin complex component, TCP-1 gamma subunit (CCT3)
Cluster-41210.41756	1285.72	1.5997	9.6506	6.4934e-23	1.1055e-18	3306	--	--	--	--	--	--	--	--	--	--	--	--	--	--	--	--	--	--	PF00273//PF13903//PF11057	Serum albumin family//PMP-22/EMP/MP20/Claudin tight junction//Cortexin of kidney	--	--	--	--	GO:0031224//GO:0016021//GO:0005615	intrinsic component of membrane//integral component of membrane//extracellular space	--	--
Cluster-41210.102727	4.05781	2792.09	-9.4264	1.2741e-22	2.0023e-18	1341	209571429	BAG75121.1	566	9.6241e-60	lipophorin precursor [Nilaparvata lugens]	--	--	--	--	--	--	--	--	--	Q9U943	269	1.50552e-23	Apolipophorins OS=Locusta migratoria PE=1 SV=2	--	--	--	--	--	--	--	--	--	--
Cluster-41210.120205	643.203	0	Inf	1.7125e-22	2.4582e-18	4137	646715911	KDR19364.1	2298	0	Calcium-independent protein kinase C [Zootermopsis nevadensis]	676478808	XM_009063299.1	258	7.12122e-130	Lottia gigantea hypothetical protein partial mRNA	K18050	PRKCE	novel protein kinase C epsilon type	http://www.genome.jp/dbget-bin/www_bget?ko:K18050	Q16975	2001	0	Calcium-independent protein kinase C OS=Aplysia californica GN=PRKC2 PE=1 SV=1	PF06293//PF16866//PF00130//PF00168//PF07714//PF00628//PF00069	Lipopolysaccharide kinase (Kdo/WaaP) family//PHD-finger//Phorbol esters/diacylglycerol binding domain (C1 domain)//C2 domain//Protein tyrosine kinase//PHD-finger//Protein kinase domain	GO:0006468//GO:0035556	protein phosphorylation//intracellular signal transduction	GO:0016773//GO:0005524//GO:0004672//GO:0005515	phosphotransferase activity, alcohol group as acceptor//ATP binding//protein kinase activity//protein binding	GO:0016020	membrane	KOG0694	Serine/threonine protein kinase
Cluster-41210.126315	1.76273	1249.5	-9.4693	1.8049e-22	2.4582e-18	3005	--	--	--	--	--	--	--	--	--	--	--	--	--	--	--	--	--	--	--	--	--	--	--	--	--	--	--	--
Cluster-41210.99174	619.39	0	Inf	2.3686e-22	3.0242e-18	7772	672374615	AIJ27485.1	782	1.11184e-105	endonuclease-reverse transcriptase [Eyprepocnemis plorans plorans]	--	--	--	--	--	K15437	AIMP1, ARC1	aminoacyl tRNA synthase complex-interacting multifunctional protein 1	http://www.genome.jp/dbget-bin/www_bget?ko:K15437	P31230	276	4.45192e-24	Aminoacyl tRNA synthase complex-interacting multifunctional protein 1 OS=Mus musculus GN=Aimp1 PE=1 SV=2	PF01588//PF01277//PF01498	Putative tRNA binding domain//Oleosin//Transposase	GO:0006313//GO:0015074	transposition, DNA-mediated//DNA integration	GO:0000049//GO:0003677	tRNA binding//DNA binding	GO:0016021//GO:0012511	integral component of membrane//monolayer-surrounded lipid storage body	KOG2241	tRNA-binding protein
Cluster-41210.110238	0	513.816	#NAME?	5.4201e-22	6.5134e-18	5446	662208025	XP_008477542.1	207	3.60142e-14	PREDICTED: peroxisomal (S)-2-hydroxy-acid oxidase GLO3-like [Diaphorina citri]	--	--	--	--	--	K11517	HAO	(S)-2-hydroxy-acid oxidase	http://www.genome.jp/dbget-bin/www_bget?ko:K11517	Q24JJ8	154	5.24544e-09	Peroxisomal (S)-2-hydroxy-acid oxidase GLO3 OS=Arabidopsis thaliana GN=GLO3 PE=2 SV=1	--	--	--	--	--	--	--	--	KOG0538	Glycolate oxidase
Cluster-41210.41175	613.044	0	Inf	1.5234e-21	1.729e-17	7006	646658364	KDQ84122.1	3859	0	putative cation-transporting ATPase 13A3 [Zootermopsis nevadensis]	689524921	LL969541.1	53	1.10045e-15	Schistosoma rodhaini genome assembly S_rodhaini_Burundi ,scaffold SROB_scaffold0012525	K14951	ATP13A3_4_5	cation-transporting ATPase 13A3/4/5	http://www.genome.jp/dbget-bin/www_bget?ko:K14951	Q9H7F0	2275	0	Probable cation-transporting ATPase 13A3 OS=Homo sapiens GN=ATP13A3 PE=1 SV=4	PF00122//PF12409	E1-E2 ATPase//P5-type ATPase cation transporter	GO:0006812	cation transport	GO:0000166//GO:0046872//GO:0016887	nucleotide binding//metal ion binding//ATPase activity	GO:0016021	integral component of membrane	KOG0208	Cation transport ATPase
Cluster-41210.41705	1078.06	1.79982	9.2264	2.0057e-21	2.1566e-17	4934	646703300	KDR12061.1	392	2.86212e-37	PTB domain-containing engulfment adapter protein 1 [Zootermopsis nevadensis]	--	--	--	--	--	--	--	--	--	--	--	--	--	PF05445	Poxvirus serine/threonine protein kinase	--	--	GO:0004672//GO:0005524	protein kinase activity//ATP binding	--	--	--	--
Cluster-41210.140712	513.587	0	Inf	2.7651e-21	2.8244e-17	1844	--	--	--	--	--	--	--	--	--	--	--	--	--	--	--	--	--	--	PF02109//PF15800	DAD family//Clock interacting protein circadian	GO:0045892//GO:0042754//GO:0018279	negative regulation of transcription, DNA-templated//negative regulation of circadian rhythm//protein N-linked glycosylation via asparagine	GO:0004579	dolichyl-diphosphooligosaccharide-protein glycotransferase activity	GO:0016021//GO:0008250	integral component of membrane//oligosaccharyltransferase complex	--	--
Cluster-41210.46135	492.607	0	Inf	3.1208e-21	3.036e-17	2340	193693010	XP_001950596.1	2546	0	PREDICTED: neprilysin-2 [Acyrthosiphon pisum]>gi|641671283|ref|XP_008185529.1| PREDICTED: neprilysin-2 [Acyrthosiphon pisum]	817188103	XM_012433183.1	38	7.93959e-08	PREDICTED: Orussus abietinus neprilysin (LOC105704174), transcript variant X3, mRNA	K08635	MMEL1	membrane metallo-endopeptidase-like 1	http://www.genome.jp/dbget-bin/www_bget?ko:K08635	Q495T6	1191	1.99208e-149	Membrane metallo-endopeptidase-like 1 OS=Homo sapiens GN=MMEL1 PE=2 SV=2	PF05649//PF00288//PF01431	Peptidase family M13//GHMP kinases N terminal domain//Peptidase family M13	GO:0006508	proteolysis	GO:0004222//GO:0005524	metalloendopeptidase activity//ATP binding	--	--	KOG3624	M13 family peptidase
Cluster-41210.81281	479.06	0	Inf	6.3656e-21	5.9111e-17	2216	646717591	KDR20382.1	450	1.31345e-45	hypothetical protein L798_04915 [Zootermopsis nevadensis]	--	--	--	--	--	--	--	--	--	Q9CQV4	180	2.13216e-12	Protein FAM134C OS=Mus musculus GN=Fam134c PE=1 SV=1	--	--	--	--	--	--	--	--	--	--
Cluster-41210.11817	0	392.662	#NAME?	1.0322e-20	9.1679e-17	3213	805825961	XP_012152858.1	1065	3.40328e-132	PREDICTED: cysteine and histidine-rich domain-containing protein [Megachile rotundata]	--	--	--	--	--	K16729	CHORDC1, CHP1	cysteine and histidine-rich domain-containing protein 1	http://www.genome.jp/dbget-bin/www_bget?ko:K16729	Q9VCC0	921	2.43632e-112	Cysteine and histidine-rich domain-containing protein OS=Drosophila melanogaster GN=CHORD PE=1 SV=1	PF01500//PF03094//PF00779	Keratin, high sulfur B2 protein//Mlo family//BTK motif	GO:0035556//GO:0006952	intracellular signal transduction//defense response	--	--	GO:0045095//GO:0016021	keratin filament//integral component of membrane	KOG1667	Zn2+-binding protein Melusin/RAR1, contains CHORD domain
Cluster-41210.65413	414.215	0	Inf	3.3341e-20	2.838e-16	8431	646705028	KDR12929.1	4537	0	RIC1-like protein [Zootermopsis nevadensis]	--	--	--	--	--	--	--	--	--	Q9V3C5	2745	0	Guanine nucleotide exchange factor subunit Rich OS=Drosophila melanogaster GN=Rich PE=1 SV=1	PF13326//PF05615//PF03836//PF03938//PF01708	Photosystem II Pbs27//Tho complex subunit 7//RasGAP C-terminus//Outer membrane protein (OmpH-like)//Geminivirus putative movement protein	GO:0007264//GO:0010207//GO:0046740//GO:0006397	small GTPase mediated signal transduction//photosystem II assembly//transport of virus in host, cell to cell//mRNA processing	GO:0005096//GO:0051082	GTPase activator activity//unfolded protein binding	GO:0000445//GO:0016021	THO complex part of transcription export complex//integral component of membrane	KOG2006	WD40 repeat protein
Cluster-41210.140186	0	353.506	#NAME?	3.9513e-20	3.2289e-16	1781	684380791	XP_009166737.1	186	1.88961e-31	hypothetical protein T265_03881 [Opisthorchis viverrini]>gi|663053558|gb|KER29505.1| hypothetical protein T265_03881 [Opisthorchis viverrini]	--	--	--	--	--	--	--	--	--	--	--	--	--	--	--	--	--	--	--	--	--	--	--
Cluster-41210.115449	365.887	0	Inf	1.2219e-19	9.6007e-16	2372	646724057	KDR24447.1	1688	0	Replication protein A 70 kDa DNA-binding subunit [Zootermopsis nevadensis]	--	--	--	--	--	K07466	RFA1, RPA1, rpa	replication factor A1	http://www.genome.jp/dbget-bin/www_bget?ko:K07466	Q24492	1370	2.71545e-178	Replication protein A 70 kDa DNA-binding subunit OS=Drosophila melanogaster GN=RpA-70 PE=1 SV=1	PF01336//PF04057	OB-fold nucleic acid binding domain//Replication factor-A protein 1, N-terminal domain	GO:0006260	DNA replication	GO:0003676//GO:0003677	nucleic acid binding//DNA binding	GO:0005634	nucleus	KOG0851	Single-stranded DNA-binding replication protein A (RPA), large (70 kD) subunit and related ssDNA-binding proteins
Cluster-41210.68245	0	314.014	#NAME?	1.2731e-19	9.6328e-16	3029	--	--	--	--	--	--	--	--	--	--	--	--	--	--	--	--	--	--	PF01096	Transcription factor S-II (TFIIS)	GO:0006351	transcription, DNA-templated	GO:0008270//GO:0003676	zinc ion binding//nucleic acid binding	--	--	--	--
Cluster-41210.60208	656.621	1.45365	8.8192	1.7024e-19	1.2421e-15	5471	646718494	KDR20934.1	4687	0	250 kDa substrate of Akt [Zootermopsis nevadensis]	--	--	--	--	--	--	--	--	--	Q6GYQ0	2204	0	Ral GTPase-activating protein subunit alpha-1 OS=Homo sapiens GN=RALGAPA1 PE=1 SV=1	PF02145//PF03325	Rap/ran-GAP//Herpesvirus polymerase accessory protein	GO:0006260//GO:0051056//GO:0019079	DNA replication//regulation of small GTPase mediated signal transduction//viral genome replication	GO:0030337//GO:0005096	DNA polymerase processivity factor activity//GTPase activator activity	GO:0042575	DNA polymerase complex	KOG3686	Rap1-GTPase-activating protein (Rap1GAP)
Cluster-41210.109488	0	296.887	#NAME?	2.7424e-19	1.9319e-15	4079	646691599	KDR07158.1	1042	7.15399e-127	Phospholipid scramblase 2 [Zootermopsis nevadensis]	--	--	--	--	--	--	--	--	--	Q3ZBG9	750	3.52691e-88	Phospholipid scramblase 2 OS=Bos taurus GN=PLSCR2 PE=2 SV=1	--	--	--	--	--	--	--	--	KOG0621	Phospholipid scramblase
Cluster-41210.107403	0.293789	344.096	-10.194	4.4322e-19	3.0182e-15	1133	815767882	XP_012228171.1	129	4.31931e-07	PREDICTED: uncharacterized protein LOC105675530 [Linepithema humile]	--	--	--	--	--	--	--	--	--	--	--	--	--	PF16711//PF09182//PF04218	Actin-binding domain of plant-specific actin-binding protein//Bacterial purine repressor, N-terminal//CENP-B N-terminal DNA-binding domain	GO:0006355	regulation of transcription, DNA-templated	GO:0003677//GO:0003779	DNA binding//actin binding	--	--	--	--
Cluster-41210.138740	326.709	0	Inf	5.0756e-19	3.3448e-15	5390	646700393	KDR10554.1	2511	0	A-kinase anchor protein 13 [Zootermopsis nevadensis]	462291450	APGK01054095.1	77	3.85202e-29	Dendroctonus ponderosae Seq01054105, whole genome shotgun sequence	K16529	AKAP13	A-kinase anchor protein 13	http://www.genome.jp/dbget-bin/www_bget?ko:K16529	Q12802	753	8.84839e-79	A-kinase anchor protein 13 OS=Homo sapiens GN=AKAP13 PE=1 SV=2	PF07694//PF13869//PF05324//PF07928//PF00621	5TMR of 5TMR-LYT//Nucleotide hydrolase//Sperm antigen HE2//Vps54-like protein//RhoGEF domain	GO:0043087//GO:0042147//GO:0071555//GO:0016310//GO:0006378//GO:0000160//GO:0035023	regulation of GTPase activity//retrograde transport, endosome to Golgi//cell wall organization//phosphorylation//mRNA polyadenylation//phosphorelay signal transduction system//regulation of Rho protein signal transduction	GO:0003729//GO:0004673//GO:0000155//GO:0005089	mRNA binding//protein histidine kinase activity//phosphorelay sensor kinase activity//Rho guanyl-nucleotide exchange factor activity	GO:0016021//GO:0005576//GO:0005849//GO:0009365	integral component of membrane//extracellular region//mRNA cleavage factor complex//protein histidine kinase complex	KOG3520	Predicted guanine nucleotide exchange factor
Cluster-41210.73920	390.781	0.363413	10.071	6.4999e-19	4.0239e-15	1404	--	--	--	--	--	--	--	--	--	--	--	--	--	--	--	--	--	--	--	--	--	--	--	--	--	--	--	--
Cluster-41210.97333	0	271.196	#NAME?	6.3876e-19	4.0239e-15	4947	--	--	--	--	--	--	--	--	--	--	--	--	--	--	--	--	--	--	PF03400//PF04923//PF02364	IS1 transposase//Ninjurin//1,3-beta-glucan synthase component	GO:0007155//GO:0005985//GO:0006075//GO:0006313//GO:0005982//GO:0042246	cell adhesion//sucrose metabolic process//(1->3)-beta-D-glucan biosynthetic process//transposition, DNA-mediated//starch metabolic process//tissue regeneration	GO:0003843//GO:0003677//GO:0004803	1,3-beta-D-glucan synthase activity//DNA binding//transposase activity	GO:0016021//GO:0000148//GO:0016020	integral component of membrane//1,3-beta-D-glucan synthase complex//membrane	--	--
Cluster-41210.90509	0	267.578	#NAME?	8.5245e-19	5.122e-15	8974	328697990	XP_003240505.1	1634	0	PREDICTED: probable cation-transporting ATPase 13A3 [Acyrthosiphon pisum]>gi|641648818|ref|XP_008183618.1| PREDICTED: probable cation-transporting ATPase 13A3 [Acyrthosiphon pisum]>gi|641648820|ref|XP_008183621.1| PREDICTED: probable cation-transporting ATPase 13A3 [Acyrthosiphon pisum]>gi|641648822|ref|XP_008183624.1| PREDICTED: probable cation-transporting ATPase 13A3 [Acyrthosiphon pisum]>gi|6…	641664924	XM_008184964.1	64	1.08324e-21	PREDICTED: Acyrthosiphon pisum probable cation-transporting ATPase 13A3 (LOC100169439), transcript variant X2, mRNA	K14951	ATP13A3_4_5	cation-transporting ATPase 13A3/4/5	http://www.genome.jp/dbget-bin/www_bget?ko:K14951	Q5XF89	1026	2.01597e-113	Probable cation-transporting ATPase 13A3 OS=Mus musculus GN=Atp13a3 PE=1 SV=1	PF00122	E1-E2 ATPase	--	--	GO:0046872//GO:0000166	metal ion binding//nucleotide binding	--	--	KOG0208	Cation transport ATPase
Cluster-41210.64180	303.551	0	Inf	8.9943e-19	5.2499e-15	3824	646715907	KDR19360.1	1086	7.51306e-128	KLRAQ motif-containing protein 1 [Zootermopsis nevadensis]	--	--	--	--	--	K17562	PPP1R21, CCDC128, KLRAQ1	protein phosphatase 1 regulatory subunit 21	http://www.genome.jp/dbget-bin/www_bget?ko:K17562	Q3TDD9	588	1.14004e-61	Protein phosphatase 1 regulatory subunit 21 OS=Mus musculus GN=Ppp1r21 PE=2 SV=2	PF08653	DASH complex subunit Dam1	GO:0008608	attachment of spindle microtubules to kinetochore	--	--	GO:0072686//GO:0042729	mitotic spindle//DASH complex	--	--
Cluster-41210.109466	324.536	0	Inf	1.3866e-18	7.8685e-15	5376	646696931	KDR08895.1	1348	3.77186e-166	Tubulin-specific chaperone cofactor E-like protein [Zootermopsis nevadensis]	--	--	--	--	--	--	--	--	--	Q5QJ74	621	2.50583e-68	Tubulin-specific chaperone cofactor E-like protein OS=Homo sapiens GN=TBCEL PE=1 SV=2	PF03248//PF00240//PF13855//PF14560	Rer1 family//Ubiquitin family//Leucine rich repeat//Ubiquitin-like domain	--	--	GO:0005515	protein binding	GO:0016021	integral component of membrane	--	--
Cluster-41210.115332	301.181	0	Inf	1.4983e-18	8.1099e-15	8667	646707189	KDR14050.1	4330	0	Phosphoinositide 3-kinase regulatory subunit 4 [Zootermopsis nevadensis]	--	--	--	--	--	K08333	PIK3R4, VPS15	phosphoinositide-3-kinase, regulatory subunit 4	http://www.genome.jp/dbget-bin/www_bget?ko:K08333	Q99570	3112	0	Phosphoinositide 3-kinase regulatory subunit 4 OS=Homo sapiens GN=PIK3R4 PE=1 SV=3	PF02985//PF00400//PF00069//PF02861//PF02269//PF07714//PF04719	HEAT repeat//WD domain, G-beta repeat//Protein kinase domain//Clp amino terminal domain, pathogenicity island component//Transcription initiation factor IID, 18kD subunit//Protein tyrosine kinase//hTAFII28-like protein conserved region	GO:0006366//GO:0006468//GO:0019538//GO:0006367	transcription from RNA polymerase II promoter//protein phosphorylation//protein metabolic process//transcription initiation from RNA polymerase II promoter	GO:0005524//GO:0005515//GO:0004672	ATP binding//protein binding//protein kinase activity	GO:0005634	nucleus	KOG1240	Protein kinase containing WD40 repeats
Cluster-41210.57896	0	255.567	#NAME?	1.5085e-18	8.1099e-15	2349	--	--	--	--	--	--	--	--	--	--	--	--	--	--	--	--	--	--	PF07664	Ferrous iron transport protein B C terminus	GO:0015684	ferrous iron transport	GO:0015093	ferrous iron transmembrane transporter activity	GO:0016021	integral component of membrane	--	--
Cluster-41210.120586	0	254.353	#NAME?	1.7147e-18	8.9822e-15	1010	242019130	XP_002430018.1	702	5.03928e-89	conserved hypothetical protein [Pediculus humanus corporis]>gi|212515080|gb|EEB17280.1| conserved hypothetical protein [Pediculus humanus corporis]	--	--	--	--	--	K14165	K14165	atypical dual specificity phosphatase	http://www.genome.jp/dbget-bin/www_bget?ko:K14165	Q86BN8	645	1.6173e-81	Phosphatidylglycerophosphatase and protein-tyrosine phosphatase 1 OS=Drosophila melanogaster GN=Plip PE=2 SV=1	PF00782//PF00102	Dual specificity phosphatase, catalytic domain//Protein-tyrosine phosphatase	GO:0035335//GO:0006570//GO:0006470	peptidyl-tyrosine dephosphorylation//tyrosine metabolic process//protein dephosphorylation	GO:0008138//GO:0004725	protein tyrosine/serine/threonine phosphatase activity//protein tyrosine phosphatase activity	--	--	KOG1716	Dual specificity phosphatase
Cluster-41210.106380	451.552	0	Inf	1.8359e-18	9.3764e-15	3164	752883097	XP_011259235.1	906	8.92074e-100	PREDICTED: PERQ amino acid-rich with GYF domain-containing protein 2 isoform X2 [Camponotus floridanus]>gi|307177157|gb|EFN66390.1| PERQ amino acid-rich with GYF domain-containing protein 2 [Camponotus floridanus]	--	--	--	--	--	K18730	GIGYF	PERQ amino acid-rich with GYF domain-containing protein	http://www.genome.jp/dbget-bin/www_bget?ko:K18730	Q5U236	224	4.37807e-17	PERQ amino acid-rich with GYF domain-containing protein 2 OS=Xenopus laevis GN=gigyf2 PE=2 SV=1	PF02213	GYF domain	--	--	GO:0005515	protein binding	--	--	KOG1862	GYF domain containing proteins
Cluster-41210.117759	734.826	3.19939	7.8435	1.8917e-18	9.4259e-15	14384	646712546	KDR17278.1	13573	0	putative E3 ubiquitin-protein ligase HERC2 [Zootermopsis nevadensis]	817063549	XM_012398059.1	372	0	PREDICTED: Athalia rosae E3 ubiquitin-protein ligase HERC2 (LOC105684595), transcript variant X3, mRNA	K10595	HERC2	E3 ubiquitin-protein ligase HERC2	http://www.genome.jp/dbget-bin/www_bget?ko:K10595	O95714	6433	0	E3 ubiquitin-protein ligase HERC2 OS=Homo sapiens GN=HERC2 PE=1 SV=2	PF00569//PF06701//PF00632	Zinc finger, ZZ type//Mib_herc2//HECT-domain (ubiquitin-transferase)	GO:0016567	protein ubiquitination	GO:0008270//GO:0004842//GO:0046872	zinc ion binding//ubiquitin-protein transferase activity//metal ion binding	--	--	KOG1426	FOG: RCC1 domain
Cluster-41210.53247	0	236.852	#NAME?	3.1783e-18	1.51e-14	945	642928725	XP_973998.2	1099	7.06911e-148	PREDICTED: probable dolichol-phosphate mannosyltransferase [Tribolium castaneum]	675887735	XM_009031122.1	116	1.37032e-51	Helobdella robusta hypothetical protein partial mRNA	K00721	DPM1	dolichol-phosphate mannosyltransferase	http://www.genome.jp/dbget-bin/www_bget?ko:K00721	O70152	1040	1.57019e-140	Dolichol-phosphate mannosyltransferase subunit 1 OS=Mus musculus GN=Dpm1 PE=2 SV=1	PF13506	Glycosyl transferase family 21	--	--	GO:0016757	transferase activity, transferring glycosyl groups	--	--	KOG2978	Dolichol-phosphate mannosyltransferase
Cluster-41210.82419	0	310.953	#NAME?	3.1222e-18	1.51e-14	2285	646706670	KDR13777.1	1557	0	Arrestin domain-containing protein 2 [Zootermopsis nevadensis]	--	--	--	--	--	--	--	--	--	Q8NCT1	278	8.25677e-25	Arrestin domain-containing protein 4 OS=Homo sapiens GN=ARRDC4 PE=2 SV=3	PF00647//PF00629	Elongation factor 1 gamma, conserved domain//MAM domain, meprin/A5/mu	GO:0006448//GO:0006414	regulation of translational elongation//translational elongation	GO:0003746	translation elongation factor activity	GO:0016020//GO:0005840	membrane//ribosome	KOG3780	Thioredoxin binding protein TBP-2/VDUP1
Cluster-41210.127121	269.286	0	Inf	3.7215e-18	1.7279e-14	6800	357601730	EHJ63136.1	641	5.73249e-64	hypothetical protein KGM_12763 [Danaus plexippus]	--	--	--	--	--	--	--	--	--	F6WXT2	364	5.2777e-33	Nucleoporin NUP188 homolog OS=Xenopus tropicalis GN=nup188 PE=2 SV=1	--	--	--	--	--	--	--	--	--	--
Cluster-41210.85158	273.188	0	Inf	4.6463e-18	2.1093e-14	2775	193659748	XP_001946449.1	908	5.41269e-109	PREDICTED: senecionine N-oxygenase-like [Acyrthosiphon pisum]	--	--	--	--	--	K00485	FMO	dimethylaniline monooxygenase (N-oxide forming)	http://www.genome.jp/dbget-bin/www_bget?ko:K00485	Q8MP06	607	1.35042e-67	Senecionine N-oxygenase OS=Tyria jacobaeae GN=sno1 PE=1 SV=1	PF01494//PF00743//PF13241//PF02826//PF05834//PF00070//PF07992//PF01266	FAD binding domain//Flavin-binding monooxygenase-like//Putative NAD(P)-binding//D-isomer specific 2-hydroxyacid dehydrogenase, NAD binding domain//Lycopene cyclase protein//Pyridine nucleotide-disulphide oxidoreductase//Pyridine nucleotide-disulphide oxidoreductase//FAD dependent oxidoreductase	GO:0019354//GO:0006779//GO:0016117//GO:0055114	siroheme biosynthetic process//porphyrin-containing compound biosynthetic process//carotenoid biosynthetic process//oxidation-reduction process	GO:0016491//GO:0051287//GO:0071949//GO:0043115//GO:0050660//GO:0050661//GO:0016705//GO:0004499	oxidoreductase activity//NAD binding//FAD binding//precorrin-2 dehydrogenase activity//flavin adenine dinucleotide binding//NADP binding//oxidoreductase activity, acting on paired donors, with incorporation or reduction of molecular oxygen//N,N-dimethylaniline monooxygenase activity	--	--	KOG1399	Flavin-containing monooxygenase
Cluster-41210.64473	263.197	0	Inf	5.1164e-18	2.2723e-14	3667	827548948	XP_012546635.1	3073	0	PREDICTED: von Willebrand factor A domain-containing protein 8 [Bombyx mori]	557006166	XM_006004583.1	59	2.64961e-19	PREDICTED: Latimeria chalumnae von Willebrand factor A domain-containing protein 8-like (LOC102359785), mRNA	--	--	--	--	B0R0T1	2643	0	von Willebrand factor A domain-containing protein 8 OS=Danio rerio GN=si:dkey-18l1.1 PE=3 SV=1	PF00005//PF03193//PF08477//PF01443//PF07726//PF00910//PF07728//PF00004//PF07724//PF04670	ABC transporter//Protein of unknown function, DUF258//Ras of Complex, Roc, domain of DAPkinase//Viral (Superfamily 1) RNA helicase//ATPase family associated with various cellular activities (AAA)//RNA helicase//AAA domain (dynein-related subfamily)//ATPase family associated with various cellular activities (AAA)//AAA domain (Cdc48 subfamily)//Gtr1/RagA G protein conserved region	GO:0007264	small GTPase mediated signal transduction	GO:0005525//GO:0005524//GO:0003724//GO:0003723//GO:0016887//GO:0003924	GTP binding//ATP binding//RNA helicase activity//RNA binding//ATPase activity//GTPase activity	--	--	KOG1808	AAA ATPase containing von Willebrand factor type A (vWA) domain
Cluster-41210.89933	0	227.591	#NAME?	5.8844e-18	2.5577e-14	5252	193631999	XP_001946261.1	900	4.23483e-107	PREDICTED: PQ-loop repeat-containing protein 1 [Acyrthosiphon pisum]	--	--	--	--	--	--	--	--	--	Q8N2U9	641	5.45381e-73	PQ-loop repeat-containing protein 1 OS=Homo sapiens GN=PQLC1 PE=1 SV=1	PF07710//PF03083//PF08294//PF00810	P53 tetramerisation motif//Sugar efflux transporter for intercellular exchange//TIM21//ER lumen protein retaining receptor	GO:0030150//GO:0006621//GO:0051262	protein import into mitochondrial matrix//protein retention in ER lumen//protein tetramerization	GO:0046923	ER retention sequence binding	GO:0005744//GO:0005783//GO:0016021	mitochondrial inner membrane presequence translocase complex//endoplasmic reticulum//integral component of membrane	KOG4836	Uncharacterized conserved protein
Cluster-41210.76014	247.781	0	Inf	9.6951e-18	4.1263e-14	5423	646700418	KDR10579.1	2763	0	N-terminal kinase-like protein [Zootermopsis nevadensis]	--	--	--	--	--	K08876	SCYL1	SCY1-like protein 1	http://www.genome.jp/dbget-bin/www_bget?ko:K08876	Q96KG9	1685	0	N-terminal kinase-like protein OS=Homo sapiens GN=SCYL1 PE=1 SV=1	PF00620//PF07714//PF01602//PF00069//PF02985	RhoGAP domain//Protein tyrosine kinase//Adaptin N terminal region//Protein kinase domain//HEAT repeat	GO:0016192//GO:0006468//GO:0007165//GO:0006886	vesicle-mediated transport//protein phosphorylation//signal transduction//intracellular protein transport	GO:0004672//GO:0005515//GO:0005524	protein kinase activity//protein binding//ATP binding	GO:0030117	membrane coat	KOG1243	Protein kinase
Cluster-41210.124393	248.758	0	Inf	1.3119e-17	5.4697e-14	3066	768432963	XP_011557829.1	181	8.69295e-11	PREDICTED: RNA-directed DNA polymerase from mobile element jockey-like [Plutella xylostella]	--	--	--	--	--	--	--	--	--	--	--	--	--	--	--	--	--	--	--	--	--	--	--
Cluster-41210.32976	0.587578	286.368	-8.9289	2.2529e-17	9.2049e-14	1121	380018767	XP_003693294.1	493	8.24632e-56	PREDICTED: ubiquinone biosynthesis O-methyltransferase, mitochondrial [Apis florea]	--	--	--	--	--	K00591	COQ3	polyprenyldihydroxybenzoate methyltransferase / 3-demethylubiquinol 3-O-methyltransferase	http://www.genome.jp/dbget-bin/www_bget?ko:K00591	Q63159	387	3.30706e-41	Ubiquinone biosynthesis O-methyltransferase, mitochondrial OS=Rattus norvegicus GN=Coq3 PE=2 SV=2	PF08241//PF01209//PF05401//PF05891	Methyltransferase domain//ubiE/COQ5 methyltransferase family//Nodulation protein S (NodS)//AdoMet dependent proline di-methyltransferase	GO:0008152//GO:0006480//GO:0009877//GO:0009312	metabolic process//N-terminal protein amino acid methylation//nodulation//oligosaccharide biosynthetic process	GO:0008757//GO:0008168	S-adenosylmethionine-dependent methyltransferase activity//methyltransferase activity	--	--	KOG1270	Methyltransferases
Cluster-41210.59100	238.18	0	Inf	2.5277e-17	1.0125e-13	3109	328708315	XP_001945956.2	2082	0	PREDICTED: very long-chain-fatty-acid--CoA ligase bubblegum-like [Acyrthosiphon pisum]>gi|641661071|ref|XP_008181734.1| PREDICTED: very long-chain-fatty-acid--CoA ligase bubblegum-like [Acyrthosiphon pisum]	--	--	--	--	--	K15013	ACSBG	long-chain-fatty-acid--CoA ligase ACSBG	http://www.genome.jp/dbget-bin/www_bget?ko:K15013	Q7ZYC4	1675	0	Long-chain-fatty-acid--CoA ligase ACSBG2 OS=Xenopus laevis GN=acsbg2 PE=2 SV=1	PF08704//PF00501	tRNA methyltransferase complex GCD14 subunit//AMP-binding enzyme	GO:0009451//GO:0030488//GO:0008033//GO:0008152	RNA modification//tRNA methylation//tRNA processing//metabolic process	GO:0003824//GO:0016429	catalytic activity//tRNA (adenine-N1-)-methyltransferase activity	GO:0031515	tRNA (m1A) methyltransferase complex	KOG1256	Long-chain acyl-CoA synthetases (AMP-forming)
Cluster-41210.106827	0	430.681	#NAME?	2.7111e-17	1.0651e-13	587	--	--	--	--	--	--	--	--	--	--	--	--	--	--	--	--	--	--	--	--	--	--	--	--	--	--	--	--
Cluster-41210.107800	216.809	0	Inf	4.1357e-17	1.5942e-13	968	646717597	KDR20388.1	334	1.65824e-34	BCL2/adenovirus E1B 19 kDa protein-interacting protein 3-like [Zootermopsis nevadensis]	687865296	LK927531.1	36	4.16298e-07	Caenorhabditis elegans genome assembly C_elegans_Bristol_N2_v1_5_4 ,scaffold CELN2_scaffold0000002	K15464	BNIP3	BCL2/adenovirus E1B 19 kDa protein-interacting protein 3	http://www.genome.jp/dbget-bin/www_bget?ko:K15464	--	--	--	--	PF06553	BNIP3	GO:0043065	positive regulation of apoptotic process	--	--	GO:0016021//GO:0005740	integral component of membrane//mitochondrial envelope	--	--
Cluster-41210.146395	0	188.405	#NAME?	4.5776e-17	1.7318e-13	2917	594087770	XP_006067351.1	152	2.53304e-07	PREDICTED: tigger transposable element-derived protein 1-like isoform X6 [Bubalus bubalis]	--	--	--	--	--	--	--	--	--	--	--	--	--	--	--	--	--	--	--	--	--	--	--
Cluster-41210.46226	0	181.495	#NAME?	8.3822e-17	3.1135e-13	6381	817070931	XP_012257505.1	3227	0	PREDICTED: myosin-VIIa [Athalia rosae]	688605520	XM_009295396.1	96	1.25082e-39	PREDICTED: Danio rerio myosin VIIAb (myo7ab), transcript variant X3, mRNA	K10359	MYO7	myosin VII	http://www.genome.jp/dbget-bin/www_bget?ko:K10359	Q17LW0	3034	0	Myosin-VIIa OS=Aedes aegypti GN=ck PE=3 SV=1	PF00640//PF00784	Phosphotyrosine interaction domain (PTB/PID)//MyTH4 domain	--	--	GO:0005515	protein binding	GO:0005856	cytoskeleton	KOG4229	Myosin VII, myosin IXB and related myosins
Cluster-41210.105788	589.524	3.59965	7.3556	1.3575e-16	4.9524e-13	3116	328717098	XP_003246120.1	1881	0	PREDICTED: vitellogenin-6 [Acyrthosiphon pisum]	--	--	--	--	--	K13211	GCFC	GC-rich sequence DNA-binding factor	http://www.genome.jp/dbget-bin/www_bget?ko:K13211	Q91062	173	4.99675e-11	Vitellogenin OS=Ichthyomyzon unicuspis PE=1 SV=1	PF01347//PF09172	Lipoprotein amino terminal region//Domain of unknown function (DUF1943)	GO:0006869	lipid transport	GO:0005319	lipid transporter activity	--	--	--	--
Cluster-41210.100177	493.172	2.88661	7.4166	1.4691e-16	5.2655e-13	2853	780652187	XP_011690685.1	962	1.01834e-107	PREDICTED: uncharacterized protein LOC105451739 [Wasmannia auropunctata]	--	--	--	--	--	--	--	--	--	P18948	208	3.14763e-15	Vitellogenin-6 OS=Caenorhabditis elegans GN=vit-6 PE=1 SV=5	PF01347	Lipoprotein amino terminal region	GO:0006869	lipid transport	GO:0005319	lipid transporter activity	--	--	--	--
Cluster-41210.96089	0	267.579	#NAME?	2.0646e-16	7.2722e-13	4274	646717660	KDR20441.1	1387	3.94084e-173	Kelch domain-containing protein 4 [Zootermopsis nevadensis]	--	--	--	--	--	--	--	--	--	Q8TBB5	1041	4.96478e-125	Kelch domain-containing protein 4 OS=Homo sapiens GN=KLHDC4 PE=1 SV=1	PF01155//PF00096//PF06105//PF01428//PF13417//PF06467//PF13912//PF06305//PF02798//PF07646//PF13465//PF05191//PF01344//PF00130//PF16622//PF07975//PF13409//PF00462//PF02892	Hydrogenase/urease nickel incorporation, metallochaperone, hypA//Zinc finger, C2H2 type//Aph-1 protein//AN1-like Zinc finger//Glutathione S-transferase, N-terminal domain//MYM-type Zinc finger with FCS sequence motif//C2H2-type zinc finger//Protein of unknown function (DUF1049)//Glutathione S-transferase, N-terminal domain//Kelch motif//Zinc-finger double domain//Adenylate kinase, active site lid…	GO:0035556//GO:0016485//GO:0043085//GO:0045454//GO:0006118//GO:0006281//GO:0006464//GO:0046034//GO:0006144	intracellular signal transduction//protein processing//positive regulation of catalytic activity//cell redox homeostasis//obsolete electron transport//DNA repair//cellular protein modification process//ATP metabolic process//purine nucleobase metabolic process	GO:0015035//GO:0016151//GO:0046872//GO:0003677//GO:0008270//GO:0009055//GO:0004017//GO:0005515	protein disulfide oxidoreductase activity//nickel cation binding//metal ion binding//DNA binding//zinc ion binding//electron carrier activity//adenylate kinase activity//protein binding	GO:0005887//GO:0016021	integral component of plasma membrane//integral component of membrane	KOG1230	Protein containing repeated kelch motifs
Cluster-41210.105377	2.13569	681.524	-8.3179	2.5977e-16	8.9948e-13	2655	646722202	KDR23282.1	2121	0	BAI1-associated protein 3 [Zootermopsis nevadensis]	--	--	--	--	--	--	--	--	--	Q9R189	481	3.28749e-48	Protein unc-13 homolog D OS=Rattus norvegicus GN=Unc13d PE=2 SV=1	PF04513//PF00168	Baculovirus polyhedron envelope protein, PEP, C terminus//C2 domain	--	--	GO:0005198//GO:0005515	structural molecule activity//protein binding	GO:0019031//GO:0019028	viral envelope//viral capsid	KOG1328	Synaptic vesicle protein BAIAP3, involved in vesicle priming/regulation
Cluster-41210.108400	61.1616	5826.06	-6.5738	3.4044e-16	1.1591e-12	3451	662184817	XP_008473865.1	976	2.19496e-106	PREDICTED: LOW QUALITY PROTEIN: spectrin beta chain, non-erythrocytic 1-like [Diaphorina citri]	--	--	--	--	--	K06115	SPTB	spectrin beta	http://www.genome.jp/dbget-bin/www_bget?ko:K06115	Q62261	229	1.65537e-17	Spectrin beta chain, non-erythrocytic 1 OS=Mus musculus GN=Sptbn1 PE=1 SV=2	--	--	--	--	--	--	--	--	KOG0932	Guanine nucleotide exchange factor EFA6
Cluster-41210.134761	184.167	0	Inf	4.6082e-16	1.5184e-12	17760	749782254	XP_011145303.1	24218	0	PREDICTED: LOW QUALITY PROTEIN: twitchin-like [Harpegnathos saltator]	478346403	KC122913.1	823	0	Nilaparvata lugens projectin mRNA, partial cds	--	--	--	--	Q23551	11870	0	Twitchin OS=Caenorhabditis elegans GN=unc-22 PE=1 SV=3	PF00536//PF00069//PF01371//PF03419//PF06293//PF16656//PF02346//PF00041//PF01108//PF07714//PF02213//PF13895	SAM domain (Sterile alpha motif)//Protein kinase domain//Trp repressor protein//Sporulation factor SpoIIGA//Lipopolysaccharide kinase (Kdo/WaaP) family//Purple acid Phosphatase, N-terminal domain//Chordopoxvirus multifunctional envelope protein A27//Fibronectin type III domain//Tissue factor//Protein tyrosine kinase//GYF domain//Immunoglobulin domain	GO:0019064//GO:0030436//GO:0006468//GO:0006355//GO:0019497//GO:0006771//GO:0006508	fusion of virus membrane with host plasma membrane//asexual sporulation//protein phosphorylation//regulation of transcription, DNA-templated//hexachlorocyclohexane metabolic process//riboflavin metabolic process//proteolysis	GO:0003700//GO:0005515//GO:0005524//GO:0016773//GO:0046872//GO:0004672//GO:0003993//GO:0004190	transcription factor activity, sequence-specific DNA binding//protein binding//ATP binding//phosphotransferase activity, alcohol group as acceptor//metal ion binding//protein kinase activity//acid phosphatase activity//aspartic-type endopeptidase activity	GO:0016020//GO:0005667//GO:0005622//GO:0019031	membrane//transcription factor complex//intracellular//viral envelope	KOG0613	Projectin/twitchin and related proteins
Cluster-41210.73967	186.348	0	Inf	4.5508e-16	1.5184e-12	2311	646696195	KDR08642.1	1573	0	Bromodomain and WD repeat-containing protein 2 [Zootermopsis nevadensis]	--	--	--	--	--	--	--	--	--	Q8K1X1	850	1.03278e-96	WD repeat-containing protein 11 OS=Mus musculus GN=Wdr11 PE=2 SV=1	--	--	--	--	--	--	--	--	--	--
Cluster-41210.49658	395.544	0	Inf	5.1305e-16	1.6637e-12	1949	--	--	--	--	--	--	--	--	--	--	--	--	--	--	--	--	--	--	--	--	--	--	--	--	--	--	--	--
Cluster-41210.124389	0	154.891	#NAME?	5.5938e-16	1.7856e-12	3105	768432963	XP_011557829.1	181	8.85009e-11	PREDICTED: RNA-directed DNA polymerase from mobile element jockey-like [Plutella xylostella]	--	--	--	--	--	--	--	--	--	--	--	--	--	--	--	--	--	--	--	--	--	--	--
Cluster-41210.84388	0	153.599	#NAME?	5.7343e-16	1.8023e-12	8551	805760964	XP_012153875.1	499	1.08609e-51	PREDICTED: alpha-tocopherol transfer protein-like [Megachile rotundata]>gi|805760967|ref|XP_012153876.1| PREDICTED: alpha-tocopherol transfer protein-like [Megachile rotundata]>gi|805760974|ref|XP_012153877.1| PREDICTED: alpha-tocopherol transfer protein-like [Megachile rotundata]>gi|805760985|ref|XP_012153878.1| PREDICTED: alpha-tocopherol transfer protein-like [Megachile rotundata]	--	--	--	--	--	K12898	HNRNPF_H	heterogeneous nuclear ribonucleoprotein F/H	http://www.genome.jp/dbget-bin/www_bget?ko:K12898	--	--	--	--	PF00076	RNA recognition motif. (a.k.a. RRM, RBD, or RNP domain)	--	--	GO:0003676	nucleic acid binding	--	--	KOG4211	Splicing factor hnRNP-F and related RNA-binding proteins
Cluster-41210.52198	171.319	0	Inf	6.5695e-16	2.0335e-12	6129	328715117	XP_001947667.2	2671	0	PREDICTED: eukaryotic translation initiation factor 2-alpha kinase 4 isoform X1 [Acyrthosiphon pisum]	746850202	XM_011057270.1	73	7.33549e-27	PREDICTED: Acromyrmex echinatior eukaryotic translation initiation factor 2-alpha kinase 4 (LOC105146773), transcript variant X4, mRNA	K16196	EIF2AK4	eukaryotic translation initiation factor 2-alpha kinase 4	http://www.genome.jp/dbget-bin/www_bget?ko:K16196	Q9P2K8	1625	0	Eukaryotic translation initiation factor 2-alpha kinase 4 OS=Homo sapiens GN=EIF2AK4 PE=1 SV=3	PF05773//PF00069//PF07714//PF05479	RWD domain//Protein kinase domain//Protein tyrosine kinase//Photosystem I reaction centre subunit N (PSAN or PSI-N)	GO:0015979//GO:0006468	photosynthesis//protein phosphorylation	GO:0005524//GO:0005515//GO:0004672//GO:0005516	ATP binding//protein binding//protein kinase activity//calmodulin binding	GO:0009522//GO:0042651	photosystem I//thylakoid membrane	KOG1035	eIF-2alpha kinase GCN2
Cluster-41210.14419	0	151.684	#NAME?	7.0421e-16	2.1473e-12	945	--	--	--	--	--	--	--	--	--	--	--	--	--	--	--	--	--	--	--	--	--	--	--	--	--	--	--	--
Cluster-41210.72158	160.543	0	Inf	1.5179e-15	4.5602e-12	1881	646711499	KDR16635.1	952	2.04233e-118	Methenyltetrahydrofolate synthetase domain-containing protein [Zootermopsis nevadensis]	--	--	--	--	--	--	--	--	--	--	--	--	--	--	--	--	--	--	--	--	--	KOG4410	5-formyltetrahydrofolate cyclo-ligase
Cluster-41210.101077	159.5	0	Inf	2.3772e-15	7.0165e-12	7955	817078736	XP_012261752.1	8552	0	PREDICTED: fatty acid synthase [Athalia rosae]	571550342	XM_006567404.1	177	1.46486e-84	PREDICTED: Apis mellifera fatty acid synthetase (LOC412815), mRNA	K00665	FASN	fatty acid synthase, animal type	http://www.genome.jp/dbget-bin/www_bget?ko:K00665	P12276	3225	0	Fatty acid synthase OS=Gallus gallus GN=FASN PE=1 SV=5	PF00107//PF08545//PF00975//PF00108//PF00106	Zinc-binding dehydrogenase//3-Oxoacyl-[acyl-carrier-protein (ACP)] synthase III//Thioesterase domain//Thiolase, N-terminal domain//short chain dehydrogenase	GO:0006633//GO:0042967//GO:0008152//GO:0055114//GO:0009058	fatty acid biosynthetic process//acyl-carrier-protein biosynthetic process//metabolic process//oxidation-reduction process//biosynthetic process	GO:0016491//GO:0004315//GO:0016788//GO:0016747	oxidoreductase activity//3-oxoacyl-[acyl-carrier-protein] synthase activity//hydrolase activity, acting on ester bonds//transferase activity, transferring acyl groups other than amino-acyl groups	GO:0005835	fatty acid synthase complex	KOG1202	Animal-type fatty acid synthase and related proteins
Cluster-41210.20236	0	136.236	#NAME?	2.4042e-15	7.0165e-12	2346	--	--	--	--	--	--	--	--	--	--	--	--	--	--	--	--	--	--	--	--	--	--	--	--	--	--	--	--
Cluster-41210.49335	5.16783	647.402	-6.969	2.8174e-15	8.1067e-12	5645	646700482	KDR10611.1	821	3.82271e-94	MAGUK p55 subfamily member 5 [Zootermopsis nevadensis]	--	--	--	--	--	K06091	MPP5, PALS1	MAGUK p55 subfamily member 5	http://www.genome.jp/dbget-bin/www_bget?ko:K06091	--	--	--	--	PF08783	DWNN domain	--	--	GO:0008270	zinc ion binding	GO:0005634	nucleus	KOG0609	Calcium/calmodulin-dependent serine protein kinase/membrane-associated guanylate kinase
Cluster-41210.143178	154.246	0	Inf	2.9377e-15	8.3353e-12	2940	294566523	ADF18552.1	116	9.95071e-15	endonuclease-reverse transcriptase [Bombyx mori]	--	--	--	--	--	--	--	--	--	--	--	--	--	--	--	--	--	--	--	--	--	--	--
Cluster-41210.119631	0	319.159	#NAME?	3.4238e-15	9.5817e-12	2749	308512737	ADO33022.1	559	9.79333e-61	leucine-rich transmembrane protein [Biston betularia]	--	--	--	--	--	--	--	--	--	Q53H47	203	1.87162e-19	Histone-lysine N-methyltransferase SETMAR OS=Homo sapiens GN=SETMAR PE=1 SV=2	PF13855//PF00560	Leucine rich repeat//Leucine Rich Repeat	--	--	GO:0005515	protein binding	--	--	KOG0619	FOG: Leucine rich repeat
Cluster-41210.121793	151.467	0	Inf	3.7237e-15	1.028e-11	4701	817219339	XP_012285413.1	908	4.03613e-108	PREDICTED: protein RTF2 homolog [Orussus abietinus]	817089175	XM_012412016.1	50	3.4283e-14	PREDICTED: Athalia rosae protein RTF2 homolog (LOC105692676), mRNA	--	--	--	--	Q99K95	587	2.19782e-65	Protein RTF2 homolog OS=Mus musculus GN=Rtfdc1 PE=2 SV=1	PF00057	Low-density lipoprotein receptor domain class A	--	--	GO:0005515	protein binding	--	--	KOG3113	Uncharacterized conserved protein
Cluster-41210.114510	0	214.155	#NAME?	5.8471e-15	1.5927e-11	3757	242024209	XP_002432521.1	678	2.11246e-76	conserved hypothetical protein [Pediculus humanus corporis]>gi|212517973|gb|EEB19783.1| conserved hypothetical protein [Pediculus humanus corporis]	--	--	--	--	--	--	--	--	--	Q9D3D0	228	1.52776e-18	Alpha-tocopherol transfer protein-like OS=Mus musculus GN=Ttpal PE=2 SV=3	PF01506	Hepatitis C virus non-structural 5a protein membrane anchor	GO:0006144//GO:0006508	purine nucleobase metabolic process//proteolysis	GO:0003968//GO:0017111//GO:0004197//GO:0004252	RNA-directed RNA polymerase activity//nucleoside-triphosphatase activity//cysteine-type endopeptidase activity//serine-type endopeptidase activity	GO:0031379	RNA-directed RNA polymerase complex	--	--
Cluster-41210.72066	0	117.296	#NAME?	1.3217e-14	3.5527e-11	2397	--	--	--	--	--	--	--	--	--	--	--	--	--	--	--	--	--	--	--	--	--	--	--	--	--	--	--	--
Cluster-41210.122751	0	224.488	#NAME?	1.426e-14	3.7833e-11	2220	--	--	--	--	--	--	--	--	--	--	--	--	--	--	--	--	--	--	--	--	--	--	--	--	--	--	--	--
Cluster-41210.59302	135.422	0	Inf	1.7207e-14	4.5067e-11	4855	646713056	KDR17557.1	1698	0	putative ATP-dependent RNA helicase DDX17 [Zootermopsis nevadensis]	641672020	XR_510992.1	156	4.20833e-73	PREDICTED: Acyrthosiphon pisum probable ATP-dependent RNA helicase DDX5 (LOC100164172), transcript variant X3, misc_RNA	K13178	DDX17	ATP-dependent RNA helicase DDX17	http://www.genome.jp/dbget-bin/www_bget?ko:K13178	P17844	1419	1.57977e-176	Probable ATP-dependent RNA helicase DDX5 OS=Homo sapiens GN=DDX5 PE=1 SV=1	PF00270//PF04851//PF07355	DEAD/DEAH box helicase//Type III restriction enzyme, res subunit//Glycine/sarcosine/betaine reductase selenoprotein B (GRDB)	GO:0055114	oxidation-reduction process	GO:0005524//GO:0003676//GO:0003677//GO:0016787//GO:0050485	ATP binding//nucleic acid binding//DNA binding//hydrolase activity//oxidoreductase activity, acting on X-H and Y-H to form an X-Y bond, with a disulfide as acceptor	--	--	KOG0331	ATP-dependent RNA helicase
Cluster-41210.147495	130.884	0	Inf	1.8103e-14	4.6815e-11	6829	357601730	EHJ63136.1	641	5.78507e-64	hypothetical protein KGM_12763 [Danaus plexippus]	--	--	--	--	--	--	--	--	--	F6WXT2	364	5.31039e-33	Nucleoporin NUP188 homolog OS=Xenopus tropicalis GN=nup188 PE=2 SV=1	--	--	--	--	--	--	--	--	--	--
Cluster-41210.78653	0	158.717	#NAME?	2.7086e-14	6.9169e-11	5535	723941557	AIY24627.1	2903	0	V-type proton ATPase 116 kDa subunit A isoform 1 [Graminella nigrifrons]	807035393	XM_012304092.1	208	5.95382e-102	PREDICTED: Ceratitis capitata hypothetical protein (LOC101448466), transcript variant X10, mRNA	K02154	ATPeV0A, ATP6N	V-type H+-transporting ATPase subunit a	http://www.genome.jp/dbget-bin/www_bget?ko:K02154	Q9Z1G4	2160	0	V-type proton ATPase 116 kDa subunit a isoform 1 OS=Mus musculus GN=Atp6v0a1 PE=1 SV=3	PF00798//PF01496//PF07973	Arenavirus glycoprotein//V-type ATPase 116kDa subunit family//Threonyl and Alanyl tRNA synthetase second additional domain	GO:0015992//GO:0043039//GO:0015991	proton transport//tRNA aminoacylation//ATP hydrolysis coupled proton transport	GO:0005524//GO:0016876//GO:0015078	ATP binding//ligase activity, forming aminoacyl-tRNA and related compounds//hydrogen ion transmembrane transporter activity	GO:0033179//GO:0019031	proton-transporting V-type ATPase, V0 domain//viral envelope	KOG2189	Vacuolar H+-ATPase V0 sector, subunit a
Cluster-41210.96483	12.8444	966.872	-6.2341	3.8802e-14	9.7864e-11	3713	641677273	XP_008187710.1	1053	2.42803e-123	PREDICTED: ATP-binding cassette sub-family A member 1-like [Acyrthosiphon pisum]	--	--	--	--	--	K05641	ABCA1	ATP-binding cassette, subfamily A (ABC1), member 1	http://www.genome.jp/dbget-bin/www_bget?ko:K05641	O95477	799	1.36453e-85	ATP-binding cassette sub-family A member 1 OS=Homo sapiens GN=ABCA1 PE=1 SV=3	PF13304//PF00005	AAA domain, putative AbiEii toxin, Type IV TA system//ABC transporter	--	--	GO:0016887//GO:0005524	ATPase activity//ATP binding	--	--	KOG0059	Lipid exporter ABCA1 and related proteins, ABC superfamily
Cluster-41210.39724	0	496.156	#NAME?	4.5521e-14	1.1341e-10	1494	225030994	ACN79504.1	552	2.77151e-64	troponin Ib [Nilaparvata lugens]	225030993	FJ810196.1	220	3.37241e-109	Nilaparvata lugens troponin Ib mRNA, complete cds	--	--	--	--	P05547	372	8.66012e-40	Troponin I OS=Astacus leptodactylus PE=1 SV=1	PF00992	Troponin	--	--	--	--	GO:0005861	troponin complex	KOG3977	Troponin I
Cluster-41210.71278	125.965	0	Inf	5.0028e-14	1.2314e-10	2417	646691599	KDR07158.1	1042	1.10284e-131	Phospholipid scramblase 2 [Zootermopsis nevadensis]	--	--	--	--	--	--	--	--	--	Q3ZBG9	750	1.58592e-90	Phospholipid scramblase 2 OS=Bos taurus GN=PLSCR2 PE=2 SV=1	--	--	--	--	--	--	--	--	KOG0621	Phospholipid scramblase
Cluster-41210.98485	264.373	0	Inf	5.311e-14	1.2917e-10	9956	752862614	XP_011263760.1	2797	0	PREDICTED: monocarboxylate transporter 3 isoform X4 [Camponotus floridanus]	751234925	XM_011172920.1	177	1.83505e-84	PREDICTED: Solenopsis invicta monocarboxylate transporter 12 (LOC105203956), transcript variant X3, mRNA	--	--	--	--	Q6P2X9	425	7.90773e-42	Monocarboxylate transporter 12 OS=Xenopus tropicalis GN=slc16a12 PE=2 SV=1	PF07690//PF01056	Major Facilitator Superfamily//Myc amino-terminal region	GO:0006355//GO:0055085	regulation of transcription, DNA-templated//transmembrane transport	GO:0003700	transcription factor activity, sequence-specific DNA binding	GO:0016021//GO:0005667	integral component of membrane//transcription factor complex	--	--
Cluster-41210.102427	382.338	0	Inf	6.621e-14	1.5913e-10	9231	646713818	KDR18011.1	2508	0	hypothetical protein L798_07802, partial [Zootermopsis nevadensis]	--	--	--	--	--	K17541	SCYL2	SCY1-like protein 2	http://www.genome.jp/dbget-bin/www_bget?ko:K17541	Q6P3W7	2049	0	SCY1-like protein 2 OS=Homo sapiens GN=SCYL2 PE=1 SV=1	PF09004//PF02985//PF00069//PF07714	Domain of unknown function (DUF1891)//HEAT repeat//Protein kinase domain//Protein tyrosine kinase	GO:0055114//GO:0006468	oxidation-reduction process//protein phosphorylation	GO:0016706//GO:0008168//GO:0005524//GO:0005515//GO:0004672	oxidoreductase activity, acting on paired donors, with incorporation or reduction of molecular oxygen, 2-oxoglutarate as one donor, and incorporation of one atom each of oxygen into both donors//methyltransferase activity//ATP binding//protein binding//protein kinase activity	--	--	KOG2137	Protein kinase
Cluster-41210.12577	121.547	0	Inf	7.4714e-14	1.7544e-10	6313	826477285	XP_012537356.1	1738	0	PREDICTED: adenomatous polyposis coli protein-like, partial [Monomorium pharaonis]	--	--	--	--	--	K02085	APC	adenomatosis polyposis coli protein	http://www.genome.jp/dbget-bin/www_bget?ko:K02085	P25054	1492	7.15199e-168	Adenomatous polyposis coli protein OS=Homo sapiens GN=APC PE=1 SV=2	PF07527//PF03810//PF04632//PF05924//PF02985//PF00514//PF05972//PF05923	Hairy Orange//Importin-beta N-terminal domain//Fusaric acid resistance protein family//SAMP Motif//HEAT repeat//Armadillo/beta-catenin-like repeat//APC 15 residue motif//APC cysteine-rich region	GO:0016055//GO:0006355//GO:0006886//GO:0006810	Wnt signaling pathway//regulation of transcription, DNA-templated//intracellular protein transport//transport	GO:0008536//GO:0003677//GO:0008013//GO:0005515	Ran GTPase binding//DNA binding//beta-catenin binding//protein binding	GO:0005886//GO:0016342	plasma membrane//catenin complex	KOG2122	Beta-catenin-binding protein APC, contains ARM repeats
Cluster-41210.74918	0	102.992	#NAME?	7.4398e-14	1.7544e-10	3732	242022752	XP_002431802.1	1939	0	C-terminal-binding protein, putative [Pediculus humanus corporis]>gi|212517134|gb|EEB19064.1| C-terminal-binding protein, putative [Pediculus humanus corporis]	815912638	XM_012386289.1	376	0	PREDICTED: Bombus impatiens C-terminal-binding protein (LOC100743504), transcript variant X5, mRNA	K04496	CTBP	C-terminal binding protein	http://www.genome.jp/dbget-bin/www_bget?ko:K04496	O46036	1722	0	C-terminal-binding protein OS=Drosophila melanogaster GN=CtBP PE=1 SV=3	PF03446//PF02826//PF00389	NAD binding domain of 6-phosphogluconate dehydrogenase//D-isomer specific 2-hydroxyacid dehydrogenase, NAD binding domain//D-isomer specific 2-hydroxyacid dehydrogenase, catalytic domain	GO:0006564//GO:0006098//GO:0006544//GO:0006566//GO:0008152//GO:0055114//GO:0019521	L-serine biosynthetic process//pentose-phosphate shunt//glycine metabolic process//threonine metabolic process//metabolic process//oxidation-reduction process//D-gluconate metabolic process	GO:0004616//GO:0051287//GO:0016616//GO:0004617	phosphogluconate dehydrogenase (decarboxylating) activity//NAD binding//oxidoreductase activity, acting on the CH-OH group of donors, NAD or NADP as acceptor//phosphoglycerate dehydrogenase activity	--	--	KOG0067	Transcription factor CtBP
Cluster-41210.39355	0	101.194	#NAME?	8.1195e-14	1.885e-10	6668	646699021	KDR09872.1	2922	0	Phosphatidylinositol 4-kinase beta [Zootermopsis nevadensis]	--	--	--	--	--	K00888	PI4K	phosphatidylinositol 4-kinase	http://www.genome.jp/dbget-bin/www_bget?ko:K00888	Q8BKC8	2002	0	Phosphatidylinositol 4-kinase beta OS=Mus musculus GN=Pi4kb PE=1 SV=2	PF06387//PF00454	D1 dopamine receptor-interacting protein (calcyon)//Phosphatidylinositol 3- and 4-kinase	GO:0048268//GO:0007212	clathrin coat assembly//dopamine receptor signaling pathway	GO:0016773//GO:0032051	phosphotransferase activity, alcohol group as acceptor//clathrin light chain binding	GO:0016021	integral component of membrane	KOG0903	Phosphatidylinositol 4-kinase, involved in intracellular trafficking and secretion
Cluster-41210.130889	315.117	3.59932	6.452	8.3959e-14	1.9272e-10	3398	646699278	KDR09984.1	1899	0	Ribosomal protein S6 kinase beta-1 [Zootermopsis nevadensis]	571517353	XR_408469.1	311	2.01245e-159	PREDICTED: Apis mellifera ribosomal protein S6 kinase beta-1-like (LOC412419), misc_RNA	K04688	RPS6KB	p70 ribosomal S6 kinase	http://www.genome.jp/dbget-bin/www_bget?ko:K04688	P67999	1487	0	Ribosomal protein S6 kinase beta-1 OS=Rattus norvegicus GN=Rps6kb1 PE=1 SV=1	PF06293//PF07714//PF00069//PF00433	Lipopolysaccharide kinase (Kdo/WaaP) family//Protein tyrosine kinase//Protein kinase domain//Protein kinase C terminal domain	GO:0006468//GO:0016310//GO:0009069	protein phosphorylation//phosphorylation//serine family amino acid metabolic process	GO:0016773//GO:0004674//GO:0004672//GO:0005524	phosphotransferase activity, alcohol group as acceptor//protein serine/threonine kinase activity//protein kinase activity//ATP binding	GO:0016020	membrane	KOG0598	Ribosomal protein S6 kinase and related proteins
Cluster-41210.87362	325.276	3.59965	6.4977	1.025e-13	2.3267e-10	2771	193631999	XP_001946261.1	900	1.23205e-110	PREDICTED: PQ-loop repeat-containing protein 1 [Acyrthosiphon pisum]	--	--	--	--	--	--	--	--	--	Q8N2U9	641	1.35819e-74	PQ-loop repeat-containing protein 1 OS=Homo sapiens GN=PQLC1 PE=1 SV=1	PF03083//PF07710//PF00810	Sugar efflux transporter for intercellular exchange//P53 tetramerisation motif//ER lumen protein retaining receptor	GO:0051262//GO:0006621	protein tetramerization//protein retention in ER lumen	GO:0046923	ER retention sequence binding	GO:0005783//GO:0016021	endoplasmic reticulum//integral component of membrane	KOG2913	Predicted membrane protein
Cluster-41210.152868	116.752	0	Inf	1.1506e-13	2.5832e-10	2308	646720187	KDR22015.1	570	1.60006e-64	Osteoclast-stimulating factor 1 [Zootermopsis nevadensis]	--	--	--	--	--	--	--	--	--	Q6TGW5	424	5.72483e-46	Osteoclast-stimulating factor 1 OS=Danio rerio GN=ostf1 PE=2 SV=1	PF13606//PF04189//PF00023	Ankyrin repeat//Gcd10p family//Ankyrin repeat	GO:0030488	tRNA methylation	GO:0005515	protein binding	GO:0031515	tRNA (m1A) methyltransferase complex	KOG0504	FOG: Ankyrin repeat
Cluster-41210.38456	0	96.0226	#NAME?	1.4499e-13	3.2196e-10	2920	--	--	--	--	--	--	--	--	--	--	--	--	--	--	--	--	--	--	PF11744//PF08290	Aluminium activated malate transporter//Hepatitis core protein, putative zinc finger	GO:0009405//GO:0015743	pathogenesis//malate transport	GO:0005198	structural molecule activity	--	--	--	--
Cluster-41210.50106	0	95.0866	#NAME?	1.5193e-13	3.3375e-10	621	--	--	--	--	--	--	--	--	--	--	--	--	--	--	--	--	--	--	--	--	--	--	--	--	--	--	--	--
Cluster-41210.118136	11.7113	812.601	-6.1166	2.0493e-13	4.4069e-10	5655	642922986	XP_008200482.1	5242	0	PREDICTED: E3 ubiquitin-protein ligase TRIP12 isoform X2 [Tribolium castaneum]	836708126	XM_012933257.1	75	5.22954e-28	PREDICTED: Sorex araneus thyroid hormone receptor interactor 12 (TRIP12), transcript variant X3, mRNA	K10590	TRIP12	E3 ubiquitin-protein ligase TRIP12	http://www.genome.jp/dbget-bin/www_bget?ko:K10590	B4F6W9	4442	0	E3 ubiquitin-protein ligase TRIP12 OS=Xenopus tropicalis GN=trip12 PE=2 SV=1	PF00632//PF00514	HECT-domain (ubiquitin-transferase)//Armadillo/beta-catenin-like repeat	GO:0016567	protein ubiquitination	GO:0005515//GO:0004842	protein binding//ubiquitin-protein transferase activity	--	--	KOG0168	Putative ubiquitin fusion degradation protein
Cluster-41210.95339	41.8438	2352.73	-5.8132	2.0398e-13	4.4069e-10	1828	557010271	XP_006005906.1	1045	4.72942e-131	PREDICTED: zinc finger BED domain-containing protein 5-like [Latimeria chalumnae]	--	--	--	--	--	--	--	--	--	A4Z943	965	3.34121e-119	Zinc finger BED domain-containing protein 5 OS=Bos taurus GN=ZBED5 PE=3 SV=1	PF02985//PF01116	HEAT repeat//Fructose-bisphosphate aldolase class-II	GO:0005975	carbohydrate metabolic process	GO:0016832//GO:0005515//GO:0008270	aldehyde-lyase activity//protein binding//zinc ion binding	--	--	--	--
Cluster-41210.104410	69.5091	3957.2	-5.8311	2.1323e-13	4.5346e-10	6823	--	--	--	--	--	--	--	--	--	--	--	--	--	--	--	--	--	--	PF03971	Monomeric isocitrate dehydrogenase	GO:0006099//GO:0055114//GO:0019643//GO:0006749	tricarboxylic acid cycle//oxidation-reduction process//reductive tricarboxylic acid cycle//glutathione metabolic process	GO:0004450	isocitrate dehydrogenase (NADP+) activity	--	--	--	--
Cluster-41210.125708	295.64	3.59932	6.36	2.1531e-13	4.5346e-10	25737	817063454	XP_012253428.1	19559	0	PREDICTED: microtubule-actin cross-linking factor 1 isoform X25 [Athalia rosae]	665819027	XM_008560149.1	165	2.22702e-77	PREDICTED: Microplitis demolitor microtubule-actin cross-linking factor 1-like (LOC103578906), mRNA	--	--	--	--	Q03001	4924	0	Dystonin OS=Homo sapiens GN=DST PE=1 SV=4	PF03331//PF13405//PF13833//PF00307//PF00435//PF13202//PF02187//PF13499//PF14525//PF00036//PF15957//PF00681	UDP-3-O-acyl N-acetylglycosamine deacetylase//EF-hand domain//EF-hand domain pair//Calponin homology (CH) domain//Spectrin repeat//EF hand//Growth-Arrest-Specific Protein 2 Domain//EF-hand domain pair//AraC-binding-like domain//EF hand//Commissureless//Plectin repeat	GO:0007411//GO:0007050//GO:0006355//GO:0006807//GO:0009245	axon guidance//cell cycle arrest//regulation of transcription, DNA-templated//nitrogen compound metabolic process//lipid A biosynthetic process	GO:0008759//GO:0005515//GO:0005509	UDP-3-O-[3-hydroxymyristoyl] N-acetylglucosamine deacetylase activity//protein binding//calcium ion binding	GO:0005856	cytoskeleton	KOG0516	Dystonin, GAS (Growth-arrest-specific protein), and related proteins
Cluster-41210.14340	107.837	0	Inf	2.2399e-13	4.6694e-10	2396	--	--	--	--	--	--	--	--	--	--	--	--	--	--	--	--	--	--	--	--	--	--	--	--	--	--	--	--
Cluster-41210.107269	107.252	0	Inf	2.3074e-13	4.7293e-10	3363	780053779	XP_011669517.1	367	1.67896e-93	PREDICTED: uncharacterized protein LOC100890715 isoform X4 [Strongylocentrotus purpuratus]	--	--	--	--	--	--	--	--	--	--	--	--	--	PF15202	Adipogenin	GO:0045444	fat cell differentiation	--	--	--	--	--	--
Cluster-41210.153382	105.956	0	Inf	2.3149e-13	4.7293e-10	1557	662200947	XP_008473707.1	1335	1.67616e-174	PREDICTED: putative inorganic phosphate cotransporter [Diaphorina citri]	--	--	--	--	--	K12301	SLC17A5	MFS transporter, ACS family, solute carrier family 17 (sodium-dependent inorganic phosphate cotransporter), member 5	http://www.genome.jp/dbget-bin/www_bget?ko:K12301	O61369	856	1.12352e-106	Putative inorganic phosphate cotransporter OS=Drosophila ananassae GN=Picot PE=3 SV=1	PF07690//PF00083//PF06455	Major Facilitator Superfamily//Sugar (and other) transporter//NADH dehydrogenase subunit 5 C-terminus	GO:0006814//GO:0042773//GO:0055114//GO:0006120//GO:0006744//GO:0015992//GO:0055085	sodium ion transport//ATP synthesis coupled electron transport//oxidation-reduction process//mitochondrial electron transport, NADH to ubiquinone//ubiquinone biosynthetic process//proton transport//transmembrane transport	GO:0008137//GO:0022857	NADH dehydrogenase (ubiquinone) activity//transmembrane transporter activity	GO:0016021	integral component of membrane	KOG2532	Permease of the major facilitator superfamily
Cluster-41210.149053	105.791	0	Inf	2.3721e-13	4.7511e-10	2998	646704063	KDR12418.1	260	3.44054e-20	Low affinity cationic amino acid transporter 2 [Zootermopsis nevadensis]	--	--	--	--	--	--	--	--	--	--	--	--	--	PF05782	Extracellular matrix protein 1 (ECM1)	--	--	--	--	GO:0005576	extracellular region	KOG1286	Amino acid transporters
Cluster-41210.79754	0	755.442	#NAME?	2.3505e-13	4.7511e-10	4684	646702418	KDR11630.1	2542	0	E3 ubiquitin-protein ligase hyd [Zootermopsis nevadensis]	170051591	XM_001861799.1	65	1.56689e-22	Culex quinquefasciatus ubiquitin-protein ligase, mRNA	K10593	EDD1, UBR5	E3 ubiquitin-protein ligase EDD1	http://www.genome.jp/dbget-bin/www_bget?ko:K10593	P51592	1780	0	E3 ubiquitin-protein ligase hyd OS=Drosophila melanogaster GN=hyd PE=1 SV=3	PF00632//PF00658	HECT-domain (ubiquitin-transferase)//Poly-adenylate binding protein, unique domain	GO:0016567	protein ubiquitination	GO:0004842//GO:0003723	ubiquitin-protein transferase activity//RNA binding	--	--	KOG0939	E3 ubiquitin-protein ligase/Putative upstream regulatory element binding protein
Cluster-41210.126905	1.49498	209.626	-7.1315	2.4456e-13	4.8507e-10	3020	--	--	--	--	--	--	--	--	--	--	--	--	--	--	--	--	--	--	--	--	--	--	--	--	--	--	--	--
Cluster-41210.134781	140.494	0.359965	8.6084	2.6372e-13	5.1804e-10	2364	646723657	KDR24187.1	1399	0	Endoplasmic reticulum lectin 1 [Zootermopsis nevadensis]	--	--	--	--	--	K14008	ERLEC1, XTP3B	endoplasmic reticulum lectin 1	http://www.genome.jp/dbget-bin/www_bget?ko:K14008	Q8VEH8	767	1.11532e-90	Endoplasmic reticulum lectin 1 OS=Mus musculus GN=Erlec1 PE=2 SV=1	--	--	--	--	--	--	--	--	KOG3394	Protein OS-9
Cluster-41210.117084	0.293789	110.203	-8.5512	2.8083e-13	5.464e-10	3694	641647371	XP_008190219.1	1051	5.12292e-126	PREDICTED: zinc finger BED domain-containing protein 1-like [Acyrthosiphon pisum]	--	--	--	--	--	--	--	--	--	Q80WQ9	367	6.17769e-34	Zinc finger BED domain-containing protein 4 OS=Mus musculus GN=Zbed4 PE=2 SV=1	PF05699//PF02900//PF02892//PF14372	hAT family C-terminal dimerisation region//Catalytic LigB subunit of aromatic ring-opening dioxygenase//BED zinc finger//Domain of unknown function (DUF4413)	GO:0006725	cellular aromatic compound metabolic process	GO:0046983//GO:0016491//GO:0003677//GO:0008198	protein dimerization activity//oxidoreductase activity//DNA binding//ferrous iron binding	--	--	KOG1121	Tam3-transposase (Ac family)
Cluster-41210.126007	539.09	9.0405	5.898	3.3775e-13	6.5094e-10	4873	--	--	--	--	--	--	--	--	--	--	--	--	--	--	--	--	--	--	PF04923//PF02364	Ninjurin//1,3-beta-glucan synthase component	GO:0007155//GO:0006075//GO:0005985//GO:0005982//GO:0042246	cell adhesion//(1->3)-beta-D-glucan biosynthetic process//sucrose metabolic process//starch metabolic process//tissue regeneration	GO:0003843	1,3-beta-D-glucan synthase activity	GO:0016021//GO:0000148//GO:0016020	integral component of membrane//1,3-beta-D-glucan synthase complex//membrane	--	--
Cluster-41210.157565	100.878	0	Inf	3.9269e-13	7.4975e-10	1548	817068174	XP_012256013.1	1151	8.56822e-149	PREDICTED: scavenger receptor class B member 1-like [Athalia rosae]	--	--	--	--	--	--	--	--	--	Q8SQC1	526	3.47503e-58	Scavenger receptor class B member 1 OS=Sus scrofa GN=SCARB1 PE=2 SV=1	PF01130	CD36 family	GO:0007155	cell adhesion	--	--	GO:0016020	membrane	KOG3776	Plasma membrane glycoprotein CD36 and related membrane receptors
Cluster-41210.133045	104.062	0	Inf	4.119e-13	7.7242e-10	3546	646689327	KDR06549.1	1332	1.70194e-165	ATP-dependent RNA helicase DDX51 [Zootermopsis nevadensis]	--	--	--	--	--	K14807	DDX51, DBP6	ATP-dependent RNA helicase DDX51/DBP6	http://www.genome.jp/dbget-bin/www_bget?ko:K14807	P26802	985	2.21916e-116	Probable ATP-dependent RNA helicase Dbp73D OS=Drosophila melanogaster GN=Dbp73D PE=2 SV=3	PF00270//PF04851	DEAD/DEAH box helicase//Type III restriction enzyme, res subunit	--	--	GO:0005524//GO:0003676//GO:0016787//GO:0003677	ATP binding//nucleic acid binding//hydrolase activity//DNA binding	--	--	KOG0350	DEAD-box ATP-dependent RNA helicase
Cluster-41210.133078	0	88.7894	#NAME?	4.1212e-13	7.7242e-10	3294	471406542	XP_004384958.1	540	6.06519e-87	PREDICTED: tigger transposable element-derived protein 6 [Trichechus manatus latirostris]	--	--	--	--	--	--	--	--	--	Q17RP2	535	4.11159e-85	Tigger transposable element-derived protein 6 OS=Homo sapiens GN=TIGD6 PE=2 SV=2	PF04218//PF05225//PF01381//PF12844//PF13443//PF02229//PF03184//PF09048	CENP-B N-terminal DNA-binding domain//helix-turn-helix, Psq domain//Helix-turn-helix//Helix-turn-helix domain//Cro/C1-type HTH DNA-binding domain//Transcriptional Coactivator p15 (PC4)//DDE superfamily endonuclease//Cro	GO:0006355	regulation of transcription, DNA-templated	GO:0003713//GO:0043565//GO:0003677//GO:0003676	transcription coactivator activity//sequence-specific DNA binding//DNA binding//nucleic acid binding	GO:0005667	transcription factor complex	KOG3105	DNA-binding centromere protein B (CENP-B)
Cluster-41210.129921	126.712	0	Inf	4.6953e-13	8.7201e-10	2272	--	--	--	--	--	--	--	--	--	--	--	--	--	--	--	--	--	--	--	--	--	--	--	--	--	--	--	--
Cluster-41210.57925	178.259	1.5997	6.8	5.3684e-13	9.8805e-10	2835	646716244	KDR19573.1	3099	0	C-1-tetrahydrofolate synthase, cytoplasmic [Zootermopsis nevadensis]	242004037	XM_002422903.1	137	8.91656e-63	Pediculus humanus corporis formate-tetrahydrofolate ligase, putative, mRNA	K00288	MTHFD	methylenetetrahydrofolate dehydrogenase (NADP+) / methenyltetrahydrofolate cyclohydrolase / formyltetrahydrofolate synthetase	http://www.genome.jp/dbget-bin/www_bget?ko:K00288	O96553	2862	0	C-1-tetrahydrofolate synthase, cytoplasmic OS=Drosophila melanogaster GN=pug PE=1 SV=4	PF02882//PF12131//PF01268//PF00763	Tetrahydrofolate dehydrogenase/cyclohydrolase, NAD(P)-binding domain//Protein of unknown function (DUF3586)//Formate--tetrahydrofolate ligase//Tetrahydrofolate dehydrogenase/cyclohydrolase, catalytic domain	GO:0006508//GO:0046487//GO:0055114//GO:0009396	proteolysis//glyoxylate metabolic process//oxidation-reduction process//folic acid-containing compound biosynthetic process	GO:0004197//GO:0004329//GO:0005524//GO:0003824//GO:0004488	cysteine-type endopeptidase activity//formate-tetrahydrofolate ligase activity//ATP binding//catalytic activity//methylenetetrahydrofolate dehydrogenase (NADP+) activity	--	--	KOG4230	C1-tetrahydrofolate synthase
Cluster-41210.102822	102.663	0	Inf	5.4679e-13	9.9736e-10	2670	242025608	XP_002433216.1	302	6.10222e-28	mitochondrial 50S ribosomal protein L53, putative [Pediculus humanus corporis]>gi|212518757|gb|EEB20478.1| mitochondrial 50S ribosomal protein L53, putative [Pediculus humanus corporis]	--	--	--	--	--	K17434	MRPL53	large subunit ribosomal protein L53	http://www.genome.jp/dbget-bin/www_bget?ko:K17434	--	--	--	--	--	--	--	--	--	--	--	--	--	--
Cluster-41210.3908	0	153.181	#NAME?	6.8435e-13	1.2372e-09	1033	--	--	--	--	--	--	--	--	--	--	--	--	--	--	--	--	--	--	--	--	--	--	--	--	--	--	--	--
Cluster-41210.46529	0.640707	709.07	-10.112	7.1397e-13	1.2795e-09	1103	--	--	--	--	--	--	--	--	--	--	--	--	--	--	--	--	--	--	--	--	--	--	--	--	--	--	--	--
Cluster-41210.30738	0	83.4312	#NAME?	7.2496e-13	1.2879e-09	1217	642936479	XP_008198454.1	847	6.57067e-106	PREDICTED: beta-1,3-glucosyltransferase isoform X1 [Tribolium castaneum]	--	--	--	--	--	K13675	B3GALTL	UDP-glucose:O-linked fucose beta-1,3-glucosyltransferase	http://www.genome.jp/dbget-bin/www_bget?ko:K13675	Q6Y288	734	5.3166e-90	Beta-1,3-glucosyltransferase OS=Homo sapiens GN=B3GALTL PE=1 SV=2	PF01762//PF02434	Galactosyltransferase//Fringe-like	GO:0006486	protein glycosylation	GO:0008378//GO:0016757	galactosyltransferase activity//transferase activity, transferring glycosyl groups	GO:0016020	membrane	KOG2246	Galactosyltransferases
Cluster-41210.90515	0	241.564	#NAME?	9.6347e-13	1.6968e-09	5305	662208437	XP_008477770.1	1585	0	PREDICTED: LOW QUALITY PROTEIN: probable cation-transporting ATPase 13A3 [Diaphorina citri]	641664924	XM_008184964.1	64	6.3885e-22	PREDICTED: Acyrthosiphon pisum probable cation-transporting ATPase 13A3 (LOC100169439), transcript variant X2, mRNA	K14951	ATP13A3_4_5	cation-transporting ATPase 13A3/4/5	http://www.genome.jp/dbget-bin/www_bget?ko:K14951	Q9H7F0	879	1.05751e-95	Probable cation-transporting ATPase 13A3 OS=Homo sapiens GN=ATP13A3 PE=1 SV=4	--	--	--	--	--	--	--	--	KOG0208	Cation transport ATPase
Cluster-41210.143179	0	81.3058	#NAME?	1.1022e-12	1.9246e-09	2964	294566523	ADF18552.1	116	3.84493e-16	endonuclease-reverse transcriptase [Bombyx mori]	--	--	--	--	--	--	--	--	--	--	--	--	--	--	--	--	--	--	--	--	--	--	--
Cluster-41210.62228	96.4008	0	Inf	1.2125e-12	2.0992e-09	1047	--	--	--	--	--	--	--	--	--	--	--	--	--	--	--	--	--	--	PF00443	Ubiquitin carboxyl-terminal hydrolase	GO:0016579	protein deubiquitination	GO:0036459	ubiquitinyl hydrolase activity	--	--	--	--
Cluster-41210.96550	74.3248	3268.61	-5.4587	1.3991e-12	2.4018e-09	5492	195450811	XP_002072643.1	335	7.6314e-33	GK13714 [Drosophila willistoni]>gi|194168728|gb|EDW83629.1| GK13714 [Drosophila willistoni]	--	--	--	--	--	--	--	--	--	--	--	--	--	--	--	GO:0006816	calcium ion transport	GO:0005388	calcium-transporting ATPase activity	GO:0016529	sarcoplasmic reticulum	--	--
Cluster-41210.153696	165.406	1.43986	6.8439	1.447e-12	2.4634e-09	3488	646715029	KDR18785.1	1977	0	TAPT1-like protein [Zootermopsis nevadensis]	--	--	--	--	--	--	--	--	--	Q9VED0	1455	0	Protein TAPT1 homolog OS=Drosophila melanogaster GN=CG7218 PE=2 SV=2	--	--	--	--	--	--	--	--	KOG2490	Predicted membrane protein
Cluster-41210.62361	91.9538	0	Inf	1.5335e-12	2.5715e-09	1677	455659207	AGG35950.1	852	1.09968e-106	carbonic anhydrase 2-like protein, partial [Macrosiphum euphorbiae]	--	--	--	--	--	K01672	E4.2.1.1	carbonic anhydrase	http://www.genome.jp/dbget-bin/www_bget?ko:K01672	P00921	412	2.0828e-44	Carbonic anhydrase 2 OS=Bos taurus GN=CA2 PE=1 SV=3	--	--	--	--	--	--	--	--	KOG0382	Carbonic anhydrase
Cluster-41210.82804	94.5768	0	Inf	1.5357e-12	2.5715e-09	1343	571501402	XP_006562822.1	432	9.50715e-46	PREDICTED: dipeptidase 1 isoform X2 [Apis mellifera]>gi|571501405|ref|XP_006562823.1| PREDICTED: dipeptidase 1 isoform X3 [Apis mellifera]>gi|571501409|ref|XP_006562824.1| PREDICTED: dipeptidase 1 isoform X4 [Apis mellifera]	--	--	--	--	--	K01273	DPEP	membrane dipeptidase	http://www.genome.jp/dbget-bin/www_bget?ko:K01273	P31429	321	2.26541e-31	Dipeptidase 1 OS=Oryctolagus cuniculus GN=DPEP1 PE=1 SV=1	PF01244	Membrane dipeptidase (Peptidase family M19)	GO:0006508	proteolysis	GO:0016805	dipeptidase activity	--	--	KOG4127	Renal dipeptidase
Cluster-41210.72918	23.7886	850.469	-5.1599	1.8155e-12	3.0154e-09	6164	817052091	XP_012254440.1	2678	0	PREDICTED: leucine-zipper-like transcriptional regulator 1 [Athalia rosae]>gi|817052093|ref|XP_012254448.1| PREDICTED: leucine-zipper-like transcriptional regulator 1 [Athalia rosae]	752878934	XM_011258674.1	93	5.62313e-38	PREDICTED: Camponotus floridanus leucine-zipper-like transcriptional regulator 1 (LOC105251702), mRNA	--	--	--	--	Q9CQ33	1978	0	Leucine-zipper-like transcriptional regulator 1 OS=Mus musculus GN=Lztr1 PE=2 SV=2	PF07646//PF11910//PF00651//PF12937//PF01344//PF03089//PF00845	Kelch motif//Cyanobacterial and plant NDH-1 subunit O//BTB/POZ domain//F-box-like//Kelch motif//Recombination activating protein 2//Geminivirus BL1 movement protein	GO:0006118//GO:0046740//GO:0055114//GO:0006310	obsolete electron transport//transport of virus in host, cell to cell//oxidation-reduction process//DNA recombination	GO:0003677//GO:0016655//GO:0005515	DNA binding//oxidoreductase activity, acting on NAD(P)H, quinone or similar compound as acceptor//protein binding	GO:0005886//GO:0005634//GO:0033644	plasma membrane//nucleus//host cell membrane	KOG4693	Uncharacterized conserved protein, contains kelch repeat
Cluster-41210.119728	89.8372	0	Inf	1.8424e-12	3.0353e-09	2398	646724058	KDR24448.1	941	6.47285e-112	Splicing factor, arginine/serine-rich 16 [Zootermopsis nevadensis]	--	--	--	--	--	K13168	SFRS16	splicing factor, arginine/serine-rich 16	http://www.genome.jp/dbget-bin/www_bget?ko:K13168	A0JNI5	673	3.34326e-75	CLK4-associating serine/arginine rich protein OS=Bos taurus GN=CLASRP PE=2 SV=1	--	--	--	--	--	--	--	--	KOG2548	SWAP mRNA splicing regulator
Cluster-41210.77697	0	215.859	#NAME?	1.8844e-12	3.0798e-09	3031	242021051	XP_002430960.1	1949	0	conserved hypothetical protein [Pediculus humanus corporis]>gi|212516180|gb|EEB18222.1| conserved hypothetical protein [Pediculus humanus corporis]	704564367	XM_010185159.1	44	4.76438e-11	PREDICTED: Mesitornis unicolor aryl hydrocarbon receptor nuclear translocator (LOC104534856), partial mRNA	K09097	ARNT	aryl hydrocarbon receptor nuclear translocator	http://www.genome.jp/dbget-bin/www_bget?ko:K09097	O15945	1501	0	Aryl hydrocarbon receptor nuclear translocator homolog OS=Drosophila melanogaster GN=tgo PE=1 SV=3	PF08447//PF00989//PF01213	PAS fold//PAS fold//Adenylate cyclase associated (CAP) N terminal	GO:0007010//GO:0006355//GO:0007165	cytoskeleton organization//regulation of transcription, DNA-templated//signal transduction	GO:0003779//GO:0004871//GO:0005515//GO:0003700//GO:0046983//GO:0003677	actin binding//signal transducer activity//protein binding//transcription factor activity, sequence-specific DNA binding//protein dimerization activity//DNA binding	GO:0005667//GO:0005737	transcription factor complex//cytoplasm	KOG3561	Aryl-hydrocarbon receptor nuclear translocator
Cluster-41210.76110	0	76.8406	#NAME?	2.0268e-12	3.2862e-09	2009	506968273	AGM32480.1	625	1.03651e-73	signal peptidase complex subunit 3 [Coptotermes formosanus]	389609274	AK401627.1	123	3.81272e-55	Papilio xuthus mRNA for spase 22/23-subunit, complete cds, sequence id: Px-0996	K12948	SPCS3, SPC3	signal peptidase complex subunit 3	http://www.genome.jp/dbget-bin/www_bget?ko:K12948	Q9VCA9	572	1.88456e-67	Signal peptidase complex subunit 3 OS=Drosophila melanogaster GN=Spase22-23 PE=2 SV=1	PF04573	Signal peptidase subunit	GO:0006465	signal peptide processing	GO:0008233	peptidase activity	GO:0005787//GO:0016021	signal peptidase complex//integral component of membrane	KOG3372	Signal peptidase complex subunit
Cluster-41210.8763	188.375	2.15979	6.4466	2.1741e-12	3.4973e-09	4933	--	--	--	--	--	--	--	--	--	--	--	--	--	--	--	--	--	--	--	--	--	--	--	--	--	--	--	--
Cluster-41210.33395	0	75.2716	#NAME?	2.4129e-12	3.8511e-09	4276	646708841	KDR14988.1	2212	0	Autophagy-related protein 9A [Zootermopsis nevadensis]	736294531	XM_010792575.1	41	3.13809e-09	PREDICTED: Notothenia coriiceps autophagy related 9B (atg9b), mRNA	K17907	ATG9	autophagy-related protein 9	http://www.genome.jp/dbget-bin/www_bget?ko:K17907	--	--	--	--	PF06516	Purine nucleoside permease (NUP)	GO:0055085	transmembrane transport	--	--	--	--	KOG2173	Integral membrane protein
Cluster-41210.97809	0	485.248	#NAME?	3.0984e-12	4.9068e-09	4067	549130042	BAO00969.1	336	5.94645e-32	orcokinin [Nilaparvata lugens]	--	--	--	--	--	--	--	--	--	B6DT16	216	1.10588e-18	Orcokinin peptides OS=Rhodnius prolixus PE=1 SV=1	--	--	--	--	--	--	--	--	--	--
Cluster-41210.103046	1462.65	41.1922	5.1501	3.8122e-12	5.9455e-09	1024	571562580	XP_006570400.1	152	1.10604e-08	PREDICTED: uncharacterized protein LOC408320 isoform X3 [Apis mellifera]	--	--	--	--	--	--	--	--	--	--	--	--	--	--	--	--	--	--	--	--	--	--	--
Cluster-41210.155970	86.1855	0	Inf	3.8311e-12	5.9455e-09	6385	646721877	KDR23060.1	5627	0	Brefeldin A-inhibited guanine nucleotide-exchange protein 3, partial [Zootermopsis nevadensis]	--	--	--	--	--	K17572	ARFGEF3, KEPI	brefeldin A-inhibited guanine nucleotide-exchange protein 3	http://www.genome.jp/dbget-bin/www_bget?ko:K17572	Q5TH69	1642	0	Brefeldin A-inhibited guanine nucleotide-exchange protein 3 OS=Homo sapiens GN=ARFGEF3 PE=1 SV=3	PF08264//PF01369	Anticodon-binding domain of tRNA//Sec7 domain	GO:0043087//GO:0032012//GO:0006418	regulation of GTPase activity//regulation of ARF protein signal transduction//tRNA aminoacylation for protein translation	GO:0005086//GO:0000166	ARF guanyl-nucleotide exchange factor activity//nucleotide binding	--	--	KOG0929	Guanine nucleotide exchange factor
Cluster-41210.26162	100.202	0	Inf	3.8416e-12	5.9455e-09	4826	646723532	KDR24106.1	973	9.1303e-106	hypothetical protein L798_03761 [Zootermopsis nevadensis]	--	--	--	--	--	--	--	--	--	--	--	--	--	--	--	--	--	--	--	--	--	--	--
Cluster-41210.50904	82.8825	0	Inf	4.555e-12	6.9966e-09	3330	471406542	XP_004384958.1	540	6.14113e-87	PREDICTED: tigger transposable element-derived protein 6 [Trichechus manatus latirostris]	--	--	--	--	--	--	--	--	--	Q17RP2	535	4.16199e-85	Tigger transposable element-derived protein 6 OS=Homo sapiens GN=TIGD6 PE=2 SV=2	PF09048//PF03184//PF02229//PF13443//PF05225//PF04218//PF01381//PF12844	Cro//DDE superfamily endonuclease//Transcriptional Coactivator p15 (PC4)//Cro/C1-type HTH DNA-binding domain//helix-turn-helix, Psq domain//CENP-B N-terminal DNA-binding domain//Helix-turn-helix//Helix-turn-helix domain	GO:0006355	regulation of transcription, DNA-templated	GO:0003713//GO:0043565//GO:0003677//GO:0003676	transcription coactivator activity//sequence-specific DNA binding//DNA binding//nucleic acid binding	GO:0005667	transcription factor complex	KOG3105	DNA-binding centromere protein B (CENP-B)
Cluster-41210.142852	131.757	1.09024	6.9171	4.9264e-12	7.5106e-09	2013	861628967	KMQ89607.1	535	5.06467e-112	copia ltr rider [Lasius niger]	--	--	--	--	--	--	--	--	--	P04146	328	1.15504e-55	Copia protein OS=Drosophila melanogaster GN=GIP PE=1 SV=3	--	--	--	--	--	--	--	--	--	--
Cluster-41210.100900	228.234	3.59965	5.9865	5.1803e-12	7.8393e-09	9328	646710809	KDR16227.1	9721	0	Spectrin beta chain [Zootermopsis nevadensis]	665791276	XM_008544966.1	1329	0	PREDICTED: Microplitis demolitor spectrin beta chain (LOC103568212), mRNA	K06115	SPTB	spectrin beta	http://www.genome.jp/dbget-bin/www_bget?ko:K06115	Q00963	8533	0	Spectrin beta chain OS=Drosophila melanogaster GN=beta-Spec PE=1 SV=2	PF01821//PF00435//PF00307//PF06253//PF08704	Anaphylotoxin-like domain//Spectrin repeat//Calponin homology (CH) domain//Trimethylamine methyltransferase (MTTB)//tRNA methyltransferase complex GCD14 subunit	GO:0030488//GO:0009451//GO:0008033//GO:0015948	tRNA methylation//RNA modification//tRNA processing//methanogenesis	GO:0016429//GO:0008168//GO:0005515	tRNA (adenine-N1-)-methyltransferase activity//methyltransferase activity//protein binding	GO:0005576//GO:0031515	extracellular region//tRNA (m1A) methyltransferase complex	KOG0040	Ca2+-binding actin-bundling protein (spectrin), alpha chain (EF-Hand protein superfamily)
Cluster-41210.160417	227.494	3.77673	5.9125	5.6808e-12	8.4711e-09	3253	--	--	--	--	--	--	--	--	--	--	--	--	--	--	--	--	--	--	--	--	--	--	--	--	--	--	--	--
Cluster-41210.97984	3.84424	274.666	-6.1588	5.6647e-12	8.4711e-09	4028	646715907	KDR19360.1	1086	2.23455e-127	KLRAQ motif-containing protein 1 [Zootermopsis nevadensis]	--	--	--	--	--	K17562	PPP1R21, CCDC128, KLRAQ1	protein phosphatase 1 regulatory subunit 21	http://www.genome.jp/dbget-bin/www_bget?ko:K17562	Q3TDD9	588	1.46258e-61	Protein phosphatase 1 regulatory subunit 21 OS=Mus musculus GN=Ppp1r21 PE=2 SV=2	PF08653	DASH complex subunit Dam1	GO:0008608	attachment of spindle microtubules to kinetochore	--	--	GO:0072686//GO:0042729	mitotic spindle//DASH complex	--	--
Cluster-41210.131688	0	69.879	#NAME?	5.8764e-12	8.6993e-09	6263	--	--	--	--	--	--	--	--	--	--	--	--	--	--	--	--	--	--	PF00646//PF01080	F-box domain//Presenilin	--	--	GO:0004190//GO:0005515	aspartic-type endopeptidase activity//protein binding	GO:0016021	integral component of membrane	--	--
Cluster-41210.53946	0	323.385	#NAME?	6.1345e-12	9.0161e-09	2758	--	--	--	--	--	--	--	--	--	--	--	--	--	--	--	--	--	--	--	--	--	--	--	--	--	--	--	--
Cluster-41210.123044	77.6697	0	Inf	8.1465e-12	1.1888e-08	4256	646694600	KDR08048.1	480	1.48871e-47	Pancreatic lipase-related protein 2 [Zootermopsis nevadensis]	--	--	--	--	--	K14074	PNLIPRP1, PLRP1	pancreatic lipase-related protein 1	http://www.genome.jp/dbget-bin/www_bget?ko:K14074	P54315	283	7.8356e-25	Inactive pancreatic lipase-related protein 1 OS=Homo sapiens GN=PNLIPRP1 PE=1 SV=1	PF02509//PF11815	Rotavirus non-structural protein 35//Domain of unknown function (DUF3336)	GO:0016042//GO:0006629//GO:0019079//GO:0046486	lipid catabolic process//lipid metabolic process//viral genome replication//glycerolipid metabolic process	GO:0004806//GO:0003723	triglyceride lipase activity//RNA binding	--	--	--	--
Cluster-41210.110929	79.4505	0	Inf	1.0057e-11	1.4572e-08	399	--	--	--	--	--	--	--	--	--	--	--	--	--	--	--	--	--	--	--	--	--	--	--	--	--	--	--	--
Cluster-41210.134982	0	76.1771	#NAME?	1.0247e-11	1.4742e-08	1575	--	--	--	--	--	--	--	--	--	--	--	--	--	--	--	--	--	--	--	--	--	--	--	--	--	--	--	--
Cluster-41210.160287	109.75	0.799848	7.1003	1.0465e-11	1.4951e-08	1019	646700887	KDR10840.1	531	9.39187e-60	Putative inorganic phosphate cotransporter [Zootermopsis nevadensis]	--	--	--	--	--	K12301	SLC17A5	MFS transporter, ACS family, solute carrier family 17 (sodium-dependent inorganic phosphate cotransporter), member 5	http://www.genome.jp/dbget-bin/www_bget?ko:K12301	--	--	--	--	PF07690//PF08361//PF12537	Major Facilitator Superfamily//MAATS-type transcriptional repressor, C-terminal region//The Golgi pH Regulator (GPHR) Family N-terminal	GO:0055085	transmembrane transport	GO:0003677	DNA binding	GO:0016021//GO:0016020	integral component of membrane//membrane	KOG2532	Permease of the major facilitator superfamily
Cluster-41210.118661	0.640707	104.013	-7.3429	1.2047e-11	1.7092e-08	3407	--	--	--	--	--	--	--	--	--	--	--	--	--	--	--	--	--	--	PF16358//PF03845//PF05493	RcsF lipoprotein//Spore germination protein//ATP synthase subunit H	GO:0009847//GO:0035556//GO:0015991//GO:0015992	spore germination//intracellular signal transduction//ATP hydrolysis coupled proton transport//proton transport	GO:0015078	hydrogen ion transmembrane transporter activity	GO:0009279//GO:0016021//GO:0033179	cell outer membrane//integral component of membrane//proton-transporting V-type ATPase, V0 domain	--	--
Cluster-41210.63616	201.245	3.59932	5.8051	1.2197e-11	1.7185e-08	2507	242009661	XP_002425601.1	839	7.32591e-96	Bromodomain-containing protein, putative [Pediculus humanus corporis]>gi|212509494|gb|EEB12863.1| Bromodomain-containing protein, putative [Pediculus humanus corporis]	815790369	XM_012360325.1	104	1.74172e-44	PREDICTED: Linepithema humile homeotic protein female sterile-like (LOC105668126), transcript variant X15, mRNA	K08871	BRD2	bromodomain-containing protein 2	http://www.genome.jp/dbget-bin/www_bget?ko:K08871	--	--	--	--	PF00439	Bromodomain	--	--	GO:0005515//GO:0016740	protein binding//transferase activity	--	--	KOG1474	Transcription initiation factor TFIID, subunit BDF1 and related bromodomain proteins
Cluster-41210.90358	0	65.1239	#NAME?	1.4274e-11	1.9973e-08	4779	646722349	KDR23362.1	166	1.23711e-09	hypothetical protein L798_05323 [Zootermopsis nevadensis]	--	--	--	--	--	--	--	--	--	--	--	--	--	--	--	--	--	--	--	--	--	--	--
Cluster-41210.142214	73.37	0	Inf	1.5583e-11	2.1657e-08	1845	817221487	XP_012286232.1	1603	0	PREDICTED: xylulose kinase isoform X2 [Orussus abietinus]	--	--	--	--	--	K00854	xylB, XYLB	xylulokinase	http://www.genome.jp/dbget-bin/www_bget?ko:K00854	Q3SYZ6	1353	8.89604e-180	Xylulose kinase OS=Bos taurus GN=XYLB PE=2 SV=1	PF00370//PF09458//PF02782	FGGY family of carbohydrate kinases, N-terminal domain//H-type lectin domain//FGGY family of carbohydrate kinases, C-terminal domain	GO:0005975//GO:0007155	carbohydrate metabolic process//cell adhesion	GO:0030246//GO:0016773	carbohydrate binding//phosphotransferase activity, alcohol group as acceptor	--	--	KOG2531	Sugar (pentulose and hexulose) kinases
Cluster-41210.50302	74.8302	0	Inf	1.6593e-11	2.2904e-08	957	--	--	--	--	--	--	--	--	--	--	--	--	--	--	--	--	--	--	--	--	--	--	--	--	--	--	--	--
Cluster-41210.35892	75.4758	0	Inf	1.7314e-11	2.3739e-08	5014	662183018	XP_008487881.1	388	1.67971e-36	PREDICTED: serine/arginine repetitive matrix protein 1-like [Diaphorina citri]	766940288	XM_011504434.1	54	2.18623e-16	PREDICTED: Ceratosolen solmsi marchali serine/arginine repetitive matrix protein 1 (LOC105366108), transcript variant X5, mRNA	--	--	--	--	--	--	--	--	--	--	--	--	--	--	--	--	--	--
Cluster-41210.83988	3.52547	192.375	-5.77	1.8222e-11	2.4817e-08	2702	--	--	--	--	--	--	--	--	--	--	--	--	--	--	--	--	--	--	PF08225//PF02916	Pseudin antimicrobial peptide//DNA polymerase processivity factor	GO:0006260//GO:0006952	DNA replication//defense response	--	--	--	--	--	--
Cluster-41210.98388	74.447	0	Inf	1.9511e-11	2.6397e-08	11600	501292852	BAN20527.1	1872	0	NADP-specific isocitrate dehydrogenase [Riptortus pedestris]	307644390	GU830155.1	124	6.20567e-55	Pseudanapaea transvestita voucher MM07508 isocitrate dehydrogenase (IDH) gene, partial cds	K00031	IDH1, IDH2, icd	isocitrate dehydrogenase	http://www.genome.jp/dbget-bin/www_bget?ko:K00031	Q4R502	1594	0	Isocitrate dehydrogenase [NADP], mitochondrial OS=Macaca fascicularis GN=IDH2 PE=2 SV=1	PF01047//PF00180//PF00341//PF05699	MarR family//Isocitrate/isopropylmalate dehydrogenase//PDGF/VEGF domain//hAT family C-terminal dimerisation region	GO:0007165//GO:0055114//GO:0040007//GO:0006355//GO:0008283	signal transduction//oxidation-reduction process//growth//regulation of transcription, DNA-templated//cell proliferation	GO:0016616//GO:0046983//GO:0003700//GO:0008083	oxidoreductase activity, acting on the CH-OH group of donors, NAD or NADP as acceptor//protein dimerization activity//transcription factor activity, sequence-specific DNA binding//growth factor activity	GO:0016020//GO:0005667	membrane//transcription factor complex	KOG1526	NADP-dependent isocitrate dehydrogenase
Cluster-41210.85582	190.627	3.25003	5.8742	1.9849e-11	2.6677e-08	1131	646696194	KDR08641.1	888	1.318e-109	Heat shock 70 kDa protein cognate 5 [Zootermopsis nevadensis]	769845357	XM_011635638.1	168	2.04583e-80	PREDICTED: Pogonomyrmex barbatus heat shock 70 kDa protein cognate 5 (LOC105425082), mRNA	K04043	dnaK	molecular chaperone DnaK	http://www.genome.jp/dbget-bin/www_bget?ko:K04043	P29845	760	3.44078e-92	Heat shock 70 kDa protein cognate 5 OS=Drosophila melanogaster GN=Hsc70-5 PE=1 SV=2	--	--	--	--	--	--	--	--	KOG0102	Molecular chaperones mortalin/PBP74/GRP75, HSP70 superfamily
Cluster-41210.137382	73.9498	0	Inf	2.0234e-11	2.7017e-08	3491	557018159	XP_006009466.1	1202	5.05907e-170	PREDICTED: uncharacterized protein LOC102349681 isoform X1 [Latimeria chalumnae]>gi|557018161|ref|XP_006009467.1| PREDICTED: uncharacterized protein LOC102349681 isoform X2 [Latimeria chalumnae]	--	--	--	--	--	--	--	--	--	Q5SVZ6	279	8.34341e-26	Zinc finger MYM-type protein 1 OS=Homo sapiens GN=ZMYM1 PE=2 SV=1	PF05699//PF00784	hAT family C-terminal dimerisation region//MyTH4 domain	--	--	GO:0046983	protein dimerization activity	GO:0005856	cytoskeleton	--	--
Cluster-41210.60205	73.4253	0	Inf	2.0568e-11	2.7285e-08	8532	242012469	XP_002426955.1	2509	0	conserved hypothetical protein [Pediculus humanus corporis]>gi|212511184|gb|EEB14217.1| conserved hypothetical protein [Pediculus humanus corporis]	--	--	--	--	--	K06091	MPP5, PALS1	MAGUK p55 subfamily member 5	http://www.genome.jp/dbget-bin/www_bget?ko:K06091	Q8N3R9	1411	3.52525e-170	MAGUK p55 subfamily member 5 OS=Homo sapiens GN=MPP5 PE=1 SV=3	PF14604//PF00018//PF00595//PF13180	Variant SH3 domain//SH3 domain//PDZ domain (Also known as DHR or GLGF)//PDZ domain	--	--	GO:0005515	protein binding	--	--	KOG0609	Calcium/calmodulin-dependent serine protein kinase/membrane-associated guanylate kinase
Cluster-41210.85434	383.537	10.398	5.205	2.1361e-11	2.8155e-08	10949	646715708	KDR19212.1	9731	0	Talin-1 [Zootermopsis nevadensis]	687022014	LM523162.1	81	4.69019e-31	Parastrongyloides trichosuri genome assembly P_trichosuri_KNP ,scaffold PTRK_scaffold0000005	K06271	TLN	talin	http://www.genome.jp/dbget-bin/www_bget?ko:K06271	Q9Y4G6	6482	0	Talin-2 OS=Homo sapiens GN=TLN2 PE=1 SV=4	PF09141//PF02174//PF09090//PF01608	Talin, middle domain//PTB domain (IRS-1 type)//MIF4G like//I/LWEQ domain	GO:0007016//GO:0016070//GO:0007165	cytoskeletal anchoring at plasma membrane//RNA metabolic process//signal transduction	GO:0003779//GO:0005158//GO:0005200	actin binding//insulin receptor binding//structural constituent of cytoskeleton	GO:0005899//GO:0001726//GO:0005856//GO:0005925	insulin receptor complex//ruffle//cytoskeleton//focal adhesion	KOG4261	Talin
Cluster-41210.12357	0	62.4167	#NAME?	2.2892e-11	2.9978e-08	1859	752860009	XP_011269020.1	508	6.24504e-53	PREDICTED: sodium-coupled monocarboxylate transporter 1-like [Camponotus floridanus]	--	--	--	--	--	K14388	SLC5A8_12, SMCT	solute carrier family 5 (sodium-coupled monocarboxylate transporter), member 8/12	http://www.genome.jp/dbget-bin/www_bget?ko:K14388	Q7T384	247	1.48708e-20	Sodium-coupled monocarboxylate transporter 2 OS=Danio rerio GN=slc5a12 PE=1 SV=1	PF00474	Sodium:solute symporter family	GO:0055085//GO:0006810	transmembrane transport//transport	GO:0005215	transporter activity	GO:0016020	membrane	KOG2349	Na+:iodide/myo-inositol/multivitamin symporters
Cluster-41210.102321	166.624	0	Inf	2.361e-11	3.0723e-08	8006	817078736	XP_012261752.1	8552	0	PREDICTED: fatty acid synthase [Athalia rosae]	571550342	XM_006567404.1	177	1.47429e-84	PREDICTED: Apis mellifera fatty acid synthetase (LOC412815), mRNA	K00665	FASN	fatty acid synthase, animal type	http://www.genome.jp/dbget-bin/www_bget?ko:K00665	P12276	3225	0	Fatty acid synthase OS=Gallus gallus GN=FASN PE=1 SV=5	PF00108//PF00107//PF00975//PF08545//PF00106	Thiolase, N-terminal domain//Zinc-binding dehydrogenase//Thioesterase domain//3-Oxoacyl-[acyl-carrier-protein (ACP)] synthase III//short chain dehydrogenase	GO:0055114//GO:0008152//GO:0009058//GO:0006633//GO:0042967	oxidation-reduction process//metabolic process//biosynthetic process//fatty acid biosynthetic process//acyl-carrier-protein biosynthetic process	GO:0016747//GO:0016788//GO:0016491//GO:0004315	transferase activity, transferring acyl groups other than amino-acyl groups//hydrolase activity, acting on ester bonds//oxidoreductase activity//3-oxoacyl-[acyl-carrier-protein] synthase activity	GO:0005835	fatty acid synthase complex	KOG1202	Animal-type fatty acid synthase and related proteins
Cluster-41210.110781	133.041	3798.82	-4.8356	2.5029e-11	3.2362e-08	2148	646712959	KDR17493.1	1049	3.71445e-131	Sugar transporter ERD6-like 4 [Zootermopsis nevadensis]	--	--	--	--	--	K08145	SLC2A8, GLUT8	MFS transporter, SP family, solute carrier family 2 (facilitated glucose transporter), member 8	http://www.genome.jp/dbget-bin/www_bget?ko:K08145	Q8MKK4	709	8.10428e-83	Facilitated trehalose transporter Tret1-2 homolog OS=Drosophila melanogaster GN=Tret1-2 PE=2 SV=1	PF07690//PF17121//PF00083	Major Facilitator Superfamily//Zinc finger, C3HC4 type (RING finger)//Sugar (and other) transporter	GO:0055085	transmembrane transport	GO:0022857//GO:0008270//GO:0005515	transmembrane transporter activity//zinc ion binding//protein binding	GO:0016021	integral component of membrane	KOG0254	Predicted transporter (major facilitator superfamily)
Cluster-41210.20304	1.00668	108.446	-6.7512	2.6607e-11	3.4187e-08	3225	795039324	XP_011866239.1	662	2.13645e-75	PREDICTED: uncharacterized protein LOC105561123 [Vollenhovia emeryi]	--	--	--	--	--	--	--	--	--	Q6EKJ0	154	4.22824e-21	General transcription factor II-I repeat domain-containing protein 2B OS=Homo sapiens GN=GTF2IRD2B PE=1 SV=1	--	--	--	--	--	--	--	--	--	--
Cluster-41210.32510	306.033	7.46664	5.3571	3.1962e-11	4.081e-08	3964	--	--	--	--	--	--	--	--	--	--	--	--	--	--	--	--	--	--	PF15750	Ubiquitin-binding zinc-finger	--	--	GO:0043130	ubiquitin binding	--	--	--	--
Cluster-41210.105977	312.865	7.9189	5.3041	3.4071e-11	4.3233e-08	1967	321461064	EFX72099.1	845	5.78217e-100	hypothetical protein DAPPUDRAFT_216229 [Daphnia pulex]	--	--	--	--	--	K12888	HNRNPU	heterogeneous nuclear ribonucleoprotein U	http://www.genome.jp/dbget-bin/www_bget?ko:K12888	--	--	--	--	PF00004	ATPase family associated with various cellular activities (AAA)	--	--	GO:0005524	ATP binding	--	--	KOG2242	Scaffold/matrix specific factor hnRNP-U/SAF-A, contains SPRY domain
Cluster-41210.113903	70.9579	0	Inf	3.6697e-11	4.6277e-08	2239	--	--	--	--	--	--	--	--	--	--	--	--	--	--	--	--	--	--	--	--	--	--	--	--	--	--	--	--
Cluster-41210.83984	9.69195	452.588	-5.5453	4.057e-11	5.0847e-08	1442	--	--	--	--	--	--	--	--	--	--	--	--	--	--	--	--	--	--	PF02916	DNA polymerase processivity factor	GO:0006260	DNA replication	--	--	--	--	--	--
Cluster-41210.67844	66.9659	0	Inf	4.2902e-11	5.3443e-08	4983	646718212	KDR20773.1	1126	3.03425e-137	hypothetical protein L798_05016 [Zootermopsis nevadensis]	768429116	XM_011557423.1	81	2.12699e-31	PREDICTED: Plutella xylostella protein FAM76A (LOC105386792), transcript variant X4, mRNA	--	--	--	--	Q5ZJ65	685	1.8954e-78	Protein FAM76A OS=Gallus gallus GN=FAM76A PE=2 SV=1	PF04977//PF17060//PF16326//PF00684//PF11023//PF05073	Septum formation initiator//Monopolar spindle protein 2//ABC transporter C-terminal domain//DnaJ central domain//Zinc-ribbon containing domain//Baculovirus P24 capsid protein	GO:0071988//GO:0030474//GO:0007049	protein localization to spindle pole body//spindle pole body duplication//cell cycle	GO:0003677//GO:0051082//GO:0031072	DNA binding//unfolded protein binding//heat shock protein binding	GO:0005887//GO:0019028	integral component of plasma membrane//viral capsid	KOG3990	Uncharacterized conserved protein
Cluster-41210.83205	70.5215	0	Inf	4.4983e-11	5.5695e-08	5259	557294586	XP_006029730.1	234	9.38909e-45	PREDICTED: histone-lysine N-methyltransferase SETMAR-like [Alligator sinensis]	--	--	--	--	--	K11433	SETMAR	histone-lysine N-methyltransferase SETMAR	http://www.genome.jp/dbget-bin/www_bget?ko:K11433	Q53H47	181	6.67302e-12	Histone-lysine N-methyltransferase SETMAR OS=Homo sapiens GN=SETMAR PE=1 SV=2	--	--	--	--	--	--	--	--	--	--
Cluster-41210.98097	318.226	4.15941	6.2575	4.5826e-11	5.6397e-08	2103	641647921	XP_008180216.1	566	7.14567e-64	PREDICTED: craniofacial development protein 2-like [Acyrthosiphon pisum]	--	--	--	--	--	--	--	--	--	O02751	262	2.91372e-22	Craniofacial development protein 2 OS=Bos taurus GN=CFDP2 PE=1 SV=2	--	--	--	--	--	--	--	--	--	--
Cluster-41210.117704	675.741	21.4537	4.9772	4.7315e-11	5.7881e-08	2716	193659690	XP_001950251.1	3433	0	PREDICTED: 6-phosphofructokinase isoform X3 [Acyrthosiphon pisum]	751456712	XM_011184637.1	377	0	PREDICTED: Bactrocera cucurbitae ATP-dependent 6-phosphofructokinase (LOC105212582), transcript variant X3, mRNA	K00850	pfkA, PFK	6-phosphofructokinase 1	http://www.genome.jp/dbget-bin/www_bget?ko:K00850	P52034	3032	0	ATP-dependent 6-phosphofructokinase OS=Drosophila melanogaster GN=Pfk PE=2 SV=2	PF00365	Phosphofructokinase	GO:0006013//GO:0006012//GO:0006098//GO:0006096//GO:0006000//GO:0006094	mannose metabolic process//galactose metabolic process//pentose-phosphate shunt//glycolytic process//fructose metabolic process//gluconeogenesis	GO:0003872	6-phosphofructokinase activity	GO:0005945	6-phosphofructokinase complex	KOG2440	Pyrophosphate-dependent phosphofructo-1-kinase
Cluster-41210.26626	68.1612	0	Inf	5.6685e-11	6.893e-08	4587	646721797	KDR23027.1	1976	0	Alpha-(1,6)-fucosyltransferase [Zootermopsis nevadensis]	--	--	--	--	--	K00717	FUT8	glycoprotein 6-alpha-L-fucosyltransferase	http://www.genome.jp/dbget-bin/www_bget?ko:K00717	Q9VYV5	1626	0	Alpha-(1,6)-fucosyltransferase OS=Drosophila melanogaster GN=FucT6 PE=1 SV=1	PF16099//PF14604//PF00018	Recq-mediated genome instability protein 1, C-terminal OB-fold//Variant SH3 domain//SH3 domain	--	--	GO:0005515//GO:0000166	protein binding//nucleotide binding	--	--	--	--
Cluster-41210.103737	0	57.8864	#NAME?	6.1319e-11	7.4124e-08	1559	--	--	--	--	--	--	--	--	--	--	--	--	--	--	--	--	--	--	--	--	--	--	--	--	--	--	--	--
Cluster-41210.45243	66.194	0	Inf	6.9758e-11	8.383e-08	2384	646700548	KDR10658.1	351	5.46136e-34	hypothetical protein L798_14335 [Zootermopsis nevadensis]	--	--	--	--	--	--	--	--	--	--	--	--	--	--	--	--	--	--	--	--	--	--	--
Cluster-41210.128159	78.238	0	Inf	7.8098e-11	9.3304e-08	1835	861622106	KMQ87671.1	532	5.66224e-91	reverse transcriptase [Lasius niger]	--	--	--	--	--	--	--	--	--	Q9NBX4	313	1.75959e-49	Probable RNA-directed DNA polymerase from transposon X-element OS=Drosophila melanogaster GN=X-element\ORF2 PE=3 SV=1	PF02655	ATP-grasp domain	--	--	GO:0046872//GO:0005524	metal ion binding//ATP binding	--	--	--	--
Cluster-41210.154462	106.071	1.19977	6.4661	8.0555e-11	9.5679e-08	4439	646701283	KDR11088.1	293	1.7843e-50	RING finger protein 207, partial [Zootermopsis nevadensis]	--	--	--	--	--	--	--	--	--	--	--	--	--	PF04977	Septum formation initiator	GO:0007049	cell cycle	--	--	--	--	--	--
Cluster-41210.94353	262.452	7.0371	5.2209	8.3287e-11	9.8353e-08	3265	--	--	--	--	--	--	--	--	--	--	--	--	--	--	--	--	--	--	--	--	--	--	--	--	--	--	--	--
Cluster-41210.30459	0	55.0301	#NAME?	8.493e-11	9.9716e-08	2352	769849353	XP_011636067.1	288	6.22704e-25	PREDICTED: chromodomain-helicase-DNA-binding protein 2-like [Pogonomyrmex barbatus]	--	--	--	--	--	K00653	CDY	chromodomain protein Y	http://www.genome.jp/dbget-bin/www_bget?ko:K00653	P29227	159	1.22334e-10	Heterochromatin protein 1 OS=Drosophila virilis GN=HP1A PE=3 SV=1	PF03604//PF01393	DNA directed RNA polymerase, 7 kDa subunit//Chromo shadow domain	GO:0006206//GO:0006144//GO:0006351	pyrimidine nucleobase metabolic process//purine nucleobase metabolic process//transcription, DNA-templated	GO:0003899//GO:0003677	DNA-directed RNA polymerase activity//DNA binding	GO:0005634//GO:0005730	nucleus//nucleolus	KOG1911	Heterochromatin-associated protein HP1 and related CHROMO domain proteins
Cluster-41210.86809	0	54.8383	#NAME?	9.133e-11	1.0662e-07	4852	646696797	KDR08837.1	2073	0	SEC23-interacting protein [Zootermopsis nevadensis]	--	--	--	--	--	K16545	DDHD2	phospholipase DDHD2	http://www.genome.jp/dbget-bin/www_bget?ko:K16545	Q6NZC7	925	1.60772e-103	SEC23-interacting protein OS=Mus musculus GN=Sec23ip PE=2 SV=2	PF02862//PF02069	DDHD domain//Prokaryotic metallothionein	--	--	GO:0046872	metal ion binding	--	--	KOG2308	Phosphatidic acid-preferring phospholipase A1, contains DDHD domain
Cluster-41210.138986	65.1352	0	Inf	9.2947e-11	1.0789e-07	6500	646710663	KDR16109.1	3759	0	1-phosphatidylinositol-4,5-bisphosphate phosphodiesterase epsilon-1, partial [Zootermopsis nevadensis]	--	--	--	--	--	K05860	PLCE	phosphatidylinositol phospholipase C, epsilon	http://www.genome.jp/dbget-bin/www_bget?ko:K05860	Q8K4S1	1422	1.1028e-159	1-phosphatidylinositol 4,5-bisphosphate phosphodiesterase epsilon-1 OS=Mus musculus GN=Plce1 PE=1 SV=3	PF00617	RasGEF domain	GO:0007264//GO:0043087	small GTPase mediated signal transduction//regulation of GTPase activity	GO:0005085	guanyl-nucleotide exchange factor activity	--	--	KOG1265	Phospholipase C
Cluster-41210.143340	63.6804	0	Inf	1.0243e-10	1.1823e-07	3671	--	--	--	--	--	--	--	--	--	--	--	--	--	--	--	--	--	--	PF01484	Nematode cuticle collagen N-terminal domain	--	--	GO:0042302	structural constituent of cuticle	--	--	--	--
Cluster-41210.94509	308.161	8.68053	5.1498	1.0323e-10	1.1848e-07	7827	607363027	EZA57271.1	884	4.33242e-93	Methyl-CpG-binding domain protein, partial [Cerapachys biroi]	--	--	--	--	--	--	--	--	--	Q3TY92	277	8.21531e-23	Methyl-CpG-binding domain protein 6 OS=Mus musculus GN=Mbd6 PE=2 SV=2	PF07927//PF01429	HicA toxin of bacterial toxin-antitoxin,//Methyl-CpG binding domain	--	--	GO:0003677//GO:0003729	DNA binding//mRNA binding	GO:0005634	nucleus	--	--
Cluster-41210.102546	0	339.931	#NAME?	1.0727e-10	1.2242e-07	747	--	--	--	--	--	--	--	--	--	--	--	--	--	--	--	--	--	--	--	--	--	--	--	--	--	--	--	--
Cluster-41210.85947	1.92212	137.157	-6.157	1.122e-10	1.2734e-07	2616	646697786	KDR09285.1	886	8.24039e-107	Histone acetyltransferase type B catalytic subunit [Zootermopsis nevadensis]	--	--	--	--	--	K11303	HAT1, KAT1	histone acetyltransferase 1	http://www.genome.jp/dbget-bin/www_bget?ko:K11303	Q8BY71	700	2.78322e-81	Histone acetyltransferase type B catalytic subunit OS=Mus musculus GN=Hat1 PE=1 SV=1	PF08445//PF04905//PF07464	FR47-like protein//NAB conserved region 2 (NCD2)//Apolipophorin-III precursor (apoLp-III)	GO:0045892//GO:0006869	negative regulation of transcription, DNA-templated//lipid transport	GO:0008289//GO:0016747	lipid binding//transferase activity, transferring acyl groups other than amino-acyl groups	GO:0005576//GO:0005634	extracellular region//nucleus	KOG2696	Histone acetyltransferase type b catalytic subunit
Cluster-41210.13984	0	53.502	#NAME?	1.1565e-10	1.3054e-07	6992	411170363	AFW16070.1	5127	0	dicer-1 [Nilaparvata lugens]	411170362	JX644040.1	285	1.18198e-144	Nilaparvata lugens dicer-1 mRNA, complete cds	K11592	DICER1, DCR1	endoribonuclease Dicer	http://www.genome.jp/dbget-bin/www_bget?ko:K11592	Q9VCU9	2006	0	Endoribonuclease Dcr-1 OS=Drosophila melanogaster GN=Dcr-1 PE=1 SV=1	PF00636//PF17047//PF02170//PF04851//PF03368//PF14622//PF00270//PF17051	Ribonuclease III domain//Synaptotagmin-like mitochondrial-lipid-binding domain//PAZ domain//Type III restriction enzyme, res subunit//Dicer dimerisation domain//Ribonuclease-III-like//DEAD/DEAH box helicase//Cytochrome C oxidase assembly factor 2	GO:0033617//GO:0051252//GO:0006396	mitochondrial respiratory chain complex IV assembly//regulation of RNA metabolic process//RNA processing	GO:0016891//GO:0003676//GO:0016787//GO:0004525//GO:0003677//GO:0008289//GO:0003723//GO:0005524//GO:0005515	endoribonuclease activity, producing 5'-phosphomonoesters//nucleic acid binding//hydrolase activity//ribonuclease III activity//DNA binding//lipid binding//RNA binding//ATP binding//protein binding	--	--	KOG0701	dsRNA-specific nuclease Dicer and related ribonucleases
Cluster-41210.96594	0	103.05	#NAME?	1.2028e-10	1.3501e-07	1403	--	--	--	--	--	--	--	--	--	--	--	--	--	--	--	--	--	--	--	--	--	--	--	--	--	--	--	--
Cluster-41210.147849	60.9839	0	Inf	1.2096e-10	1.3504e-07	2312	--	--	--	--	--	--	--	--	--	--	--	--	--	--	--	--	--	--	--	--	--	--	--	--	--	--	--	--
Cluster-41210.95944	231.809	6.17802	5.2296	1.2857e-10	1.4275e-07	1858	646720879	KDR22462.1	511	2.27583e-54	Serine protease gd [Zootermopsis nevadensis]	--	--	--	--	--	K01313	F2	coagulation factor II (thrombin)	http://www.genome.jp/dbget-bin/www_bget?ko:K01313	Q26422	253	4.99459e-21	Limulus clotting factor C OS=Carcinoscorpius rotundicauda PE=2 SV=1	--	--	--	--	--	--	--	--	KOG3627	Trypsin
Cluster-41210.50372	0.854276	141.172	-7.3685	1.369e-10	1.5118e-07	463	--	--	--	--	--	--	--	--	--	--	--	--	--	--	--	--	--	--	--	--	--	--	--	--	--	--	--	--
Cluster-41210.1861	74.9634	0.359965	7.7022	1.4922e-10	1.6355e-07	1727	672374617	AIJ27486.1	147	9.12406e-38	endonuclease-reverse transcriptase [Eyprepocnemis plorans plorans]	--	--	--	--	--	--	--	--	--	--	--	--	--	--	--	--	--	--	--	--	--	--	--
Cluster-41210.61076	62.2424	0	Inf	1.497e-10	1.6355e-07	5194	328700166	XP_001950896.2	852	5.47685e-99	PREDICTED: longitudinals lacking protein, isoforms H/M/V-like [Acyrthosiphon pisum]	--	--	--	--	--	--	--	--	--	P42284	553	3.07326e-58	Longitudinals lacking protein, isoforms H/M/V OS=Drosophila melanogaster GN=lola PE=1 SV=2	PF16622//PF00651//PF13465//PF00096	zinc-finger C2H2-type//BTB/POZ domain//Zinc-finger double domain//Zinc finger, C2H2 type	--	--	GO:0005515//GO:0046872	protein binding//metal ion binding	--	--	KOG4441	Proteins containing BTB/POZ and Kelch domains, involved in regulatory/signal transduction processes
Cluster-41210.116920	137.121	1.81706	6.2377	1.676e-10	1.8117e-07	4610	--	--	--	--	--	--	--	--	--	--	--	--	--	--	--	--	--	--	PF01589//PF03488	Alphavirus E1 glycoprotein//Nematode insulin-related peptide beta type	GO:0007165	signal transduction	GO:0004252//GO:0005179	serine-type endopeptidase activity//hormone activity	GO:0019028//GO:0005576//GO:0055036	viral capsid//extracellular region//virion membrane	--	--
Cluster-41210.33230	61.8825	0	Inf	1.6715e-10	1.8117e-07	7017	766920071	XP_011504488.1	5223	0	PREDICTED: potassium channel subfamily T member 2 [Ceratosolen solmsi marchali]	768361463	XM_011579610.1	44	1.11001e-10	PREDICTED: Aquila chrysaetos canadensis potassium channel, sodium activated subfamily T, member 1 (KCNT1), transcript variant X5, mRNA	K04947	KCNT2	potassium channel subfamily T member 2	http://www.genome.jp/dbget-bin/www_bget?ko:K04947	Q5JUK3	3061	0	Potassium channel subfamily T member 1 OS=Homo sapiens GN=KCNT1 PE=1 SV=2	PF00520//PF03493	Ion transport protein//Calcium-activated BK potassium channel alpha subunit	GO:0006811//GO:0055085//GO:0006813	ion transport//transmembrane transport//potassium ion transport	GO:0015269//GO:0005216	calcium-activated potassium channel activity//ion channel activity	GO:0016020	membrane	KOG3193	K+ channel subunit
Cluster-41210.145942	0	52.3622	#NAME?	1.6898e-10	1.8169e-07	1094	--	--	--	--	--	--	--	--	--	--	--	--	--	--	--	--	--	--	--	--	--	--	--	--	--	--	--	--
Cluster-41210.157978	0	52.2213	#NAME?	1.8215e-10	1.9351e-07	1686	--	--	--	--	--	--	--	--	--	--	--	--	--	--	--	--	--	--	--	--	--	--	--	--	--	--	--	--
Cluster-41210.19059	888.469	0	Inf	1.8164e-10	1.9351e-07	4447	646703300	KDR12061.1	392	2.35849e-37	PTB domain-containing engulfment adapter protein 1 [Zootermopsis nevadensis]	--	--	--	--	--	--	--	--	--	--	--	--	--	PF05445	Poxvirus serine/threonine protein kinase	--	--	GO:0005524//GO:0004672	ATP binding//protein kinase activity	--	--	--	--
Cluster-41210.33785	0	52.0629	#NAME?	1.8281e-10	1.9351e-07	3258	307193614	EFN76335.1	176	2.93241e-11	hypothetical protein EAI_01294 [Harpegnathos saltator]	--	--	--	--	--	--	--	--	--	--	--	--	--	--	--	--	--	--	--	--	--	--	--
Cluster-41210.149186	89.1914	0	Inf	2.0399e-10	2.1482e-07	10011	642919989	XP_008192156.1	10638	0	PREDICTED: teneurin-m isoform X1 [Tribolium castaneum]>gi|642919991|ref|XP_008192157.1| PREDICTED: teneurin-m isoform X1 [Tribolium castaneum]>gi|642919993|ref|XP_008192158.1| PREDICTED: teneurin-m isoform X1 [Tribolium castaneum]	242003398	XM_002422677.1	742	0	Pediculus humanus corporis type II transmembrane protein, putative, mRNA	--	--	--	--	--	--	--	--	PF00008//PF01436	EGF-like domain//NHL repeat	--	--	GO:0005515	protein binding	--	--	KOG4659	Uncharacterized conserved protein (Rhs family)
Cluster-41210.120043	57.7244	0	Inf	2.3819e-10	2.4954e-07	4875	646712054	KDR16988.1	478	5.69955e-47	hypothetical protein L798_09317 [Zootermopsis nevadensis]	--	--	--	--	--	--	--	--	--	--	--	--	--	PF00098//PF02295	Zinc knuckle//Adenosine deaminase z-alpha domain	GO:0006807	nitrogen compound metabolic process	GO:0003723//GO:0003676//GO:0003726//GO:0008270	RNA binding//nucleic acid binding//double-stranded RNA adenosine deaminase activity//zinc ion binding	--	--	--	--
Cluster-41210.122679	68.478	0	Inf	2.5227e-10	2.6295e-07	1826	--	--	--	--	--	--	--	--	--	--	--	--	--	--	--	--	--	--	PF03213	Poxvirus P35 protein	--	--	--	--	GO:0019031	viral envelope	--	--
Cluster-41210.118163	113.24	0	Inf	2.554e-10	2.6351e-07	3004	805815216	XP_012148427.1	338	5.59543e-31	PREDICTED: uncharacterized protein LOC100875203 isoform X1 [Megachile rotundata]	--	--	--	--	--	--	--	--	--	--	--	--	--	PF02421//PF00910//PF03193//PF01926	Ferrous iron transport protein B//RNA helicase//Protein of unknown function, DUF258//50S ribosome-binding GTPase	GO:0015684	ferrous iron transport	GO:0003724//GO:0003723//GO:0005525//GO:0003924//GO:0015093	RNA helicase activity//RNA binding//GTP binding//GTPase activity//ferrous iron transmembrane transporter activity	GO:0016021	integral component of membrane	--	--
Cluster-41210.94712	0	836.625	#NAME?	2.5521e-10	2.6351e-07	1924	646704177	KDR12501.1	1592	0	Spondin-1 [Zootermopsis nevadensis]	--	--	--	--	--	--	--	--	--	Q9GLX9	599	2.14021e-65	Spondin-1 OS=Bos taurus GN=SPON1 PE=1 SV=1	PF00014//PF08210	Kunitz/Bovine pancreatic trypsin inhibitor domain//APOBEC-like N-terminal domain	GO:0006807	nitrogen compound metabolic process	GO:0008270//GO:0004867//GO:0016814	zinc ion binding//serine-type endopeptidase inhibitor activity//hydrolase activity, acting on carbon-nitrogen (but not peptide) bonds, in cyclic amidines	--	--	KOG3538	Disintegrin metalloproteinases with thrombospondin repeats
Cluster-41210.154848	0	49.9072	#NAME?	2.5752e-10	2.6437e-07	2512	--	--	--	--	--	--	--	--	--	--	--	--	--	--	--	--	--	--	--	--	--	--	--	--	--	--	--	--
Cluster-41210.45578	0	50.0288	#NAME?	2.764e-10	2.8233e-07	2787	646701104	KDR10988.1	544	1.79734e-54	DNA repair protein complementing XP-G cells [Zootermopsis nevadensis]	--	--	--	--	--	K10846	ERCC5, XPG, RAD2	DNA excision repair protein ERCC-5	http://www.genome.jp/dbget-bin/www_bget?ko:K10846	P28715	339	6.92735e-31	DNA repair protein complementing XP-G cells OS=Homo sapiens GN=ERCC5 PE=1 SV=3	PF02017	CIDE-N domain	GO:0006915	apoptotic process	--	--	GO:0005622	intracellular	KOG2520	5'-3' exonuclease
Cluster-41210.23565	87.203	0	Inf	2.9132e-10	2.9609e-07	3911	645027708	XP_008208582.1	1018	3.207e-119	PREDICTED: regulatory protein MIG1 isoform X3 [Nasonia vitripennis]	751199537	XM_011158768.1	107	5.86643e-46	PREDICTED: Solenopsis invicta respiration factor 2-like (LOC105194046), transcript variant X2, mRNA	--	--	--	--	Q07243	830	1.70006e-94	Metal regulatory transcription factor 1 OS=Mus musculus GN=Mtf1 PE=1 SV=2	PF13912//PF00096//PF13465	C2H2-type zinc finger//Zinc finger, C2H2 type//Zinc-finger double domain	--	--	GO:0046872	metal ion binding	--	--	--	--
Cluster-41210.36897	59.8772	0	Inf	3.0961e-10	3.1312e-07	1488	646706865	KDR13884.1	1107	1.09584e-145	Solute carrier family 35 member B1-like protein [Zootermopsis nevadensis]	--	--	--	--	--	K15275	SLC35B1	solute carrier family 35 (UDP-galactose transporter), member B1	http://www.genome.jp/dbget-bin/www_bget?ko:K15275	P97858	803	2.40738e-101	Solute carrier family 35 member B1 OS=Mus musculus GN=Slc35b1 PE=2 SV=1	PF06027//PF00892//PF08449	Solute carrier family 35//EamA-like transporter family//UAA transporter family	GO:0055085//GO:0006810	transmembrane transport//transport	--	--	GO:0016020//GO:0016021	membrane//integral component of membrane	KOG1581	UDP-galactose transporter related protein
Cluster-41210.3566	0	166.474	#NAME?	3.2498e-10	3.2705e-07	3487	--	--	--	--	--	--	--	--	--	--	--	--	--	--	--	--	--	--	--	--	--	--	--	--	--	--	--	--
Cluster-41210.18892	0	49.0815	#NAME?	3.285e-10	3.2736e-07	1216	780680268	XP_011697377.1	353	6.32283e-37	PREDICTED: UPF0235 protein C15orf40 homolog isoform X1 [Wasmannia auropunctata]	--	--	--	--	--	K09131	K09131	uncharacterized protein	http://www.genome.jp/dbget-bin/www_bget?ko:K09131	Q9CRC3	241	6.45193e-23	UPF0235 protein C15orf40 homolog OS=Mus musculus PE=2 SV=1	--	--	--	--	--	--	--	--	KOG3276	Uncharacterized conserved protein, contains YggU domain
Cluster-41210.50691	57.1207	0	Inf	3.2772e-10	3.2736e-07	2391	666335961	AIG13069.1	3311	0	NMDA receptor subunit 1 variant B [Diploptera punctata]>gi|666335963|gb|AIG13070.1| NMDA receptor subunit 2 variant A1 [Diploptera punctata]>gi|666335967|gb|AIG13072.1| NMDA receptor subunit 2 variant A3 [Diploptera punctata]	--	--	--	--	--	K05210	GRIN2B	glutamate receptor ionotropic, NMDA 2B	http://www.genome.jp/dbget-bin/www_bget?ko:K05210	Q13224	998	9.55876e-116	Glutamate receptor ionotropic, NMDA 2B OS=Homo sapiens GN=GRIN2B PE=1 SV=3	PF00060//PF10613	Ligand-gated ion channel//Ligated ion channel L-glutamate- and glycine-binding site	GO:0007268//GO:0006811//GO:0007165	synaptic transmission//ion transport//signal transduction	GO:0005234//GO:0004970	extracellular-glutamate-gated ion channel activity//ionotropic glutamate receptor activity	GO:0016020	membrane	KOG1053	Glutamate-gated NMDA-type ion channel receptor subunit GRIN2A and related subunits
Cluster-41210.50771	0	49.1101	#NAME?	3.538e-10	3.5086e-07	4108	--	--	--	--	--	--	--	--	--	--	--	--	--	--	--	--	--	--	--	--	--	--	--	--	--	--	--	--
Cluster-41210.113316	0	125.072	#NAME?	3.6306e-10	3.5832e-07	3439	--	--	--	--	--	--	--	--	--	--	--	--	--	--	--	--	--	--	PF00833//PF10405//PF00895	Ribosomal S17//Rad4 beta-hairpin domain 3//ATP synthase protein 8	GO:0015986//GO:0042254//GO:0015992//GO:0006412	ATP synthesis coupled proton transport//ribosome biogenesis//proton transport//translation	GO:0003677//GO:0015078//GO:0003735	DNA binding//hydrogen ion transmembrane transporter activity//structural constituent of ribosome	GO:0000276//GO:0005622//GO:0005840	mitochondrial proton-transporting ATP synthase complex, coupling factor F(o)//intracellular//ribosome	--	--
Cluster-41210.45096	115.037	2.31963	5.6321	3.7335e-10	3.6669e-07	2559	--	--	--	--	--	--	--	--	--	--	--	--	--	--	--	--	--	--	--	--	--	--	--	--	--	--	--	--
Cluster-41210.130409	0	150.915	#NAME?	3.8314e-10	3.7451e-07	11830	817189344	XP_012269995.1	8359	0	PREDICTED: transformation/transcription domain-associated protein [Orussus abietinus]>gi|817189346|ref|XP_012269996.1| PREDICTED: transformation/transcription domain-associated protein [Orussus abietinus]>gi|817189348|ref|XP_012269997.1| PREDICTED: transformation/transcription domain-associated protein [Orussus abietinus]	817078281	XM_012406085.1	354	0	PREDICTED: Athalia rosae transformation/transcription domain-associated protein (LOC105689224), transcript variant X3, mRNA	K08874	TRRAP	transformation/transcription domain-associated protein	http://www.genome.jp/dbget-bin/www_bget?ko:K08874	Q9Y4A5	6870	0	Transformation/transcription domain-associated protein OS=Homo sapiens GN=TRRAP PE=1 SV=3	PF02260//PF00515//PF13176//PF00454//PF13181//PF13414//PF08115//PF04931//PF00619//PF02259//PF08064//PF13374//PF01628	FATC domain//Tetratricopeptide repeat//Tetratricopeptide repeat//Phosphatidylinositol 3- and 4-kinase//Tetratricopeptide repeat//TPR repeat//SFI toxin family//DNA polymerase phi//Caspase recruitment domain//FAT domain//UME (NUC010) domain//Tetratricopeptide repeat//HrcA protein C terminal domain	GO:0016310//GO:0006355//GO:0009069//GO:0009405//GO:0006260//GO:0042981//GO:0006351	phosphorylation//regulation of transcription, DNA-templated//serine family amino acid metabolic process//pathogenesis//DNA replication//regulation of apoptotic process//transcription, DNA-templated	GO:0003677//GO:0003887//GO:0016773//GO:0004674//GO:0005515	DNA binding//DNA-directed DNA polymerase activity//phosphotransferase activity, alcohol group as acceptor//protein serine/threonine kinase activity//protein binding	GO:0042575//GO:0005576	DNA polymerase complex//extracellular region	KOG0889	Histone acetyltransferase SAGA, TRRAP/TRA1 component, PI-3 kinase superfamily
Cluster-41210.141164	88.1988	1.15981	6.2488	4.109e-10	3.9973e-07	844	642939269	XP_008201306.1	227	3.69149e-18	PREDICTED: uncharacterized protein LOC103315148, partial [Tribolium castaneum]	--	--	--	--	--	--	--	--	--	--	--	--	--	PF08136	30S ribosomal protein subunit S22 family	GO:0006412//GO:0042254	translation//ribosome biogenesis	GO:0003735	structural constituent of ribosome	GO:0005840	ribosome	--	--
Cluster-41210.88287	1096.86	46.6623	4.555	4.2618e-10	4.1069e-07	1095	646718729	KDR21098.1	805	1.04502e-100	Calreticulin [Zootermopsis nevadensis]	312081164	XM_003142863.1	83	3.52872e-33	Loa loa RAL-1 protein (LOAG_07330) mRNA, complete cds	K08057	CALR	calreticulin	http://www.genome.jp/dbget-bin/www_bget?ko:K08057	P29413	742	8.25151e-93	Calreticulin OS=Drosophila melanogaster GN=Crc PE=1 SV=2	PF00262//PF09154	Calreticulin family//Domain of unknown function (DUF1939)	GO:0006457//GO:0005975	protein folding//carbohydrate metabolic process	GO:0051082//GO:0005509//GO:0004553	unfolded protein binding//calcium ion binding//hydrolase activity, hydrolyzing O-glycosyl compounds	GO:0005783	endoplasmic reticulum	KOG0674	Calreticulin
Cluster-41210.91745	322.71	11.3405	4.8307	4.2453e-10	4.1069e-07	2499	817087552	XP_012266557.1	1208	5.59152e-152	PREDICTED: ATP-binding cassette sub-family G member 4-like [Athalia rosae]	--	--	--	--	--	K05680	ABCG4	ATP-binding cassette, subfamily G (WHITE), member 4	http://www.genome.jp/dbget-bin/www_bget?ko:K05680	Q9H172	958	5.07424e-116	ATP-binding cassette sub-family G member 4 OS=Homo sapiens GN=ABCG4 PE=1 SV=2	PF13304//PF01061//PF00005//PF00127	AAA domain, putative AbiEii toxin, Type IV TA system//ABC-2 type transporter//ABC transporter//Copper binding proteins, plastocyanin/azurin family	GO:0006118	obsolete electron transport	GO:0005524//GO:0009055//GO:0005507//GO:0016887	ATP binding//electron carrier activity//copper ion binding//ATPase activity	GO:0016020	membrane	KOG0061	Transporter, ABC superfamily (Breast cancer resistance protein)
Cluster-41210.115974	197.353	2.9073	6.085	4.321e-10	4.1444e-07	4826	749795540	XP_011151158.1	1872	0	PREDICTED: protein ariadne-2 [Harpegnathos saltator]>gi|749795542|ref|XP_011151159.1| PREDICTED: protein ariadne-2 [Harpegnathos saltator]>gi|749795544|ref|XP_011151160.1| PREDICTED: protein ariadne-2 [Harpegnathos saltator]>gi|749795546|ref|XP_011151161.1| PREDICTED: protein ariadne-2 [Harpegnathos saltator]	--	--	--	--	--	K11969	ARIH2	ariadne-2	http://www.genome.jp/dbget-bin/www_bget?ko:K11969	O76924	1759	0	Protein ariadne-2 OS=Drosophila melanogaster GN=ari-2 PE=2 SV=1	PF14634//PF13639//PF00097//PF08287	zinc-RING finger domain//Ring finger domain//Zinc finger, C3HC4 type (RING finger)//Spc19	GO:0008608	attachment of spindle microtubules to kinetochore	GO:0005515//GO:0008270//GO:0046872	protein binding//zinc ion binding//metal ion binding	GO:0042729//GO:0005876	DASH complex//spindle microtubule	KOG1812	Predicted E3 ubiquitin ligase
Cluster-41210.86820	7.34473	1111.79	-7.242	4.3975e-10	4.1981e-07	3848	646705878	KDR13370.1	1983	0	Leukotriene A-4 hydrolase [Zootermopsis nevadensis]	--	--	--	--	--	K01254	LTA4H	leukotriene-A4 hydrolase	http://www.genome.jp/dbget-bin/www_bget?ko:K01254	Q6S9C8	1654	0	Leukotriene A-4 hydrolase OS=Chinchilla lanigera GN=LTA4H PE=2 SV=3	PF09127//PF01433//PF01316//PF13495	Leukotriene A4 hydrolase, C-terminal//Peptidase family M1//Arginine repressor, DNA binding domain//Phage integrase, N-terminal SAM-like domain	GO:0006525//GO:0015074//GO:0006355//GO:0019370	arginine metabolic process//DNA integration//regulation of transcription, DNA-templated//leukotriene biosynthetic process	GO:0003700//GO:0008270//GO:0003677//GO:0008237	transcription factor activity, sequence-specific DNA binding//zinc ion binding//DNA binding//metallopeptidase activity	GO:0005667	transcription factor complex	KOG1047	Bifunctional leukotriene A4 hydrolase/aminopeptidase LTA4H
Cluster-41210.151971	0	47.6885	#NAME?	4.6115e-10	4.3819e-07	2714	646696543	KDR08763.1	797	3.61069e-95	Ubiquinone biosynthesis protein COQ4-like protein, mitochondrial [Zootermopsis nevadensis]	--	--	--	--	--	K18586	COQ4	ubiquinone biosynthesis protein COQ4	http://www.genome.jp/dbget-bin/www_bget?ko:K18586	Q1HPV1	709	2.15084e-84	Ubiquinone biosynthesis protein COQ4 homolog, mitochondrial OS=Bombyx mori PE=2 SV=1	PF05019	Coenzyme Q (ubiquinone) biosynthesis protein Coq4	GO:0006744	ubiquinone biosynthetic process	--	--	--	--	KOG3244	Protein involved in ubiquinone biosynthesis
Cluster-41210.5429	141.495	1.81706	6.283	4.8394e-10	4.5771e-07	5754	795010534	XP_011867709.1	312	9.88847e-28	PREDICTED: uncharacterized protein LOC105561931 [Vollenhovia emeryi]	--	--	--	--	--	K00761	upp, UPRT	uracil phosphoribosyltransferase	http://www.genome.jp/dbget-bin/www_bget?ko:K00761	--	--	--	--	--	--	--	--	--	--	--	--	--	--
Cluster-41210.83609	0	47.4277	#NAME?	5.0143e-10	4.7207e-07	3632	646714777	KDR18631.1	504	1.73805e-49	Cip1-interacting zinc finger protein [Zootermopsis nevadensis]	--	--	--	--	--	--	--	--	--	--	--	--	--	PF07535	DBF zinc finger	--	--	GO:0008270//GO:0003676	zinc ion binding//nucleic acid binding	--	--	--	--
Cluster-41210.135058	2.56283	140.14	-5.773	5.1968e-10	4.8701e-07	2245	--	--	--	--	--	--	--	--	--	--	--	--	--	--	--	--	--	--	--	--	--	--	--	--	--	--	--	--
Cluster-41210.105567	0	48.8848	#NAME?	5.7139e-10	5.3101e-07	3006	642930156	XP_008196276.1	1394	2.98192e-179	PREDICTED: hepatocyte nuclear factor 4-gamma isoform X10 [Tribolium castaneum]	755953963	XM_011304308.1	103	7.52396e-44	PREDICTED: Fopius arisanus hepatocyte nuclear factor 4-gamma (LOC105266290), transcript variant X5, mRNA	K07292	NR2A1, HNF4A	hepatocyte nuclear factor 4-alpha	http://www.genome.jp/dbget-bin/www_bget?ko:K07292	P49866	1212	9.29247e-151	Transcription factor HNF-4 homolog OS=Drosophila melanogaster GN=Hnf4 PE=1 SV=3	PF00105//PF00104	Zinc finger, C4 type (two domains)//Ligand-binding domain of nuclear hormone receptor	GO:0006355//GO:0043401	regulation of transcription, DNA-templated//steroid hormone mediated signaling pathway	GO:0003700//GO:0008270//GO:0043565	transcription factor activity, sequence-specific DNA binding//zinc ion binding//sequence-specific DNA binding	GO:0005634//GO:0005667	nucleus//transcription factor complex	KOG4215	Hepatocyte nuclear factor 4 and similar steroid hormone receptors
Cluster-41210.84586	52.6568	0	Inf	5.7184e-10	5.3101e-07	3243	646698331	KDR09558.1	1586	0	Endothelin-converting enzyme 1 [Zootermopsis nevadensis]	--	--	--	--	--	--	--	--	--	O60344	646	3.48945e-69	Endothelin-converting enzyme 2 OS=Homo sapiens GN=ECE2 PE=1 SV=4	PF05649//PF01431	Peptidase family M13//Peptidase family M13	GO:0006508	proteolysis	GO:0004222	metalloendopeptidase activity	--	--	KOG3624	M13 family peptidase
Cluster-41210.81945	0	46.652	#NAME?	5.9805e-10	5.5283e-07	4746	193683287	XP_001943242.1	506	1.90076e-49	PREDICTED: box A-binding factor-like [Acyrthosiphon pisum]	--	--	--	--	--	K09183	GATA4	GATA-binding protein 4	http://www.genome.jp/dbget-bin/www_bget?ko:K09183	Q91677	320	1.51048e-29	Transcription factor GATA-4 OS=Xenopus laevis GN=gata4 PE=2 SV=1	PF05933//PF07535//PF00320	Fungal ATP synthase protein 8 (A6L)//DBF zinc finger//GATA zinc finger	GO:0006355//GO:0015986//GO:0015992	regulation of transcription, DNA-templated//ATP synthesis coupled proton transport//proton transport	GO:0008270//GO:0003676//GO:0015078//GO:0043565//GO:0003700	zinc ion binding//nucleic acid binding//hydrogen ion transmembrane transporter activity//sequence-specific DNA binding//transcription factor activity, sequence-specific DNA binding	GO:0000276//GO:0005667	mitochondrial proton-transporting ATP synthase complex, coupling factor F(o)//transcription factor complex	KOG1601	GATA-4/5/6 transcription factors
Cluster-41210.146529	103.196	1.87974	5.7787	6.0974e-10	5.6111e-07	924	641649930	XP_003240738.2	378	3.01157e-37	PREDICTED: uncharacterized protein LOC100571634 [Acyrthosiphon pisum]	--	--	--	--	--	--	--	--	--	--	--	--	--	--	--	--	--	--	--	--	--	--	--
Cluster-41210.112712	473.576	18.3167	4.6924	6.2307e-10	5.7081e-07	3440	675364652	KFM57554.1	480	4.27731e-46	Transposon Ty3-I Gag-Pol polyprotein, partial [Stegodyphus mimosarum]	--	--	--	--	--	--	--	--	--	O02751	235	1.07043e-18	Craniofacial development protein 2 OS=Bos taurus GN=CFDP2 PE=1 SV=2	PF00098	Zinc knuckle	--	--	GO:0003676//GO:0008270	nucleic acid binding//zinc ion binding	--	--	KOG1075	FOG: Reverse transcriptase
Cluster-41210.1995	83.6725	1.09024	6.262	6.4871e-10	5.9164e-07	1207	--	--	--	--	--	--	--	--	--	--	--	--	--	--	--	--	--	--	--	--	--	--	--	--	--	--	--	--
Cluster-41210.164223	0	46.0468	#NAME?	6.5789e-10	5.9734e-07	1987	646721423	KDR22771.1	960	1.28381e-118	UDP-glucuronosyltransferase 2C1, partial [Zootermopsis nevadensis]	--	--	--	--	--	K00699	UGT	glucuronosyltransferase	http://www.genome.jp/dbget-bin/www_bget?ko:K00699	--	--	--	--	PF04101//PF00201	Glycosyltransferase family 28 C-terminal domain//UDP-glucoronosyl and UDP-glucosyl transferase	GO:0008152	metabolic process	GO:0016758	transferase activity, transferring hexosyl groups	--	--	KOG1192	UDP-glucuronosyl and UDP-glucosyl transferase
Cluster-41210.91396	97.3034	1.5997	5.9266	6.8389e-10	6.1821e-07	2977	646696955	KDR08919.1	239	4.26501e-18	WD repeat-containing protein 34 [Zootermopsis nevadensis]	--	--	--	--	--	--	--	--	--	Q5U4F6	144	7.94251e-08	WD repeat-containing protein 34 OS=Mus musculus GN=Wdr34 PE=2 SV=2	--	--	--	--	--	--	--	--	--	--
Cluster-41210.91958	53.808	0	Inf	7.0663e-10	6.3594e-07	3716	--	--	--	--	--	--	--	--	--	--	--	--	--	--	--	--	--	--	--	--	--	--	--	--	--	--	--	--
Cluster-41210.126117	226.511	7.97609	4.8278	8.0143e-10	7.181e-07	4489	283855668	ADB45159.1	1030	4.83031e-123	transposase [Pectinophora gossypiella]	--	--	--	--	--	--	--	--	--	Q96DM1	258	2.62109e-21	PiggyBac transposable element-derived protein 4 OS=Homo sapiens GN=PGBD4 PE=2 SV=3	PF13013//PF01428	F-box-like domain//AN1-like Zinc finger	--	--	GO:0008270//GO:0005515	zinc ion binding//protein binding	--	--	--	--
Cluster-41210.116148	245.939	3.27071	6.2326	8.4216e-10	7.513e-07	1237	662200947	XP_008473707.1	773	3.19495e-92	PREDICTED: putative inorganic phosphate cotransporter [Diaphorina citri]	--	--	--	--	--	K12301	SLC17A5	MFS transporter, ACS family, solute carrier family 17 (sodium-dependent inorganic phosphate cotransporter), member 5	http://www.genome.jp/dbget-bin/www_bget?ko:K12301	Q9NRA2	510	3.89e-57	Sialin OS=Homo sapiens GN=SLC17A5 PE=1 SV=2	PF07690//PF01180//PF00083	Major Facilitator Superfamily//Dihydroorotate dehydrogenase//Sugar (and other) transporter	GO:0055085//GO:0055114	transmembrane transport//oxidation-reduction process	GO:0016627//GO:0022857	oxidoreductase activity, acting on the CH-CH group of donors//transmembrane transporter activity	GO:0005737//GO:0016021	cytoplasm//integral component of membrane	KOG2532	Permease of the major facilitator superfamily
Cluster-41210.117550	81.3034	0	Inf	8.6597e-10	7.6918e-07	458	--	--	--	--	--	--	--	--	--	--	--	--	--	--	--	--	--	--	PF07648	Kazal-type serine protease inhibitor domain	--	--	GO:0005515	protein binding	--	--	--	--
Cluster-41210.115182	829.025	35.0683	4.5632	9.4256e-10	8.3359e-07	2716	646706868	KDR13887.1	168	3.70453e-09	Eukaryotic translation initiation factor 4 gamma 3 [Zootermopsis nevadensis]	--	--	--	--	--	--	--	--	--	--	--	--	--	--	--	--	--	--	--	--	--	--	--
Cluster-41210.52071	52.8022	0	Inf	9.5984e-10	8.4521e-07	3744	--	--	--	--	--	--	--	--	--	--	--	--	--	--	--	--	--	--	--	--	--	--	--	--	--	--	--	--
Cluster-41210.118344	51.0333	0	Inf	1.0258e-09	8.9612e-07	1742	--	--	--	--	--	--	--	--	--	--	--	--	--	--	--	--	--	--	--	--	--	--	--	--	--	--	--	--
Cluster-41210.99901	50.0027	0	Inf	1.0264e-09	8.9612e-07	7331	350412314	XP_003489606.1	1904	0	PREDICTED: segmentation protein cap'n'collar isoform X1 [Bombus impatiens]	--	--	--	--	--	K09041	NFE2N, CNC	nuclear factor erythroid 2, invertebrate	http://www.genome.jp/dbget-bin/www_bget?ko:K09041	P20482	701	4.68147e-73	Segmentation protein cap'n'collar OS=Drosophila melanogaster GN=cnc PE=2 SV=3	PF01692//PF07716//PF00170//PF03131//PF03898	Paramyxovirus non-structural protein C//Basic region leucine zipper//bZIP transcription factor//bZIP Maf transcription factor//Satellite tobacco necrosis virus coat protein	GO:0006355//GO:0030683	regulation of transcription, DNA-templated//evasion or tolerance by virus of host immune response	GO:0003677//GO:0043565//GO:0003700	DNA binding//sequence-specific DNA binding//transcription factor activity, sequence-specific DNA binding	GO:0019028//GO:0005634//GO:0005667	viral capsid//nucleus//transcription factor complex	KOG3863	bZIP transcription factor NRF1
Cluster-41210.123418	105.662	2232.14	-4.4009	1.0862e-09	9.4427e-07	3627	646697878	KDR09330.1	1180	2.03329e-132	Nesprin-1 [Zootermopsis nevadensis]	--	--	--	--	--	K19326	SYNE1	nesprin-1	http://www.genome.jp/dbget-bin/www_bget?ko:K19326	Q6ZWR6	278	3.3981e-23	Nesprin-1 OS=Mus musculus GN=Syne1 PE=1 SV=2	PF05972//PF10541//PF07544//PF00435	APC 15 residue motif//Nuclear envelope localisation domain//RNA polymerase II transcription mediator complex subunit 9//Spectrin repeat	GO:0016055//GO:0006357	Wnt signaling pathway//regulation of transcription from RNA polymerase II promoter	GO:0008013//GO:0001104//GO:0005515	beta-catenin binding//RNA polymerase II transcription cofactor activity//protein binding	GO:0016021//GO:0016592//GO:0016342	integral component of membrane//mediator complex//catenin complex	--	--
Cluster-41210.71676	0	43.6909	#NAME?	1.235e-09	1.069e-06	1504	--	--	--	--	--	--	--	--	--	--	--	--	--	--	--	--	--	--	--	--	--	--	--	--	--	--	--	--
Cluster-41210.78157	0.427138	60.5919	-7.1483	1.2709e-09	1.0955e-06	4339	751236136	XP_011171889.1	385	1.71974e-72	PREDICTED: uncharacterized protein LOC105204498 [Solenopsis invicta]	--	--	--	--	--	--	--	--	--	--	--	--	--	PF02796//PF00183//PF05225	Helix-turn-helix domain of resolvase//Hsp90 protein//helix-turn-helix, Psq domain	GO:0006950//GO:0006457//GO:0006310	response to stress//protein folding//DNA recombination	GO:0003677//GO:0051082//GO:0005524//GO:0000150	DNA binding//unfolded protein binding//ATP binding//recombinase activity	--	--	--	--
Cluster-41210.151661	50.3166	0	Inf	1.3582e-09	1.1636e-06	1387	242023983	XP_002432410.1	452	1.96299e-51	conserved hypothetical protein [Pediculus humanus corporis]>gi|212517833|gb|EEB19672.1| conserved hypothetical protein [Pediculus humanus corporis]	290561450	BT121196.1	86	9.66165e-35	Lepeophtheirus salmonis Atlantic form clone lsaA-evv-526-078 U6 snRNA-associated Sm-like protein LSm5 putative mRNA, complete cds	K12624	LSM5	U6 snRNA-associated Sm-like protein LSm5	http://www.genome.jp/dbget-bin/www_bget?ko:K12624	Q5R628	402	1.2883e-45	U6 snRNA-associated Sm-like protein LSm5 OS=Pongo abelii GN=LSM5 PE=3 SV=3	PF00069//PF07714	Protein kinase domain//Protein tyrosine kinase	GO:0006468	protein phosphorylation	GO:0004672//GO:0005524	protein kinase activity//ATP binding	--	--	KOG1775	U6 snRNA-associated Sm-like protein
Cluster-41210.45744	0	83.3171	#NAME?	1.3613e-09	1.1636e-06	1537	--	--	--	--	--	--	--	--	--	--	--	--	--	--	--	--	--	--	--	--	--	--	--	--	--	--	--	--
Cluster-41210.123548	33.4346	792.107	-4.5663	1.4241e-09	1.2122e-06	2222	641657254	XP_008180277.1	1187	4.43963e-151	PREDICTED: pancreatic triacylglycerol lipase [Acyrthosiphon pisum]	--	--	--	--	--	K14073	PNLIP, PL	pancreatic triacylglycerol lipase	http://www.genome.jp/dbget-bin/www_bget?ko:K14073	--	--	--	--	PF01415	Interleukin 7/9 family	GO:0006955//GO:0040007//GO:0008283//GO:0007165	immune response//growth//cell proliferation//signal transduction	GO:0008083//GO:0005126	growth factor activity//cytokine receptor binding	GO:0005576	extracellular region	--	--
Cluster-41210.8007	50.7778	0	Inf	1.4601e-09	1.2377e-06	4062	646714649	KDR18539.1	2166	0	Putative epidermal cell surface receptor [Zootermopsis nevadensis]	--	--	--	--	--	--	--	--	--	Q04164	996	2.31495e-110	Putative epidermal cell surface receptor OS=Drosophila melanogaster GN=sas PE=2 SV=2	PF16656//PF02018//PF00041//PF02417//PF00093//PF00907	Purple acid Phosphatase, N-terminal domain//Carbohydrate binding domain//Fibronectin type III domain//Chromate transporter//von Willebrand factor type C domain//T-box	GO:0006771//GO:0015703//GO:0006355//GO:0019497	riboflavin metabolic process//chromate transport//regulation of transcription, DNA-templated//hexachlorocyclohexane metabolic process	GO:0005515//GO:0003700//GO:0046872//GO:0016798//GO:0003993//GO:0015109	protein binding//transcription factor activity, sequence-specific DNA binding//metal ion binding//hydrolase activity, acting on glycosyl bonds//acid phosphatase activity//chromate transmembrane transporter activity	GO:0005634//GO:0005667	nucleus//transcription factor complex	--	--
Cluster-41210.131743	49.6216	0	Inf	1.5081e-09	1.2731e-06	5326	328705704	XP_003242881.1	4281	0	PREDICTED: NADPH oxidase 5 isoform X1 [Acyrthosiphon pisum]	801370226	XM_012203074.1	210	4.42765e-103	PREDICTED: Atta cephalotes NADPH oxidase 5 (LOC105621602), mRNA	--	--	--	--	Q96PH1	1072	4.10855e-125	NADPH oxidase 5 OS=Homo sapiens GN=NOX5 PE=1 SV=1	PF10591//PF00175//PF07820//PF00036//PF08030//PF13202//PF13499//PF08022//PF13833//PF13405	Secreted protein acidic and rich in cysteine Ca binding region//Oxidoreductase NAD-binding domain//TraC-like protein//EF hand//Ferric reductase NAD binding domain//EF hand//EF-hand domain pair//FAD-binding domain//EF-hand domain pair//EF-hand domain	GO:0007165//GO:0000746//GO:0055114	signal transduction//conjugation//oxidation-reduction process	GO:0005509//GO:0016491	calcium ion binding//oxidoreductase activity	GO:0005578	proteinaceous extracellular matrix	KOG0039	Ferric reductase, NADH/NADPH oxidase and related proteins
Cluster-41210.41608	124.353	3.59932	5.1106	1.5986e-09	1.344e-06	3329	242009825	XP_002425683.1	2638	0	conserved hypothetical protein [Pediculus humanus corporis]>gi|212509576|gb|EEB12945.1| conserved hypothetical protein [Pediculus humanus corporis]	--	--	--	--	--	K16896	TPCN1	two pore calcium channel protein 1	http://www.genome.jp/dbget-bin/www_bget?ko:K16896	Q9WTN5	1577	0	Two pore calcium channel protein 1 OS=Rattus norvegicus GN=Tpcn1 PE=1 SV=2	PF13833//PF00520	EF-hand domain pair//Ion transport protein	GO:0006811//GO:0044765//GO:0055085	ion transport//single-organism transport//transmembrane transport	GO:0005216//GO:0005509	ion channel activity//calcium ion binding	GO:0016020	membrane	KOG2301	Voltage-gated Ca2+ channels, alpha1 subunits
Cluster-41210.120924	49.6176	0	Inf	1.7021e-09	1.4251e-06	3825	805778052	XP_012138420.1	588	1.27396e-58	PREDICTED: uncharacterized protein LOC100875741 isoform X2 [Megachile rotundata]	--	--	--	--	--	K14400	PCF11	pre-mRNA cleavage complex 2 protein Pcf11	http://www.genome.jp/dbget-bin/www_bget?ko:K14400	--	--	--	--	PF01673	Herpesvirus putative major envelope glycoprotein	--	--	--	--	GO:0019031	viral envelope	KOG2071	mRNA cleavage and polyadenylation factor I/II complex, subunit Pcf11
Cluster-41210.138796	60.7043	0.363413	7.384	1.7643e-09	1.4711e-06	1193	--	--	--	--	--	--	--	--	--	--	--	--	--	--	--	--	--	--	PF06423	GWT1	GO:0006506	GPI anchor biosynthetic process	GO:0016746	transferase activity, transferring acyl groups	GO:0005789//GO:0016021	endoplasmic reticulum membrane//integral component of membrane	--	--
Cluster-41210.87980	252.973	0	Inf	1.7715e-09	1.4712e-06	25790	817063454	XP_012253428.1	19558	0	PREDICTED: microtubule-actin cross-linking factor 1 isoform X25 [Athalia rosae]	665819027	XM_008560149.1	165	2.23161e-77	PREDICTED: Microplitis demolitor microtubule-actin cross-linking factor 1-like (LOC103578906), mRNA	--	--	--	--	Q03001	4924	0	Dystonin OS=Homo sapiens GN=DST PE=1 SV=4	PF00681//PF14525//PF15957//PF00036//PF13499//PF13202//PF02187//PF00435//PF03331//PF13405//PF13833//PF00307	Plectin repeat//AraC-binding-like domain//Commissureless//EF hand//EF-hand domain pair//EF hand//Growth-Arrest-Specific Protein 2 Domain//Spectrin repeat//UDP-3-O-acyl N-acetylglycosamine deacetylase//EF-hand domain//EF-hand domain pair//Calponin homology (CH) domain	GO:0006807//GO:0009245//GO:0007050//GO:0006355//GO:0007411	nitrogen compound metabolic process//lipid A biosynthetic process//cell cycle arrest//regulation of transcription, DNA-templated//axon guidance	GO:0005509//GO:0005515//GO:0008759	calcium ion binding//protein binding//UDP-3-O-[3-hydroxymyristoyl] N-acetylglucosamine deacetylase activity	GO:0005856	cytoskeleton	KOG0516	Dystonin, GAS (Growth-arrest-specific protein), and related proteins
Cluster-41210.94136	71.0177	0.726825	6.6104	1.7792e-09	1.4716e-06	2763	646695745	KDR08467.1	1509	0	Terminal uridylyltransferase 4 [Zootermopsis nevadensis]	--	--	--	--	--	K13291	TUT	terminal uridylyltransferase	http://www.genome.jp/dbget-bin/www_bget?ko:K13291	Q5BLK4	961	2.52909e-109	Terminal uridylyltransferase 7 OS=Mus musculus GN=Zcchc6 PE=1 SV=3	PF09249//PF01909//PF00098	tRNA nucleotidyltransferase, second domain//Nucleotidyltransferase domain//Zinc knuckle	GO:0008033	tRNA processing	GO:0016779//GO:0008270//GO:0004810//GO:0003676//GO:0016437	nucleotidyltransferase activity//zinc ion binding//tRNA adenylyltransferase activity//nucleic acid binding//tRNA cytidylyltransferase activity	--	--	KOG2277	S-M checkpoint control protein CID1 and related nucleotidyltransferases
Cluster-41210.88323	579.125	11595.7	-4.3236	1.7985e-09	1.4816e-06	1831	531597555	AGT57960.1	1492	0	juvenile hormone esterase, partial [Bemisia tabaci]	--	--	--	--	--	--	--	--	--	B2D0J5	1022	2.41701e-129	Venom carboxylesterase-6 OS=Apis mellifera PE=2 SV=1	PF05014	Nucleoside 2-deoxyribosyltransferase	GO:0009159//GO:0006206	deoxyribonucleoside monophosphate catabolic process//pyrimidine nucleobase metabolic process	GO:0070694//GO:0050144	deoxyribonucleoside 5'-monophosphate N-glycosidase activity//nucleoside deoxyribosyltransferase activity	--	--	KOG1516	Carboxylesterase and related proteins
Cluster-41210.31893	151.624	4.7767	4.9883	1.8326e-09	1.5036e-06	2140	815767882	XP_012228171.1	140	2.88553e-07	PREDICTED: uncharacterized protein LOC105675530 [Linepithema humile]	--	--	--	--	--	--	--	--	--	--	--	--	--	--	--	--	--	--	--	--	--	--	--
Cluster-41210.114329	48.6952	0	Inf	1.882e-09	1.5379e-06	2552	646716492	KDR19730.1	3446	0	Exportin-7 [Zootermopsis nevadensis]	805827055	XM_012297987.1	437	0	PREDICTED: Megachile rotundata exportin-7 (LOC100881409), transcript variant X4, mRNA	K18460	XPO7, EXP7	exportin-7	http://www.genome.jp/dbget-bin/www_bget?ko:K18460	Q5ZLT0	2806	0	Exportin-7 OS=Gallus gallus GN=XPO7 PE=2 SV=1	PF03810	Importin-beta N-terminal domain	GO:0006886	intracellular protein transport	GO:0008536	Ran GTPase binding	--	--	KOG1410	Nuclear transport receptor RanBP16 (importin beta superfamily)
Cluster-41210.31795	47.2924	0	Inf	1.9051e-09	1.5506e-06	2137	646708710	KDR14897.1	693	1.47443e-79	hypothetical protein L798_11116 [Zootermopsis nevadensis]	--	--	--	--	--	--	--	--	--	--	--	--	--	--	--	--	--	--	--	--	--	--	--
Cluster-41210.82048	0	42.5339	#NAME?	1.937e-09	1.5703e-06	3294	768451083	XP_011567718.1	774	1.93668e-90	PREDICTED: uncharacterized protein LOC105397399 [Plutella xylostella]	--	--	--	--	--	--	--	--	--	--	--	--	--	PF04827//PF02944	Plant transposon protein//BESS motif	--	--	GO:0016788//GO:0003677	hydrolase activity, acting on ester bonds//DNA binding	--	--	--	--
Cluster-41210.113139	288.495	11.5944	4.637	1.9735e-09	1.5935e-06	3507	157116626	XP_001658582.1	722	9.82059e-78	AAEL007693-PA [Aedes aegypti]>gi|108876365|gb|EAT40590.1| AAEL007693-PA [Aedes aegypti]	--	--	--	--	--	--	--	--	--	Q99J94	226	1.59814e-17	Solute carrier organic anion transporter family member 1A6 OS=Mus musculus GN=Slco1a6 PE=2 SV=1	PF03137//PF12090//PF07648	Organic Anion Transporter Polypeptide (OATP) family//Spt20 family//Kazal-type serine protease inhibitor domain	GO:0006810	transport	GO:0005515//GO:0005215//GO:0003712	protein binding//transporter activity//transcription cofactor activity	GO:0016020//GO:0005667//GO:0000124	membrane//transcription factor complex//SAGA complex	KOG3626	Organic anion transporter
Cluster-41210.124147	3.65978	188.125	-5.6838	1.984e-09	1.5957e-06	2085	646709932	KDR15587.1	552	3.02256e-59	Zinc transporter ZIP14 [Zootermopsis nevadensis]	--	--	--	--	--	K14711	SLC39A5, ZIP5	solute carrier family 39 (zinc transporter), member 5	http://www.genome.jp/dbget-bin/www_bget?ko:K14711	A5D7L5	274	3.75553e-24	Zinc transporter ZIP14 OS=Bos taurus GN=SLC39A14 PE=2 SV=1	PF01155//PF00575//PF08513//PF05495//PF02535	Hydrogenase/urease nickel incorporation, metallochaperone, hypA//S1 RNA binding domain//LisH//CHY zinc finger//ZIP Zinc transporter	GO:0055085//GO:0030001//GO:0006464	transmembrane transport//metal ion transport//cellular protein modification process	GO:0016151//GO:0005515//GO:0046873//GO:0008270//GO:0003676	nickel cation binding//protein binding//metal ion transmembrane transporter activity//zinc ion binding//nucleic acid binding	GO:0016020	membrane	KOG2693	Putative zinc transporter
Cluster-41210.107654	885.022	47.591	4.217	2.1517e-09	1.7238e-06	5435	560119286	CDJ96076.1	2306	0	Protein of unknown function DUF889 domain containing protein, partial [Haemonchus contortus]	--	--	--	--	--	--	--	--	--	Q7ZV90	282	5.25054e-24	ATP-dependent DNA helicase PIF1 OS=Danio rerio GN=pif1 PE=2 SV=1	PF02689//PF07728//PF05970	Helicase//AAA domain (dynein-related subfamily)//PIF1-like helicase	GO:0000723//GO:0006281	telomere maintenance//DNA repair	GO:0003678//GO:0016887//GO:0005524//GO:0004386	DNA helicase activity//ATPase activity//ATP binding//helicase activity	GO:0005657	replication fork	KOG0987	DNA helicase PIF1/RRM3
Cluster-41210.122454	21.4975	422.931	-4.2982	2.216e-09	1.7684e-06	3795	482875825	AGK40934.1	952	1.07865e-105	toll-1 [Nilaparvata lugens]	--	--	--	--	--	K18809	TL	protein toll	http://www.genome.jp/dbget-bin/www_bget?ko:K18809	P08953	754	1.38298e-81	Protein toll OS=Drosophila melanogaster GN=Tl PE=1 SV=1	PF01582//PF15168//PF13676	TIR domain//Triple QxxK/R motif-containing protein family//TIR domain	GO:0007165	signal transduction	GO:0005515	protein binding	GO:0005789	endoplasmic reticulum membrane	KOG4641	FOG: Toll/interleukin receptor and related proteins containing LRR and TIR repeats
Cluster-41210.61980	92.016	1.99962	5.5241	2.2772e-09	1.8102e-06	1807	646697264	KDR09055.1	1712	0	Cytohesin-1 [Zootermopsis nevadensis]	805806720	XM_012290734.1	294	2.99209e-150	PREDICTED: Megachile rotundata cytohesin-1-like (LOC100879933), mRNA	K18441	CYTH	cytohesin	http://www.genome.jp/dbget-bin/www_bget?ko:K18441	Q15438	1374	0	Cytohesin-1 OS=Homo sapiens GN=CYTH1 PE=1 SV=1	PF01369	Sec7 domain	GO:0043087//GO:0032012	regulation of GTPase activity//regulation of ARF protein signal transduction	GO:0005086	ARF guanyl-nucleotide exchange factor activity	--	--	KOG0930	Guanine nucleotide exchange factor Cytohesin, contains PH and Sec7 domains
Cluster-41210.98393	103.422	2.39955	5.4296	2.6346e-09	2.0862e-06	2930	646721601	KDR22879.1	1648	0	Beta-galactosidase [Zootermopsis nevadensis]	685830398	LN609529.1	41	2.1419e-09	Strongyloides ratti genome assembly S_ratti_ED321 ,chromosome : 2	K12309	GLB1, ELNR1	beta-galactosidase	http://www.genome.jp/dbget-bin/www_bget?ko:K12309	Q9TRY9	1389	1.05704e-177	Beta-galactosidase OS=Canis familiaris GN=GLB1 PE=2 SV=3	PF02449	Beta-galactosidase	GO:0006687//GO:0046486//GO:0005975//GO:0006027//GO:0006012	glycosphingolipid metabolic process//glycerolipid metabolic process//carbohydrate metabolic process//glycosaminoglycan catabolic process//galactose metabolic process	GO:0004565	beta-galactosidase activity	GO:0009341	beta-galactosidase complex	KOG0496	Beta-galactosidase
Cluster-41210.58356	361.272	16.357	4.4651	2.6894e-09	2.1114e-06	7490	646696174	KDR08621.1	1581	0	RING finger protein 103 [Zootermopsis nevadensis]	--	--	--	--	--	K15695	RNF103, KF1	E3 ubiquitin-protein ligase RNF103	http://www.genome.jp/dbget-bin/www_bget?ko:K15695	--	--	--	--	PF00097//PF12678//PF13639//PF12861//PF17123//PF11857//PF14634	Zinc finger, C3HC4 type (RING finger)//RING-H2 zinc finger//Ring finger domain//Anaphase-promoting complex subunit 11 RING-H2 finger//RING-like zinc finger//Domain of unknown function (DUF3377)//zinc-RING finger domain	GO:0016567	protein ubiquitination	GO:0004842//GO:0004222//GO:0046872//GO:0008270//GO:0005515	ubiquitin-protein transferase activity//metalloendopeptidase activity//metal ion binding//zinc ion binding//protein binding	GO:0005680	anaphase-promoting complex	KOG0800	FOG: Predicted E3 ubiquitin ligase
Cluster-41210.80402	45.4768	931.585	-4.3565	2.6975e-09	2.1114e-06	1808	755947947	XP_011300624.1	677	8.89866e-74	PREDICTED: latrophilin Cirl-like isoform X4 [Fopius arisanus]	--	--	--	--	--	K04594	LPHN3	latrophilin 3	http://www.genome.jp/dbget-bin/www_bget?ko:K04594	A1Z7G7	224	1.45075e-17	Latrophilin Cirl OS=Drosophila melanogaster GN=Cirl PE=1 SV=2	PF00002	7 transmembrane receptor (Secretin family)	GO:0007186	G-protein coupled receptor signaling pathway	GO:0004930	G-protein coupled receptor activity	GO:0016021	integral component of membrane	KOG4193	G protein-coupled receptors
Cluster-41210.86253	99.1986	1960.36	-4.3047	2.6899e-09	2.1114e-06	5761	646702782	KDR11809.1	6763	0	Glutamate synthase [NADH], amyloplastic [Zootermopsis nevadensis]	662188388	XM_008489643.1	427	0	PREDICTED: Diaphorina citri glutamate synthase 1 [NADH], chloroplastic-like (LOC103524615), mRNA	K00264	GLT1	glutamate synthase (NADPH/NADH)	http://www.genome.jp/dbget-bin/www_bget?ko:K00264	Q9C102	4411	0	Putative glutamate synthase [NADPH] OS=Schizosaccharomyces pombe (strain 972 / ATCC 24843) GN=glt1 PE=2 SV=1	PF13241//PF01210//PF12831//PF00070//PF01134//PF05834//PF02737//PF01645//PF01494//PF04898//PF00743//PF01493//PF07992//PF01266//PF03446//PF01593//PF01070//PF02558	Putative NAD(P)-binding//NAD-dependent glycerol-3-phosphate dehydrogenase N-terminus//FAD dependent oxidoreductase//Pyridine nucleotide-disulphide oxidoreductase//Glucose inhibited division protein A//Lycopene cyclase protein//3-hydroxyacyl-CoA dehydrogenase, NAD binding domain//Conserved region in glutamate synthase//FAD binding domain//Glutamate synthase central domain//Flavin-binding monooxyge…	GO:0006574//GO:0006631//GO:0006098//GO:0006568//GO:0006552//GO:0008152//GO:0016117//GO:0018874//GO:0006554//GO:0006633//GO:0019354//GO:0019521//GO:0006807//GO:0006550//GO:0046168//GO:0055114//GO:0008033//GO:0006779//GO:0006537//GO:0015940	valine catabolic process//fatty acid metabolic process//pentose-phosphate shunt//tryptophan metabolic process//leucine catabolic process//metabolic process//carotenoid biosynthetic process//benzoate metabolic process//lysine catabolic process//fatty acid biosynthetic process//siroheme biosynthetic process//D-gluconate metabolic process//nitrogen compound metabolic process//isoleucine catabolic pr…	GO:0050660//GO:0051287//GO:0015930//GO:0004499//GO:0016705//GO:0050661//GO:0003857//GO:0016491//GO:0016638//GO:0043115//GO:0071949//GO:0004616//GO:0008677//GO:0016616	flavin adenine dinucleotide binding//NAD binding//glutamate synthase activity//N,N-dimethylaniline monooxygenase activity//oxidoreductase activity, acting on paired donors, with incorporation or reduction of molecular oxygen//NADP binding//3-hydroxyacyl-CoA dehydrogenase activity//oxidoreductase activity//oxidoreductase activity, acting on the CH-NH2 group of donors//precorrin-2 dehydrogenase act…	--	--	KOG0399	Glutamate synthase
Cluster-41210.96199	48.1638	0	Inf	2.7284e-09	2.1275e-06	1537	--	--	--	--	--	--	--	--	--	--	--	--	--	--	--	--	--	--	--	--	--	--	--	--	--	--	--	--
Cluster-41210.58487	304.25	13.6777	4.4754	2.9062e-09	2.2574e-06	6067	242009079	XP_002425320.1	6651	0	Brefeldin A-inhibited guanine nucleotide-exchange protein, putative [Pediculus humanus corporis]>gi|212509094|gb|EEB12582.1| Brefeldin A-inhibited guanine nucleotide-exchange protein, putative [Pediculus humanus corporis]	634841206	XM_007938332.1	164	1.8809e-77	PREDICTED: Orycteropus afer afer ADP-ribosylation factor guanine nucleotide-exchange factor 2 (brefeldin A-inhibited) (ARFGEF2), mRNA	K18442	ARFGEF, BIG	brefeldin A-inhibited guanine nucleotide-exchange protein	http://www.genome.jp/dbget-bin/www_bget?ko:K18442	Q9Y6D5	5606	0	Brefeldin A-inhibited guanine nucleotide-exchange protein 2 OS=Homo sapiens GN=ARFGEF2 PE=1 SV=3	PF01369	Sec7 domain	GO:0032012//GO:0043087	regulation of ARF protein signal transduction//regulation of GTPase activity	GO:0005086	ARF guanyl-nucleotide exchange factor activity	GO:0005622	intracellular	KOG0929	Guanine nucleotide exchange factor
Cluster-41210.80679	220.256	3500.83	-3.9904	3.6226e-09	2.8033e-06	3209	501294291	BAN20708.1	638	3.27981e-72	conserved hypothetical protein [Riptortus pedestris]	--	--	--	--	--	--	--	--	--	P17790	208	7.44441e-16	Basigin OS=Gallus gallus GN=BSG PE=1 SV=2	--	--	--	--	--	--	--	--	KOG4475	FOG: Immunoglobin and related proteins
Cluster-41210.91700	56.145	0.399924	7.1333	3.95e-09	3.0424e-06	487	641647921	XP_008180216.1	204	2.02413e-16	PREDICTED: craniofacial development protein 2-like [Acyrthosiphon pisum]	--	--	--	--	--	--	--	--	--	--	--	--	--	--	--	--	--	--	--	--	--	--	--
Cluster-41210.99082	0	104.354	#NAME?	3.9614e-09	3.0424e-06	8420	391346106	XP_003747320.1	2342	0	PREDICTED: zinc finger MYM-type protein 1-like [Metaseiulus occidentalis]	--	--	--	--	--	K14286	AGXT2L1, ETNPPL	ethanolamine-phosphate phospho-lyase	http://www.genome.jp/dbget-bin/www_bget?ko:K14286	--	--	--	--	PF05699//PF00202//PF01212//PF00956	hAT family C-terminal dimerisation region//Aminotransferase class-III//Beta-eliminating lyase//Nucleosome assembly protein (NAP)	GO:0006334//GO:0006520	nucleosome assembly//cellular amino acid metabolic process	GO:0016829//GO:0030170//GO:0046983//GO:0008483	lyase activity//pyridoxal phosphate binding//protein dimerization activity//transaminase activity	GO:0005634	nucleus	KOG1404	Alanine-glyoxylate aminotransferase AGT2
Cluster-41210.96536	46.8885	0	Inf	4.0894e-09	3.129e-06	4691	780638532	XP_011687394.1	626	7.77249e-75	PREDICTED: zinc finger BED domain-containing protein 1-like [Wasmannia auropunctata]	--	--	--	--	--	--	--	--	--	O96006	293	8.12628e-31	Zinc finger BED domain-containing protein 1 OS=Homo sapiens GN=ZBED1 PE=1 SV=1	PF02892//PF17123//PF14372//PF13465//PF05699//PF13912	BED zinc finger//RING-like zinc finger//Domain of unknown function (DUF4413)//Zinc-finger double domain//hAT family C-terminal dimerisation region//C2H2-type zinc finger	--	--	GO:0046983//GO:0046872//GO:0005515//GO:0003677//GO:0008270	protein dimerization activity//metal ion binding//protein binding//DNA binding//zinc ion binding	--	--	KOG1121	Tam3-transposase (Ac family)
Cluster-41210.119909	90.1891	1.85013	5.6073	4.4189e-09	3.3685e-06	1678	560140921	CDJ80644.1	118	1.17936e-12	Endonuclease exonuclease phosphatase and RNA-directed DNA polymerase (reverse transcriptase) domain containing protein [Haemonchus contortus]	--	--	--	--	--	--	--	--	--	--	--	--	--	PF03135//PF17122//PF04691	CagE, TrbE, VirB family, component of type IV transporter system//Zinc-finger//Apolipoprotein C-I (ApoC-1)	GO:0042157	lipoprotein metabolic process	GO:0005524//GO:0008270//GO:0005515	ATP binding//zinc ion binding//protein binding	GO:0005576	extracellular region	--	--
Cluster-41210.68385	0	148.273	#NAME?	4.444e-09	3.375e-06	6114	861650938	KMQ97513.1	4940	0	kinase d-interacting substrate [Lasius niger]	759059798	XM_011340871.1	219	5.05133e-108	PREDICTED: Cerapachys biroi kinase D-interacting substrate of 220 kDa (LOC105280364), transcript variant X7, mRNA	K12460	KIDINS220, ARMS	ankyrin repeat-rich membrane spanning protein	http://www.genome.jp/dbget-bin/www_bget?ko:K12460	Q9EQG6	2702	0	Kinase D-interacting substrate of 220 kDa OS=Rattus norvegicus GN=Kidins220 PE=1 SV=2	PF00892//PF13606//PF00023//PF00536//PF01769	EamA-like transporter family//Ankyrin repeat//Ankyrin repeat//SAM domain (Sterile alpha motif)//Divalent cation transporter	GO:0006812	cation transport	GO:0008324//GO:0005515	cation transmembrane transporter activity//protein binding	GO:0016021//GO:0016020	integral component of membrane//membrane	KOG0502	Integral membrane ankyrin-repeat protein Kidins220 (protein kinase D substrate)
Cluster-44370.1	43.8963	0	Inf	4.4785e-09	3.3886e-06	1613	675379454	KFM72356.1	393	1.38999e-37	Mitotic-spindle organizing protein 2A, partial [Stegodyphus mimosarum]	--	--	--	--	--	--	--	--	--	--	--	--	--	--	--	--	--	--	--	--	--	--	--
Cluster-41210.120958	45.1177	0	Inf	4.6753e-09	3.5245e-06	2086	--	--	--	--	--	--	--	--	--	--	--	--	--	--	--	--	--	--	--	--	--	--	--	--	--	--	--	--
Cluster-41210.90288	63.8339	0.799848	6.3185	4.75e-09	3.5676e-06	3561	--	--	--	--	--	--	--	--	--	--	--	--	--	--	--	--	--	--	--	--	--	--	--	--	--	--	--	--
Cluster-41210.132280	99.5	2.54389	5.2896	4.9214e-09	3.6828e-06	3393	242015300	XP_002428302.1	4169	0	coatomer alpha subunit, putative [Pediculus humanus corporis]>gi|212512887|gb|EEB15564.1| coatomer alpha subunit, putative [Pediculus humanus corporis]	801378907	XM_012198649.1	339	5.46971e-175	PREDICTED: Atta cephalotes coatomer subunit alpha (LOC105617070), mRNA	K05236	COPA	coatomer protein complex, subunit alpha (xenin)	http://www.genome.jp/dbget-bin/www_bget?ko:K05236	P53621	4076	0	Coatomer subunit alpha OS=Homo sapiens GN=COPA PE=1 SV=2	PF06957//PF04053//PF00400	Coatomer (COPI) alpha subunit C-terminus//Coatomer WD associated region//WD domain, G-beta repeat	GO:0016192//GO:0016310//GO:0006886//GO:0009069	vesicle-mediated transport//phosphorylation//intracellular protein transport//serine family amino acid metabolic process	GO:0016905//GO:0005198//GO:0005515	myosin heavy chain kinase activity//structural molecule activity//protein binding	GO:0030117//GO:0030126//GO:0016459	membrane coat//COPI vesicle coat//myosin complex	KOG0292	Vesicle coat complex COPI, alpha subunit
Cluster-41210.130773	1.17516	66.4143	-5.8206	5.0427e-09	3.7545e-06	3568	646689327	KDR06549.1	1332	2.05609e-165	ATP-dependent RNA helicase DDX51 [Zootermopsis nevadensis]	--	--	--	--	--	K14807	DDX51, DBP6	ATP-dependent RNA helicase DDX51/DBP6	http://www.genome.jp/dbget-bin/www_bget?ko:K14807	P26802	985	2.52229e-116	Probable ATP-dependent RNA helicase Dbp73D OS=Drosophila melanogaster GN=Dbp73D PE=2 SV=3	PF00270//PF04851	DEAD/DEAH box helicase//Type III restriction enzyme, res subunit	--	--	GO:0016787//GO:0003677//GO:0005524//GO:0003676	hydrolase activity//DNA binding//ATP binding//nucleic acid binding	--	--	KOG0350	DEAD-box ATP-dependent RNA helicase
Cluster-48184.0	0.507358	103.066	-7.6663	5.0539e-09	3.7545e-06	2403	--	--	--	--	--	--	--	--	--	--	--	--	--	--	--	--	--	--	--	--	--	--	--	--	--	--	--	--
Cluster-41210.32246	43.2124	0	Inf	5.189e-09	3.8408e-06	1515	646699978	KDR10344.1	1503	0	Carboxypeptidase E [Zootermopsis nevadensis]	699643615	XM_009880475.1	63	6.45603e-22	PREDICTED: Charadrius vociferus carboxypeptidase N, polypeptide 1 (CPN1), mRNA	K01294	CPE	carboxypeptidase E	http://www.genome.jp/dbget-bin/www_bget?ko:K01294	P37892	925	1.29684e-117	Carboxypeptidase E OS=Lophius americanus GN=cpe PE=2 SV=1	PF00246//PF04952	Zinc carboxypeptidase//Succinylglutamate desuccinylase / Aspartoacylase family	GO:0008152//GO:0006508	metabolic process//proteolysis	GO:0004181//GO:0016788//GO:0008270	metallocarboxypeptidase activity//hydrolase activity, acting on ester bonds//zinc ion binding	--	--	KOG2649	Zinc carboxypeptidase
Cluster-41210.67201	456.103	21.9859	4.3747	5.4037e-09	3.9854e-06	5614	--	--	--	--	--	--	--	--	--	--	--	--	--	--	--	--	--	--	--	--	--	--	--	--	--	--	--	--
Cluster-41210.108448	6.4894	177.797	-4.776	5.6858e-09	4.1783e-06	2423	752892902	XP_011264558.1	2202	0	PREDICTED: cactin [Camponotus floridanus]	815919741	XM_003491947.2	264	1.91626e-133	PREDICTED: Bombus impatiens cactin (LOC100744028), mRNA	--	--	--	--	Q9VR99	1629	0	Cactin OS=Drosophila melanogaster GN=cactin PE=1 SV=3	PF09732	Cactus-binding C-terminus of cactin protein	--	--	GO:0005515	protein binding	--	--	KOG2370	Cactin
Cluster-41210.112785	0	38.1361	#NAME?	5.9095e-09	4.3271e-06	2224	156553151	XP_001601900.1	1216	0	PREDICTED: FGGY carbohydrate kinase domain-containing protein [Nasonia vitripennis]>gi|645002458|ref|XP_008214393.1| PREDICTED: FGGY carbohydrate kinase domain-containing protein [Nasonia vitripennis]>gi|645002460|ref|XP_008214394.1| PREDICTED: FGGY carbohydrate kinase domain-containing protein [Nasonia vitripennis]	--	--	--	--	--	--	--	--	--	--	--	--	--	PF02782//PF00370	FGGY family of carbohydrate kinases, C-terminal domain//FGGY family of carbohydrate kinases, N-terminal domain	GO:0005975	carbohydrate metabolic process	GO:0016773	phosphotransferase activity, alcohol group as acceptor	--	--	KOG2517	Ribulose kinase and related carbohydrate kinases
Cluster-41210.15895	0	68.8821	#NAME?	6.1579e-09	4.4929e-06	1144	--	--	--	--	--	--	--	--	--	--	--	--	--	--	--	--	--	--	--	--	--	--	--	--	--	--	--	--
Cluster-41210.55808	171.317	6.839	4.6467	6.2638e-09	4.5539e-06	1061	646709708	KDR15429.1	221	7.76378e-19	Cold shock domain-containing protein [Zootermopsis nevadensis]	--	--	--	--	--	--	--	--	--	Q9VVA0	187	1.7493e-15	Cold shock domain-containing protein CG9705 OS=Drosophila melanogaster GN=CG9705 PE=1 SV=1	PF05208	ALG3 protein	--	--	GO:0016758	transferase activity, transferring hexosyl groups	GO:0016021//GO:0005783	integral component of membrane//endoplasmic reticulum	--	--
Cluster-41210.66947	125.061	0	Inf	7.1908e-09	5.2093e-06	3076	646709227	KDR15208.1	2007	0	Transmembrane 9 superfamily member 4 [Zootermopsis nevadensis]	571508692	XM_003251689.2	325	3.00223e-167	PREDICTED: Apis mellifera actin-related protein 14D ortholog (LOC409313), transcript variant X1, mRNA	K17086	TM9SF2_4	transmembrane 9 superfamily member 2/4	http://www.genome.jp/dbget-bin/www_bget?ko:K17086	P45888	1531	0	Actin-related protein 2 OS=Drosophila melanogaster GN=Arp2 PE=2 SV=3	PF02990//PF05425	Endomembrane protein 70//Copper resistance protein D	--	--	--	--	GO:0016021	integral component of membrane	KOG1278	Endosomal membrane proteins, EMP70
Cluster-41210.78965	0	61.0418	#NAME?	8.0142e-09	5.7854e-06	2384	--	--	--	--	--	--	--	--	--	--	--	--	--	--	--	--	--	--	PF04901	Receptor activity modifying family	GO:0015031//GO:0008277//GO:0006886	protein transport//regulation of G-protein coupled receptor protein signaling pathway//intracellular protein transport	GO:0008565	protein transporter activity	GO:0016021	integral component of membrane	--	--
Cluster-41210.30853	50.6944	0	Inf	8.1778e-09	5.8649e-06	1318	646714543	KDR18473.1	135	7.68906e-07	hypothetical protein L798_07477 [Zootermopsis nevadensis]	--	--	--	--	--	--	--	--	--	--	--	--	--	--	--	--	--	--	--	--	--	--	--
Cluster-41210.39160	74.9574	1.43986	5.7021	8.1818e-09	5.8649e-06	652	--	--	--	--	--	--	--	--	--	--	--	--	--	--	--	--	--	--	--	--	--	--	--	--	--	--	--	--
Cluster-41210.109601	0	55.4417	#NAME?	8.3458e-09	5.9615e-06	1796	--	--	--	--	--	--	--	--	--	--	--	--	--	--	--	--	--	--	--	--	--	--	--	--	--	--	--	--
Cluster-41210.89919	145.366	4.31958	5.0727	8.5503e-09	6.0863e-06	912	91076012	XP_966490.1	846	4.88221e-109	PREDICTED: succinyl-CoA ligase subunit alpha, mitochondrial [Tribolium castaneum]>gi|91076014|ref|XP_975865.1| PREDICTED: succinyl-CoA ligase subunit alpha, mitochondrial [Tribolium castaneum]>gi|270014681|gb|EFA11129.1| hypothetical protein TcasGA2_TC004730 [Tribolium castaneum]	575473165	XM_006675813.1	87	1.74505e-35	Batrachochytrium dendrobatidis JAM81 hypothetical protein (BATDEDRAFT_36456), mRNA	K01899	LSC1	succinyl-CoA synthetase alpha subunit	http://www.genome.jp/dbget-bin/www_bget?ko:K01899	Q9WUM5	774	2.77133e-99	Succinyl-CoA ligase [ADP/GDP-forming] subunit alpha, mitochondrial OS=Mus musculus GN=Suclg1 PE=1 SV=4	PF02629//PF03808//PF13380	CoA binding domain//Glycosyl transferase WecB/TagA/CpsF family//CoA binding domain	GO:0009058//GO:0008152//GO:0006099//GO:0019643	biosynthetic process//metabolic process//tricarboxylic acid cycle//reductive tricarboxylic acid cycle	GO:0004775//GO:0003878//GO:0000166//GO:0048037	succinate-CoA ligase (ADP-forming) activity//ATP citrate synthase activity//nucleotide binding//cofactor binding	GO:0042709	succinate-CoA ligase complex	KOG1255	Succinyl-CoA synthetase, alpha subunit
Cluster-41210.125930	0.365978	44.6586	-6.931	8.7692e-09	6.2204e-06	4239	751236136	XP_011171889.1	385	1.67495e-72	PREDICTED: uncharacterized protein LOC105204498 [Solenopsis invicta]	--	--	--	--	--	--	--	--	--	--	--	--	--	PF00183//PF02796//PF05225//PF03490	Hsp90 protein//Helix-turn-helix domain of resolvase//helix-turn-helix, Psq domain//Variant-surface-glycoprotein phospholipase C	GO:0006950//GO:0006650//GO:0006457//GO:0006310	response to stress//glycerophospholipid metabolic process//protein folding//DNA recombination	GO:0003677//GO:0051082//GO:0005524//GO:0000150//GO:0047396	DNA binding//unfolded protein binding//ATP binding//recombinase activity//glycosylphosphatidylinositol diacylglycerol-lyase activity	--	--	--	--
Cluster-41210.119000	1404.94	78.2333	4.1666	9.0561e-09	6.3797e-06	769	260826478	XP_002608192.1	273	1.38741e-26	hypothetical protein BRAFLDRAFT_90379 [Branchiostoma floridae]>gi|229293543|gb|EEN64202.1| hypothetical protein BRAFLDRAFT_90379, partial [Branchiostoma floridae]	--	--	--	--	--	K01379	CTSD	cathepsin D	http://www.genome.jp/dbget-bin/www_bget?ko:K01379	Q03168	235	2.66273e-21	Lysosomal aspartic protease OS=Aedes aegypti GN=AAEL006169 PE=1 SV=2	PF15168//PF00026	Triple QxxK/R motif-containing protein family//Eukaryotic aspartyl protease	GO:0006508	proteolysis	GO:0004190	aspartic-type endopeptidase activity	GO:0005789	endoplasmic reticulum membrane	KOG1339	Aspartyl protease
Cluster-41210.129974	41.3576	0	Inf	9.0375e-09	6.3797e-06	3544	242013759	XP_002427568.1	1027	9.68692e-126	Glyoxylate reductase/hydroxypyruvate reductase, putative [Pediculus humanus corporis]>gi|212511983|gb|EEB14830.1| Glyoxylate reductase/hydroxypyruvate reductase, putative [Pediculus humanus corporis]	--	--	--	--	--	K00049	GRHPR	glyoxylate/hydroxypyruvate reductase	http://www.genome.jp/dbget-bin/www_bget?ko:K00049	--	--	--	--	PF03435//PF02254//PF03446//PF04505//PF00899//PF00389//PF01118//PF00044//PF13241//PF02826	Saccharopine dehydrogenase NADP binding domain//TrkA-N domain//NAD binding domain of 6-phosphogluconate dehydrogenase//Interferon-induced transmembrane protein//ThiF family//D-isomer specific 2-hydroxyacid dehydrogenase, catalytic domain//Semialdehyde dehydrogenase, NAD binding domain//Glyceraldehyde 3-phosphate dehydrogenase, NAD binding domain//Putative NAD(P)-binding//D-isomer specific 2-hydro…	GO:0019354//GO:0006098//GO:0009607//GO:0019521//GO:0008152//GO:0055114//GO:0006779//GO:0006813	siroheme biosynthetic process//pentose-phosphate shunt//response to biotic stimulus//D-gluconate metabolic process//metabolic process//oxidation-reduction process//porphyrin-containing compound biosynthetic process//potassium ion transport	GO:0048037//GO:0016491//GO:0043115//GO:0008641//GO:0051287//GO:0000166//GO:0004616//GO:0016620//GO:0016616	cofactor binding//oxidoreductase activity//precorrin-2 dehydrogenase activity//small protein activating enzyme activity//NAD binding//nucleotide binding//phosphogluconate dehydrogenase (decarboxylating) activity//oxidoreductase activity, acting on the aldehyde or oxo group of donors, NAD or NADP as acceptor//oxidoreductase activity, acting on the CH-OH group of donors, NAD or NADP as acceptor	GO:0016021	integral component of membrane	KOG0069	Glyoxylate/hydroxypyruvate reductase (D-isomer-specific 2-hydroxy acid dehydrogenase superfamily)
Cluster-41210.122170	49.8643	0.363413	7.1003	9.1796e-09	6.4445e-06	2071	506968365	AGM32526.1	559	1.8095e-63	hemolymph juvenile hormone binding protein (JHBP) [Coptotermes formosanus]	--	--	--	--	--	--	--	--	--	--	--	--	--	PF01442//PF07464	Apolipoprotein A1/A4/E domain//Apolipophorin-III precursor (apoLp-III)	GO:0006869//GO:0042157	lipid transport//lipoprotein metabolic process	GO:0008289	lipid binding	GO:0005576	extracellular region	--	--
Cluster-41210.102525	622.214	0	Inf	9.3621e-09	6.5501e-06	10845	209571429	BAG75121.1	6387	0	lipophorin precursor [Nilaparvata lugens]	--	--	--	--	--	--	--	--	--	Q9U943	4435	0	Apolipophorins OS=Locusta migratoria PE=1 SV=2	PF01347//PF09172//PF07464//PF01442//PF05577//PF06448	Lipoprotein amino terminal region//Domain of unknown function (DUF1943)//Apolipophorin-III precursor (apoLp-III)//Apolipoprotein A1/A4/E domain//Serine carboxypeptidase S28//Domain of Unknown Function (DUF1081)	GO:0006508//GO:0006869//GO:0042157	proteolysis//lipid transport//lipoprotein metabolic process	GO:0008289//GO:0005319//GO:0008236	lipid binding//lipid transporter activity//serine-type peptidase activity	GO:0005576	extracellular region	KOG4338	Predicted lipoprotein
Cluster-41210.58674	79.4003	1.81706	5.4495	9.4034e-09	6.5565e-06	2364	--	--	--	--	--	--	--	--	--	--	--	--	--	--	--	--	--	--	PF03845//PF05493	Spore germination protein//ATP synthase subunit H	GO:0009847//GO:0015991//GO:0015992	spore germination//ATP hydrolysis coupled proton transport//proton transport	GO:0015078	hydrogen ion transmembrane transporter activity	GO:0016021//GO:0033179	integral component of membrane//proton-transporting V-type ATPase, V0 domain	--	--
Cluster-41210.58071	308.168	15.533	4.3103	9.5242e-09	6.6181e-06	7713	340710964	XP_003394052.1	10359	0	PREDICTED: inositol 1,4,5-trisphosphate receptor isoform X7 [Bombus terrestris]	766925071	XM_011496110.1	361	0	PREDICTED: Ceratosolen solmsi marchali inositol 1,4,5-trisphosphate receptor (LOC105359496), partial mRNA	K04958	ITPR1	inositol 1,4,5-triphosphate receptor type 1	http://www.genome.jp/dbget-bin/www_bget?ko:K04958	P29993	8510	0	Inositol 1,4,5-trisphosphate receptor OS=Drosophila melanogaster GN=Itp-r83A PE=2 SV=3	PF02815//PF01365//PF00628//PF00520	MIR domain//RIH domain//PHD-finger//Ion transport protein	GO:0006811//GO:0070588//GO:0055085//GO:0006816	ion transport//calcium ion transmembrane transport//transmembrane transport//calcium ion transport	GO:0005216//GO:0005515//GO:0005262	ion channel activity//protein binding//calcium channel activity	GO:0016020	membrane	KOG3533	Inositol 1,4,5-trisphosphate receptor
Cluster-41210.77110	1.46391	91.0966	-5.9595	9.5674e-09	6.6256e-06	632	--	--	--	--	--	--	--	--	--	--	--	--	--	--	--	--	--	--	--	--	--	--	--	--	--	--	--	--
Cluster-41210.103177	13.9072	236.178	-4.086	9.6501e-09	6.6603e-06	5032	646717383	KDR20258.1	2472	0	Phosphoenolpyruvate carboxykinase [GTP] [Zootermopsis nevadensis]	762070870	XM_011425902.1	180	1.98723e-86	PREDICTED: Crassostrea gigas phosphoenolpyruvate carboxykinase, cytosolic [GTP]-like (LOC105326051), transcript variant X3, mRNA	K01596	E4.1.1.32, pckA, PEPCK	phosphoenolpyruvate carboxykinase (GTP)	http://www.genome.jp/dbget-bin/www_bget?ko:K01596	P20007	2369	0	Phosphoenolpyruvate carboxykinase [GTP] OS=Drosophila melanogaster GN=Pepck PE=2 SV=2	PF00821	Phosphoenolpyruvate carboxykinase	GO:0006094	gluconeogenesis	GO:0004611//GO:0005525	phosphoenolpyruvate carboxykinase activity//GTP binding	--	--	--	--
Cluster-41210.69816	369.616	18.1568	4.3474	9.7574e-09	6.7117e-06	11792	817189344	XP_012269995.1	14128	0	PREDICTED: transformation/transcription domain-associated protein [Orussus abietinus]>gi|817189346|ref|XP_012269996.1| PREDICTED: transformation/transcription domain-associated protein [Orussus abietinus]>gi|817189348|ref|XP_012269997.1| PREDICTED: transformation/transcription domain-associated protein [Orussus abietinus]	817078281	XM_012406085.1	354	0	PREDICTED: Athalia rosae transformation/transcription domain-associated protein (LOC105689224), transcript variant X3, mRNA	K08874	TRRAP	transformation/transcription domain-associated protein	http://www.genome.jp/dbget-bin/www_bget?ko:K08874	Q9Y4A5	9862	0	Transformation/transcription domain-associated protein OS=Homo sapiens GN=TRRAP PE=1 SV=3	PF08064//PF02259//PF00454//PF13181//PF00515//PF02260	UME (NUC010) domain//FAT domain//Phosphatidylinositol 3- and 4-kinase//Tetratricopeptide repeat//Tetratricopeptide repeat//FATC domain	GO:0016310//GO:0009069	phosphorylation//serine family amino acid metabolic process	GO:0005515//GO:0016773//GO:0004674	protein binding//phosphotransferase activity, alcohol group as acceptor//protein serine/threonine kinase activity	--	--	KOG0889	Histone acetyltransferase SAGA, TRRAP/TRA1 component, PI-3 kinase superfamily
Cluster-41210.76955	5.87578	144.357	-4.6187	9.954e-09	6.8239e-06	1827	328791881	XP_001123015.2	327	5.81984e-33	PREDICTED: bolA-like protein 3-like [Apis mellifera]>gi|380017001|ref|XP_003692455.1| PREDICTED: bolA-like protein 3 [Apis florea]>gi|572301731|ref|XP_006616905.1| PREDICTED: bolA-like protein 3-like [Apis dorsata]	--	--	--	--	--	--	--	--	--	Q3SZ84	256	2.68489e-24	BolA-like protein 3 OS=Bos taurus GN=BOLA3 PE=3 SV=1	--	--	--	--	--	--	--	--	KOG3348	BolA (bacterial stress-induced morphogen)-related protein
Cluster-41210.112905	264.073	0	Inf	1.017e-08	6.9489e-06	2833	646710408	KDR15927.1	1435	2.91728e-179	La-related protein [Zootermopsis nevadensis]	--	--	--	--	--	K18763	LARP4	la-related protein 4	http://www.genome.jp/dbget-bin/www_bget?ko:K18763	Q9I7T7	789	2.31253e-86	La-related protein CG11505 OS=Drosophila melanogaster GN=CG11505 PE=1 SV=2	PF00076	RNA recognition motif. (a.k.a. RRM, RBD, or RNP domain)	--	--	GO:0003676	nucleic acid binding	--	--	KOG2591	c-Mpl binding protein, contains La domain
Cluster-41210.121482	106.694	2.65342	5.3295	1.0218e-08	6.9585e-06	1675	646705050	KDR12951.1	405	4.1142e-41	hypothetical protein L798_12908 [Zootermopsis nevadensis]	--	--	--	--	--	--	--	--	--	Q66HH4	295	1.39839e-27	Homocysteine-responsive endoplasmic reticulum-resident ubiquitin-like domain member 2 protein OS=Rattus norvegicus GN=Herpud2 PE=2 SV=1	PF00240	Ubiquitin family	--	--	GO:0005515	protein binding	--	--	KOG4583	Membrane-associated ER protein involved in stress response (contains ubiquitin-like domain)
Cluster-41210.53301	0	35.7844	#NAME?	1.0307e-08	6.9954e-06	8029	795095781	XP_011880163.1	984	2.05723e-105	PREDICTED: spatacsin isoform X2 [Vollenhovia emeryi]	--	--	--	--	--	--	--	--	--	Q96JI7	396	1.36033e-36	Spatacsin OS=Homo sapiens GN=SPG11 PE=1 SV=3	PF04218//PF02786//PF01363//PF08053	CENP-B N-terminal DNA-binding domain//Carbamoyl-phosphate synthase L chain, ATP binding domain//FYVE zinc finger//Tryptophanase operon leader peptide	GO:0031556//GO:0031554	transcriptional attenuation by ribosome//regulation of DNA-templated transcription, termination	GO:0046872//GO:0005524//GO:0003677	metal ion binding//ATP binding//DNA binding	--	--	KOG1884	Uncharacterized conserved protein
Cluster-41210.137381	0	35.5164	#NAME?	1.0436e-08	7.0593e-06	3483	557018159	XP_006009466.1	1202	5.04409e-170	PREDICTED: uncharacterized protein LOC102349681 isoform X1 [Latimeria chalumnae]>gi|557018161|ref|XP_006009467.1| PREDICTED: uncharacterized protein LOC102349681 isoform X2 [Latimeria chalumnae]	--	--	--	--	--	--	--	--	--	Q5SVZ6	279	8.31953e-26	Zinc finger MYM-type protein 1 OS=Homo sapiens GN=ZMYM1 PE=2 SV=1	PF05699//PF00784	hAT family C-terminal dimerisation region//MyTH4 domain	--	--	GO:0046983	protein dimerization activity	GO:0005856	cytoskeleton	--	--
Cluster-41210.93173	86.4429	1391.8	-4.0091	1.0883e-08	7.3377e-06	9111	646722981	KDR23766.1	7149	0	Basement membrane-specific heparan sulfate proteoglycan core protein [Zootermopsis nevadensis]	--	--	--	--	--	--	--	--	--	P98160	2063	0	Basement membrane-specific heparan sulfate proteoglycan core protein OS=Homo sapiens GN=HSPG2 PE=1 SV=4	PF13895//PF00008//PF00057//PF02135	Immunoglobulin domain//EGF-like domain//Low-density lipoprotein receptor domain class A//TAZ zinc finger	GO:0006355//GO:0042967	regulation of transcription, DNA-templated//acyl-carrier-protein biosynthetic process	GO:0008270//GO:0003712//GO:0004402//GO:0005515	zinc ion binding//transcription cofactor activity//histone acetyltransferase activity//protein binding	GO:0000123//GO:0005634//GO:0005667	histone acetyltransferase complex//nucleus//transcription factor complex	KOG3509	Basement membrane-specific heparan sulfate proteoglycan (HSPG) core protein
Cluster-41210.86924	614.927	34.3288	4.1629	1.0993e-08	7.3878e-06	2402	646722127	KDR23230.1	2585	0	Programmed cell death 6-interacting protein [Zootermopsis nevadensis]	--	--	--	--	--	K12200	PDCD6IP, ALIX, RIM20	programmed cell death 6-interacting protein	http://www.genome.jp/dbget-bin/www_bget?ko:K12200	Q9QZA2	1536	0	Programmed cell death 6-interacting protein OS=Rattus norvegicus GN=Pdcd6ip PE=1 SV=2	PF13949//PF17082	ALIX V-shaped domain binding to HIV//Spindle Pole Component 29	GO:0030474	spindle pole body duplication	GO:0005200//GO:0005515	structural constituent of cytoskeleton//protein binding	GO:0005856//GO:0005823	cytoskeleton//central plaque of spindle pole body	KOG2220	Predicted signal transduction protein
Cluster-41210.71463	0.854276	61.4475	-6.1685	1.1311e-08	7.576e-06	1385	--	--	--	--	--	--	--	--	--	--	--	--	--	--	--	--	--	--	--	--	--	--	--	--	--	--	--	--
Cluster-41210.3492	0	35.6745	#NAME?	1.1363e-08	7.5861e-06	1984	--	--	--	--	--	--	--	--	--	--	--	--	--	--	--	--	--	--	--	--	--	--	--	--	--	--	--	--
Cluster-41210.107381	41.8579	0	Inf	1.1525e-08	7.6473e-06	2633	6683575	BAA89259.1	607	5.36753e-70	ribosomal protein L3 [Bombyx mori]	805757025	XM_012289964.1	132	4.98258e-60	PREDICTED: Megachile rotundata 60S ribosomal protein L3 (LOC100883684), mRNA	K02925	RP-L3e, RPL3	large subunit ribosomal protein L3e	http://www.genome.jp/dbget-bin/www_bget?ko:K02925	--	--	--	--	PF00297	Ribosomal protein L3	GO:0042254//GO:0006412	ribosome biogenesis//translation	GO:0003735	structural constituent of ribosome	GO:0005840//GO:0005622	ribosome//intracellular	KOG0746	60S ribosomal protein L3 and related proteins
Cluster-41210.68402	7.83893	173.231	-4.4659	1.1529e-08	7.6473e-06	5779	646709910	KDR15565.1	489	3.98908e-47	Zinc finger CCHC domain-containing protein 2 [Zootermopsis nevadensis]	--	--	--	--	--	--	--	--	--	--	--	--	--	PF02729//PF00098	Aspartate/ornithine carbamoyltransferase, carbamoyl-P binding domain//Zinc knuckle	GO:0006520	cellular amino acid metabolic process	GO:0003676//GO:0008270//GO:0016743	nucleic acid binding//zinc ion binding//carboxyl- or carbamoyltransferase activity	--	--	--	--
Cluster-41210.132098	86.2997	2.39955	5.1685	1.158e-08	7.6558e-06	2186	645019551	XP_008206887.1	1546	0	PREDICTED: C-terminal-binding protein isoform X4 [Nasonia vitripennis]	755162825	KM983389.1	357	0	Nilaparvata lugens C-terminal-binding protein (CtBP) mRNA, complete cds	K04496	CTBP	C-terminal binding protein	http://www.genome.jp/dbget-bin/www_bget?ko:K04496	O46036	1465	0	C-terminal-binding protein OS=Drosophila melanogaster GN=CtBP PE=1 SV=3	PF03446//PF00389//PF02826	NAD binding domain of 6-phosphogluconate dehydrogenase//D-isomer specific 2-hydroxyacid dehydrogenase, catalytic domain//D-isomer specific 2-hydroxyacid dehydrogenase, NAD binding domain	GO:0019521//GO:0006098//GO:0055114//GO:0008152	D-gluconate metabolic process//pentose-phosphate shunt//oxidation-reduction process//metabolic process	GO:0051287//GO:0016616//GO:0004616	NAD binding//oxidoreductase activity, acting on the CH-OH group of donors, NAD or NADP as acceptor//phosphogluconate dehydrogenase (decarboxylating) activity	--	--	KOG0067	Transcription factor CtBP
Cluster-41210.100069	113.547	3.63413	4.9655	1.1943e-08	7.8709e-06	1913	--	--	--	--	--	--	--	--	--	--	--	--	--	--	--	--	--	--	--	--	--	--	--	--	--	--	--	--
Cluster-41210.19529	337.273	15.8385	4.4124	1.2118e-08	7.9599e-06	16739	826443568	XP_012530804.1	9479	0	PREDICTED: midasin [Monomorium pharaonis]	675614497	XM_008937845.1	51	3.41036e-14	PREDICTED: Merops nubicus MDN1, midasin homolog (yeast) (MDN1), partial mRNA	K14572	MDN1, REA1	midasin	http://www.genome.jp/dbget-bin/www_bget?ko:K14572	Q9NU22	5369	0	Midasin OS=Homo sapiens GN=MDN1 PE=1 SV=2	PF02367//PF01057//PF01443//PF10662//PF01745//PF01695//PF03205//PF00158//PF06068//PF13304//PF12125//PF00448//PF05496//PF14532//PF07726//PF00004//PF00910//PF07728//PF00005//PF00731//PF03193//PF08702	Threonylcarbamoyl adenosine biosynthesis protein TsaE//Parvovirus non-structural protein NS1//Viral (Superfamily 1) RNA helicase//Ethanolamine utilisation - propanediol utilisation//Isopentenyl transferase//IstB-like ATP binding protein//Molybdopterin guanine dinucleotide synthesis protein B//Sigma-54 interaction domain//TIP49 C-terminus//AAA domain, putative AbiEii toxin, Type IV TA system//D do…	GO:0019079//GO:0006310//GO:0006576//GO:0016114//GO:0006694//GO:0006614//GO:0002949//GO:0007165//GO:0030168//GO:0009058//GO:0051258//GO:0006777//GO:0006189//GO:0006281//GO:0006355	viral genome replication//DNA recombination//cellular biogenic amine metabolic process//terpenoid biosynthetic process//steroid biosynthetic process//SRP-dependent cotranslational protein targeting to membrane//tRNA threonylcarbamoyladenosine modification//signal transduction//platelet activation//biosynthetic process//protein polymerization//Mo-molybdopterin cofactor biosynthetic process//'de no…	GO:0008134//GO:0030674//GO:0003678//GO:0046983//GO:0003723//GO:0003924//GO:0005102//GO:0016887//GO:0003724//GO:0005524//GO:0004161//GO:0009378//GO:0005525	transcription factor binding//protein binding, bridging//DNA helicase activity//protein dimerization activity//RNA binding//GTPase activity//receptor binding//ATPase activity//RNA helicase activity//ATP binding//dimethylallyltranstransferase activity//four-way junction helicase activity//GTP binding	GO:0005657//GO:0005577//GO:0009379//GO:0005667	replication fork//fibrinogen complex//Holliday junction helicase complex//transcription factor complex	KOG1808	AAA ATPase containing von Willebrand factor type A (vWA) domain
Cluster-41210.136102	39.9337	0	Inf	1.2437e-08	8.1434e-06	811	861635541	KMQ91586.1	291	3.13954e-34	endonuclease-reverse transcriptase [Lasius niger]	--	--	--	--	--	--	--	--	--	--	--	--	--	--	--	--	--	--	--	--	--	--	--
Cluster-41210.132521	52.0007	887.143	-4.0926	1.2901e-08	8.4203e-06	6192	817067719	XP_012255765.1	2303	0	PREDICTED: sodium/hydrogen exchanger 8 [Athalia rosae]	--	--	--	--	--	K14724	SLC9A8, NHE8	solute carrier family 9 (sodium/hydrogen exchanger), member 8	http://www.genome.jp/dbget-bin/www_bget?ko:K14724	Q5ZJ75	1514	0	Sodium/hydrogen exchanger 8 OS=Gallus gallus PE=2 SV=1	PF02145//PF03355//PF03233//PF03470//PF00999	Rap/ran-GAP//Viral Trans-Activator Protein//Aphid transmission protein//XS zinc finger domain//Sodium/hydrogen exchanger family	GO:0051056//GO:0019089//GO:0055085//GO:0006812//GO:0006355//GO:0031047//GO:0006885	regulation of small GTPase mediated signal transduction//transmission of virus//transmembrane transport//cation transport//regulation of transcription, DNA-templated//gene silencing by RNA//regulation of pH	GO:0015299//GO:0005096	solute:proton antiporter activity//GTPase activator activity	GO:0016021	integral component of membrane	KOG1965	Sodium/hydrogen exchanger protein
Cluster-41210.154463	161.976	4.56623	5.1486	1.3402e-08	8.7194e-06	5763	571571722	XP_006564878.1	657	1.29454e-67	PREDICTED: RING finger protein 207-like isoform X1 [Apis mellifera]	--	--	--	--	--	--	--	--	--	Q60MF5	162	1.71396e-09	Probable RING finger protein 207 homolog OS=Caenorhabditis briggsae GN=CBG23170 PE=3 SV=3	PF02258	Shiga-like toxin beta subunit	GO:0019836	hemolysis by symbiont of host erythrocytes	--	--	GO:0005576	extracellular region	--	--
Cluster-41210.151712	40.8	0	Inf	1.4635e-08	9.479e-06	4880	571568126	XP_006562791.1	3345	0	PREDICTED: metabotropic glutamate receptor B isoform X1 [Apis mellifera]	194863462	XM_001970417.1	359	0	Drosophila erecta GG10638 (Dere\GG10638), mRNA	K04611	MXR	metabotropic X receptor	http://www.genome.jp/dbget-bin/www_bget?ko:K04611	P31423	1498	0	Metabotropic glutamate receptor 4 OS=Rattus norvegicus GN=Grm4 PE=1 SV=1	PF07562//PF10288//PF00003	Nine Cysteines Domain of family 3 GPCR//Cytoplasmic tRNA 2-thiolation protein 2//7 transmembrane sweet-taste receptor of 3 GCPR	GO:0034227//GO:0002098//GO:0007186	tRNA thio-modification//tRNA wobble uridine modification//G-protein coupled receptor signaling pathway	GO:0000049//GO:0004930	tRNA binding//G-protein coupled receptor activity	GO:0016021	integral component of membrane	KOG1056	Glutamate-gated metabotropic ion channel receptor subunit GRM2 and related subunits, G-protein coupled receptor superfamily
Cluster-41210.93428	95.734	2.90041	5.0447	1.4671e-08	9.479e-06	4574	--	--	--	--	--	--	--	--	--	--	--	--	--	--	--	--	--	--	PF10613//PF00001	Ligated ion channel L-glutamate- and glycine-binding site//7 transmembrane receptor (rhodopsin family)	GO:0007268//GO:0007165//GO:0006811//GO:0007186	synaptic transmission//signal transduction//ion transport//G-protein coupled receptor signaling pathway	GO:0005234//GO:0004970//GO:0004930	extracellular-glutamate-gated ion channel activity//ionotropic glutamate receptor activity//G-protein coupled receptor activity	GO:0016020//GO:0016021	membrane//integral component of membrane	--	--
Cluster-41210.95836	5.33922	163.443	-4.936	1.4709e-08	9.479e-06	3465	641657254	XP_008180277.1	189	9.11701e-12	PREDICTED: pancreatic triacylglycerol lipase [Acyrthosiphon pisum]	--	--	--	--	--	K14073	PNLIP, PL	pancreatic triacylglycerol lipase	http://www.genome.jp/dbget-bin/www_bget?ko:K14073	P29183	138	4.57704e-07	Pancreatic triacylglycerol lipase (Fragment) OS=Equus caballus GN=PNLIP PE=1 SV=2	--	--	--	--	--	--	--	--	--	--
Cluster-41210.119458	5.7133	129.339	-4.5007	1.5968e-08	1.0189e-05	2139	646723091	KDR23840.1	1615	0	Ras-related GTP-binding protein D [Zootermopsis nevadensis]	752887607	XM_011263381.1	300	1.64125e-153	PREDICTED: Camponotus floridanus ras-related GTP-binding protein C (LOC105254599), transcript variant X2, mRNA	K16186	RRAGC_D	Ras-related GTP-binding protein C/D	http://www.genome.jp/dbget-bin/www_bget?ko:K16186	Q9NQL2	1299	1.18431e-171	Ras-related GTP-binding protein D OS=Homo sapiens GN=RRAGD PE=1 SV=1	PF00071//PF08477//PF04670	Ras family//Ras of Complex, Roc, domain of DAPkinase//Gtr1/RagA G protein conserved region	GO:0007264	small GTPase mediated signal transduction	GO:0005525	GTP binding	--	--	KOG3887	Predicted small GTPase involved in nuclear protein import
Cluster-41210.62909	7.68652	185.843	-4.5956	1.5871e-08	1.0189e-05	1027	815906116	XP_012238881.1	887	6.3332e-109	PREDICTED: venom dipeptidyl peptidase 4 isoform X3 [Bombus impatiens]>gi|815906118|ref|XP_012238882.1| PREDICTED: venom dipeptidyl peptidase 4 isoform X3 [Bombus impatiens]>gi|815906120|ref|XP_012238883.1| PREDICTED: venom dipeptidyl peptidase 4 isoform X3 [Bombus impatiens]	--	--	--	--	--	K01278	DPP4	dipeptidyl-peptidase 4	http://www.genome.jp/dbget-bin/www_bget?ko:K01278	--	--	--	--	PF00326//PF07859//PF02129//PF03583	Prolyl oligopeptidase family//alpha/beta hydrolase fold//X-Pro dipeptidyl-peptidase (S15 family)//Secretory lipase	GO:0046486//GO:0006508//GO:0016042//GO:0008152	glycerolipid metabolic process//proteolysis//lipid catabolic process//metabolic process	GO:0004806//GO:0016787//GO:0008236	triglyceride lipase activity//hydrolase activity//serine-type peptidase activity	--	--	KOG2100	Dipeptidyl aminopeptidase
Cluster-41210.63628	63.0233	0	Inf	1.5993e-08	1.0189e-05	2473	641664230	XP_008182936.1	827	6.34422e-93	PREDICTED: MKL/myocardin-like protein 1 isoform X2 [Acyrthosiphon pisum]	--	--	--	--	--	--	--	--	--	Q8K4J6	341	2.44454e-31	MKL/myocardin-like protein 1 OS=Mus musculus GN=Mkl1 PE=1 SV=2	--	--	--	--	--	--	--	--	--	--
Cluster-46942.0	39.8265	0	Inf	1.601e-08	1.0189e-05	3383	--	--	--	--	--	--	--	--	--	--	--	--	--	--	--	--	--	--	--	--	--	--	--	--	--	--	--	--
Cluster-24111.0	41.4729	0	Inf	1.6197e-08	1.0276e-05	2968	780696479	XP_011700915.1	1574	0	PREDICTED: sodium-independent sulfate anion transporter-like isoform X1 [Wasmannia auropunctata]	--	--	--	--	--	K14708	SLC26A11	solute carrier family 26 (sodium-independent sulfate anion transporter), member 11	http://www.genome.jp/dbget-bin/www_bget?ko:K14708	Q86WA9	1104	2.60809e-136	Sodium-independent sulfate anion transporter OS=Homo sapiens GN=SLC26A11 PE=2 SV=2	PF00916	Sulfate permease family	GO:0008272	sulfate transport	GO:0015116	sulfate transmembrane transporter activity	GO:0016021	integral component of membrane	KOG0236	Sulfate/bicarbonate/oxalate exchanger SAT-1 and related transporters (SLC26 family)
Cluster-41210.58068	39.8617	0	Inf	1.6508e-08	1.0441e-05	4758	193683287	XP_001943242.1	506	1.91002e-49	PREDICTED: box A-binding factor-like [Acyrthosiphon pisum]	--	--	--	--	--	K09183	GATA4	GATA-binding protein 4	http://www.genome.jp/dbget-bin/www_bget?ko:K09183	Q91677	320	1.51645e-29	Transcription factor GATA-4 OS=Xenopus laevis GN=gata4 PE=2 SV=1	PF00320//PF05933//PF07535	GATA zinc finger//Fungal ATP synthase protein 8 (A6L)//DBF zinc finger	GO:0015992//GO:0015986//GO:0006355	proton transport//ATP synthesis coupled proton transport//regulation of transcription, DNA-templated	GO:0003700//GO:0008270//GO:0003676//GO:0015078//GO:0043565	transcription factor activity, sequence-specific DNA binding//zinc ion binding//nucleic acid binding//hydrogen ion transmembrane transporter activity//sequence-specific DNA binding	GO:0005667//GO:0000276	transcription factor complex//mitochondrial proton-transporting ATP synthase complex, coupling factor F(o)	KOG1601	GATA-4/5/6 transcription factors
Cluster-41210.110288	181.373	7.31714	4.6315	1.7517e-08	1.102e-05	607	--	--	--	--	--	--	--	--	--	--	--	--	--	--	--	--	--	--	--	--	--	--	--	--	--	--	--	--
Cluster-41210.26164	38.6173	0	Inf	1.7586e-08	1.102e-05	4941	646723532	KDR24106.1	973	1.05244e-105	hypothetical protein L798_03761 [Zootermopsis nevadensis]	--	--	--	--	--	--	--	--	--	--	--	--	--	--	--	--	--	--	--	--	--	--	--
Cluster-41210.86282	39.656	0	Inf	1.7571e-08	1.102e-05	4372	571529397	XP_006567771.1	1725	0	PREDICTED: nucleolar protein 58-like [Apis mellifera]	63146628	AY950659.1	38	1.49307e-07	Euglena gracilis Nop58p mRNA, partial cds	K14565	NOP58	nucleolar protein 58	http://www.genome.jp/dbget-bin/www_bget?ko:K14565	--	--	--	--	--	--	--	--	--	--	--	--	KOG2572	Ribosome biogenesis protein - Nop58p/Nop5p
Cluster-41210.87420	39.4455	0	Inf	1.9405e-08	1.2123e-05	898	780681243	XP_011697582.1	539	2.655e-60	PREDICTED: uncharacterized protein LOC105455741 [Wasmannia auropunctata]	--	--	--	--	--	--	--	--	--	Q7LHG5	204	3.08261e-16	Transposon Ty3-I Gag-Pol polyprotein OS=Saccharomyces cerevisiae (strain ATCC 204508 / S288c) GN=TY3B-I PE=3 SV=2	PF12062//PF00665//PF09415	heparan sulfate-N-deacetylase//Integrase core domain//CENP-S associating Centromere protein X	GO:0006281//GO:0015074//GO:0051382	DNA repair//DNA integration//kinetochore assembly	GO:0015016//GO:0016787	[heparan sulfate]-glucosamine N-sulfotransferase activity//hydrolase activity	--	--	KOG0017	FOG: Transposon-encoded proteins with TYA, reverse transcriptase, integrase domains in various combinations
Cluster-41210.132969	112.231	0	Inf	1.9999e-08	1.2456e-05	3246	646712363	KDR17145.1	2036	0	Serine/threonine-protein phosphatase 2A regulatory subunit B'' subunit alpha [Zootermopsis nevadensis]	585669561	XM_002735646.2	69	6.46682e-25	PREDICTED: Saccoglossus kowalevskii serine/threonine-protein phosphatase 2A regulatory subunit B'' subunit alpha-like (LOC100375527), mRNA	K11583	PPP2R3	serine/threonine-protein phosphatase 2A regulatory subunit B''	http://www.genome.jp/dbget-bin/www_bget?ko:K11583	Q9Y5P8	1301	9.29007e-165	Serine/threonine-protein phosphatase 2A regulatory subunit B'' subunit beta OS=Homo sapiens GN=PPP2R3B PE=1 SV=2	PF13405//PF13833//PF00036//PF10591//PF03973//PF13499//PF13202	EF-hand domain//EF-hand domain pair//EF hand//Secreted protein acidic and rich in cysteine Ca binding region//Triabin//EF-hand domain pair//EF hand	GO:0030682//GO:0007165	evasion or tolerance of host defense response//signal transduction	GO:0005509	calcium ion binding	GO:0005578	proteinaceous extracellular matrix	--	--
Cluster-41210.33145	74.8861	1.89009	5.3082	2.2647e-08	1.4063e-05	674	--	--	--	--	--	--	--	--	--	--	--	--	--	--	--	--	--	--	--	--	--	--	--	--	--	--	--	--
Cluster-41210.31764	122.915	5.19901	4.5633	2.2953e-08	1.421e-05	6853	242003685	XP_002422823.1	1738	0	zinc finger protein, putative [Pediculus humanus corporis]>gi|212505693|gb|EEB10085.1| zinc finger protein, putative [Pediculus humanus corporis]	820850364	XM_012487370.1	118	7.91825e-52	PREDICTED: Apis florea zinc finger protein 1 (LOC100870868), mRNA	K09299	ZEB1_2	zinc finger homeobox protein 1/2	http://www.genome.jp/dbget-bin/www_bget?ko:K09299	G5EBU4	488	3.06342e-49	Zinc finger E-box-binding homeobox protein zag-1 OS=Caenorhabditis elegans GN=zag-1 PE=2 SV=1	PF00046//PF01412//PF05920//PF00493//PF13912//PF13465//PF00096	Homeobox domain//Putative GTPase activating protein for Arf//Homeobox KN domain//MCM2/3/5 family//C2H2-type zinc finger//Zinc-finger double domain//Zinc finger, C2H2 type	GO:0006355//GO:0006260	regulation of transcription, DNA-templated//DNA replication	GO:0003677//GO:0005488//GO:0005524//GO:0005096//GO:0046872	DNA binding//binding//ATP binding//GTPase activator activity//metal ion binding	--	--	KOG3623	Homeobox transcription factor SIP1
Cluster-41210.37659	50.2255	0	Inf	2.4643e-08	1.521e-05	6043	817057540	XP_012269680.1	4323	0	PREDICTED: ATP-binding cassette sub-family A member 5-like isoform X1 [Athalia rosae]	602629554	XM_007421642.1	45	2.65687e-11	PREDICTED: Python bivittatus ATP-binding cassette, sub-family A (ABC1), member 5 (ABCA5), transcript variant X2, mRNA	K05648	ABCA5	ATP-binding cassette, subfamily A (ABC1), member 5	http://www.genome.jp/dbget-bin/www_bget?ko:K05648	Q8WWZ7	2010	0	ATP-binding cassette sub-family A member 5 OS=Homo sapiens GN=ABCA5 PE=2 SV=2	PF06414//PF13304//PF03193//PF00441//PF01926//PF00005	Zeta toxin//AAA domain, putative AbiEii toxin, Type IV TA system//Protein of unknown function, DUF258//Acyl-CoA dehydrogenase, C-terminal domain//50S ribosome-binding GTPase//ABC transporter	GO:0055114	oxidation-reduction process	GO:0016301//GO:0016887//GO:0003924//GO:0005525//GO:0005524//GO:0016627	kinase activity//ATPase activity//GTPase activity//GTP binding//ATP binding//oxidoreductase activity, acting on the CH-CH group of donors	--	--	KOG0059	Lipid exporter ABCA1 and related proteins, ABC superfamily
Cluster-41210.25676	38.168	0	Inf	2.4732e-08	1.5219e-05	2738	242017070	XP_002429016.1	1002	1.06979e-123	conserved hypothetical protein [Pediculus humanus corporis]>gi|212513862|gb|EEB16278.1| conserved hypothetical protein [Pediculus humanus corporis]	--	--	--	--	--	--	--	--	--	P9WKB8	159	9.34961e-10	Putative diacyglycerol O-acyltransferase MT1809 OS=Mycobacterium tuberculosis (strain CDC 1551 / Oshkosh) GN=MT1809 PE=3 SV=1	PF06974//PF03007	Protein of unknown function (DUF1298)//Wax ester synthase-like Acyl-CoA acyltransferase domain	GO:0045017//GO:0046486//GO:0042967	glycerolipid biosynthetic process//glycerolipid metabolic process//acyl-carrier-protein biosynthetic process	GO:0004144	diacylglycerol O-acyltransferase activity	--	--	--	--
Cluster-41210.110484	0.213569	489.884	-11.164	2.5846e-08	1.5762e-05	562	--	--	--	--	--	--	--	--	--	--	--	--	--	--	--	--	--	--	--	--	--	--	--	--	--	--	--	--
Cluster-41210.118237	0	40.1329	#NAME?	2.5797e-08	1.5762e-05	799	--	--	--	--	--	--	--	--	--	--	--	--	--	--	--	--	--	--	--	--	--	--	--	--	--	--	--	--
Cluster-41210.85731	91.2328	3.03956	4.9076	2.5842e-08	1.5762e-05	1156	--	--	--	--	--	--	--	--	--	--	--	--	--	--	--	--	--	--	--	--	--	--	--	--	--	--	--	--
Cluster-41210.134331	20.5058	431.827	-4.3963	2.6125e-08	1.5884e-05	5130	646719006	KDR21277.1	1169	2.02463e-136	Sarcolemmal membrane-associated protein [Zootermopsis nevadensis]	--	--	--	--	--	--	--	--	--	Q28623	886	4.64016e-100	Sarcolemmal membrane-associated protein OS=Oryctolagus cuniculus GN=SLMAP PE=1 SV=2	PF01654//PF10597//PF00498//PF10473	Cytochrome bd terminal oxidase subunit I//U5-snRNA binding site 2 of PrP8//FHA domain//Leucine-rich repeats of kinetochore protein Cenp-F/LEK1	--	--	GO:0030623//GO:0045502//GO:0042803//GO:0005515//GO:0008134	U5 snRNA binding//dynein binding//protein homodimerization activity//protein binding//transcription factor binding	GO:0016020//GO:0005667//GO:0030286	membrane//transcription factor complex//dynein complex	KOG3872	FOG: FHA domain
Cluster-41210.75844	0	50.362	#NAME?	2.6492e-08	1.606e-05	2469	471381224	XP_004378405.1	810	8.68108e-93	PREDICTED: protein KRI1 homolog [Trichechus manatus latirostris]	--	--	--	--	--	K14786	KRI1	protein KRI1	http://www.genome.jp/dbget-bin/www_bget?ko:K14786	Q0V8M0	786	1.21517e-90	Protein KRI1 homolog OS=Bos taurus GN=KRI1 PE=2 SV=3	--	--	--	--	--	--	--	--	KOG2409	KRR1-interacting protein involved in 40S ribosome biogenesis
Cluster-41210.122126	239.816	0	Inf	2.7123e-08	1.6394e-05	5068	646699710	KDR10208.1	2310	0	Ubiquitin thioesterase trabid [Zootermopsis nevadensis]	--	--	--	--	--	K11862	ZRANB1, TRABID	ubiquitin thioesterase ZRANB1	http://www.genome.jp/dbget-bin/www_bget?ko:K11862	Q9VH90	1780	0	Ubiquitin thioesterase trabid OS=Drosophila melanogaster GN=trbd PE=1 SV=1	PF00641//PF02891	Zn-finger in Ran binding protein and others//MIZ/SP-RING zinc finger	--	--	GO:0008270	zinc ion binding	--	--	KOG4345	NF-kappa B regulator AP20/Cezanne
Cluster-41210.65057	206.448	11.1979	4.2045	2.8216e-08	1.7004e-05	3025	646722863	KDR23705.1	726	2.72327e-76	YLP motif-containing protein 1 [Zootermopsis nevadensis]	--	--	--	--	--	K17602	YLPM1	YLP motif-containing protein 1	http://www.genome.jp/dbget-bin/www_bget?ko:K17602	P0CB49	584	2.28616e-60	YLP motif-containing protein 1 OS=Rattus norvegicus GN=Ylpm1 PE=1 SV=1	PF00004//PF06414	ATPase family associated with various cellular activities (AAA)//Zeta toxin	--	--	GO:0005524//GO:0016301	ATP binding//kinase activity	--	--	KOG2400	Nuclear protein ZAP
Cluster-41210.77212	1.81586	70.8624	-5.2863	2.9154e-08	1.7517e-05	1399	--	--	--	--	--	--	--	--	--	--	--	--	--	--	--	--	--	--	--	--	--	--	--	--	--	--	--	--
Cluster-41210.100140	0	32.5706	#NAME?	3.1341e-08	1.8776e-05	1693	--	--	--	--	--	--	--	--	--	--	--	--	--	--	--	--	--	--	--	--	--	--	--	--	--	--	--	--
Cluster-41210.142560	37.1663	0	Inf	3.1654e-08	1.8908e-05	3550	350417866	XP_003491618.1	3107	0	PREDICTED: E2/E3 hybrid ubiquitin-protein ligase UBE2O [Bombus impatiens]>gi|815918645|ref|XP_012244343.1| PREDICTED: E2/E3 hybrid ubiquitin-protein ligase UBE2O [Bombus impatiens]	--	--	--	--	--	K10581	UBE2O	ubiquitin-conjugating enzyme E2 O	http://www.genome.jp/dbget-bin/www_bget?ko:K10581	Q9C0C9	524	1.28459e-52	E2/E3 hybrid ubiquitin-protein ligase UBE2O OS=Homo sapiens GN=UBE2O PE=1 SV=3	PF05743	UEV domain	GO:0006464//GO:0015031	cellular protein modification process//protein transport	--	--	--	--	KOG0895	Ubiquitin-conjugating enzyme
Cluster-41210.133274	38.4168	0	Inf	3.2312e-08	1.9246e-05	1074	--	--	--	--	--	--	--	--	--	--	--	--	--	--	--	--	--	--	PF01484	Nematode cuticle collagen N-terminal domain	--	--	GO:0042302	structural constituent of cuticle	--	--	--	--
Cluster-41210.146777	36.7302	0	Inf	3.2461e-08	1.9278e-05	2233	646717625	KDR20416.1	1785	0	Beta-mannosidase [Zootermopsis nevadensis]	--	--	--	--	--	K01192	E3.2.1.25, MANBA, manB	beta-mannosidase	http://www.genome.jp/dbget-bin/www_bget?ko:K01192	Q95327	1275	5.06215e-161	Beta-mannosidase OS=Capra hircus GN=MANBA PE=2 SV=1	PF02837//PF02836//PF00703	Glycosyl hydrolases family 2, sugar binding domain//Glycosyl hydrolases family 2, TIM barrel domain//Glycosyl hydrolases family 2	GO:0005975	carbohydrate metabolic process	GO:0004553	hydrolase activity, hydrolyzing O-glycosyl compounds	--	--	--	--
Cluster-41210.159695	36.9098	0	Inf	3.2811e-08	1.9429e-05	1959	--	--	--	--	--	--	--	--	--	--	--	--	--	--	--	--	--	--	--	--	--	--	--	--	--	--	--	--
Cluster-41210.33784	37.0651	0	Inf	3.3302e-08	1.9663e-05	3243	307193614	EFN76335.1	176	2.91379e-11	hypothetical protein EAI_01294 [Harpegnathos saltator]	--	--	--	--	--	--	--	--	--	--	--	--	--	--	--	--	--	--	--	--	--	--	--
Cluster-41210.75997	2.35031	100.455	-5.4176	3.3687e-08	1.9833e-05	1417	646714069	KDR18162.1	1572	0	Dual 3',5'-cyclic-AMP and -GMP phosphodiesterase 11 [Zootermopsis nevadensis]	817250730	LN830678.1	42	2.84477e-10	Cupiennius salei partial mRNA for Csa-PDE alpha (Csa-PDE alpha gene), isolate Cs3	K13762	PDE5	cGMP-specific 3',5'-cyclic phosphodiesterase	http://www.genome.jp/dbget-bin/www_bget?ko:K13762	Q9VJ79	1447	0	Dual 3',5'-cyclic-AMP and -GMP phosphodiesterase 11 OS=Drosophila melanogaster GN=Pde11 PE=1 SV=4	PF00233	3'5'-cyclic nucleotide phosphodiesterase	GO:0006144//GO:0007165	purine nucleobase metabolic process//signal transduction	GO:0004114	3',5'-cyclic-nucleotide phosphodiesterase activity	--	--	KOG3689	Cyclic nucleotide phosphodiesterase
Cluster-41210.92717	36.8004	0	Inf	3.4558e-08	2.0287e-05	2023	307214118	EFN89283.1	627	1.22081e-105	PiggyBac transposable element-derived protein 4, partial [Harpegnathos saltator]	--	--	--	--	--	--	--	--	--	Q96DM1	472	2.52592e-49	PiggyBac transposable element-derived protein 4 OS=Homo sapiens GN=PGBD4 PE=2 SV=3	PF01609//PF00643	Transposase DDE domain//B-box zinc finger	GO:0006313	transposition, DNA-mediated	GO:0008270//GO:0003677//GO:0004803	zinc ion binding//DNA binding//transposase activity	GO:0005622	intracellular	--	--
Cluster-41210.101221	179.569	0	Inf	3.511e-08	2.0552e-05	3165	501291228	BAN20325.1	857	6.80577e-100	ganglioside induced differentiation associated protein [Riptortus pedestris]	827539077	XM_012697275.1	64	3.79382e-22	PREDICTED: Bombyx mori protein GDAP2 homolog (LOC101738783), partial mRNA	--	--	--	--	Q7JUR6	667	1.63393e-74	Protein GDAP2 homolog OS=Drosophila melanogaster GN=CG18812 PE=2 SV=1	--	--	--	--	--	--	--	--	KOG2633	Hismacro and SEC14 domain-containing proteins
Cluster-41210.84354	0	32.0246	#NAME?	3.5631e-08	2.0798e-05	3838	646696194	KDR08641.1	2706	0	Heat shock 70 kDa protein cognate 5 [Zootermopsis nevadensis]	589060793	KF986612.1	600	0	Epicauta chinensis heat shock 70 kDa protein cognate 5-like protein mRNA, complete cds	K04043	dnaK	molecular chaperone DnaK	http://www.genome.jp/dbget-bin/www_bget?ko:K04043	P29845	2465	0	Heat shock 70 kDa protein cognate 5 OS=Drosophila melanogaster GN=Hsc70-5 PE=1 SV=2	PF08290//PF02782//PF06723	Hepatitis core protein, putative zinc finger//FGGY family of carbohydrate kinases, C-terminal domain//MreB/Mbl protein	GO:0005975//GO:0000902//GO:0009405	carbohydrate metabolic process//cell morphogenesis//pathogenesis	GO:0005198//GO:0016773	structural molecule activity//phosphotransferase activity, alcohol group as acceptor	--	--	KOG0102	Molecular chaperones mortalin/PBP74/GRP75, HSP70 superfamily
Cluster-41210.124446	0	31.7794	#NAME?	3.6113e-08	2.1019e-05	3742	8134678	Q26473.1	2275	0	RecName: Full=Semaphorin-1A; AltName: Full=Fasciclin IV; AltName: Full=Fasciclin-4; AltName: Full=Semaphorin-I; Short=Sema I; Flags: Precursor>gi|160845|gb|AAA29808.1| fasciclin IV [Schistocerca americana]	--	--	--	--	--	K06842	SEMA6	semaphorin 6	http://www.genome.jp/dbget-bin/www_bget?ko:K06842	Q26473	2275	0	Semaphorin-1A OS=Schistocerca americana GN=SEMA-1A PE=1 SV=1	PF01403//PF01437	Sema domain//Plexin repeat	--	--	GO:0005515	protein binding	GO:0016020	membrane	KOG3611	Semaphorins
Cluster-41210.115164	2.19587	65.4243	-4.897	3.6479e-08	2.1171e-05	3539	501295709	BAN20922.1	1533	0	eukaryotic translation initiation factor 4 gamma [Riptortus pedestris]	755940722	XM_011299900.1	134	5.19189e-61	PREDICTED: Fopius arisanus eukaryotic translation initiation factor 4 gamma 2 (LOC105263601), transcript variant X2, mRNA	K03260	EIF4G	translation initiation factor 4G	http://www.genome.jp/dbget-bin/www_bget?ko:K03260	--	--	--	--	PF04142//PF02854//PF02020	Nucleotide-sugar transporter//MIF4G domain//eIF4-gamma/eIF5/eIF2-epsilon	GO:0008643	carbohydrate transport	GO:0005515//GO:0003723//GO:0005351	protein binding//RNA binding//sugar:proton symporter activity	GO:0016021//GO:0000139	integral component of membrane//Golgi membrane	KOG0401	Translation initiation factor 4F, ribosome/mRNA-bridging subunit (eIF-4G)
Cluster-41210.132659	6.88944	507.817	-6.2038	3.6822e-08	2.131e-05	3569	501291631	BAN20384.1	702	6.69518e-79	acid phosphatase-1 [Riptortus pedestris]	--	--	--	--	--	K19283	ACPP	prostatic aicd phosphatase	http://www.genome.jp/dbget-bin/www_bget?ko:K19283	A6H730	331	4.31232e-31	Prostatic acid phosphatase OS=Bos taurus GN=ACPP PE=2 SV=1	PF00328	Histidine phosphatase superfamily (branch 2)	GO:0006771//GO:0019497	riboflavin metabolic process//hexachlorocyclohexane metabolic process	GO:0003993	acid phosphatase activity	--	--	KOG3720	Lysosomal & prostatic acid phosphatases
Cluster-41210.134803	0	31.2075	#NAME?	3.7289e-08	2.1519e-05	1975	817213429	XP_012282940.1	746	3.13201e-85	PREDICTED: eukaryotic translation initiation factor 3 subunit B isoform X2 [Orussus abietinus]	--	--	--	--	--	K03253	EIF3B	translation initiation factor 3 subunit B	http://www.genome.jp/dbget-bin/www_bget?ko:K03253	Q0IEY3	628	6.83215e-70	Eukaryotic translation initiation factor 3 subunit B OS=Aedes aegypti GN=eIF3-S9 PE=3 SV=1	--	--	--	--	--	--	--	--	KOG2314	Translation initiation factor 3, subunit b (eIF-3b)
Cluster-41210.146722	36.8557	0	Inf	4.1379e-08	2.3812e-05	3314	646708303	KDR14671.1	1150	3.39481e-142	hypothetical protein L798_10780 [Zootermopsis nevadensis]	--	--	--	--	--	--	--	--	--	--	--	--	--	--	--	--	--	--	--	--	--	--	--
Cluster-41210.11934	36.5558	0	Inf	4.1515e-08	2.3823e-05	2372	646717386	KDR20261.1	1917	0	N6-adenosine-methyltransferase 70 kDa subunit [Zootermopsis nevadensis]	805823235	XM_012296206.1	225	8.97551e-112	PREDICTED: Megachile rotundata N6-adenosine-methyltransferase 70 kDa subunit (LOC100883865), mRNA	K05925	METTL3_14	mRNA (2'-O-methyladenosine-N6-)-methyltransferase	http://www.genome.jp/dbget-bin/www_bget?ko:K05925	Q86U44	1373	4.99167e-179	N6-adenosine-methyltransferase 70 kDa subunit OS=Homo sapiens GN=METTL3 PE=1 SV=2	PF05063	MT-A70	GO:0006139	nucleobase-containing compound metabolic process	GO:0008168	methyltransferase activity	--	--	KOG2098	Predicted N6-adenine RNA methylase
Cluster-41210.33354	36.9548	0	Inf	4.2433e-08	2.4282e-05	2068	861635541	KMQ91586.1	271	2.19723e-44	endonuclease-reverse transcriptase [Lasius niger]	--	--	--	--	--	--	--	--	--	Q588U8	130	2.4525e-06	Craniofacial development protein 2 OS=Tragulus javanicus GN=CFDP2 PE=2 SV=1	PF03784//PF05485	Cyclotide family//THAP domain	GO:0006952	defense response	GO:0003676	nucleic acid binding	--	--	--	--
Cluster-41210.31139	0	63.3162	#NAME?	4.3375e-08	2.4752e-05	3042	642916894	XP_008199545.1	314	1.16982e-27	PREDICTED: N-myc protein [Tribolium castaneum]>gi|642916896|ref|XP_008199546.1| PREDICTED: N-myc protein [Tribolium castaneum]>gi|642916898|ref|XP_008199547.1| PREDICTED: N-myc protein [Tribolium castaneum]>gi|642916900|ref|XP_008199548.1| PREDICTED: N-myc protein [Tribolium castaneum]	--	--	--	--	--	--	--	--	--	Q2HJ27	163	3.21393e-10	Myc proto-oncogene protein OS=Bos taurus GN=MYC PE=2 SV=1	PF01056//PF00010	Myc amino-terminal region//Helix-loop-helix DNA-binding domain	GO:0006355	regulation of transcription, DNA-templated	GO:0003700//GO:0046983	transcription factor activity, sequence-specific DNA binding//protein dimerization activity	GO:0005667	transcription factor complex	--	--
Cluster-41210.129084	4.31355	98.7644	-4.517	4.3677e-08	2.4855e-05	857	--	--	--	--	--	--	--	--	--	--	--	--	--	--	--	--	--	--	--	--	--	--	--	--	--	--	--	--
Cluster-41210.22055	35.8067	0	Inf	4.4468e-08	2.5235e-05	4604	768436304	XP_011559629.1	517	4.50957e-51	PREDICTED: DNA polymerase nu-like [Plutella xylostella]	--	--	--	--	--	K16618	POLN	DNA polymerase nu	http://www.genome.jp/dbget-bin/www_bget?ko:K16618	Q7TQ07	418	4.05082e-40	DNA polymerase nu OS=Mus musculus GN=Poln PE=2 SV=2	PF00476	DNA polymerase family A	GO:0006260	DNA replication	GO:0003887//GO:0003677	DNA-directed DNA polymerase activity//DNA binding	GO:0042575	DNA polymerase complex	KOG0950	DNA polymerase theta/eta, DEAD-box superfamily
Cluster-41210.147721	0	31.5444	#NAME?	4.4687e-08	2.5289e-05	1334	--	--	--	--	--	--	--	--	--	--	--	--	--	--	--	--	--	--	--	--	--	--	--	--	--	--	--	--
Cluster-41210.113553	0	31.4679	#NAME?	4.4877e-08	2.5326e-05	2672	6683575	BAA89259.1	607	5.9359e-70	ribosomal protein L3 [Bombyx mori]	805757025	XM_012289964.1	132	5.05738e-60	PREDICTED: Megachile rotundata 60S ribosomal protein L3 (LOC100883684), mRNA	K02925	RP-L3e, RPL3	large subunit ribosomal protein L3e	http://www.genome.jp/dbget-bin/www_bget?ko:K02925	O16797	585	4.22875e-65	60S ribosomal protein L3 OS=Drosophila melanogaster GN=RpL3 PE=1 SV=3	PF00297	Ribosomal protein L3	GO:0006412//GO:0042254	translation//ribosome biogenesis	GO:0003735	structural constituent of ribosome	GO:0005622//GO:0005840	intracellular//ribosome	KOG0746	60S ribosomal protein L3 and related proteins
Cluster-41210.160216	0	61.6923	#NAME?	4.6878e-08	2.6383e-05	1939	662183081	XP_008470111.1	319	1.6764e-30	PREDICTED: uncharacterized protein LOC103507384 [Diaphorina citri]	--	--	--	--	--	--	--	--	--	--	--	--	--	PF02101	Ocular albinism type 1 protein	--	--	--	--	GO:0016020	membrane	--	--
Cluster-41210.99524	35.0096	0	Inf	4.819e-08	2.7046e-05	990	--	--	--	--	--	--	--	--	--	--	--	--	--	--	--	--	--	--	--	--	--	--	--	--	--	--	--	--
Cluster-41210.98535	65.6434	0	Inf	4.9212e-08	2.7544e-05	5958	242011761	XP_002426615.1	1314	8.32655e-155	brat protein, putative [Pediculus humanus corporis]>gi|212510764|gb|EEB13877.1| brat protein, putative [Pediculus humanus corporis]	752878037	XM_011258180.1	161	8.59283e-76	PREDICTED: Camponotus floridanus B-box type zinc finger protein ncl-1-like (LOC105251387), mRNA	--	--	--	--	Q8MQJ9	487	5.45258e-48	Brain tumor protein OS=Drosophila melanogaster GN=brat PE=1 SV=2	PF01436	NHL repeat	--	--	GO:0008270//GO:0005515//GO:0046872	zinc ion binding//protein binding//metal ion binding	GO:0005622	intracellular	KOG2177	Predicted E3 ubiquitin ligase
Cluster-41210.80711	0	30.5376	#NAME?	5.2359e-08	2.9226e-05	1609	--	--	--	--	--	--	--	--	--	--	--	--	--	--	--	--	--	--	--	--	--	--	--	--	--	--	--	--
Cluster-41210.161977	0	30.2565	#NAME?	5.3234e-08	2.9633e-05	1543	395520452	XP_003764343.1	194	6.3497e-20	PREDICTED: jerky protein homolog-like [Sarcophilus harrisii]	--	--	--	--	--	--	--	--	--	Q9Y4A0	192	5.96848e-21	Jerky protein homolog-like OS=Homo sapiens GN=JRKL PE=2 SV=2	PF04218	CENP-B N-terminal DNA-binding domain	--	--	GO:0003677	DNA binding	--	--	--	--
Cluster-41210.46797	68.3909	1.79982	5.2479	5.6188e-08	3.1108e-05	2270	646720187	KDR22015.1	377	9.98431e-43	Osteoclast-stimulating factor 1 [Zootermopsis nevadensis]	--	--	--	--	--	--	--	--	--	Q7ZYG4	281	3.61875e-28	Osteoclast-stimulating factor 1 OS=Xenopus laevis GN=ostf1 PE=2 SV=1	PF13606//PF04189//PF00023	Ankyrin repeat//Gcd10p family//Ankyrin repeat	GO:0030488	tRNA methylation	GO:0005515	protein binding	GO:0031515	tRNA (m1A) methyltransferase complex	KOG0504	FOG: Ankyrin repeat
Cluster-41210.89436	1.09793	47.9075	-5.4474	5.6144e-08	3.1108e-05	1263	817191894	XP_012271360.1	536	6.17031e-58	PREDICTED: sodium- and chloride-dependent transporter XTRP3 [Orussus abietinus]	--	--	--	--	--	K05048	SLC6A15S	solute carrier family 6 (neurotransmitter transporter, amino acid/orphan) member 15/16/17/18/20	http://www.genome.jp/dbget-bin/www_bget?ko:K05048	O88576	188	8.19525e-14	Sodium-dependent neutral amino acid transporter B(0)AT3 OS=Mus musculus GN=Slc6a18 PE=2 SV=1	PF02517//PF00209	CAAX protease self-immunity//Sodium:neurotransmitter symporter family	GO:0006812//GO:0006836	cation transport//neurotransmitter transport	GO:0005328	neurotransmitter:sodium symporter activity	GO:0016021//GO:0016020	integral component of membrane//membrane	--	--
Cluster-41210.86776	0	30.3312	#NAME?	5.8674e-08	3.2396e-05	2393	--	--	--	--	--	--	--	--	--	--	--	--	--	--	--	--	--	--	PF03411	Penicillin-insensitive murein endopeptidase	GO:0006508	proteolysis	GO:0004252	serine-type endopeptidase activity	GO:0030288	outer membrane-bounded periplasmic space	--	--
Cluster-41210.53010	61.1835	1.5997	5.2573	5.8846e-08	3.2404e-05	865	--	--	--	--	--	--	--	--	--	--	--	--	--	--	--	--	--	--	--	--	--	--	--	--	--	--	--	--
Cluster-41210.138806	0	87.8946	#NAME?	6.0326e-08	3.3129e-05	3153	646721750	KDR22980.1	3162	0	Histone-lysine N-methyltransferase EZH2 [Zootermopsis nevadensis]	752875865	XM_011257004.1	289	3.16663e-147	PREDICTED: Camponotus floridanus histone-lysine N-methyltransferase E(z) (LOC105250747), transcript variant X3, mRNA	K11430	EZH2	histone-lysine N-methyltransferase EZH2	http://www.genome.jp/dbget-bin/www_bget?ko:K11430	--	--	--	--	PF00856	SET domain	--	--	GO:0005515	protein binding	--	--	KOG1079	Transcriptional repressor EZH1
Cluster-41210.54479	35.7105	0	Inf	6.137e-08	3.3612e-05	1405	--	--	--	--	--	--	--	--	--	--	--	--	--	--	--	--	--	--	--	--	--	--	--	--	--	--	--	--
Cluster-41210.103204	35.7989	16134.2	-8.816	6.2305e-08	3.4033e-05	2622	242008029	XP_002424815.1	1107	4.915e-126	apolipophorins precursor, putative [Pediculus humanus corporis]>gi|212508365|gb|EEB12077.1| apolipophorins precursor, putative [Pediculus humanus corporis]	--	--	--	--	--	--	--	--	--	Q9U943	985	1.98687e-111	Apolipophorins OS=Locusta migratoria PE=1 SV=2	--	--	--	--	--	--	--	--	--	--
Cluster-41210.21290	35.7115	0	Inf	6.9333e-08	3.7671e-05	4828	646701104	KDR10988.1	828	1.22268e-88	DNA repair protein complementing XP-G cells [Zootermopsis nevadensis]	--	--	--	--	--	K10846	ERCC5, XPG, RAD2	DNA excision repair protein ERCC-5	http://www.genome.jp/dbget-bin/www_bget?ko:K10846	P28715	616	1.42059e-63	DNA repair protein complementing XP-G cells OS=Homo sapiens GN=ERCC5 PE=1 SV=3	PF01367//PF00867//PF00752	5'-3' exonuclease, C-terminal SAM fold//XPG I-region//XPG N-terminal domain	GO:0006281	DNA repair	GO:0004518//GO:0003824//GO:0003677	nuclease activity//catalytic activity//DNA binding	--	--	KOG2520	5'-3' exonuclease
Cluster-41210.43319	35.4277	0	Inf	6.9214e-08	3.7671e-05	1318	--	--	--	--	--	--	--	--	--	--	--	--	--	--	--	--	--	--	--	--	--	--	--	--	--	--	--	--
Cluster-41210.121730	212.644	11.1968	4.2473	7.0685e-08	3.8303e-05	708	--	--	--	--	--	--	--	--	--	--	--	--	--	--	--	--	--	--	PF07776	Zinc-finger associated domain (zf-AD)	--	--	GO:0008270	zinc ion binding	GO:0005634	nucleus	--	--
Cluster-41210.119910	122.408	0	Inf	7.2128e-08	3.8982e-05	2229	808870571	KKF20397.1	112	9.97169e-10	Transposon TX1 hypothetical protein [Larimichthys crocea]	--	--	--	--	--	--	--	--	--	--	--	--	--	PF04628	Sedlin, N-terminal conserved region	GO:0006888	ER to Golgi vesicle-mediated transport	--	--	GO:0005622	intracellular	--	--
Cluster-41210.55897	33.656	0	Inf	7.3797e-08	3.9779e-05	1919	242006189	XP_002423936.1	190	1.61317e-13	conserved hypothetical protein [Pediculus humanus corporis]>gi|212507206|gb|EEB11198.1| conserved hypothetical protein [Pediculus humanus corporis]	--	--	--	--	--	--	--	--	--	--	--	--	--	--	--	--	--	--	--	--	--	--	--
Cluster-41210.31572	176.871	9.51892	4.2158	7.6779e-08	4.1278e-05	4185	646706995	KDR13941.1	4183	0	Cohesin subunit SA-1 [Zootermopsis nevadensis]	641666761	XM_003245003.2	573	0	PREDICTED: Acyrthosiphon pisum cohesin subunit SA-2 (LOC100168393), transcript variant X6, mRNA	K06671	STAG1_2, SCC3, IRR1	cohesin complex subunit SA-1/2	http://www.genome.jp/dbget-bin/www_bget?ko:K06671	Q9D3E6	2431	0	Cohesin subunit SA-1 OS=Mus musculus GN=Stag1 PE=2 SV=3	PF05531//PF00616	Nucleopolyhedrovirus P10 protein//GTPase-activator protein for Ras-like GTPase	GO:0043087	regulation of GTPase activity	--	--	GO:0019028	viral capsid	KOG2011	Sister chromatid cohesion complex Cohesin, subunit STAG/IRR1/SCC3
Cluster-41210.108328	6.95358	115.913	-4.0591	7.7112e-08	4.1348e-05	3211	676483930	XP_009063181.1	746	8.1753e-83	hypothetical protein LOTGIDRAFT_176031 [Lottia gigantea]>gi|556097479|gb|ESO86131.1| hypothetical protein LOTGIDRAFT_176031 [Lottia gigantea]	--	--	--	--	--	--	--	--	--	--	--	--	--	--	--	--	--	--	--	--	--	--	--
Cluster-41210.57070	0	86.2977	#NAME?	7.828e-08	4.1864e-05	2623	--	--	--	--	--	--	--	--	--	--	--	--	--	--	--	--	--	--	PF05151	Photosystem II reaction centre M protein (PsbM)	GO:0019684//GO:0015979	photosynthesis, light reaction//photosynthesis	--	--	GO:0016021//GO:0009523	integral component of membrane//photosystem II	--	--
Cluster-41210.81369	85.7724	3.19939	4.7446	7.9627e-08	4.2473e-05	3496	646709642	KDR15401.1	2273	0	Zinc finger MIZ domain-containing protein 1 [Zootermopsis nevadensis]	719781875	XM_010224028.1	152	5.05611e-71	PREDICTED: Tinamus guttatus zinc finger, MIZ-type containing 1 (ZMIZ1), transcript variant X5, mRNA	--	--	--	--	Q9ULJ6	1338	2.98207e-163	Zinc finger MIZ domain-containing protein 1 OS=Homo sapiens GN=ZMIZ1 PE=1 SV=3	PF02891//PF11789	MIZ/SP-RING zinc finger//Zinc-finger of the MIZ type in Nse subunit	--	--	GO:0008270	zinc ion binding	--	--	KOG2169	Zn-finger transcription factor
Cluster-41210.118084	34.1744	0	Inf	8.977e-08	4.7759e-05	4183	861633222	KMQ90883.1	682	3.49102e-128	hypothetical protein RF55_9309 [Lasius niger]	--	--	--	--	--	--	--	--	--	--	--	--	--	PF13465//PF00096//PF01445	Zinc-finger double domain//Zinc finger, C2H2 type//Viral small hydrophobic protein	--	--	GO:0046872	metal ion binding	GO:0016020	membrane	--	--
Cluster-41210.68779	32.8519	0	Inf	9.0152e-08	4.7837e-05	2314	861635541	KMQ91586.1	190	9.3451e-13	endonuclease-reverse transcriptase [Lasius niger]	--	--	--	--	--	--	--	--	--	--	--	--	--	PF02272	DHHA1 domain	--	--	GO:0003676	nucleic acid binding	--	--	--	--
Cluster-41210.166608	33.5588	0	Inf	9.0765e-08	4.8038e-05	1232	--	--	--	--	--	--	--	--	--	--	--	--	--	--	--	--	--	--	--	--	--	--	--	--	--	--	--	--
Cluster-41210.153817	91.8163	3.59965	4.6728	9.1071e-08	4.8075e-05	6954	642930939	XP_008196149.1	582	6.17716e-64	PREDICTED: Krueppel-like factor 8 isoform X1 [Tribolium castaneum]	527266264	XM_005151251.1	75	6.43555e-28	PREDICTED: Melopsittacus undulatus Krueppel-like factor 2 (LOC101877463), mRNA	K15605	KLF3	krueppel-like factor 3	http://www.genome.jp/dbget-bin/www_bget?ko:K15605	Q60980	433	3.6158e-44	Krueppel-like factor 3 OS=Mus musculus GN=Klf3 PE=1 SV=1	PF00096//PF13465//PF13912	Zinc finger, C2H2 type//Zinc-finger double domain//C2H2-type zinc finger	--	--	GO:0046872	metal ion binding	--	--	KOG1721	FOG: Zn-finger
Cluster-41210.103647	1.70855	68.169	-5.3183	9.2943e-08	4.8937e-05	3929	--	--	--	--	--	--	--	--	--	--	--	--	--	--	--	--	--	--	--	--	--	--	--	--	--	--	--	--
Cluster-41210.20097	0	29.098	#NAME?	9.5716e-08	5.0268e-05	1879	189241221	XP_001812199.1	1035	1.05221e-130	PREDICTED: carboxypeptidase D-like [Tribolium castaneum]	--	--	--	--	--	K07752	CPD	carboxypeptidase D	http://www.genome.jp/dbget-bin/www_bget?ko:K07752	Q80V42	802	6.48142e-98	Carboxypeptidase M OS=Mus musculus GN=Cpm PE=2 SV=2	PF04559//PF00246//PF04952	Herpesvirus UL17 protein//Zinc carboxypeptidase//Succinylglutamate desuccinylase / Aspartoacylase family	GO:0008152//GO:0006323//GO:0006508	metabolic process//DNA packaging//proteolysis	GO:0004181//GO:0008270//GO:0016788	metallocarboxypeptidase activity//zinc ion binding//hydrolase activity, acting on ester bonds	GO:0019012	virion	KOG2649	Zinc carboxypeptidase
Cluster-41210.44992	32.0306	0	Inf	9.9095e-08	5.1786e-05	4047	805788427	XP_012141183.1	143	5.41424e-06	PREDICTED: putative histone-lysine N-methyltransferase 1 [Megachile rotundata]>gi|805788430|ref|XP_012141184.1| PREDICTED: putative histone-lysine N-methyltransferase 1 [Megachile rotundata]>gi|805788433|ref|XP_012141185.1| PREDICTED: putative histone-lysine N-methyltransferase 1 [Megachile rotundata]	--	--	--	--	--	--	--	--	--	--	--	--	--	--	--	--	--	--	--	--	--	--	--
Cluster-41210.5294	205.735	12.2537	4.0695	9.9113e-08	5.1786e-05	4126	646714649	KDR18539.1	2141	0	Putative epidermal cell surface receptor [Zootermopsis nevadensis]	--	--	--	--	--	--	--	--	--	Q04164	1039	9.38405e-116	Putative epidermal cell surface receptor OS=Drosophila melanogaster GN=sas PE=2 SV=2	PF02018//PF16656//PF00907//PF00093//PF00041//PF02417	Carbohydrate binding domain//Purple acid Phosphatase, N-terminal domain//T-box//von Willebrand factor type C domain//Fibronectin type III domain//Chromate transporter	GO:0015703//GO:0006771//GO:0019497//GO:0006355	chromate transport//riboflavin metabolic process//hexachlorocyclohexane metabolic process//regulation of transcription, DNA-templated	GO:0005515//GO:0003700//GO:0046872//GO:0016798//GO:0015109//GO:0003993	protein binding//transcription factor activity, sequence-specific DNA binding//metal ion binding//hydrolase activity, acting on glycosyl bonds//chromate transmembrane transporter activity//acid phosphatase activity	GO:0005634//GO:0005667	nucleus//transcription factor complex	--	--
Cluster-41210.101294	0	170.686	#NAME?	1.0085e-07	5.2561e-05	5245	815809427	XP_012225585.1	531	9.73742e-58	PREDICTED: AN1-type zinc finger protein 6 isoform X2 [Linepithema humile]	--	--	--	--	--	--	--	--	--	Q5R7S6	359	4.6397e-36	AN1-type zinc finger protein 6 OS=Pongo abelii GN=ZFAND6 PE=2 SV=1	PF01754//PF01428//PF15677	A20-like zinc finger//AN1-like Zinc finger//Cell cycle exit and neuronal differentiation protein 1	GO:0021549//GO:0030182	cerebellum development//neuron differentiation	GO:0008270//GO:0003677	zinc ion binding//DNA binding	--	--	KOG3173	Predicted Zn-finger protein
Cluster-41210.43480	880.672	67.3488	3.7089	1.0528e-07	5.4725e-05	3838	755959314	XP_011304359.1	962	5.08109e-115	PREDICTED: protein catecholamines up [Fopius arisanus]	--	--	--	--	--	K14713	SLC39A7, KE4, ZIP7	solute carrier family 39 (zinc transporter), member 7	http://www.genome.jp/dbget-bin/www_bget?ko:K14713	Q31125	671	3.17775e-75	Zinc transporter SLC39A7 OS=Mus musculus GN=Slc39a7 PE=1 SV=2	PF02535	ZIP Zinc transporter	GO:0030001//GO:0055085	metal ion transport//transmembrane transport	GO:0046873	metal ion transmembrane transporter activity	GO:0016020	membrane	KOG2693	Putative zinc transporter
Cluster-41210.45274	236.851	15.048	3.9763	1.0611e-07	5.5019e-05	1466	646723724	KDR24237.1	888	2.63086e-110	Stromal membrane-associated protein 1 [Zootermopsis nevadensis]	687909362	LK978213.1	62	2.24513e-21	Dracunculus medinensis genome assembly D_medinensis_Ghana ,scaffold DME_scaffold0000022	K12486	SMAP	stromal membrane-associated protein	http://www.genome.jp/dbget-bin/www_bget?ko:K12486	Q91VZ6	505	4.30738e-56	Stromal membrane-associated protein 1 OS=Mus musculus GN=Smap1 PE=1 SV=1	PF01412	Putative GTPase activating protein for Arf	--	--	GO:0005096	GTPase activator activity	--	--	KOG0703	Predicted GTPase-activating protein
Cluster-41210.90182	756.961	59.4382	3.6708	1.0675e-07	5.5212e-05	5730	817181881	XP_012287219.1	5393	0	PREDICTED: E3 ubiquitin-protein ligase UBR2 [Orussus abietinus]>gi|817181883|ref|XP_012287228.1| PREDICTED: E3 ubiquitin-protein ligase UBR2 [Orussus abietinus]	801378578	XM_012198622.1	99	2.41377e-41	PREDICTED: Atta cephalotes E3 ubiquitin-protein ligase UBR2 (LOC105617043), mRNA	K10626	UBR2	E3 ubiquitin-protein ligase UBR2	http://www.genome.jp/dbget-bin/www_bget?ko:K10626	Q9VX91	2465	0	E3 ubiquitin-protein ligase UBR1 OS=Drosophila melanogaster GN=UBR1 PE=2 SV=2	PF00646//PF10390//PF13639//PF02207//PF02617	F-box domain//RNA polymerase II elongation factor ELL//Ring finger domain//Putative zinc finger in N-recognin (UBR box)//ATP-dependent Clp protease adaptor protein ClpS	GO:0006368//GO:0030163	transcription elongation from RNA polymerase II promoter//protein catabolic process	GO:0008270//GO:0005515	zinc ion binding//protein binding	GO:0008023	transcription elongation factor complex	KOG1140	N-end rule pathway, recognition component UBR1
Cluster-41210.14734	31.4189	0	Inf	1.18e-07	6.0874e-05	1970	--	--	--	--	--	--	--	--	--	--	--	--	--	--	--	--	--	--	--	--	--	--	--	--	--	--	--	--
Cluster-41210.105884	162.458	2057.58	-3.6628	1.2177e-07	6.2661e-05	10689	209571429	BAG75121.1	6371	0	lipophorin precursor [Nilaparvata lugens]	--	--	--	--	--	--	--	--	--	Q9U943	4432	0	Apolipophorins OS=Locusta migratoria PE=1 SV=2	PF09172//PF01347//PF06448//PF05577//PF07464	Domain of unknown function (DUF1943)//Lipoprotein amino terminal region//Domain of Unknown Function (DUF1081)//Serine carboxypeptidase S28//Apolipophorin-III precursor (apoLp-III)	GO:0006508//GO:0006869	proteolysis//lipid transport	GO:0008236//GO:0008289//GO:0005319	serine-type peptidase activity//lipid binding//lipid transporter activity	GO:0005576	extracellular region	KOG4338	Predicted lipoprotein
Cluster-41210.33391	39.8997	0	Inf	1.3323e-07	6.8387e-05	4701	646707670	KDR14325.1	1069	1.66478e-124	Pleckstrin-like proteiny domain-containing family M member 3 [Zootermopsis nevadensis]	--	--	--	--	--	--	--	--	--	--	--	--	--	PF10471	Anaphase-promoting complex APC subunit CDC26	GO:0030071//GO:0031145	regulation of mitotic metaphase/anaphase transition//anaphase-promoting complex-dependent proteasomal ubiquitin-dependent protein catabolic process	--	--	GO:0005680	anaphase-promoting complex	KOG4381	RUN domain-containing protein
Cluster-41210.120289	161.798	0	Inf	1.3674e-07	7.0014e-05	7371	646718596	KDR21008.1	1427	1.60102e-169	7SK snRNA methylphosphate capping enzyme [Zootermopsis nevadensis]	--	--	--	--	--	K15190	MEPCE, BCDIN3	7SK snRNA methylphosphate capping enzyme	http://www.genome.jp/dbget-bin/www_bget?ko:K15190	A3KQ55	663	2.63496e-71	7SK snRNA methylphosphate capping enzyme OS=Danio rerio GN=mepce PE=3 SV=2	PF01135//PF02390//PF01209//PF00107//PF08082//PF03254//PF08241//PF05175//PF06859	Protein-L-isoaspartate(D-aspartate) O-methyltransferase (PCMT)//Putative methyltransferase//ubiE/COQ5 methyltransferase family//Zinc-binding dehydrogenase//PRO8NT (NUC069), PrP8 N-terminal domain//Xyloglucan fucosyltransferase//Methyltransferase domain//Methyltransferase small domain//Bicoid-interacting protein 3 (Bin3)	GO:0009247//GO:0006400//GO:0042546//GO:0009451//GO:0046500//GO:0006479//GO:0000398//GO:0005975//GO:0008033//GO:0008152//GO:0055114//GO:0006464//GO:0001575	glycolipid biosynthetic process//tRNA modification//cell wall biogenesis//RNA modification//S-adenosylmethionine metabolic process//protein methylation//mRNA splicing, via spliceosome//carbohydrate metabolic process//tRNA processing//metabolic process//oxidation-reduction process//cellular protein modification process//globoside metabolic process	GO:0008168//GO:0004719//GO:0008107//GO:0008176	methyltransferase activity//protein-L-isoaspartate (D-aspartate) O-methyltransferase activity//galactoside 2-alpha-L-fucosyltransferase activity//tRNA (guanine-N7-)-methyltransferase activity	GO:0016020	membrane	KOG2899	Predicted methyltransferase
Cluster-41210.122571	31.3347	0	Inf	1.3915e-07	7.1067e-05	2121	307189350	EFN73771.1	790	2.15057e-96	Heat shock factor protein [Camponotus floridanus]	620971212	XM_007662827.1	41	1.54437e-09	PREDICTED: Ornithorhynchus anatinus heat shock factor protein 3-like (LOC100681251), partial mRNA	K09418	HSFN	heat shock transcription factor, invertebrate	http://www.genome.jp/dbget-bin/www_bget?ko:K09418	--	--	--	--	PF06546//PF00447	Vertebrate heat shock transcription factor//HSF-type DNA-binding	GO:0006355	regulation of transcription, DNA-templated	GO:0003677//GO:0003700//GO:0043565	DNA binding//transcription factor activity, sequence-specific DNA binding//sequence-specific DNA binding	GO:0005634//GO:0005667	nucleus//transcription factor complex	KOG0627	Heat shock transcription factor
Cluster-41210.132796	32.4648	0	Inf	1.4221e-07	7.2448e-05	1664	861611827	KMQ85369.1	370	3.5159e-35	reverse transcriptase, partial [Lasius niger]	--	--	--	--	--	--	--	--	--	P21329	189	1.51218e-13	RNA-directed DNA polymerase from mobile element jockey OS=Drosophila funebris GN=jockey\pol PE=1 SV=1	PF00491	Arginase family	--	--	GO:0046872	metal ion binding	--	--	--	--
Cluster-41210.62389	0	27.6082	#NAME?	1.4502e-07	7.3698e-05	3055	736172827	XP_010766352.1	1104	1.26598e-146	PREDICTED: zinc finger MYM-type protein 1-like [Notothenia coriiceps]	--	--	--	--	--	--	--	--	--	Q5SVZ6	254	1.17531e-20	Zinc finger MYM-type protein 1 OS=Homo sapiens GN=ZMYM1 PE=2 SV=1	PF05699	hAT family C-terminal dimerisation region	--	--	GO:0046983	protein dimerization activity	--	--	--	--
Cluster-41210.98296	71.0239	0	Inf	1.4835e-07	7.5204e-05	2713	--	--	--	--	--	--	--	--	--	--	--	--	--	--	--	--	--	--	--	--	--	--	--	--	--	--	--	--
Cluster-41210.85761	61.1535	783.448	-3.6793	1.5545e-07	7.8607e-05	4073	646710816	KDR16234.1	3366	0	Alpha-actinin, sarcomeric [Zootermopsis nevadensis]	641655210	XM_001950723.3	665	0	PREDICTED: Acyrthosiphon pisum alpha-actinin, sarcomeric (LOC100159279), transcript variant X2, mRNA	K05699	ACTN	actinin alpha	http://www.genome.jp/dbget-bin/www_bget?ko:K05699	P18091	3232	0	Alpha-actinin, sarcomeric OS=Drosophila melanogaster GN=Actn PE=1 SV=2	PF00036//PF13833//PF13405//PF13202//PF00435//PF13499//PF15549	EF hand//EF-hand domain pair//EF-hand domain//EF hand//Spectrin repeat//EF-hand domain pair//PGC7/Stella/Dppa3 domain	--	--	GO:0035064//GO:0005509//GO:0005515	methylated histone binding//calcium ion binding//protein binding	--	--	KOG0035	Ca2+-binding actin-bundling protein (actinin), alpha chain (EF-Hand protein superfamily)
Cluster-41210.61643	0	3418.05	#NAME?	1.597e-07	8.0557e-05	5694	--	--	--	--	--	--	--	--	--	--	--	--	--	--	--	--	--	--	--	--	--	--	--	--	--	--	--	--
Cluster-41210.160812	86.2004	3.7037	4.5407	1.7215e-07	8.6504e-05	981	--	--	--	--	--	--	--	--	--	--	--	--	--	--	--	--	--	--	--	--	--	--	--	--	--	--	--	--
Cluster-41210.80401	725.293	14.3973	5.6547	1.7234e-07	8.6504e-05	5083	646693183	KDR07637.1	2703	0	Latrophilin-3 [Zootermopsis nevadensis]	766942407	XM_011505564.1	157	1.22543e-73	PREDICTED: Ceratosolen solmsi marchali latrophilin Cirl-like (LOC105366951), mRNA	--	--	--	--	B3MFV7	1527	2.42494e-179	Latrophilin Cirl OS=Drosophila ananassae GN=Cirl PE=3 SV=1	PF02140//PF00002//PF02793//PF01825	Galactose binding lectin domain//7 transmembrane receptor (Secretin family)//Hormone receptor domain//GPCR proteolysis site, GPS, motif	GO:0007186	G-protein coupled receptor signaling pathway	GO:0030246//GO:0004930	carbohydrate binding//G-protein coupled receptor activity	GO:0016021//GO:0016020	integral component of membrane//membrane	KOG4193	G protein-coupled receptors
Cluster-41210.111997	108.72	0	Inf	1.7592e-07	8.8086e-05	1284	--	--	--	--	--	--	--	--	--	--	--	--	--	--	--	--	--	--	--	--	--	--	--	--	--	--	--	--
Cluster-41210.141301	5.12369	86.0113	-4.0693	1.7761e-07	8.8233e-05	2165	646719157	KDR21365.1	1012	5.28484e-124	Gephyrin [Zootermopsis nevadensis]	--	--	--	--	--	K15376	GPHN	gephyrin	http://www.genome.jp/dbget-bin/www_bget?ko:K15376	Q9NQX3	911	2.19105e-109	Gephyrin OS=Homo sapiens GN=GPHN PE=1 SV=1	PF03453//PF03454	MoeA N-terminal region (domain I and II)//MoeA C-terminal region (domain IV)	GO:0032324	molybdopterin cofactor biosynthetic process	--	--	--	--	--	--
Cluster-41210.40436	117.264	6.39879	4.1958	1.769e-07	8.8233e-05	6273	805787089	XP_012140804.1	7360	0	PREDICTED: neurobeachin isoform X11 [Megachile rotundata]	817185259	XM_012430472.1	660	0	PREDICTED: Orussus abietinus neurobeachin (LOC105702683), transcript variant X7, mRNA	--	--	--	--	Q8NFP9	3055	0	Neurobeachin OS=Homo sapiens GN=NBEA PE=1 SV=3	--	--	--	--	--	--	--	--	KOG1787	Kinase A-anchor protein Neurobeachin and related BEACH and WD40 repeat proteins
Cluster-41210.82008	31.5564	0	Inf	1.7784e-07	8.8233e-05	2528	--	--	--	--	--	--	--	--	--	--	--	--	--	--	--	--	--	--	PF04901	Receptor activity modifying family	GO:0006886//GO:0008277//GO:0015031	intracellular protein transport//regulation of G-protein coupled receptor protein signaling pathway//protein transport	GO:0008565	protein transporter activity	GO:0016021	integral component of membrane	--	--
Cluster-46870.0	31.8241	0	Inf	1.7794e-07	8.8233e-05	5543	646719562	KDR21619.1	1639	0	putative serine/threonine-protein kinase [Zootermopsis nevadensis]	--	--	--	--	--	--	--	--	--	Q9VCX1	145	1.63458e-07	Regulator of G-protein signaling loco OS=Drosophila melanogaster GN=loco PE=1 SV=2	PF00927//PF04736//PF13180//PF00595	Transglutaminase family, C-terminal ig like domain//Eclosion hormone//PDZ domain//PDZ domain (Also known as DHR or GLGF)	GO:0018149//GO:0018990//GO:0007218	peptide cross-linking//ecdysis, chitin-based cuticle//neuropeptide signaling pathway	GO:0003810//GO:0005515//GO:0008255	protein-glutamine gamma-glutamyltransferase activity//protein binding//ecdysis-triggering hormone activity	--	--	--	--
Cluster-41210.15179	0.213569	33.1651	-7.2788	1.802e-07	8.9138e-05	5534	641655165	XP_008179486.1	2668	0	PREDICTED: fat-like cadherin-related tumor suppressor homolog isoform X2 [Acyrthosiphon pisum]	--	--	--	--	--	K16506	FAT1_2_3	protocadherin Fat 1/2/3	http://www.genome.jp/dbget-bin/www_bget?ko:K16506	Q9VW71	1962	0	Fat-like cadherin-related tumor suppressor homolog OS=Drosophila melanogaster GN=kug PE=2 SV=3	PF01465//PF00028	GRIP domain//Cadherin domain	GO:0007156//GO:0000042	homophilic cell adhesion via plasma membrane adhesion molecules//protein targeting to Golgi	GO:0005509//GO:0005515	calcium ion binding//protein binding	GO:0016020	membrane	KOG1219	Uncharacterized conserved protein, contains laminin, cadherin and EGF domains
Cluster-41210.89525	5.00235	1081.84	-7.7567	1.8169e-07	8.9658e-05	3080	646713062	KDR17563.1	639	3.59207e-68	putative ATP-dependent RNA helicase DDX5 [Zootermopsis nevadensis]	--	--	--	--	--	K12823	DDX5, DBP2	ATP-dependent RNA helicase DDX5/DBP2	http://www.genome.jp/dbget-bin/www_bget?ko:K12823	A5A6J2	570	5.79206e-61	Probable ATP-dependent RNA helicase DDX5 OS=Pan troglodytes GN=DDX5 PE=2 SV=1	PF05739	SNARE domain	--	--	GO:0005515	protein binding	--	--	KOG0331	ATP-dependent RNA helicase
Cluster-41210.88179	302.489	20.6444	3.8731	1.8217e-07	8.9679e-05	2971	817088602	XP_012267126.1	514	8.36153e-53	PREDICTED: uncharacterized protein LOC105692477 [Athalia rosae]	--	--	--	--	--	--	--	--	--	--	--	--	--	PF04513//PF04111//PF04136//PF04871//PF06156//PF04632	Baculovirus polyhedron envelope protein, PEP, C terminus//Autophagy protein Apg6//Sec34-like family//Uso1 / p115 like vesicle tethering protein, C terminal region//Protein of unknown function (DUF972)//Fusaric acid resistance protein family	GO:0006914//GO:0006260//GO:0006810//GO:0006886//GO:0015031	autophagy//DNA replication//transport//intracellular protein transport//protein transport	GO:0008565//GO:0005198	protein transporter activity//structural molecule activity	GO:0005801//GO:0019028//GO:0005737//GO:0019031//GO:0005886//GO:0016020	cis-Golgi network//viral capsid//cytoplasm//viral envelope//plasma membrane//membrane	--	--
Cluster-41210.111541	29.9363	385.904	-3.6883	1.8264e-07	8.9692e-05	4250	--	--	--	--	--	--	--	--	--	--	--	--	--	--	--	--	--	--	--	--	--	--	--	--	--	--	--	--
Cluster-41210.66583	31.0721	0	Inf	1.8426e-07	9.0271e-05	2037	--	--	--	--	--	--	--	--	--	--	--	--	--	--	--	--	--	--	--	--	--	--	--	--	--	--	--	--
Cluster-41210.110113	69.6591	2.54389	4.7752	1.8641e-07	9.0888e-05	760	646712348	KDR17130.1	394	1.19102e-43	Ras-like GTP-binding protein RhoL [Zootermopsis nevadensis]	--	--	--	--	--	K04392	RAC1	Ras-related C3 botulinum toxin substrate 1	http://www.genome.jp/dbget-bin/www_bget?ko:K04392	Q24192	339	4.95655e-37	Ras-like GTP-binding protein RhoL OS=Drosophila melanogaster GN=RhoL PE=2 SV=1	PF08477//PF00025//PF00071	Ras of Complex, Roc, domain of DAPkinase//ADP-ribosylation factor family//Ras family	GO:0007264	small GTPase mediated signal transduction	GO:0005525	GTP binding	--	--	KOG0393	Ras-related small GTPase, Rho type
Cluster-41210.144646	118.763	6.37295	4.22	1.8602e-07	9.0888e-05	862	597883965	EYC33325.1	408	4.96033e-42	hypothetical protein Y032_0002g724 [Ancylostoma ceylanicum]	--	--	--	--	--	K19511	PXDN, VPO1	peroxidase	http://www.genome.jp/dbget-bin/www_bget?ko:K19511	P14381	211	3.79687e-17	Transposon TX1 uncharacterized 149 kDa protein OS=Xenopus laevis PE=3 SV=1	--	--	--	--	--	--	--	--	KOG1075	FOG: Reverse transcriptase
Cluster-41210.72641	104.271	5.19901	4.326	1.8954e-07	9.2193e-05	6991	411170363	AFW16070.1	5127	0	dicer-1 [Nilaparvata lugens]	411170362	JX644040.1	285	1.18181e-144	Nilaparvata lugens dicer-1 mRNA, complete cds	K11592	DICER1, DCR1	endoribonuclease Dicer	http://www.genome.jp/dbget-bin/www_bget?ko:K11592	Q9VCU9	2006	0	Endoribonuclease Dcr-1 OS=Drosophila melanogaster GN=Dcr-1 PE=1 SV=1	PF00270//PF03368//PF14622//PF02170//PF04851//PF00636//PF17047	DEAD/DEAH box helicase//Dicer dimerisation domain//Ribonuclease-III-like//PAZ domain//Type III restriction enzyme, res subunit//Ribonuclease III domain//Synaptotagmin-like mitochondrial-lipid-binding domain	GO:0006396//GO:0051252	RNA processing//regulation of RNA metabolic process	GO:0008289//GO:0003723//GO:0005524//GO:0005515//GO:0003676//GO:0003677//GO:0004525//GO:0016787//GO:0016891	lipid binding//RNA binding//ATP binding//protein binding//nucleic acid binding//DNA binding//ribonuclease III activity//hydrolase activity//endoribonuclease activity, producing 5'-phosphomonoesters	--	--	KOG0701	dsRNA-specific nuclease Dicer and related ribonucleases
Cluster-41210.158786	0.507358	37.9315	-6.2242	1.909e-07	9.2634e-05	1092	769858229	XP_011640780.1	258	7.14259e-24	PREDICTED: UPF0235 protein C15orf40 homolog [Pogonomyrmex barbatus]	--	--	--	--	--	K09131	K09131	uncharacterized protein	http://www.genome.jp/dbget-bin/www_bget?ko:K09131	Q9CRC3	176	5.44287e-14	UPF0235 protein C15orf40 homolog OS=Mus musculus PE=2 SV=1	--	--	--	--	--	--	--	--	KOG3276	Uncharacterized conserved protein, contains YggU domain
Cluster-41210.129268	31.3027	0	Inf	1.9298e-07	9.3204e-05	1382	672374617	AIJ27486.1	150	1.27858e-07	endonuclease-reverse transcriptase [Eyprepocnemis plorans plorans]	--	--	--	--	--	--	--	--	--	--	--	--	--	--	--	--	--	--	--	--	--	--	--
Cluster-41210.142402	30.5476	0	Inf	1.9275e-07	9.3204e-05	8896	817080719	XP_012262836.1	7316	0	PREDICTED: dedicator of cytokinesis protein 9 isoform X6 [Athalia rosae]	805810277	XM_003706000.2	177	1.63895e-84	PREDICTED: Megachile rotundata dedicator of cytokinesis protein 9 (LOC100878901), transcript variant X3, mRNA	--	--	--	--	Q8BIK4	4373	0	Dedicator of cytokinesis protein 9 OS=Mus musculus GN=Dock9 PE=2 SV=2	PF07815//PF08603//PF07531	Abl-interactor HHR//Adenylate cyclase associated (CAP) C terminal//NHR1 homology to TAF	GO:0007010//GO:0006355	cytoskeleton organization//regulation of transcription, DNA-templated	GO:0003700//GO:0003779	transcription factor activity, sequence-specific DNA binding//actin binding	GO:0005737//GO:0005667	cytoplasm//transcription factor complex	KOG1997	PH domain-containing protein
Cluster-41210.95201	80.386	0	Inf	1.9581e-07	9.4345e-05	2717	242019327	XP_002430113.1	157	5.84901e-08	protein EMSY, putative [Pediculus humanus corporis]>gi|212515194|gb|EEB17375.1| protein EMSY, putative [Pediculus humanus corporis]	--	--	--	--	--	--	--	--	--	--	--	--	--	--	--	--	--	--	--	--	--	--	--
Cluster-41210.120285	31.1263	0	Inf	1.9844e-07	9.5389e-05	1504	--	--	--	--	--	--	--	--	--	--	--	--	--	--	--	--	--	--	--	--	--	--	--	--	--	--	--	--
Cluster-41210.70164	1267.93	35.9537	5.1402	2.0182e-07	9.6787e-05	8789	193671783	XP_001944699.1	4648	0	PREDICTED: UDP-glucose:glycoprotein glucosyltransferase [Acyrthosiphon pisum]	808131318	XM_012312931.1	240	1.54092e-119	PREDICTED: Bombus terrestris UDP-glucose:glycoprotein glucosyltransferase (LOC100650087), transcript variant X3, mRNA	K11718	HUGT	UDP-glucose:glycoprotein glucosyltransferase	http://www.genome.jp/dbget-bin/www_bget?ko:K11718	Q09332	3726	0	UDP-glucose:glycoprotein glucosyltransferase OS=Drosophila melanogaster GN=Ugt PE=1 SV=2	PF13922//PF01299//PF06427//PF01501	PHD domain of transcriptional enhancer, Asx//Lysosome-associated membrane glycoprotein (Lamp)//UDP-glucose:Glycoprotein Glucosyltransferase//Glycosyl transferase family 8	GO:0006486	protein glycosylation	GO:0003980//GO:0003677//GO:0016757	UDP-glucose:glycoprotein glucosyltransferase activity//DNA binding//transferase activity, transferring glycosyl groups	GO:0016020	membrane	KOG1879	UDP-glucose:glycoprotein glucosyltransferase
Cluster-41210.127351	302.977	21.9025	3.79	2.0616e-07	9.8635e-05	2696	646718025	KDR20658.1	397	4.04174e-37	Next to BRCA1 gene 1 protein [Zootermopsis nevadensis]	--	--	--	--	--	K17987	NBR1	next to BRCA1 gene 1 protein	http://www.genome.jp/dbget-bin/www_bget?ko:K17987	Q14596	178	8.61171e-12	Next to BRCA1 gene 1 protein OS=Homo sapiens GN=NBR1 PE=1 SV=3	PF00564	PB1 domain	--	--	GO:0005515	protein binding	--	--	--	--
Cluster-41210.65598	0	60.8969	#NAME?	2.1164e-07	0.00010102	2860	512915936	XP_004928509.1	269	7.93422e-22	PREDICTED: uncharacterized protein LOC101736145 [Bombyx mori]	--	--	--	--	--	--	--	--	--	--	--	--	--	PF15200//PF00097	Keratinocyte differentiation-associated//Zinc finger, C3HC4 type (RING finger)	--	--	GO:0046872	metal ion binding	GO:0005576	extracellular region	--	--
Cluster-41210.143050	210.531	10.1756	4.3708	2.1243e-07	0.00010116	6919	646721146	KDR22616.1	5966	0	Proto-oncogene tyrosine-protein kinase ROS [Zootermopsis nevadensis]	752871790	XM_011254806.1	36	3.06453e-06	PREDICTED: Camponotus floridanus proto-oncogene tyrosine-protein kinase ROS (LOC105249385), transcript variant X2, mRNA	K05088	ROS1	proto-oncogene tyrosine-protein kinase ROS	http://www.genome.jp/dbget-bin/www_bget?ko:K05088	P08941	2129	0	Proto-oncogene tyrosine-protein kinase ROS OS=Gallus gallus GN=ROS1 PE=1 SV=3	PF00041//PF00069//PF03091//PF00093//PF16656//PF07714	Fibronectin type III domain//Protein kinase domain//CutA1 divalent ion tolerance protein//von Willebrand factor type C domain//Purple acid Phosphatase, N-terminal domain//Protein tyrosine kinase	GO:0006771//GO:0006468//GO:0019497//GO:0010038	riboflavin metabolic process//protein phosphorylation//hexachlorocyclohexane metabolic process//response to metal ion	GO:0046872//GO:0005524//GO:0004672//GO:0005515//GO:0003993	metal ion binding//ATP binding//protein kinase activity//protein binding//acid phosphatase activity	--	--	KOG1095	Protein tyrosine kinase
Cluster-41210.99824	31.4642	0	Inf	2.14e-07	0.00010167	7336	646702782	KDR11809.1	6532	0	Glutamate synthase [NADH], amyloplastic [Zootermopsis nevadensis]	662188388	XM_008489643.1	427	0	PREDICTED: Diaphorina citri glutamate synthase 1 [NADH], chloroplastic-like (LOC103524615), mRNA	K00264	GLT1	glutamate synthase (NADPH/NADH)	http://www.genome.jp/dbget-bin/www_bget?ko:K00264	Q03460	4094	0	Glutamate synthase [NADH], amyloplastic OS=Medicago sativa PE=1 SV=1	PF00743//PF01493//PF01494//PF04898//PF02737//PF01645//PF02558//PF02254//PF01070//PF01593//PF01266//PF03446//PF07992//PF03721//PF12831//PF13241//PF01210//PF05834//PF00070//PF01134	Flavin-binding monooxygenase-like//GXGXG motif//FAD binding domain//Glutamate synthase central domain//3-hydroxyacyl-CoA dehydrogenase, NAD binding domain//Conserved region in glutamate synthase//Ketopantoate reductase PanE/ApbA//TrkA-N domain//FMN-dependent dehydrogenase//Flavin containing amine oxidoreductase//FAD dependent oxidoreductase//NAD binding domain of 6-phosphogluconate dehydrogenase/…	GO:0019521//GO:0006807//GO:0006550//GO:0046168//GO:0006554//GO:0006633//GO:0019354//GO:0055114//GO:0008033//GO:0006779//GO:0006537//GO:0015940//GO:0006574//GO:0006631//GO:0006098//GO:0008152//GO:0018874//GO:0006813//GO:0016117//GO:0006568//GO:0006552	D-gluconate metabolic process//nitrogen compound metabolic process//isoleucine catabolic process//glycerol-3-phosphate catabolic process//lysine catabolic process//fatty acid biosynthetic process//siroheme biosynthetic process//oxidation-reduction process//tRNA processing//porphyrin-containing compound biosynthetic process//glutamate biosynthetic process//pantothenate biosynthetic process//valine…	GO:0016491//GO:0008677//GO:0016616//GO:0016638//GO:0043115//GO:0071949//GO:0004616//GO:0050660//GO:0004499//GO:0016705//GO:0003857//GO:0050661//GO:0051287//GO:0015930	oxidoreductase activity//2-dehydropantoate 2-reductase activity//oxidoreductase activity, acting on the CH-OH group of donors, NAD or NADP as acceptor//oxidoreductase activity, acting on the CH-NH2 group of donors//precorrin-2 dehydrogenase activity//FAD binding//phosphogluconate dehydrogenase (decarboxylating) activity//flavin adenine dinucleotide binding//N,N-dimethylaniline monooxygenase activ…	--	--	KOG0399	Glutamate synthase
Cluster-41210.50318	0	26.5855	#NAME?	2.1563e-07	0.00010221	4173	662191743	XP_008468698.1	357	8.0849e-34	PREDICTED: zinc finger protein 239-like [Diaphorina citri]	--	--	--	--	--	K09228	KRAB	KRAB domain-containing zinc finger protein	http://www.genome.jp/dbget-bin/www_bget?ko:K09228	Q966L8	265	3.51165e-23	Transcription factor che-1 OS=Caenorhabditis elegans GN=che-1 PE=1 SV=3	PF07975//PF16622//PF13912//PF15003//PF07535//PF13465//PF00096	TFIIH C1-like domain//zinc-finger C2H2-type//C2H2-type zinc finger//HAUS augmin-like complex subunit 2//DBF zinc finger//Zinc-finger double domain//Zinc finger, C2H2 type	GO:0031023//GO:0051225//GO:0006281	microtubule organizing center organization//spindle assembly//DNA repair	GO:0003676//GO:0008270//GO:0046872	nucleic acid binding//zinc ion binding//metal ion binding	--	--	KOG1721	FOG: Zn-finger
Cluster-41210.52505	3.85129	81.112	-4.3965	2.1951e-07	0.00010381	1854	523511841	AGQ48062.1	811	2.08698e-97	cytochrome P450 monooxygenase [Coptotermes formosanus]	--	--	--	--	--	K07422	CYP2U1	cytochrome P450, family 2, subfamily U, polypeptide 1	http://www.genome.jp/dbget-bin/www_bget?ko:K07422	Q6R7M4	726	3.67296e-86	Methyl farnesoate epoxidase OS=Diploptera punctata GN=CYP15A1 PE=1 SV=1	PF07645//PF00067	Calcium-binding EGF domain//Cytochrome P450	GO:0055114	oxidation-reduction process	GO:0016705//GO:0020037//GO:0005506//GO:0005509	oxidoreductase activity, acting on paired donors, with incorporation or reduction of molecular oxygen//heme binding//iron ion binding//calcium ion binding	--	--	KOG0156	Cytochrome P450 CYP2 subfamily
Cluster-41210.100146	68.0509	2.53355	4.7474	2.2525e-07	0.00010627	1453	501300665	BAN21646.1	502	2.85851e-56	unkown protein, partial [Riptortus pedestris]	--	--	--	--	--	K19514	ATP6AP2, PRR	renin receptor	http://www.genome.jp/dbget-bin/www_bget?ko:K19514	Q6AXS4	163	7.50426e-11	Renin receptor OS=Rattus norvegicus GN=Atp6ap2 PE=2 SV=1	--	--	--	--	--	--	--	--	--	--
Cluster-41210.127567	46.0112	0	Inf	2.261e-07	0.00010643	5773	805822393	XP_012151201.1	861	2.07481e-91	PREDICTED: nuclear factor of activated T-cells 5-like isoform X5 [Megachile rotundata]	--	--	--	--	--	K17335	NFAT5	nuclear factor of activated T-cells 5	http://www.genome.jp/dbget-bin/www_bget?ko:K17335	D3ZGB1	532	6.79151e-53	Nuclear factor of activated T-cells 5 OS=Rattus norvegicus GN=Nfat5 PE=1 SV=1	PF00554	Rel homology DNA-binding domain	GO:0006355	regulation of transcription, DNA-templated	GO:0003700//GO:0003677	transcription factor activity, sequence-specific DNA binding//DNA binding	GO:0005667	transcription factor complex	--	--
Cluster-41210.78339	229.162	14.3986	3.9924	2.3011e-07	0.00010807	10948	646723943	KDR24377.1	11243	0	Muscle M-line assembly protein unc-89 [Zootermopsis nevadensis]	--	--	--	--	--	--	--	--	--	O01761	2074	0	Muscle M-line assembly protein unc-89 OS=Caenorhabditis elegans GN=unc-89 PE=1 SV=3	PF07354//PF07714//PF13895//PF02480//PF06293//PF00041//PF00069	Zona-pellucida-binding protein (Sp38)//Protein tyrosine kinase//Immunoglobulin domain//Alphaherpesvirus glycoprotein E//Lipopolysaccharide kinase (Kdo/WaaP) family//Fibronectin type III domain//Protein kinase domain	GO:0007339//GO:0006468	binding of sperm to zona pellucida//protein phosphorylation	GO:0016773//GO:0005524//GO:0004672//GO:0005515	phosphotransferase activity, alcohol group as acceptor//ATP binding//protein kinase activity//protein binding	GO:0016020//GO:0005576	membrane//extracellular region	KOG4475	FOG: Immunoglobin and related proteins
Cluster-41210.66574	42.977	0.71993	5.8996	2.3371e-07	0.00010951	2363	646705747	KDR13306.1	1411	0	Aldehyde dehydrogenase family 3 member B1, partial [Zootermopsis nevadensis]	--	--	--	--	--	K00129	E1.2.1.5	aldehyde dehydrogenase (NAD(P)+)	http://www.genome.jp/dbget-bin/www_bget?ko:K00129	P47739	1129	2.25658e-144	Aldehyde dehydrogenase, dimeric NADP-preferring OS=Mus musculus GN=Aldh3a1 PE=2 SV=2	PF00171//PF13762	Aldehyde dehydrogenase family//Mitochondrial splicing apparatus component	GO:0000372//GO:0055114//GO:0008152	Group I intron splicing//oxidation-reduction process//metabolic process	GO:0016491	oxidoreductase activity	GO:0030529	intracellular ribonucleoprotein complex	KOG2456	Aldehyde dehydrogenase
Cluster-41210.17417	107.53	6.39879	4.0708	2.3482e-07	0.00010977	4561	646720328	KDR22086.1	1638	0	Mushroom body large-type Kenyon cell-specific protein 1 [Zootermopsis nevadensis]	--	--	--	--	--	--	--	--	--	Q95YM8	290	1.60029e-24	Mushroom body large-type Kenyon cell-specific protein 1 OS=Apis mellifera GN=Mblk-1 PE=1 SV=1	PF05225//PF00844	helix-turn-helix, Psq domain//Geminivirus coat protein/nuclear export factor BR1 family	--	--	GO:0003677//GO:0005198	DNA binding//structural molecule activity	GO:0019028	viral capsid	KOG4565	E93 protein involved in programmed cell death, putative transcription regulator
Cluster-41210.100981	0	2293.03	#NAME?	2.4235e-07	0.00011304	1977	646716375	KDR19655.1	2674	0	Alpha,alpha-trehalose-phosphate synthase [UDP-forming] A [Zootermopsis nevadensis]	--	--	--	--	--	K16055	TPS	trehalose 6-phosphate synthase/phosphatase	http://www.genome.jp/dbget-bin/www_bget?ko:K16055	G4RK44	779	5.02272e-91	Bifunctional trehalose-6-phosphate synthase/phosphatase OS=Thermoproteus tenax (strain ATCC 35583 / NBRC 100435 / JCM 9277 / Kra 1) GN=tpsp PE=1 SV=1	PF00982//PF02358//PF02606	Glycosyltransferase family 20//Trehalose-phosphatase//Tetraacyldisaccharide-1-P 4'-kinase	GO:0009245//GO:0009103//GO:0005992//GO:0015940	lipid A biosynthetic process//lipopolysaccharide biosynthetic process//trehalose biosynthetic process//pantothenate biosynthetic process	GO:0009029//GO:0003824//GO:0005524	tetraacyldisaccharide 4'-kinase activity//catalytic activity//ATP binding	--	--	KOG1050	Trehalose-6-phosphate synthase component TPS1 and related subunits
Cluster-41210.84042	52.6878	1.5997	5.0416	2.4583e-07	0.0001144	2448	--	--	--	--	--	--	--	--	--	--	--	--	--	--	--	--	--	--	--	--	--	--	--	--	--	--	--	--
Cluster-24922.0	30.7452	0	Inf	2.5003e-07	0.00011609	3222	--	--	--	--	--	--	--	--	--	--	--	--	--	--	--	--	--	--	--	--	--	--	--	--	--	--	--	--
Cluster-41210.65847	4.75771	80.9622	-4.0889	2.5438e-07	0.00011784	3687	861651027	KMQ97554.1	592	6.59082e-60	phd finger protein 20-like protein 1 protein [Lasius niger]	--	--	--	--	--	K18402	PHF20	PHD finger protein 20	http://www.genome.jp/dbget-bin/www_bget?ko:K18402	A8MW92	320	1.90572e-28	PHD finger protein 20-like protein 1 OS=Homo sapiens GN=PHF20L1 PE=1 SV=2	PF07496//PF01429//PF00628//PF00096	CW-type Zinc Finger//Methyl-CpG binding domain//PHD-finger//Zinc finger, C2H2 type	--	--	GO:0005515//GO:0003677//GO:0008270//GO:0046872	protein binding//DNA binding//zinc ion binding//metal ion binding	GO:0005634	nucleus	KOG1844	PHD Zn-finger proteins
Cluster-41210.124447	4.64644	97.3257	-4.3886	2.5544e-07	0.00011806	2236	--	--	--	--	--	--	--	--	--	--	--	--	--	--	--	--	--	--	--	--	--	--	--	--	--	--	--	--
Cluster-41210.49613	21.9258	310.666	-3.8247	2.5744e-07	0.00011872	4809	815796446	XP_012218897.1	1719	0	PREDICTED: helicase domino isoform X2 [Linepithema humile]	645004768	XM_008212523.1	211	1.11074e-103	PREDICTED: Nasonia vitripennis helicase domino (LOC100115939), mRNA	K11661	SRCAP	helicase SRCAP	http://www.genome.jp/dbget-bin/www_bget?ko:K11661	Q9NDJ2	1179	1.0061e-130	Helicase domino OS=Drosophila melanogaster GN=dom PE=1 SV=2	--	--	--	--	--	--	--	--	KOG0391	SNF2 family DNA-dependent ATPase
Cluster-41210.102310	67.1413	0	Inf	2.6051e-07	0.00011978	5423	759062009	XP_011340350.1	2341	0	PREDICTED: pre-mRNA 3' end processing protein WDR33 [Cerapachys biroi]>gi|607358931|gb|EZA53317.1| WD repeat-containing protein [Cerapachys biroi]	215422316	NM_001142377.1	294	9.09331e-150	Nasonia vitripennis WD repeat domain 33 (Wdr33), mRNA	K15542	PFS2	polyadenylation factor subunit 2	http://www.genome.jp/dbget-bin/www_bget?ko:K15542	Q9C0J8	1790	0	pre-mRNA 3' end processing protein WDR33 OS=Homo sapiens GN=WDR33 PE=1 SV=2	PF00400	WD domain, G-beta repeat	--	--	GO:0005515	protein binding	--	--	KOG0284	Polyadenylation factor I complex, subunit PFS2
Cluster-41210.113913	0	227.403	#NAME?	2.609e-07	0.00011978	592	--	--	--	--	--	--	--	--	--	--	--	--	--	--	--	--	--	--	--	--	--	--	--	--	--	--	--	--
Cluster-41210.119389	9.90861	154.777	-3.9654	2.6238e-07	0.00012018	2752	646724059	KDR24449.1	2049	0	ATP-dependent DNA helicase Q1 [Zootermopsis nevadensis]	687058623	LM592763.1	39	2.6003e-08	Haemonchus placei genome assembly H_placei_MHpl1 ,scaffold HPLM_contig0001525	K10899	RECQL	ATP-dependent DNA helicase Q1	http://www.genome.jp/dbget-bin/www_bget?ko:K10899	Q9Z129	1606	0	ATP-dependent DNA helicase Q1 OS=Mus musculus GN=Recql PE=1 SV=2	PF05933//PF04851//PF08070//PF09382//PF00270//PF07517	Fungal ATP synthase protein 8 (A6L)//Type III restriction enzyme, res subunit//DTHCT (NUC029) region//RQC domain//DEAD/DEAH box helicase//SecA DEAD-like domain	GO:0006281//GO:0006260//GO:0015992//GO:0017038//GO:0015986//GO:0006265	DNA repair//DNA replication//proton transport//protein import//ATP synthesis coupled proton transport//DNA topological change	GO:0015078//GO:0003918//GO:0016787//GO:0003677//GO:0005524//GO:0043140//GO:0003676	hydrogen ion transmembrane transporter activity//DNA topoisomerase type II (ATP-hydrolyzing) activity//hydrolase activity//DNA binding//ATP binding//ATP-dependent 3'-5' DNA helicase activity//nucleic acid binding	GO:0016020//GO:0005634//GO:0000276//GO:0005657	membrane//nucleus//mitochondrial proton-transporting ATP synthase complex, coupling factor F(o)//replication fork	KOG0351	ATP-dependent DNA helicase
Cluster-41210.31892	71.7006	1.43986	5.638	2.6406e-07	0.00012068	1048	--	--	--	--	--	--	--	--	--	--	--	--	--	--	--	--	--	--	--	--	--	--	--	--	--	--	--	--
Cluster-41210.85239	44.597	1019.37	-4.5146	2.6521e-07	0.00012094	2138	642914267	XP_008201614.1	1615	0	PREDICTED: synaptic vesicle glycoprotein 2B-like isoform X3 [Tribolium castaneum]	--	--	--	--	--	K06258	SV2	MFS transporter, VNT family, synaptic vesicle glycoprotein 2	http://www.genome.jp/dbget-bin/www_bget?ko:K06258	Q7L1I2	379	1.04319e-36	Synaptic vesicle glycoprotein 2B OS=Homo sapiens GN=SV2B PE=1 SV=1	PF07690//PF00083	Major Facilitator Superfamily//Sugar (and other) transporter	GO:0055085	transmembrane transport	GO:0022857	transmembrane transporter activity	GO:0016021	integral component of membrane	KOG0255	Synaptic vesicle transporter SVOP and related transporters (major facilitator superfamily)
Cluster-41210.72726	77.4972	988.114	-3.6725	2.7156e-07	0.00012356	2889	--	--	--	--	--	--	--	--	--	--	--	--	--	--	--	--	--	--	--	--	--	--	--	--	--	--	--	--
Cluster-41210.57827	56.0828	0.363413	7.2698	2.7256e-07	0.00012374	3902	646716686	KDR19826.1	1803	0	Zinc transporter 9 [Zootermopsis nevadensis]	--	--	--	--	--	K14696	SLC30A9, ZNT9	solute carrier family 30 (zinc transporter), member 9	http://www.genome.jp/dbget-bin/www_bget?ko:K14696	Q5PQZ3	1187	5.30426e-146	Zinc transporter 9 OS=Danio rerio GN=slc30a9 PE=2 SV=1	PF00471//PF01545	Ribosomal protein L33//Cation efflux family	GO:0006412//GO:0055085//GO:0006812//GO:0042254	translation//transmembrane transport//cation transport//ribosome biogenesis	GO:0003735//GO:0008324	structural constituent of ribosome//cation transmembrane transporter activity	GO:0005840//GO:0005622//GO:0016021	ribosome//intracellular//integral component of membrane	KOG2802	Membrane protein HUEL (cation efflux superfamily)
Cluster-41210.66173	30.3552	0	Inf	2.7786e-07	0.00012586	4618	646694213	KDR07911.1	2605	0	C-myc promoter-binding protein [Zootermopsis nevadensis]	--	--	--	--	--	--	--	--	--	A6H8H2	2015	0	DENN domain-containing protein 4C OS=Mus musculus GN=Dennd4c PE=1 SV=1	--	--	--	--	--	--	--	--	KOG2127	Calmodulin-binding protein CRAG, contains DENN domain
Cluster-41210.106794	172.945	10.8196	3.9986	2.8223e-07	0.00012756	1767	597859699	EYC09120.1	364	7.50691e-54	hypothetical protein Y032_0062g3371 [Ancylostoma ceylanicum]	--	--	--	--	--	--	--	--	--	--	--	--	--	PF17076	SBE2, cell-qall formation	GO:0031505	fungal-type cell wall organization	--	--	--	--	KOG1075	FOG: Reverse transcriptase
Cluster-41210.113562	2975.82	46.4134	6.0026	2.8538e-07	0.0001287	1059	646719635	KDR21675.1	317	3.83403e-30	Pancreatic lipase-related protein 2 [Zootermopsis nevadensis]	--	--	--	--	--	--	--	--	--	--	--	--	--	PF02230	Phospholipase/Carboxylesterase	--	--	GO:0016787	hydrolase activity	--	--	--	--
Cluster-21165.0	0	25.7367	#NAME?	2.8613e-07	0.00012876	3952	642927107	XP_008195140.1	3014	0	PREDICTED: sushi, von Willebrand factor type A, EGF and pentraxin domain-containing protein 1 [Tribolium castaneum]	--	--	--	--	--	--	--	--	--	Q09101	678	2.60716e-72	Locomotion-related protein Hikaru genki OS=Drosophila melanogaster GN=hig PE=1 SV=2	PF02793	Hormone receptor domain	GO:0007186	G-protein coupled receptor signaling pathway	GO:0004930	G-protein coupled receptor activity	GO:0016020	membrane	KOG4297	C-type lectin
Cluster-41210.35720	4.94023	99.5804	-4.3332	3.1444e-07	0.00014118	5439	662219156	XP_008483644.1	620	1.85235e-67	PREDICTED: glioma tumor suppressor candidate region gene 1 protein-like, partial [Diaphorina citri]	--	--	--	--	--	--	--	--	--	Q8CHH5	212	2.48821e-15	GLTSCR1-like protein OS=Mus musculus GN=Gltscr1l PE=2 SV=2	--	--	--	--	--	--	--	--	--	--
Cluster-41210.76283	0	25.8011	#NAME?	3.1863e-07	0.00014275	1875	662215964	XP_008481891.1	394	1.27713e-40	PREDICTED: uncharacterized protein LOC103518594 [Diaphorina citri]	--	--	--	--	--	--	--	--	--	--	--	--	--	PF02944//PF02751	BESS motif//Transcription initiation factor IIA, gamma subunit	GO:0006367	transcription initiation from RNA polymerase II promoter	GO:0003677	DNA binding	GO:0005672	transcription factor TFIIA complex	--	--
Cluster-41210.125707	252.351	18.668	3.7568	3.1957e-07	0.00014286	23710	817063450	XP_012253426.1	18082	0	PREDICTED: microtubule-actin cross-linking factor 1 isoform X23 [Athalia rosae]	--	--	--	--	--	--	--	--	--	Q03001	4134	0	Dystonin OS=Homo sapiens GN=DST PE=1 SV=4	PF00435//PF00681//PF03331//PF14525//PF15957//PF00307	Spectrin repeat//Plectin repeat//UDP-3-O-acyl N-acetylglycosamine deacetylase//AraC-binding-like domain//Commissureless//Calponin homology (CH) domain	GO:0007411//GO:0009245//GO:0006807//GO:0006355	axon guidance//lipid A biosynthetic process//nitrogen compound metabolic process//regulation of transcription, DNA-templated	GO:0008759//GO:0005515	UDP-3-O-[3-hydroxymyristoyl] N-acetylglucosamine deacetylase activity//protein binding	GO:0005856	cytoskeleton	KOG0516	Dystonin, GAS (Growth-arrest-specific protein), and related proteins
Cluster-41210.58009	29.8107	0	Inf	3.462e-07	0.00015442	2299	662216023	XP_008481924.1	146	4.6235e-07	PREDICTED: uncharacterized protein LOC103518623 [Diaphorina citri]	--	--	--	--	--	--	--	--	--	--	--	--	--	--	--	--	--	--	--	--	--	--	--
Cluster-41210.126725	131.263	8.0195	4.0328	3.4971e-07	0.00015531	3933	328706159	XP_001947268.2	2133	0	PREDICTED: vascular endothelial growth factor receptor 1, partial [Acyrthosiphon pisum]	--	--	--	--	--	K04363	PDGFRA	platelet-derived growth factor receptor alpha	http://www.genome.jp/dbget-bin/www_bget?ko:K04363	Q8QHL3	1003	1.24522e-112	Vascular endothelial growth factor receptor 1 OS=Gallus gallus GN=FLT1 PE=2 SV=1	PF00069//PF13895//PF07714//PF02480	Protein kinase domain//Immunoglobulin domain//Protein tyrosine kinase//Alphaherpesvirus glycoprotein E	GO:0006468	protein phosphorylation	GO:0005524//GO:0004672//GO:0005515	ATP binding//protein kinase activity//protein binding	GO:0016020	membrane	KOG0200	Fibroblast/platelet-derived growth factor receptor and related receptor tyrosine kinases
Cluster-41210.6453	129.694	6.96752	4.2183	3.4909e-07	0.00015531	3490	--	--	--	--	--	--	--	--	--	--	--	--	--	--	--	--	--	--	--	--	--	--	--	--	--	--	--	--
Cluster-41210.77977	259.76	18.702	3.7959	3.6172e-07	0.0001603	3644	383857805	XP_003704394.1	1189	1.16318e-146	PREDICTED: diacylglycerol O-acyltransferase 1 isoform X2 [Megachile rotundata]	--	--	--	--	--	K11155	DGAT1	diacylglycerol O-acyltransferase 1	http://www.genome.jp/dbget-bin/www_bget?ko:K11155	Q9Z2A7	674	1.59972e-75	Diacylglycerol O-acyltransferase 1 OS=Mus musculus GN=Dgat1 PE=1 SV=1	PF05313	Poxvirus P21 membrane protein	--	--	--	--	GO:0016021	integral component of membrane	KOG0380	Sterol O-acyltransferase/Diacylglycerol O-acyltransferase
Cluster-41210.107638	132.565	8.39671	3.9807	3.8436e-07	0.00016996	2203	665804134	XP_008550194.1	274	3.71393e-22	PREDICTED: leukocyte receptor cluster member 8 homolog [Microplitis demolitor]	--	--	--	--	--	--	--	--	--	Q8CBY3	145	4.09797e-08	Leukocyte receptor cluster member 8 homolog OS=Mus musculus GN=Leng8 PE=1 SV=1	PF00895	ATP synthase protein 8	GO:0015986//GO:0015992	ATP synthesis coupled proton transport//proton transport	GO:0015078	hydrogen ion transmembrane transporter activity	GO:0000276	mitochondrial proton-transporting ATP synthase complex, coupling factor F(o)	--	--
Cluster-41210.17753	0	34.0614	#NAME?	3.858e-07	0.00017023	898	--	--	--	--	--	--	--	--	--	--	--	--	--	--	--	--	--	--	--	--	--	--	--	--	--	--	--	--
Cluster-41210.118935	199.154	13.9181	3.8388	3.9142e-07	0.00017196	2459	646695914	KDR08549.1	561	1.94786e-62	Aquaporin AQPAe.a [Zootermopsis nevadensis]	--	--	--	--	--	K09884	AQPN	aquaporin rerated protein, invertebrate	http://www.genome.jp/dbget-bin/www_bget?ko:K09884	--	--	--	--	PF01484//PF00230	Nematode cuticle collagen N-terminal domain//Major intrinsic protein	GO:0006810	transport	GO:0005215//GO:0042302	transporter activity//structural constituent of cuticle	GO:0016020	membrane	KOG0223	Aquaporin (major intrinsic protein family)
Cluster-41210.56938	64.2055	1.43986	5.4787	3.9273e-07	0.00017196	2476	815917433	XP_012243806.1	2079	0	PREDICTED: kinesin-like protein Klp10A isoform X3 [Bombus impatiens]	--	--	--	--	--	K10393	KIF2_24, MCAK	kinesin family member 2/24	http://www.genome.jp/dbget-bin/www_bget?ko:K10393	Q960Z0	1665	0	Kinesin-like protein Klp10A OS=Drosophila melanogaster GN=Klp10A PE=1 SV=1	PF00225//PF03153	Kinesin motor domain//Transcription factor IIA, alpha/beta subunit	GO:0007018//GO:0006367//GO:0007017	microtubule-based movement//transcription initiation from RNA polymerase II promoter//microtubule-based process	GO:0003777//GO:0008017//GO:0005524	microtubule motor activity//microtubule binding//ATP binding	GO:0045298//GO:0005874//GO:0005672	tubulin complex//microtubule//transcription factor TFIIA complex	KOG0246	Kinesin-like protein
Cluster-41210.76095	0	33.3481	#NAME?	3.9284e-07	0.00017196	3898	646711568	KDR16683.1	1709	0	Putative ATP-dependent RNA helicase DHX30 [Zootermopsis nevadensis]	666416190	LL710855.1	35	6.1872e-06	Elaeophora elaphi genome assembly E_elaphi ,scaffold EEL_scaffold0000536	K13185	DHX30	ATP-dependent RNA helicase DHX30	http://www.genome.jp/dbget-bin/www_bget?ko:K13185	Q5ZI74	1145	8.20511e-133	Putative ATP-dependent RNA helicase DHX30 OS=Gallus gallus GN=DHX30 PE=2 SV=1	PF00270//PF04408	DEAD/DEAH box helicase//Helicase associated domain (HA2)	--	--	GO:0004386//GO:0005524//GO:0003676	helicase activity//ATP binding//nucleic acid binding	--	--	KOG0920	ATP-dependent RNA helicase A
Cluster-41210.97948	0	201.492	#NAME?	3.9308e-07	0.00017196	4894	646710034	KDR15654.1	1838	0	hypothetical protein L798_09730 [Zootermopsis nevadensis]	--	--	--	--	--	--	--	--	--	D4A770	1115	5.93905e-134	Protein C12orf4 homolog OS=Rattus norvegicus PE=1 SV=1	PF05819//PF05739//PF00328	NolX protein//SNARE domain//Histidine phosphatase superfamily (branch 2)	GO:0009877//GO:0019497//GO:0006771	nodulation//hexachlorocyclohexane metabolic process//riboflavin metabolic process	GO:0005515//GO:0003993	protein binding//acid phosphatase activity	--	--	KOG4506	Uncharacterized conserved protein
Cluster-41210.40139	37.3057	0	Inf	3.9476e-07	0.00017232	2475	646720187	KDR22015.1	377	1.02187e-37	Osteoclast-stimulating factor 1 [Zootermopsis nevadensis]	--	--	--	--	--	--	--	--	--	Q6TGW5	291	1.27988e-27	Osteoclast-stimulating factor 1 OS=Danio rerio GN=ostf1 PE=2 SV=1	PF04189//PF13606//PF00023	Gcd10p family//Ankyrin repeat//Ankyrin repeat	GO:0030488	tRNA methylation	GO:0005515	protein binding	GO:0031515	tRNA (m1A) methyltransferase complex	KOG0504	FOG: Ankyrin repeat
Cluster-41210.118923	57.6934	1.81706	4.9887	4.0551e-07	0.00017664	4486	646703516	KDR12164.1	3355	0	Rap guanine nucleotide exchange factor 4, partial [Zootermopsis nevadensis]	3955097	U13839.1	97	2.44024e-40	Mus musculus vacuolar adenosine triphosphatase subunit C mRNA, complete cds	K04351	RAPGEF4, EPAC2	Rap guanine nucleotide exchange factor 4	http://www.genome.jp/dbget-bin/www_bget?ko:K04351	Q8WZA2	2209	0	Rap guanine nucleotide exchange factor 4 OS=Homo sapiens GN=RAPGEF4 PE=1 SV=1	PF03223//PF04799//PF00610//PF00617	V-ATPase subunit C//fzo-like conserved region//Domain found in Dishevelled, Egl-10, and Pleckstrin (DEP)//RasGEF domain	GO:0043087//GO:0007264//GO:0015991//GO:0035556//GO:0015992//GO:0008053	regulation of GTPase activity//small GTPase mediated signal transduction//ATP hydrolysis coupled proton transport//intracellular signal transduction//proton transport//mitochondrial fusion	GO:0003924//GO:0005085//GO:0015078	GTPase activity//guanyl-nucleotide exchange factor activity//hydrogen ion transmembrane transporter activity	GO:0016021//GO:0005741//GO:0033180	integral component of membrane//mitochondrial outer membrane//proton-transporting V-type ATPase, V1 domain	KOG2378	cAMP-regulated guanine nucleotide exchange factor
Cluster-41210.139050	16.3397	193.891	-3.5688	4.1148e-07	0.00017848	3299	646691288	KDR07074.1	3703	0	Elongation factor Tu GTP-binding domain-containing protein 1 [Zootermopsis nevadensis]	--	--	--	--	--	K14536	RIA1	ribosome assembly protein 1	http://www.genome.jp/dbget-bin/www_bget?ko:K14536	Q7Z2Z2	2975	0	Elongation factor Tu GTP-binding domain-containing protein 1 OS=Homo sapiens GN=EFTUD1 PE=1 SV=2	PF03193//PF01926//PF03764//PF03719//PF03144	Protein of unknown function, DUF258//50S ribosome-binding GTPase//Elongation factor G, domain IV//Ribosomal protein S5, C-terminal domain//Elongation factor Tu domain 2	GO:0042254//GO:0006412	ribosome biogenesis//translation	GO:0003924//GO:0003735//GO:0005525	GTPase activity//structural constituent of ribosome//GTP binding	GO:0005840	ribosome	KOG0467	Translation elongation factor 2/ribosome biogenesis protein RIA1 and related proteins
Cluster-41210.73423	100.941	1.80327	5.8067	4.1071e-07	0.00017848	2448	646710084	KDR15704.1	1368	1.78664e-176	Src substrate cortactin [Zootermopsis nevadensis]	--	--	--	--	--	K06106	CTTN, EMS1	cortactin	http://www.genome.jp/dbget-bin/www_bget?ko:K06106	--	--	--	--	--	--	--	--	--	--	--	--	--	--
Cluster-41210.10120	0	25.1384	#NAME?	4.2013e-07	0.00018184	1619	--	--	--	--	--	--	--	--	--	--	--	--	--	--	--	--	--	--	PF02891//PF06574	MIZ/SP-RING zinc finger//FAD synthetase	GO:0006771//GO:0009231	riboflavin metabolic process//riboflavin biosynthetic process	GO:0008270//GO:0003919	zinc ion binding//FMN adenylyltransferase activity	--	--	--	--
Cluster-41210.113696	344.289	27.9947	3.6204	4.2631e-07	0.00018413	1926	646715265	KDR18936.1	1783	0	Importin subunit alpha-2 [Zootermopsis nevadensis]	852797014	XM_013032783.1	42	3.89252e-10	PREDICTED: Dipodomys ordii karyopherin alpha 5 (importin alpha 6) (Kpna5), mRNA	K15043	KPNA2	importin subunit alpha-2	http://www.genome.jp/dbget-bin/www_bget?ko:K15043	P52171	1460	0	Importin subunit alpha-1 OS=Xenopus laevis GN=kpna2 PE=1 SV=2	PF00514//PF11698//PF01749//PF02985	Armadillo/beta-catenin-like repeat//V-ATPase subunit H//Importin beta binding domain//HEAT repeat	GO:0015991//GO:0006606//GO:0015031	ATP hydrolysis coupled proton transport//protein import into nucleus//protein transport	GO:0005515//GO:0008565//GO:0016820	protein binding//protein transporter activity//hydrolase activity, acting on acid anhydrides, catalyzing transmembrane movement of substances	GO:0005634//GO:0005737//GO:0000221	nucleus//cytoplasm//vacuolar proton-transporting V-type ATPase, V1 domain	KOG0166	Karyopherin (importin) alpha
Cluster-41210.126951	955.742	86.2251	3.4704	4.3531e-07	0.00018762	6451	642922980	XP_008200479.1	5247	0	PREDICTED: E3 ubiquitin-protein ligase TRIP12 isoform X1 [Tribolium castaneum]>gi|642922982|ref|XP_008200480.1| PREDICTED: E3 ubiquitin-protein ligase TRIP12 isoform X1 [Tribolium castaneum]>gi|642922984|ref|XP_008200481.1| PREDICTED: E3 ubiquitin-protein ligase TRIP12 isoform X1 [Tribolium castaneum]	836708126	XM_012933257.1	75	5.96756e-28	PREDICTED: Sorex araneus thyroid hormone receptor interactor 12 (TRIP12), transcript variant X3, mRNA	K10590	TRIP12	E3 ubiquitin-protein ligase TRIP12	http://www.genome.jp/dbget-bin/www_bget?ko:K10590	G5E870	4443	0	E3 ubiquitin-protein ligase TRIP12 OS=Mus musculus GN=Trip12 PE=1 SV=1	PF02178//PF00632//PF00514	AT hook motif//HECT-domain (ubiquitin-transferase)//Armadillo/beta-catenin-like repeat	GO:0016567	protein ubiquitination	GO:0004842//GO:0005515//GO:0003677	ubiquitin-protein transferase activity//protein binding//DNA binding	--	--	KOG0168	Putative ubiquitin fusion degradation protein
Cluster-41210.144014	143.147	7.07706	4.3382	4.464e-07	0.00019199	2449	--	--	--	--	--	--	--	--	--	--	--	--	--	--	--	--	--	--	--	--	--	--	--	--	--	--	--	--
Cluster-41210.105746	1028.15	11486.2	-3.4818	4.5284e-07	0.00019435	3757	817078736	XP_012261752.1	2586	0	PREDICTED: fatty acid synthase [Athalia rosae]	820836413	XM_012489951.1	83	1.23677e-32	PREDICTED: Apis florea fatty acid synthase (LOC100869809), mRNA	K00665	FASN	fatty acid synthase, animal type	http://www.genome.jp/dbget-bin/www_bget?ko:K00665	P19096	2065	0	Fatty acid synthase OS=Mus musculus GN=Fasn PE=1 SV=2	PF00975//PF00106	Thioesterase domain//short chain dehydrogenase	GO:0009058//GO:0008152	biosynthetic process//metabolic process	GO:0016788//GO:0016491	hydrolase activity, acting on ester bonds//oxidoreductase activity	--	--	KOG1202	Animal-type fatty acid synthase and related proteins
Cluster-41210.63407	0	234.327	#NAME?	4.6634e-07	0.00019973	671	--	--	--	--	--	--	--	--	--	--	--	--	--	--	--	--	--	--	--	--	--	--	--	--	--	--	--	--
Cluster-41210.89626	34.2276	0	Inf	4.6781e-07	0.00019994	4303	112983416	NP_001036972.1	519	1.67146e-56	ras protein [Bombyx mori]>gi|57157559|dbj|BAD83770.1| ras protein [Bombyx mori]	634883216	XM_007953384.1	141	8.12324e-65	PREDICTED: Orycteropus afer afer RAP1B, member of RAS oncogene family (RAP1B), transcript variant X1, mRNA	K07836	RAP1B	Ras-related protein Rap-1B	http://www.genome.jp/dbget-bin/www_bget?ko:K07836	Q640R7	505	4.83988e-56	Ras-related protein Rap-1b OS=Xenopus tropicalis GN=rap1b PE=2 SV=1	PF09190//PF08477//PF00025//PF00071//PF01926//PF15233	DALR domain//Ras of Complex, Roc, domain of DAPkinase//ADP-ribosylation factor family//Ras family//50S ribosome-binding GTPase//Synaptonemal complex central element protein 1	GO:0006184//GO:0007130//GO:0007264//GO:0007128//GO:0006534//GO:0070193//GO:0006423	obsolete GTP catabolic process//synaptonemal complex assembly//small GTPase mediated signal transduction//meiotic prophase I//cysteine metabolic process//synaptonemal complex organization//cysteinyl-tRNA aminoacylation	GO:0003924//GO:0004817//GO:0005524//GO:0000166//GO:0005525	GTPase activity//cysteine-tRNA ligase activity//ATP binding//nucleotide binding//GTP binding	GO:0016020//GO:0000795//GO:0005737	membrane//synaptonemal complex//cytoplasm	KOG0395	Ras-related GTPase
Cluster-41210.105781	28.1613	0	Inf	4.7634e-07	0.00020316	2674	646722890	KDR23715.1	721	6.40954e-79	hypothetical protein L798_13875 [Zootermopsis nevadensis]	--	--	--	--	--	--	--	--	--	Q91V27	146	3.69186e-08	Melanophilin OS=Mus musculus GN=Mlph PE=1 SV=1	PF03947	Ribosomal Proteins L2, C-terminal domain	GO:0042254//GO:0006412	ribosome biogenesis//translation	GO:0003735	structural constituent of ribosome	GO:0005840	ribosome	--	--
Cluster-41210.68210	2.4676	73.9578	-4.9055	4.7975e-07	0.00020418	1990	--	--	--	--	--	--	--	--	--	--	--	--	--	--	--	--	--	--	--	--	--	--	--	--	--	--	--	--
Cluster-41210.112449	290.407	0	Inf	4.8119e-07	0.00020438	3082	668447288	KFB37113.1	546	2.90431e-61	AGAP003770-PA-like protein [Anopheles sinensis]	--	--	--	--	--	K17432	MRPL51	large subunit ribosomal protein L51	http://www.genome.jp/dbget-bin/www_bget?ko:K17432	Q29PG4	501	2.87578e-56	39S ribosomal protein L51, mitochondrial OS=Drosophila pseudoobscura pseudoobscura GN=mRpL51 PE=3 SV=1	--	--	--	--	--	--	--	--	--	--
Cluster-41210.59905	0	24.5145	#NAME?	4.944e-07	0.00020955	1753	--	--	--	--	--	--	--	--	--	--	--	--	--	--	--	--	--	--	--	--	--	--	--	--	--	--	--	--
Cluster-41210.104723	230.475	17.8388	3.6915	4.9726e-07	0.00021033	1889	--	--	--	--	--	--	--	--	--	--	--	--	--	--	--	--	--	--	--	--	--	--	--	--	--	--	--	--
Cluster-41210.137692	227.788	16.1984	3.8138	5.0097e-07	0.00021146	3878	607367438	EZA61585.1	2378	0	Adenylate cyclase type [Cerapachys biroi]	700388740	XM_009936291.1	44	6.11177e-11	PREDICTED: Opisthocomus hoazin adenylate cyclase 9 (ADCY9), mRNA	K08049	ADCY9	adenylate cyclase 9	http://www.genome.jp/dbget-bin/www_bget?ko:K08049	P51830	1093	8.89703e-125	Adenylate cyclase type 9 OS=Mus musculus GN=Adcy9 PE=1 SV=1	PF00211//PF06327	Adenylate and Guanylate cyclase catalytic domain//Domain of Unknown Function (DUF1053)	GO:0006171//GO:0035556//GO:0009190//GO:0006144	cAMP biosynthetic process//intracellular signal transduction//cyclic nucleotide biosynthetic process//purine nucleobase metabolic process	GO:0004016//GO:0016849	adenylate cyclase activity//phosphorus-oxygen lyase activity	GO:0005886	plasma membrane	KOG3619	Adenylate/guanylate cyclase
Cluster-41210.30358	3.47129	77.2653	-4.4763	5.0639e-07	0.0002133	1120	270003418	EEZ99865.1	914	8.09392e-114	hypothetical protein TcasGA2_TC002647 [Tribolium castaneum]	--	--	--	--	--	K13339	PEX6, PXAAA1	peroxin-6	http://www.genome.jp/dbget-bin/www_bget?ko:K13339	--	--	--	--	PF00004//PF00910//PF07728//PF01057//PF14532//PF07726//PF02367//PF06068//PF00158//PF01695//PF07724//PF02562//PF05496	ATPase family associated with various cellular activities (AAA)//RNA helicase//AAA domain (dynein-related subfamily)//Parvovirus non-structural protein NS1//Sigma-54 interaction domain//ATPase family associated with various cellular activities (AAA)//Threonylcarbamoyl adenosine biosynthesis protein TsaE//TIP49 C-terminus//Sigma-54 interaction domain//IstB-like ATP binding protein//AAA domain (Cdc…	GO:0006281//GO:0002949//GO:0006355//GO:0019079//GO:0006310	DNA repair//tRNA threonylcarbamoyladenosine modification//regulation of transcription, DNA-templated//viral genome replication//DNA recombination	GO:0003678//GO:0009378//GO:0016887//GO:0008134//GO:0003723//GO:0003724//GO:0005524	DNA helicase activity//four-way junction helicase activity//ATPase activity//transcription factor binding//RNA binding//RNA helicase activity//ATP binding	GO:0009379//GO:0005667//GO:0005657	Holliday junction helicase complex//transcription factor complex//replication fork	KOG0736	Peroxisome assembly factor 2 containing the AAA+-type ATPase domain
Cluster-41210.96758	0	116.674	#NAME?	5.1374e-07	0.00021595	1331	668455215	KFB43524.1	1024	4.61138e-132	AGAP003142-PA-like protein [Anopheles sinensis]	148237283	NM_001087402.1	48	1.23243e-13	Xenopus laevis sulfide quinone reductase-like b (sqrdl-b), mRNA >gnl|BL_ORD_ID|2347629 Xenopus laevis sulfide quinone reductase-like (yeast), mRNA (cDNA clone MGC:68987 IMAGE:4962949), complete cds	K17218	sqr	sulfide:quinone oxidoreductase	http://www.genome.jp/dbget-bin/www_bget?ko:K17218	Q9Y6N5	948	5.78797e-122	Sulfide:quinone oxidoreductase, mitochondrial OS=Homo sapiens GN=SQRDL PE=1 SV=1	PF07992	Pyridine nucleotide-disulphide oxidoreductase	GO:0055114	oxidation-reduction process	GO:0016491	oxidoreductase activity	--	--	KOG3851	Sulfide:quinone oxidoreductase/flavo-binding protein
Cluster-41210.148	27.8755	0	Inf	5.2293e-07	0.00021937	3329	646692555	KDR07449.1	2680	0	Guanylate cyclase soluble subunit beta-1 [Zootermopsis nevadensis]	572270301	XM_006613086.1	187	1.68244e-90	PREDICTED: Apis dorsata guanylate cyclase soluble subunit beta-1-like (LOC102676858), transcript variant X1, mRNA	K12319	GUCY1B	guanylate cyclase soluble subunit beta	http://www.genome.jp/dbget-bin/www_bget?ko:K12319	P20595	2074	0	Guanylate cyclase soluble subunit beta-1 OS=Rattus norvegicus GN=Gucy1b3 PE=1 SV=2	PF07700//PF07701//PF00211	Haem-NO-binding//Heme NO binding associated//Adenylate and Guanylate cyclase catalytic domain	GO:0006182//GO:0006144//GO:0035556//GO:0009190//GO:0046039	cGMP biosynthetic process//purine nucleobase metabolic process//intracellular signal transduction//cyclic nucleotide biosynthetic process//GTP metabolic process	GO:0016849//GO:0004383//GO:0020037	phosphorus-oxygen lyase activity//guanylate cyclase activity//heme binding	--	--	KOG4171	Adenylate/guanylate kinase
Cluster-41210.124284	96.2642	5.75911	4.0631	5.289e-07	0.00022096	2572	662200258	XP_008473328.1	939	3.67295e-111	PREDICTED: rho GTPase-activating protein 18-like [Diaphorina citri]	--	--	--	--	--	--	--	--	--	Q8K0Q5	260	9.24328e-22	Rho GTPase-activating protein 18 OS=Mus musculus GN=Arhgap18 PE=2 SV=1	PF04104//PF00620	Eukaryotic and archaeal DNA primase, large subunit//RhoGAP domain	GO:0007165//GO:0006351//GO:0006269	signal transduction//transcription, DNA-templated//DNA replication, synthesis of RNA primer	GO:0003896	DNA primase activity	GO:0005730//GO:0005657	nucleolus//replication fork	KOG2200	Tumour suppressor protein p122-RhoGAP/DLC1
Cluster-41210.25180	33.7522	0.359965	6.551	5.2865e-07	0.00022096	661	861630235	KMQ89986.1	144	5.58613e-13	hypothetical protein RF55_10312 [Lasius niger]>gi|861630252|gb|KMQ89995.1| hypothetical protein RF55_10303 [Lasius niger]	--	--	--	--	--	--	--	--	--	--	--	--	--	--	--	--	--	--	--	--	--	--	--
Cluster-41210.113755	107.482	6.32609	4.0866	5.3951e-07	0.00022493	2329	662192943	XP_008469353.1	2328	0	PREDICTED: pyruvate carboxylase, mitochondrial-like [Diaphorina citri]	844843784	XM_012938466.1	210	1.92065e-103	Schistosoma haematobium Pyruvate carboxylase 1 mRNA	K01958	PC, pyc	pyruvate carboxylase	http://www.genome.jp/dbget-bin/www_bget?ko:K01958	--	--	--	--	PF02655//PF02786//PF07478	ATP-grasp domain//Carbamoyl-phosphate synthase L chain, ATP binding domain//D-ala D-ala ligase C-terminus	GO:0009252//GO:0046436	peptidoglycan biosynthetic process//D-alanine metabolic process	GO:0046872//GO:0008716//GO:0005524	metal ion binding//D-alanine-D-alanine ligase activity//ATP binding	--	--	KOG0369	Pyruvate carboxylase
Cluster-41210.107866	132.053	8.35878	3.9817	5.5348e-07	0.00023029	3511	190702367	ACE75260.1	343	6.8973e-74	conserved hypothetical protein [Glyptapanteles flavicoxis]	--	--	--	--	--	--	--	--	--	--	--	--	--	PF07464	Apolipophorin-III precursor (apoLp-III)	GO:0006869	lipid transport	GO:0008289	lipid binding	GO:0005576	extracellular region	--	--
Cluster-41210.60334	99.2654	5.88933	4.0751	5.5788e-07	0.00023165	6602	746856784	XP_011059090.1	6659	0	PREDICTED: uncharacterized protein LOC105148838 isoform X4 [Acromyrmex echinatior]	766935601	XM_011501871.1	216	2.53767e-106	PREDICTED: Ceratosolen solmsi marchali ankyrin-3-like (LOC105364030), mRNA	K10380	ANK	ankyrin	http://www.genome.jp/dbget-bin/www_bget?ko:K10380	G5E8K5	4483	0	Ankyrin-3 OS=Mus musculus GN=Ank3 PE=1 SV=1	PF13606//PF01708//PF00023//PF00531	Ankyrin repeat//Geminivirus putative movement protein//Ankyrin repeat//Death domain	GO:0007165//GO:0046740	signal transduction//transport of virus in host, cell to cell	GO:0005515	protein binding	GO:0016021	integral component of membrane	KOG4177	Ankyrin
Cluster-41210.127469	0	82.5576	#NAME?	5.6888e-07	0.00023574	2919	817051270	XP_012269456.1	651	4.47573e-72	PREDICTED: transcriptional adapter 3-B [Athalia rosae]	--	--	--	--	--	K11315	TADA3, ADA3, NGG1	transcriptional adapter 3	http://www.genome.jp/dbget-bin/www_bget?ko:K11315	Q66JG5	479	1.9782e-50	Transcriptional adapter 3 OS=Xenopus tropicalis GN=tada3 PE=2 SV=1	PF04610	TrbL/VirB6 plasmid conjugal transfer protein	GO:0030255	protein secretion by the type IV secretion system	--	--	--	--	KOG4191	Histone acetyltransferases PCAF/SAGA/ADA, subunit TADA3L/NGG1
Cluster-41210.63406	0.293789	589.959	-10.972	5.8097e-07	0.00024026	1981	--	--	--	--	--	--	--	--	--	--	--	--	--	--	--	--	--	--	--	--	--	--	--	--	--	--	--	--
Cluster-41210.159423	57.0535	2.18048	4.7096	5.9178e-07	0.00024424	4196	646720794	KDR22391.1	2027	0	Interference hedgehog [Zootermopsis nevadensis]	--	--	--	--	--	--	--	--	--	B4JEF2	990	8.84002e-114	Interference hedgehog OS=Drosophila grimshawi GN=iHog PE=3 SV=1	PF13895//PF07354//PF00041	Immunoglobulin domain//Zona-pellucida-binding protein (Sp38)//Fibronectin type III domain	GO:0007339	binding of sperm to zona pellucida	GO:0005515	protein binding	GO:0005576	extracellular region	KOG4222	Axon guidance receptor Dscam
Cluster-41210.131186	70.6349	3.27071	4.4327	6.195e-07	0.00025516	4416	752868159	XP_011251142.1	879	3.72799e-96	PREDICTED: trafficking kinesin-binding protein milt isoform X2 [Camponotus floridanus]>gi|752868161|ref|XP_011251143.1| PREDICTED: trafficking kinesin-binding protein milt isoform X2 [Camponotus floridanus]>gi|752868163|ref|XP_011251144.1| PREDICTED: trafficking kinesin-binding protein milt isoform X2 [Camponotus floridanus]	827539703	XM_012697533.1	62	6.86971e-21	PREDICTED: Bombyx mori trafficking kinesin-binding protein milt (LOC101746553), transcript variant X14, mRNA	K15369	TRAK1	trafficking kinesin-binding protein 1	http://www.genome.jp/dbget-bin/www_bget?ko:K15369	Q960V3	617	5.79763e-64	Trafficking kinesin-binding protein milt OS=Drosophila melanogaster GN=milt PE=1 SV=1	PF00170//PF02183	bZIP transcription factor//Homeobox associated leucine zipper	GO:0006355	regulation of transcription, DNA-templated	GO:0043565//GO:0003700	sequence-specific DNA binding//transcription factor activity, sequence-specific DNA binding	GO:0005667	transcription factor complex	KOG4360	Uncharacterized coiled coil protein
Cluster-41210.59910	67.4464	3.01339	4.4843	6.2862e-07	0.00025839	1295	--	--	--	--	--	--	--	--	--	--	--	--	--	--	--	--	--	--	--	--	--	--	--	--	--	--	--	--
Cluster-41210.98602	59.5555	0	Inf	6.3218e-07	0.00025934	2045	597893601	EYC41778.1	164	1.86078e-28	hypothetical protein Y032_0557g3397 [Ancylostoma ceylanicum]	--	--	--	--	--	--	--	--	--	--	--	--	--	--	--	--	--	--	--	--	--	--	--
Cluster-41210.161654	28.3779	0	Inf	6.6393e-07	0.00027127	3177	646696618	KDR08794.1	3334	0	Transient receptor potential cation channel subfamily A member 1 [Zootermopsis nevadensis]	751452557	XM_011182352.1	188	4.46189e-91	PREDICTED: Bactrocera cucurbitae transient receptor potential cation channel subfamily A member 1 (LOC105211081), mRNA	K04984	TRPA1, ANKTM1	transient receptor potential cation channel subfamily A member 1	http://www.genome.jp/dbget-bin/www_bget?ko:K04984	Q7Z020	3040	0	Transient receptor potential cation channel subfamily A member 1 OS=Drosophila melanogaster GN=TrpA1 PE=2 SV=4	PF13606//PF00023	Ankyrin repeat//Ankyrin repeat	--	--	GO:0005515	protein binding	--	--	KOG4177	Ankyrin
Cluster-41210.74027	0	23.7547	#NAME?	6.6284e-07	0.00027127	1299	--	--	--	--	--	--	--	--	--	--	--	--	--	--	--	--	--	--	PF04689	DNA binding protein S1FA	GO:0006355	regulation of transcription, DNA-templated	GO:0003677	DNA binding	GO:0005634	nucleus	--	--
Cluster-41210.150742	54.8517	1.79982	4.9296	6.6628e-07	0.00027169	4466	--	--	--	--	--	--	--	--	--	--	--	--	--	--	--	--	--	--	--	--	--	--	--	--	--	--	--	--
Cluster-41210.38400	27.8594	0	Inf	6.7717e-07	0.00027558	2325	646710792	KDR16210.1	1285	1.03583e-164	Epsin-2 [Zootermopsis nevadensis]	871273017	XM_013090019.1	71	3.5675e-26	PREDICTED: Aplysia californica epsin-1-like (LOC101846934), mRNA	K12471	EPN	epsin	http://www.genome.jp/dbget-bin/www_bget?ko:K12471	Q8CHU3	792	4.61367e-93	Epsin-2 OS=Mus musculus GN=Epn2 PE=1 SV=1	PF07651//PF00790	ANTH domain//VHS domain	GO:0006886	intracellular protein transport	GO:0005543	phospholipid binding	--	--	KOG2056	Equilibrative nucleoside transporter protein
Cluster-41210.69262	27.3021	0	Inf	6.9114e-07	0.00028071	5067	646705315	KDR13092.1	3283	0	Type II inositol-1,4,5-trisphosphate 5-phosphatase [Zootermopsis nevadensis]	558173317	XM_006125509.1	37	6.23078e-07	PREDICTED: Pelodiscus sinensis oculocerebrorenal syndrome of Lowe (OCRL), mRNA	K01099	E3.1.3.36	phosphatidylinositol-bisphosphatase	http://www.genome.jp/dbget-bin/www_bget?ko:K01099	--	--	--	--	PF01405//PF00620	Photosystem II reaction centre T protein//RhoGAP domain	GO:0015979//GO:0007165	photosynthesis//signal transduction	--	--	GO:0009523//GO:0009539//GO:0016020	photosystem II//photosystem II reaction center//membrane	KOG0565	Inositol polyphosphate 5-phosphatase and related proteins
Cluster-41210.79756	28.3168	0	Inf	7.0412e-07	0.00028541	3142	749714350	KII63575.1	1521	0	General transcription factor II-I repeat domain-containing protein 2 [Thelohanellus kitauei]	--	--	--	--	--	--	--	--	--	Q86UP8	1057	5.6924e-125	General transcription factor II-I repeat domain-containing protein 2A OS=Homo sapiens GN=GTF2IRD2 PE=1 SV=2	PF05699//PF16178	hAT family C-terminal dimerisation region//Dimerisation domain of Ca+-activated chloride-channel, anoctamin	--	--	GO:0046983	protein dimerization activity	--	--	--	--
Cluster-41210.47223	0.587578	32.8104	-5.8032	7.3757e-07	0.00029838	633	--	--	--	--	--	--	--	--	--	--	--	--	--	--	--	--	--	--	--	--	--	--	--	--	--	--	--	--
Cluster-41210.41720	5.58199	91.3198	-4.0321	7.5087e-07	0.00030316	520	--	--	--	--	--	--	--	--	--	--	--	--	--	--	--	--	--	--	--	--	--	--	--	--	--	--	--	--
Cluster-41210.116872	26.8127	0	Inf	7.5356e-07	0.00030364	647	--	--	--	--	--	--	--	--	--	--	--	--	--	--	--	--	--	--	--	--	--	--	--	--	--	--	--	--
Cluster-41210.44335	0	23.4918	#NAME?	7.6192e-07	0.00030641	957	--	--	--	--	--	--	--	--	--	--	--	--	--	--	--	--	--	--	--	--	--	--	--	--	--	--	--	--
Cluster-41210.101532	87.685	2707.02	-4.9482	7.6562e-07	0.00030729	2049	321478434	EFX89391.1	1516	0	hypothetical protein DAPPUDRAFT_303199 [Daphnia pulex]	--	--	--	--	--	K05768	GSN	gelsolin	http://www.genome.jp/dbget-bin/www_bget?ko:K05768	Q27319	1256	1.28505e-160	Gelsolin, cytoplasmic OS=Homarus americanus PE=1 SV=1	--	--	--	--	--	--	--	--	KOG0444	Cytoskeletal regulator Flightless-I (contains leucine-rich and gelsolin repeats)
Cluster-41210.36780	33.7243	0	Inf	7.8124e-07	0.00031172	4687	642924988	XP_008194126.1	1164	2.88444e-135	PREDICTED: SUN domain-containing ossification factor isoform X2 [Tribolium castaneum]	--	--	--	--	--	--	--	--	--	Q9UBS9	530	4.79412e-53	SUN domain-containing ossification factor OS=Homo sapiens GN=SUCO PE=1 SV=1	--	--	--	--	--	--	--	--	KOG1396	Uncharacterized conserved protein
Cluster-41210.62251	26.8719	0	Inf	7.8027e-07	0.00031172	2242	--	--	--	--	--	--	--	--	--	--	--	--	--	--	--	--	--	--	PF03931	Skp1 family, tetramerisation domain	GO:0006511	ubiquitin-dependent protein catabolic process	--	--	--	--	--	--
Cluster-41210.95390	0	228.062	#NAME?	7.7856e-07	0.00031172	6119	--	--	--	--	--	--	--	--	--	--	--	--	--	--	--	--	--	--	PF06703	Microsomal signal peptidase 25 kDa subunit (SPC25)	GO:0006465	signal peptide processing	GO:0008233	peptidase activity	GO:0005787//GO:0016021	signal peptidase complex//integral component of membrane	--	--
Cluster-41210.56179	0	36.6762	#NAME?	8.103e-07	0.00032269	1375	478263347	ENN81725.1	280	2.81412e-25	hypothetical protein YQE_01887, partial [Dendroctonus ponderosae]	--	--	--	--	--	--	--	--	--	--	--	--	--	PF02944	BESS motif	--	--	GO:0003677	DNA binding	--	--	--	--
Cluster-41210.101765	9.8814	203.252	-4.3624	8.1383e-07	0.00032346	6000	646713009	KDR17529.1	970	1.71927e-107	WD repeat-containing protein 22 [Zootermopsis nevadensis]	--	--	--	--	--	K11800	WDR22, BCRP2	WD repeat-containing protein 22	http://www.genome.jp/dbget-bin/www_bget?ko:K11800	Q80T85	804	1.89699e-87	DDB1- and CUL4-associated factor 5 OS=Mus musculus GN=Dcaf5 PE=2 SV=2	PF05793//PF00400	Transcription initiation factor IIF, alpha subunit (TFIIF-alpha)//WD domain, G-beta repeat	GO:0006367//GO:0032968	transcription initiation from RNA polymerase II promoter//positive regulation of transcription elongation from RNA polymerase II promoter	GO:0005515//GO:0003677	protein binding//DNA binding	GO:0005634	nucleus	KOG4227	WD40 repeat protein
Cluster-41210.148408	121.908	7.61098	4.0016	8.1722e-07	0.00032418	4108	646718582	KDR20994.1	2060	0	Receptor-type tyrosine-protein phosphatase N2 [Zootermopsis nevadensis]	637309262	XM_008112290.1	95	2.88851e-39	PREDICTED: Anolis carolinensis protein tyrosine phosphatase, receptor type, N polypeptide 2 (ptprn2), mRNA	K07817	PTPRN	receptor-type tyrosine-protein phosphatase N	http://www.genome.jp/dbget-bin/www_bget?ko:K07817	O02695	1349	2.47964e-163	Receptor-type tyrosine-protein phosphatase N2 OS=Macaca nemestrina GN=PTPRN2 PE=2 SV=1	PF00102//PF00782	Protein-tyrosine phosphatase//Dual specificity phosphatase, catalytic domain	GO:0006570//GO:0006470	tyrosine metabolic process//protein dephosphorylation	GO:0004725//GO:0008138	protein tyrosine phosphatase activity//protein tyrosine/serine/threonine phosphatase activity	--	--	KOG4228	Protein tyrosine phosphatase
Cluster-41210.106335	37.9434	0.726825	5.7061	8.1992e-07	0.00032462	2160	828217891	XP_012560798.1	409	1.02789e-63	PREDICTED: uncharacterized protein LOC101234332 [Hydra vulgaris]	--	--	--	--	--	--	--	--	--	--	--	--	--	--	--	--	--	--	--	--	--	--	--
Cluster-41210.82833	5.12566	105.414	-4.3622	8.2322e-07	0.0003253	2571	646723781	KDR24275.1	876	1.70018e-103	Protein tweety [Zootermopsis nevadensis]	--	--	--	--	--	--	--	--	--	Q9U6L4	435	9.91991e-43	Protein tweety OS=Drosophila melanogaster GN=tty PE=2 SV=1	PF02008//PF09803//PF00335	CXXC zinc finger domain//Uncharacterized conserved protein (DUF2346)//Tetraspanin family	GO:0033617	mitochondrial respiratory chain complex IV assembly	GO:0003677//GO:0008270	DNA binding//zinc ion binding	GO:0016021//GO:0005739	integral component of membrane//mitochondrion	KOG4433	Tweety transmembrane/cell surface protein
Cluster-41210.72263	125.903	3.79945	5.0504	8.2757e-07	0.00032638	1164	501297918	BAN21250.1	1048	5.06539e-134	ABC transporter [Riptortus pedestris]	--	--	--	--	--	K05680	ABCG4	ATP-binding cassette, subfamily G (WHITE), member 4	http://www.genome.jp/dbget-bin/www_bget?ko:K05680	P45844	749	1.79446e-90	ATP-binding cassette sub-family G member 1 OS=Homo sapiens GN=ABCG1 PE=1 SV=3	PF13304//PF03193//PF01926//PF00005	AAA domain, putative AbiEii toxin, Type IV TA system//Protein of unknown function, DUF258//50S ribosome-binding GTPase//ABC transporter	--	--	GO:0005524//GO:0005525//GO:0003924//GO:0016887	ATP binding//GTP binding//GTPase activity//ATPase activity	--	--	KOG0061	Transporter, ABC superfamily (Breast cancer resistance protein)
Cluster-41210.162483	54.0604	0.363413	7.2168	8.3043e-07	0.00032688	627	--	--	--	--	--	--	--	--	--	--	--	--	--	--	--	--	--	--	PF00860	Permease family	GO:0006810//GO:0055085	transport//transmembrane transport	GO:0005215	transporter activity	GO:0016020	membrane	--	--
Cluster-41210.93140	94.3765	5.08778	4.2133	8.4192e-07	0.00033077	4404	646700308	KDR10512.1	2432	0	G-protein-signaling modulator 2 [Zootermopsis nevadensis]	755958548	XM_011305807.1	238	9.95145e-119	PREDICTED: Fopius arisanus G-protein-signaling modulator 2 (LOC105267152), mRNA	K15837	GPSM2	G-protein signaling modulator 2	http://www.genome.jp/dbget-bin/www_bget?ko:K15837	--	--	--	--	PF10579//PF13374//PF05194//PF02050//PF13181//PF13414//PF02188//PF00515//PF13176	Rapsyn N-terminal myristoylation and linker region//Tetratricopeptide repeat//UreE urease accessory protein, C-terminal domain//Flagellar FliJ protein//Tetratricopeptide repeat//TPR repeat//GoLoco motif//Tetratricopeptide repeat//Tetratricopeptide repeat	GO:0006935//GO:0006461//GO:0071973//GO:0019627//GO:0007268	chemotaxis//protein complex assembly//bacterial-type flagellum-dependent cell motility//urea metabolic process//synaptic transmission	GO:0005515//GO:0043495//GO:0016151//GO:0033130//GO:0003774//GO:0030695	protein binding//protein anchor//nickel cation binding//acetylcholine receptor binding//motor activity//GTPase regulator activity	GO:0016020//GO:0009288	membrane//bacterial-type flagellum	KOG1130	Predicted G-alpha GTPase interaction protein, contains GoLoco domain
Cluster-37824.0	42.2098	1.1233	5.2318	8.4623e-07	0.00033182	2147	817213530	XP_012282996.1	151	1.79827e-07	PREDICTED: PAX-interacting protein 1-like [Orussus abietinus]	--	--	--	--	--	--	--	--	--	--	--	--	--	PF00694	Aconitase C-terminal domain	GO:0008152	metabolic process	--	--	--	--	--	--
Cluster-41210.52510	69.6391	3.41331	4.3507	8.6188e-07	0.00033731	568	--	--	--	--	--	--	--	--	--	--	--	--	--	--	--	--	--	--	--	--	--	--	--	--	--	--	--	--
Cluster-44370.0	49.8062	0	Inf	8.766e-07	0.00034242	2072	--	--	--	--	--	--	--	--	--	--	--	--	--	--	--	--	--	--	--	--	--	--	--	--	--	--	--	--
Cluster-41210.27102	26.1579	0	Inf	8.8751e-07	0.00034602	912	--	--	--	--	--	--	--	--	--	--	--	--	--	--	--	--	--	--	--	--	--	--	--	--	--	--	--	--
Cluster-41210.143342	0	22.7041	#NAME?	9.1655e-07	0.00035666	1516	--	--	--	--	--	--	--	--	--	--	--	--	--	--	--	--	--	--	PF01484	Nematode cuticle collagen N-terminal domain	--	--	GO:0042302	structural constituent of cuticle	--	--	--	--
Cluster-8050.0	0	24.7646	#NAME?	9.2382e-07	0.0003588	1214	--	--	--	--	--	--	--	--	--	--	--	--	--	--	--	--	--	--	--	--	--	--	--	--	--	--	--	--
Cluster-41210.124622	37.2486	0.71993	5.6932	9.2577e-07	0.00035888	1970	861614680	KMQ85933.1	213	7.47648e-31	hypothetical protein RF55_15251 [Lasius niger]	--	--	--	--	--	--	--	--	--	--	--	--	--	PF01530	Zinc finger, C2HC type	GO:0006355	regulation of transcription, DNA-templated	GO:0003700//GO:0008270	transcription factor activity, sequence-specific DNA binding//zinc ion binding	GO:0005667//GO:0005634	transcription factor complex//nucleus	--	--
Cluster-41210.123226	96.6635	5.39947	4.1621	9.3168e-07	0.00036048	7326	646705140	KDR13019.1	2456	0	Exocyst complex component 7 [Zootermopsis nevadensis]	571553601	XM_395221.5	200	2.20912e-97	PREDICTED: Apis mellifera YTH domain-containing protein 1-like (LOC411754), mRNA	K07195	EXOC7, EXO70	exocyst complex component 7	http://www.genome.jp/dbget-bin/www_bget?ko:K07195	--	--	--	--	PF03081//PF04136//PF10392	Exo70 exocyst complex subunit//Sec34-like family//Golgi transport complex subunit 5	GO:0006891//GO:0006886//GO:0006887	intra-Golgi vesicle-mediated transport//intracellular protein transport//exocytosis	--	--	GO:0000145//GO:0005801//GO:0016020//GO:0017119	exocyst//cis-Golgi network//membrane//Golgi transport complex	KOG2344	Exocyst component protein and related proteins
Cluster-41210.4129	55.4832	2.23971	4.6307	9.4475e-07	0.00036485	566	--	--	--	--	--	--	--	--	--	--	--	--	--	--	--	--	--	--	--	--	--	--	--	--	--	--	--	--
Cluster-41210.48345	27.0172	0	Inf	9.8751e-07	0.00037921	3384	--	--	--	--	--	--	--	--	--	--	--	--	--	--	--	--	--	--	PF01239	Protein prenyltransferase alpha subunit repeat	GO:0018342	protein prenylation	GO:0008318	protein prenyltransferase activity	--	--	--	--
Cluster-41210.66908	404.224	31.3949	3.6866	9.8572e-07	0.00037921	7523	749789795	XP_011148192.1	1827	0	PREDICTED: uncharacterized protein LOC105188438 isoform X5 [Harpegnathos saltator]	805770185	XM_012280928.1	258	1.29951e-129	PREDICTED: Megachile rotundata uncharacterized LOC100882505 (LOC100882505), transcript variant X11, mRNA	K08867	WNK, PRKWNK	WNK lysine deficient protein kinase	http://www.genome.jp/dbget-bin/www_bget?ko:K08867	Q80XP9	1385	1.53253e-156	Serine/threonine-protein kinase WNK3 OS=Mus musculus GN=Wnk3 PE=2 SV=3	PF07714//PF12202//PF00069	Protein tyrosine kinase//Oxidative-stress-responsive kinase 1 C terminal//Protein kinase domain	GO:0006468//GO:0009069//GO:0016310	protein phosphorylation//serine family amino acid metabolic process//phosphorylation	GO:0004674//GO:0004672//GO:0005524	protein serine/threonine kinase activity//protein kinase activity//ATP binding	--	--	KOG0584	Serine/threonine protein kinase
Cluster-41210.73365	37.8923	505.08	-3.7365	9.8602e-07	0.00037921	3446	662199353	XP_008472838.1	481	7.64006e-48	PREDICTED: dentin sialophosphoprotein-like [Diaphorina citri]	--	--	--	--	--	--	--	--	--	--	--	--	--	PF07649//PF16045	C1-like domain//LisH	GO:0055114	oxidation-reduction process	GO:0047134//GO:0005515	protein-disulfide reductase activity//protein binding	--	--	--	--
Cluster-41210.95669	94.4866	5.43943	4.1186	9.9484e-07	0.00038131	4109	--	--	--	--	--	--	--	--	--	--	--	--	--	--	--	--	--	--	--	--	--	--	--	--	--	--	--	--
Cluster-41210.65019	26.2632	0	Inf	9.9905e-07	0.00038221	3269	641660189	XP_008181402.1	471	1.3243e-48	PREDICTED: uncharacterized protein LOC103308919 [Acyrthosiphon pisum]	--	--	--	--	--	--	--	--	--	--	--	--	--	PF04384	Iron-sulphur cluster assembly	GO:0016226	iron-sulfur cluster assembly	--	--	--	--	--	--
Cluster-41210.102705	1004.61	44.845	4.4856	1.02e-06	0.00038887	3256	501289840	BAN20097.1	392	9.26791e-39	unknown secreted protein [Riptortus pedestris]	--	--	--	--	--	--	--	--	--	--	--	--	--	PF14089//PF01607	KinB-signalling pathway activation in sporulation//Chitin binding Peritrophin-A domain	GO:0006030//GO:0045881	chitin metabolic process//positive regulation of sporulation resulting in formation of a cellular spore	GO:0008061	chitin binding	GO:0005576	extracellular region	--	--
Cluster-41210.115304	240.984	20.9752	3.5222	1.0222e-06	0.00038887	5412	817069765	XP_012256874.1	2467	0	PREDICTED: alpha-2-macroglobulin-like isoform X2 [Athalia rosae]	--	--	--	--	--	--	--	--	--	Q61838	1338	4.19334e-154	Alpha-2-macroglobulin OS=Mus musculus GN=A2m PE=1 SV=3	PF01835//PF07677//PF07678//PF00207	MG2 domain//A-macroglobulin receptor//A-macroglobulin complement component//Alpha-2-macroglobulin family	--	--	GO:0004866	endopeptidase inhibitor activity	GO:0005615//GO:0005576	extracellular space//extracellular region	KOG1366	Alpha-macroglobulin
Cluster-41210.49019	134.462	6.87381	4.2899	1.0207e-06	0.00038887	1330	817204423	XP_012278085.1	841	1.0545e-102	PREDICTED: uncharacterized protein LOC105698423 [Orussus abietinus]	--	--	--	--	--	K11778	DHDDS, RER2, SRT1	ditrans,polycis-polyprenyl diphosphate synthase	http://www.genome.jp/dbget-bin/www_bget?ko:K11778	Q86SQ9	688	1.33208e-84	Dehydrodolichyl diphosphate syntase complex subunit DHDDS OS=Homo sapiens GN=DHDDS PE=1 SV=3	PF01255	Putative undecaprenyl diphosphate synthase	--	--	GO:0016765	transferase activity, transferring alkyl or aryl (other than methyl) groups	--	--	KOG1602	Cis-prenyltransferase
Cluster-41210.93969	41.7889	0	Inf	1.0394e-06	0.00039468	1000	--	--	--	--	--	--	--	--	--	--	--	--	--	--	--	--	--	--	--	--	--	--	--	--	--	--	--	--
Cluster-41210.96446	36.5709	353.447	-3.2727	1.0478e-06	0.00039715	4786	646696609	KDR08785.1	2116	0	NF-X1-type zinc finger protein NFXL1 [Zootermopsis nevadensis]	694908007	XR_679697.1	38	1.63563e-07	PREDICTED: Pan troglodytes nuclear transcription factor, X-box binding-like 1 (NFXL1), transcript variant X5, misc_RNA	K15683	NFXL1, OZFP	NF-X1-type zinc finger protein NFXL1	http://www.genome.jp/dbget-bin/www_bget?ko:K15683	Q6ZNB6	1680	0	NF-X1-type zinc finger protein NFXL1 OS=Homo sapiens GN=NFXL1 PE=1 SV=2	PF04277//PF01422	Oxaloacetate decarboxylase, gamma chain//NF-X1 type zinc finger	GO:0006814//GO:0006355//GO:0006090//GO:0071436//GO:0006525//GO:0006560	sodium ion transport//regulation of transcription, DNA-templated//pyruvate metabolic process//sodium ion export//arginine metabolic process//proline metabolic process	GO:0015081//GO:0008270//GO:0008948//GO:0003700	sodium ion transmembrane transporter activity//zinc ion binding//oxaloacetate decarboxylase activity//transcription factor activity, sequence-specific DNA binding	GO:0016020//GO:0005667//GO:0005634	membrane//transcription factor complex//nucleus	KOG1952	Transcription factor NF-X1, contains NFX-type Zn2+-binding and R3H domains
Cluster-41210.23212	26.4728	0	Inf	1.1115e-06	0.00042051	773	--	--	--	--	--	--	--	--	--	--	--	--	--	--	--	--	--	--	--	--	--	--	--	--	--	--	--	--
Cluster-20905.2	26.1731	0	Inf	1.1162e-06	0.00042126	2900	549137403	BAO01052.1	1439	0	neuropeptide GPCR A3 [Nilaparvata lugens]	--	--	--	--	--	--	--	--	--	Q8SWR3	226	4.63238e-18	Sex peptide receptor OS=Drosophila melanogaster GN=SPR PE=1 SV=1	PF00001	7 transmembrane receptor (rhodopsin family)	GO:0007186	G-protein coupled receptor signaling pathway	GO:0004930	G-protein coupled receptor activity	GO:0016021	integral component of membrane	KOG3656	FOG: 7 transmembrane receptor
Cluster-41210.90397	1284.74	115.917	3.4703	1.1176e-06	0.00042126	5682	--	--	--	--	--	--	--	--	--	--	--	--	--	--	--	--	--	--	--	--	--	--	--	--	--	--	--	--
Cluster-41210.51844	131.585	0	Inf	1.1363e-06	0.00042751	1511	328712128	XP_003244734.1	843	1.06902e-102	PREDICTED: lysosome membrane protein 2-like [Acyrthosiphon pisum]	--	--	--	--	--	--	--	--	--	O18824	512	2.2944e-56	Scavenger receptor class B member 1 OS=Bos taurus GN=SCARB1 PE=2 SV=1	PF01130	CD36 family	GO:0007155	cell adhesion	--	--	GO:0016020	membrane	KOG3776	Plasma membrane glycoprotein CD36 and related membrane receptors
Cluster-41210.125041	2.56185	50.789	-4.3093	1.154e-06	0.00043339	3349	805825699	XP_012152733.1	360	2.02662e-52	PREDICTED: piggyBac transposable element-derived protein 4-like [Megachile rotundata]	--	--	--	--	--	--	--	--	--	--	--	--	--	PF07975	TFIIH C1-like domain	GO:0006281	DNA repair	GO:0008270	zinc ion binding	--	--	--	--
Cluster-41210.123156	0	79.246	#NAME?	1.1591e-06	0.00043449	1940	--	--	--	--	--	--	--	--	--	--	--	--	--	--	--	--	--	--	--	--	--	--	--	--	--	--	--	--
Cluster-41210.39765	79.2917	0	Inf	1.1613e-06	0.00043452	2808	607368024	EZA62147.1	591	7.77428e-96	Craniofacial development protein, partial [Cerapachys biroi]	--	--	--	--	--	--	--	--	--	O02751	267	1.1795e-24	Craniofacial development protein 2 OS=Bos taurus GN=CFDP2 PE=1 SV=2	PF01783//PF09328	Ribosomal L32p protein family//Domain of unknown function (DUF1984)	GO:0046938//GO:0006412//GO:0010038//GO:0042254	phytochelatin biosynthetic process//translation//response to metal ion//ribosome biogenesis	GO:0003735//GO:0046872//GO:0016756	structural constituent of ribosome//metal ion binding//glutathione gamma-glutamylcysteinyltransferase activity	GO:0005840//GO:0015934	ribosome//large ribosomal subunit	--	--
Cluster-41210.71005	312.879	23.3685	3.743	1.1763e-06	0.00043885	1487	808870571	KKF20397.1	444	5.54744e-44	Transposon TX1 hypothetical protein [Larimichthys crocea]	--	--	--	--	--	--	--	--	--	P14381	162	2.50948e-10	Transposon TX1 uncharacterized 149 kDa protein OS=Xenopus laevis PE=3 SV=1	--	--	--	--	--	--	--	--	KOG1075	FOG: Reverse transcriptase
Cluster-41210.84998	0	50.8812	#NAME?	1.1793e-06	0.00043885	3926	676450129	XP_009052278.1	982	3.38496e-116	hypothetical protein LOTGIDRAFT_72491, partial [Lottia gigantea]>gi|556108211|gb|ESO96863.1| hypothetical protein LOTGIDRAFT_72491, partial [Lottia gigantea]	--	--	--	--	--	K03512	POLL	DNA polymerase lambda	http://www.genome.jp/dbget-bin/www_bget?ko:K03512	Q9UGP5	931	1.7704e-109	DNA polymerase lambda OS=Homo sapiens GN=POLL PE=1 SV=1	PF10391//PF01909//PF00633	Fingers domain of DNA polymerase lambda//Nucleotidyltransferase domain//Helix-hairpin-helix motif	--	--	GO:0003677//GO:0016779//GO:0034061	DNA binding//nucleotidyltransferase activity//DNA polymerase activity	GO:0005634	nucleus	KOG2534	DNA polymerase IV (family X)
Cluster-41210.88443	25.6165	0	Inf	1.1773e-06	0.00043885	3581	646697786	KDR09285.1	1158	9.67035e-144	Histone acetyltransferase type B catalytic subunit [Zootermopsis nevadensis]	--	--	--	--	--	K11303	HAT1, KAT1	histone acetyltransferase 1	http://www.genome.jp/dbget-bin/www_bget?ko:K11303	Q8BY71	903	4.60427e-108	Histone acetyltransferase type B catalytic subunit OS=Mus musculus GN=Hat1 PE=1 SV=1	PF07464//PF04905//PF13508//PF08445//PF10394//PF01853//PF00583	Apolipophorin-III precursor (apoLp-III)//NAB conserved region 2 (NCD2)//Acetyltransferase (GNAT) domain//FR47-like protein//Histone acetyl transferase HAT1 N-terminus//MOZ/SAS family//Acetyltransferase (GNAT) family	GO:0016568//GO:0006355//GO:0042967//GO:0045892//GO:0006869	chromatin modification//regulation of transcription, DNA-templated//acyl-carrier-protein biosynthetic process//negative regulation of transcription, DNA-templated//lipid transport	GO:0016747//GO:0008289//GO:0004402//GO:0008080	transferase activity, transferring acyl groups other than amino-acyl groups//lipid binding//histone acetyltransferase activity//N-acetyltransferase activity	GO:0005576//GO:0000123//GO:0005634	extracellular region//histone acetyltransferase complex//nucleus	KOG2696	Histone acetyltransferase type b catalytic subunit
Cluster-41210.143344	25.5523	0	Inf	1.1913e-06	0.00044248	956	--	--	--	--	--	--	--	--	--	--	--	--	--	--	--	--	--	--	PF01484	Nematode cuticle collagen N-terminal domain	--	--	GO:0042302	structural constituent of cuticle	--	--	--	--
Cluster-41210.121368	823.129	80.9542	3.3459	1.2335e-06	0.0004565	14236	572319424	XP_006625258.1	1782	0	PREDICTED: titin-like, partial [Apis dorsata]	--	--	--	--	--	--	--	--	--	Q9I7U4	1258	2.5365e-136	Titin OS=Drosophila melanogaster GN=sls PE=1 SV=3	PF02480//PF13895	Alphaherpesvirus glycoprotein E//Immunoglobulin domain	--	--	GO:0005515	protein binding	GO:0016020	membrane	KOG4475	FOG: Immunoglobin and related proteins
Cluster-41210.56939	40.2837	1.09024	5.2075	1.2316e-06	0.0004565	2369	805822266	XP_012151143.1	1124	8.99957e-141	PREDICTED: piggyBac transposable element-derived protein 4-like [Megachile rotundata]	--	--	--	--	--	--	--	--	--	Q96DM1	613	9.95966e-68	PiggyBac transposable element-derived protein 4 OS=Homo sapiens GN=PGBD4 PE=2 SV=3	PF01609	Transposase DDE domain	GO:0006313	transposition, DNA-mediated	GO:0004803//GO:0003677	transposase activity//DNA binding	--	--	--	--
Cluster-41210.29256	0	429.116	#NAME?	1.2517e-06	0.00046158	5882	780615486	XP_011695156.1	3873	0	PREDICTED: rho GTPase-activating protein 190 isoform X6 [Wasmannia auropunctata]	817062795	XM_012397646.1	82	6.98851e-32	PREDICTED: Athalia rosae rho GTPase-activating protein 190 (LOC105684354), transcript variant X3, mRNA	K05732	GRLF1	glucocorticoid receptor DNA-binding factor 1	http://www.genome.jp/dbget-bin/www_bget?ko:K05732	Q9VX32	1455	9.46565e-169	Rho GTPase-activating protein 190 OS=Drosophila melanogaster GN=RhoGAPp190 PE=1 SV=2	PF00620//PF05434	RhoGAP domain//TMEM9	GO:0007165	signal transduction	--	--	GO:0016021	integral component of membrane	KOG4271	Rho-GTPase activating protein
Cluster-41210.90005	25.0519	0	Inf	1.2497e-06	0.00046158	2227	501295061	BAN20822.1	497	2.78291e-53	conserved hypothetical protein [Riptortus pedestris]	698417888	XM_009696595.1	49	5.79564e-14	PREDICTED: Cariama cristata magnesium transporter 1 (MAGT1), mRNA	K12669	OST3, OST6	oligosaccharyltransferase complex subunit gamma	http://www.genome.jp/dbget-bin/www_bget?ko:K12669	Q8BTV1	347	4.37602e-34	Tumor suppressor candidate 3 OS=Mus musculus GN=Tusc3 PE=2 SV=1	--	--	--	--	--	--	--	--	KOG2603	Oligosaccharyltransferase, gamma subunit
Cluster-41210.22632	28.0802	0	Inf	1.2697e-06	0.00046737	2969	646723362	KDR23996.1	86	2.74109e-06	hypothetical protein L798_07935 [Zootermopsis nevadensis]	--	--	--	--	--	--	--	--	--	--	--	--	--	PF02258	Shiga-like toxin beta subunit	GO:0019836	hemolysis by symbiont of host erythrocytes	--	--	GO:0005576	extracellular region	--	--
Cluster-41210.141285	120.201	8.21415	3.8712	1.2729e-06	0.00046769	4029	817076031	XP_012260268.1	3919	0	PREDICTED: vinculin isoform X4 [Athalia rosae]	665806075	XM_008553040.1	264	3.20319e-133	PREDICTED: Microplitis demolitor vinculin (LOC103573814), transcript variant X2, mRNA	K05700	VCL	vinculin	http://www.genome.jp/dbget-bin/www_bget?ko:K05700	O46037	3310	0	Vinculin OS=Drosophila melanogaster GN=Vinc PE=1 SV=1	PF01736//PF01608//PF01044//PF12409	Polyomavirus agnoprotein//I/LWEQ domain//Vinculin family//P5-type ATPase cation transporter	GO:0006812//GO:0007155	cation transport//cell adhesion	GO:0003779//GO:0003677//GO:0051015//GO:0016887	actin binding//DNA binding//actin filament binding//ATPase activity	GO:0016021	integral component of membrane	--	--
Cluster-41210.125300	149.027	10.398	3.8412	1.2826e-06	0.00047042	1981	801382637	XP_012054435.1	1279	5.66728e-164	PREDICTED: ETS-like protein pointed, isoform P2/D [Atta cephalotes]	--	--	--	--	--	K02678	ETS, pnt	c-ets proto-oncogene protein	http://www.genome.jp/dbget-bin/www_bget?ko:K02678	P18756	516	3.06565e-58	Protein c-ets-1-B (Fragment) OS=Xenopus laevis GN=ets1-b PE=2 SV=1	PF00447//PF02198//PF00178	HSF-type DNA-binding//Sterile alpha motif (SAM)/Pointed domain//Ets-domain	GO:0006355	regulation of transcription, DNA-templated	GO:0043565//GO:0003700	sequence-specific DNA binding//transcription factor activity, sequence-specific DNA binding	GO:0005667//GO:0005634	transcription factor complex//nucleus	KOG3806	Predicted transcription factor
Cluster-41210.47805	25.1191	0	Inf	1.2916e-06	0.00047286	1096	--	--	--	--	--	--	--	--	--	--	--	--	--	--	--	--	--	--	--	--	--	--	--	--	--	--	--	--
Cluster-41210.64240	24.4042	0	Inf	1.2977e-06	0.00047342	6257	242020664	XP_002430772.1	2458	0	tyrosine-protein phosphatase corkscrew, putative [Pediculus humanus corporis]>gi|212515969|gb|EEB18034.1| tyrosine-protein phosphatase corkscrew, putative [Pediculus humanus corporis]	826472615	XM_012680995.1	149	4.22751e-69	PREDICTED: Monomorium pharaonis tyrosine-protein phosphatase corkscrew-like (LOC105836746), mRNA	K07293	PTPN11	tyrosine-protein phosphatase non-receptor type 11	http://www.genome.jp/dbget-bin/www_bget?ko:K07293	Q06124	1989	0	Tyrosine-protein phosphatase non-receptor type 11 OS=Homo sapiens GN=PTPN11 PE=1 SV=2	PF00782//PF00102	Dual specificity phosphatase, catalytic domain//Protein-tyrosine phosphatase	GO:0006570//GO:0006470//GO:0035335	tyrosine metabolic process//protein dephosphorylation//peptidyl-tyrosine dephosphorylation	GO:0004725//GO:0050254//GO:0008138	protein tyrosine phosphatase activity//rhodopsin kinase activity//protein tyrosine/serine/threonine phosphatase activity	--	--	KOG0790	Protein tyrosine phosphatase Corkscrew and related SH2 domain enzymes
Cluster-41210.84155	51.225	1.81706	4.8172	1.2969e-06	0.00047342	4826	646697267	KDR09058.1	639	3.5578e-69	Lactosylceramide 4-alpha-galactosyltransferase [Zootermopsis nevadensis]	--	--	--	--	--	K01988	A4GALT	lactosylceramide 4-alpha-galactosyltransferase	http://www.genome.jp/dbget-bin/www_bget?ko:K01988	Q67BJ4	305	1.02747e-27	Lactosylceramide 4-alpha-galactosyltransferase OS=Mus musculus GN=A4galt PE=2 SV=1	PF00444	Ribosomal protein L36	GO:0006412//GO:0042254	translation//ribosome biogenesis	GO:0003735	structural constituent of ribosome	GO:0005840//GO:0005622	ribosome//intracellular	--	--
Cluster-41210.58982	426.681	42.7919	3.3177	1.3083e-06	0.00047642	5008	--	--	--	--	--	--	--	--	--	--	--	--	--	--	--	--	--	--	PF10755	Protein of unknown function (DUF2585)	--	--	--	--	GO:0005886	plasma membrane	--	--
Cluster-41210.100549	4.86001	216.531	-5.4775	1.3325e-06	0.00048438	3110	501295465	BAN20875.1	186	6.1274e-13	conserved hypothetical protein [Riptortus pedestris]	--	--	--	--	--	--	--	--	--	--	--	--	--	--	--	--	--	--	--	--	--	--	--
Cluster-41210.58917	33.5248	0	Inf	1.3443e-06	0.00048781	4584	646715360	KDR19002.1	305	4.85278e-25	hypothetical protein L798_05882 [Zootermopsis nevadensis]	--	--	--	--	--	--	--	--	--	--	--	--	--	PF02133	Permease for cytosine/purines, uracil, thiamine, allantoin	GO:0055085//GO:0006810	transmembrane transport//transport	GO:0005215	transporter activity	GO:0016020	membrane	--	--
Cluster-41210.70651	0	75.249	#NAME?	1.3641e-06	0.00049411	3845	242010568	XP_002426037.1	2122	0	conserved hypothetical protein [Pediculus humanus corporis]>gi|212510047|gb|EEB13299.1| conserved hypothetical protein [Pediculus humanus corporis]	--	--	--	--	--	K14439	SMARCAD1	SWI/SNF-related matrix-associated actin-dependent regulator of chromatin subfamily A containing DEAD/H box 1	http://www.genome.jp/dbget-bin/www_bget?ko:K14439	Q9VL72	1656	0	SWI/SNF-related matrix-associated actin-dependent regulator of chromatin subfamily A containing DEAD/H box 1 homolog OS=Drosophila melanogaster GN=Etl1 PE=1 SV=1	PF04851//PF00270//PF00176	Type III restriction enzyme, res subunit//DEAD/DEAH box helicase//SNF2 family N-terminal domain	--	--	GO:0005524//GO:0003676//GO:0003677//GO:0016787	ATP binding//nucleic acid binding//DNA binding//hydrolase activity	--	--	KOG0389	SNF2 family DNA-dependent ATPase
Cluster-41210.103428	11.7113	123.921	-3.4035	1.3841e-06	0.00050045	4324	641655159	XP_008179483.1	4734	0	PREDICTED: ATP citrate lyase isoform X1 [Acyrthosiphon pisum]	675417663	XM_008923906.1	186	7.87951e-90	PREDICTED: Manacus vitellinus ATP citrate lyase (ACLY), transcript variant X3, mRNA	K01648	ACLY	ATP citrate (pro-S)-lyase	http://www.genome.jp/dbget-bin/www_bget?ko:K01648	Q2TCH3	4079	0	ATP-citrate synthase OS=Ovis aries GN=ACLY PE=2 SV=1	PF02629//PF02072//PF00285//PF03884//PF00549	CoA binding domain//Prepro-orexin//Citrate synthase//Domain of unknown function (DUF329)//CoA-ligase	GO:0008152//GO:0007218//GO:0007631	metabolic process//neuropeptide signaling pathway//feeding behavior	GO:0048037//GO:0046912//GO:0008270//GO:0003824	cofactor binding//transferase activity, transferring acyl groups, acyl groups converted into alkyl on transfer//zinc ion binding//catalytic activity	--	--	KOG1254	ATP-citrate lyase
Cluster-41210.121353	22.5412	292.992	-3.7002	1.3984e-06	0.00050475	2215	646723741	KDR24254.1	2481	0	5-oxoprolinase [Zootermopsis nevadensis]	--	--	--	--	--	K01469	OPLAH, OXP1, oplAH	5-oxoprolinase (ATP-hydrolysing)	http://www.genome.jp/dbget-bin/www_bget?ko:K01469	O14841	2232	0	5-oxoprolinase OS=Homo sapiens GN=OPLAH PE=1 SV=3	PF02538	Hydantoinase B/oxoprolinase	--	--	GO:0003824	catalytic activity	--	--	KOG1939	Oxoprolinase
Cluster-41210.80873	0	113.006	#NAME?	1.4048e-06	0.00050617	6666	668463423	KFB50835.1	631	6.21251e-63	AGAP005193-PA-like protein [Anopheles sinensis]	--	--	--	--	--	--	--	--	--	F6WXT2	364	5.13062e-33	Nucleoporin NUP188 homolog OS=Xenopus tropicalis GN=nup188 PE=2 SV=1	--	--	--	--	--	--	--	--	--	--
Cluster-41210.48111	48.4907	1.81017	4.7435	1.4186e-06	0.00051024	988	--	--	--	--	--	--	--	--	--	--	--	--	--	--	--	--	--	--	--	--	--	--	--	--	--	--	--	--
Cluster-41210.95613	882.673	86.0209	3.3591	1.474e-06	0.00052921	3785	646701506	KDR11196.1	2767	0	Protein transport protein Sec24B [Zootermopsis nevadensis]	--	--	--	--	--	K14007	SEC24	protein transport protein SEC24	http://www.genome.jp/dbget-bin/www_bget?ko:K14007	A6QNT8	2176	0	Protein transport protein Sec24A OS=Bos taurus GN=SEC24A PE=2 SV=1	PF04815//PF04811//PF04810	Sec23/Sec24 helical domain//Sec23/Sec24 trunk domain//Sec23/Sec24 zinc finger	GO:0006886//GO:0006888	intracellular protein transport//ER to Golgi vesicle-mediated transport	GO:0008270	zinc ion binding	GO:0030127	COPII vesicle coat	KOG1985	Vesicle coat complex COPII, subunit SEC24/subunit SFB2
Cluster-41210.105836	0	62.8714	#NAME?	1.4835e-06	0.0005317	3612	646701027	KDR10950.1	706	1.54422e-79	Serpin B9 [Zootermopsis nevadensis]	--	--	--	--	--	K13966	SERPINB11_12	serpin B11/12	http://www.genome.jp/dbget-bin/www_bget?ko:K13966	P48594	363	3.44544e-35	Serpin B4 OS=Homo sapiens GN=SERPINB4 PE=1 SV=2	--	--	--	--	--	--	--	--	KOG2392	Serpin
Cluster-41210.36946	0	44.5095	#NAME?	1.5049e-06	0.00053842	1901	--	--	--	--	--	--	--	--	--	--	--	--	--	--	--	--	--	--	--	--	--	--	--	--	--	--	--	--
Cluster-41210.17974	63.0082	0	Inf	1.5322e-06	0.00054722	4018	646711262	KDR16497.1	3035	0	FERM and PDZ domain-containing protein 4 [Zootermopsis nevadensis]	--	--	--	--	--	--	--	--	--	Q14CM0	1137	8.78712e-131	FERM and PDZ domain-containing protein 4 OS=Homo sapiens GN=FRMPD4 PE=1 SV=1	PF00397//PF00595//PF11640//PF16752//PF13180	WW domain//PDZ domain (Also known as DHR or GLGF)//Telomere-length maintenance and DNA damage repair//Tubulin-specific chaperone C N-terminal domain//PDZ domain	GO:0016310//GO:0009069	phosphorylation//serine family amino acid metabolic process	GO:0005515//GO:0015631//GO:0004674	protein binding//tubulin binding//protein serine/threonine kinase activity	GO:0045298	tubulin complex	KOG3552	FERM domain protein FRM-8
Cluster-41210.46212	53.1129	2.39955	4.4682	1.5446e-06	0.00055069	3419	646705137	KDR13016.1	590	9.20698e-64	Metalloendopeptidase OMA1, mitochondrial [Zootermopsis nevadensis]	--	--	--	--	--	--	--	--	--	Q9D8H7	423	3.55692e-42	Metalloendopeptidase OMA1, mitochondrial OS=Mus musculus GN=Oma1 PE=2 SV=1	PF01435	Peptidase family M48	GO:0006508	proteolysis	GO:0004222	metalloendopeptidase activity	--	--	KOG2661	Peptidase family M48
Cluster-41210.48152	0	26.4329	#NAME?	1.5654e-06	0.00055716	2304	646723315	KDR23956.1	1367	7.70184e-179	tRNA modification GTPase GTPBP3, mitochondrial, partial [Zootermopsis nevadensis]	--	--	--	--	--	K03650	mnmE, trmE, MSS1	tRNA modification GTPase	http://www.genome.jp/dbget-bin/www_bget?ko:K03650	Q969Y2	1135	5.84726e-145	tRNA modification GTPase GTPBP3, mitochondrial OS=Homo sapiens GN=GTPBP3 PE=1 SV=2	PF02421//PF00503//PF08477//PF03193//PF01926//PF00071//PF00005	Ferrous iron transport protein B//G-protein alpha subunit//Ras of Complex, Roc, domain of DAPkinase//Protein of unknown function, DUF258//50S ribosome-binding GTPase//Ras family//ABC transporter	GO:0007264//GO:0015684//GO:0007186//GO:0007165	small GTPase mediated signal transduction//ferrous iron transport//G-protein coupled receptor signaling pathway//signal transduction	GO:0031683//GO:0004871//GO:0019001//GO:0005524//GO:0015093//GO:0016887//GO:0003924//GO:0005525	G-protein beta/gamma-subunit complex binding//signal transducer activity//guanyl nucleotide binding//ATP binding//ferrous iron transmembrane transporter activity//ATPase activity//GTPase activity//GTP binding	GO:0016021	integral component of membrane	KOG1191	Mitochondrial GTPase
Cluster-41210.33716	24.671	0	Inf	1.6172e-06	0.00057445	1247	--	--	--	--	--	--	--	--	--	--	--	--	--	--	--	--	--	--	--	--	--	--	--	--	--	--	--	--
Cluster-41210.43427	23.956	0	Inf	1.6196e-06	0.00057445	2266	642929789	XP_008195977.1	1443	0	PREDICTED: oxysterol-binding protein-related protein 9 isoform X1 [Tribolium castaneum]	871227896	XM_013081637.1	87	4.43279e-35	PREDICTED: Aplysia californica oxysterol-binding protein-related protein 9-like (LOC101845234), transcript variant X2, mRNA	--	--	--	--	Q0IJ05	661	2.63498e-73	Oxysterol-binding protein-related protein 9 OS=Xenopus tropicalis GN=osbpl9 PE=2 SV=1	--	--	--	--	--	--	--	--	KOG2210	Oxysterol-binding protein
Cluster-41210.127040	355.235	32.8438	3.4351	1.6275e-06	0.00057622	8646	642923693	XP_008193845.1	3521	0	PREDICTED: piezo-type mechanosensitive ion channel component 2 isoform X6 [Tribolium castaneum]	657550159	XM_008281503.1	47	2.94262e-12	PREDICTED: Stegastes partitus piezo-type mechanosensitive ion channel component 1 (piezo1), transcript variant X5, mRNA	--	--	--	--	M9MSG8	1776	0	Piezo-type mechanosensitive ion channel component OS=Drosophila melanogaster GN=Piezo PE=2 SV=1	PF04922//PF04689	DIE2/ALG10 family//DNA binding protein S1FA	GO:0006355//GO:0006488	regulation of transcription, DNA-templated//dolichol-linked oligosaccharide biosynthetic process	GO:0003677//GO:0004583	DNA binding//dolichyl-phosphate-glucose-glycolipid alpha-glucosyltransferase activity	GO:0005634//GO:0005789	nucleus//endoplasmic reticulum membrane	KOG1893	Uncharacterized conserved protein
Cluster-41210.42008	24.1195	0	Inf	1.6399e-06	0.00057962	1189	94470467	ABF20544.1	309	7.8715e-59	transposase [Aedes aegypti]	687075218	LM692493.1	198	4.52713e-97	Protopolystoma xenopodis genome assembly P_xenopodis_South_Africa ,scaffold PXEA_scaffold0010264	K13403	MTHFD2	methylenetetrahydrofolate dehydrogenase(NAD+) / 5,10-methenyltetrahydrofolate cyclohydrolase	http://www.genome.jp/dbget-bin/www_bget?ko:K13403	A4Z944	183	3.03879e-39	Zinc finger BED domain-containing protein 5 OS=Canis familiaris GN=ZBED5 PE=3 SV=1	PF00126//PF00096	Bacterial regulatory helix-turn-helix protein, lysR family//Zinc finger, C2H2 type	GO:0006355	regulation of transcription, DNA-templated	GO:0003700//GO:0046872	transcription factor activity, sequence-specific DNA binding//metal ion binding	GO:0005667	transcription factor complex	--	--
Cluster-41210.124410	292.997	17.5967	4.0575	1.674e-06	0.00059066	4385	665790886	XP_008561150.1	3854	0	PREDICTED: probable multidrug resistance-associated protein lethal(2)03659 [Microplitis demolitor]	645031219	XM_008211856.1	42	8.94937e-10	PREDICTED: Nasonia vitripennis multidrug resistance-associated protein 4-like (LOC100122468), mRNA	K05673	ABCC4	ATP-binding cassette, subfamily C (CFTR/MRP), member 4	http://www.genome.jp/dbget-bin/www_bget?ko:K05673	P91660	3114	0	Probable multidrug resistance-associated protein lethal(2)03659 OS=Drosophila melanogaster GN=l(2)03659 PE=2 SV=3	PF08477//PF00005//PF01926//PF01637//PF03193//PF13304//PF06414//PF00437//PF00664	Ras of Complex, Roc, domain of DAPkinase//ABC transporter//50S ribosome-binding GTPase//Archaeal ATPase//Protein of unknown function, DUF258//AAA domain, putative AbiEii toxin, Type IV TA system//Zeta toxin//Type II/IV secretion system protein//ABC transporter transmembrane region	GO:0007264//GO:0006810//GO:0055085	small GTPase mediated signal transduction//transport//transmembrane transport	GO:0016301//GO:0042626//GO:0005525//GO:0003924//GO:0016887//GO:0005524	kinase activity//ATPase activity, coupled to transmembrane movement of substances//GTP binding//GTPase activity//ATPase activity//ATP binding	GO:0016021	integral component of membrane	KOG0054	Multidrug resistance-associated protein/mitoxantrone resistance protein, ABC superfamily
Cluster-41210.143319	52.2044	0	Inf	1.7075e-06	0.00060144	4491	817085124	XP_012265236.1	2946	0	PREDICTED: TBC1 domain family member 1 isoform X2 [Athalia rosae]	795152795	XM_011983522.1	53	7.03695e-16	PREDICTED: Mandrillus leucophaeus TBC1 (tre-2/USP6, BUB2, cdc16) domain family, member 1 (TBC1D1), transcript variant X4, mRNA	K17902	TBC1D4, AS160	TBC1 domain family member 4	http://www.genome.jp/dbget-bin/www_bget?ko:K17902	O97790	1211	3.06643e-141	TBC1 domain family member 1 OS=Bos taurus GN=TBC1D1 PE=2 SV=2	PF00640//PF00628//PF08416	Phosphotyrosine interaction domain (PTB/PID)//PHD-finger//Phosphotyrosine-binding domain	--	--	GO:0005515	protein binding	--	--	KOG4436	Predicted GTPase activator NB4S/EVI5 (contains TBC domain)/Calmodulin-binding protein Pollux (contains PTB and TBC domains)
Cluster-41210.86698	24.3742	0	Inf	1.7115e-06	0.00060181	6831	817081125	XP_012263057.1	2341	0	PREDICTED: WD repeat-containing protein 81 [Athalia rosae]	--	--	--	--	--	K17601	WDR81	WD repeat-containing protein 81	http://www.genome.jp/dbget-bin/www_bget?ko:K17601	Q5ND34	1256	9.8367e-140	WD repeat-containing protein 81 OS=Mus musculus GN=Wdr81 PE=1 SV=2	PF05699//PF00069//PF00638	hAT family C-terminal dimerisation region//Protein kinase domain//RanBP1 domain	GO:0006468//GO:0046907	protein phosphorylation//intracellular transport	GO:0046983//GO:0005524//GO:0004672	protein dimerization activity//ATP binding//protein kinase activity	--	--	KOG1786	Lysosomal trafficking regulator LYST and related BEACH and WD40 repeat proteins
Cluster-41210.148630	0	20.9934	#NAME?	1.7354e-06	0.00060804	1992	662200328	XP_008473368.1	658	4.12268e-75	PREDICTED: UNC93-like protein MFSD11 [Diaphorina citri]	--	--	--	--	--	--	--	--	--	O43934	466	2.04264e-49	UNC93-like protein MFSD11 OS=Homo sapiens GN=MFSD11 PE=2 SV=2	--	--	--	--	--	--	--	--	KOG3098	Uncharacterized conserved protein
Cluster-41210.155032	110.516	7.19864	3.9404	1.736e-06	0.00060804	6263	826477285	XP_012537356.1	1738	0	PREDICTED: adenomatous polyposis coli protein-like, partial [Monomorium pharaonis]	--	--	--	--	--	K02085	APC	adenomatosis polyposis coli protein	http://www.genome.jp/dbget-bin/www_bget?ko:K02085	P25054	1492	5.9015e-168	Adenomatous polyposis coli protein OS=Homo sapiens GN=APC PE=1 SV=2	PF03810//PF04632//PF07527//PF05972//PF00514//PF05923//PF02985//PF05924	Importin-beta N-terminal domain//Fusaric acid resistance protein family//Hairy Orange//APC 15 residue motif//Armadillo/beta-catenin-like repeat//APC cysteine-rich region//HEAT repeat//SAMP Motif	GO:0006355//GO:0016055//GO:0006886//GO:0006810	regulation of transcription, DNA-templated//Wnt signaling pathway//intracellular protein transport//transport	GO:0003677//GO:0008013//GO:0008536//GO:0005515	DNA binding//beta-catenin binding//Ran GTPase binding//protein binding	GO:0005886//GO:0016342	plasma membrane//catenin complex	KOG2122	Beta-catenin-binding protein APC, contains ARM repeats
Cluster-41210.50637	40.1855	1.08334	5.2131	1.7382e-06	0.00060804	1192	828193490	XP_012563428.1	253	2.63106e-35	PREDICTED: uncharacterized protein LOC100201311 [Hydra vulgaris]	--	--	--	--	--	--	--	--	--	--	--	--	--	--	--	--	--	--	--	--	--	--	--
Cluster-41210.31558	34.3769	0.799848	5.4256	1.7614e-06	0.00061513	2066	506968365	AGM32526.1	268	2.80637e-23	hemolymph juvenile hormone binding protein (JHBP) [Coptotermes formosanus]	--	--	--	--	--	--	--	--	--	--	--	--	--	PF10890	Protein of unknown function (DUF2741)	GO:0022900	electron transport chain	--	--	GO:0070469//GO:0005743	respiratory chain//mitochondrial inner membrane	--	--
Cluster-41210.31863	94.7243	0.359965	8.0397	1.8175e-06	0.00063363	1195	646713780	KDR18001.1	983	3.30642e-129	Putative hydroxypyruvate isomerase [Zootermopsis nevadensis]	--	--	--	--	--	K01816	hyi, gip	hydroxypyruvate isomerase	http://www.genome.jp/dbget-bin/www_bget?ko:K01816	Q7T3H9	649	3.05598e-80	Putative hydroxypyruvate isomerase OS=Danio rerio GN=hyi PE=2 SV=2	PF07127	Late nodulin protein	GO:0009878	nodule morphogenesis	GO:0046872	metal ion binding	--	--	--	--
Cluster-41210.118981	1.70855	49.3681	-4.8527	1.8409e-06	0.00064068	1692	646714436	KDR18398.1	364	1.37463e-37	28S ribosomal protein S23, mitochondrial [Zootermopsis nevadensis]	746832865	XM_011062182.1	206	2.32148e-101	PREDICTED: Acromyrmex echinatior heat shock 70 kDa protein cognate 4 (LOC105149627), mRNA	K17402	MRPS23	small subunit ribosomal protein S23	http://www.genome.jp/dbget-bin/www_bget?ko:K17402	Q3ZCU0	227	2.29526e-19	Putative uncharacterized protein FLJ37770 OS=Homo sapiens PE=5 SV=1	PF10484//PF13741	Mitochondrial ribosomal protein S23//Mitochondrial ribosomal protein S25	GO:0006412//GO:0042254	translation//ribosome biogenesis	GO:0003735	structural constituent of ribosome	GO:0005763//GO:0005840	mitochondrial small ribosomal subunit//ribosome	--	--
Cluster-41210.51587	139.118	10.2561	3.7618	1.8939e-06	0.00065802	3289	768432467	XP_011557560.1	160	1.43672e-08	PREDICTED: venom serine protease 34-like [Plutella xylostella]	--	--	--	--	--	--	--	--	--	--	--	--	--	PF04741//PF00089	InvH outer membrane lipoprotein//Trypsin	GO:0009405//GO:0006508	pathogenesis//proteolysis	GO:0004252	serine-type endopeptidase activity	--	--	--	--
Cluster-41210.52016	23.9841	0	Inf	1.9349e-06	0.00067111	476	861566843	KMQ81552.1	138	1.7649e-08	endonuclease-reverse transcriptase [Lasius niger]	--	--	--	--	--	--	--	--	--	--	--	--	--	--	--	--	--	--	--	--	--	--	--
Cluster-41210.103208	6246.81	63304.1	-3.3411	1.9597e-06	0.00067767	4144	780655683	XP_011691522.1	1687	0	PREDICTED: apolipophorins [Wasmannia auropunctata]	--	--	--	--	--	--	--	--	--	Q9U943	1419	4.20269e-163	Apolipophorins OS=Locusta migratoria PE=1 SV=2	PF01442//PF07464//PF04513	Apolipoprotein A1/A4/E domain//Apolipophorin-III precursor (apoLp-III)//Baculovirus polyhedron envelope protein, PEP, C terminus	GO:0006869//GO:0042157	lipid transport//lipoprotein metabolic process	GO:0008289//GO:0005198	lipid binding//structural molecule activity	GO:0019028//GO:0005576//GO:0019031	viral capsid//extracellular region//viral envelope	--	--
Cluster-41210.148952	76.0425	4.79909	3.986	1.9604e-06	0.00067767	8874	817080719	XP_012262836.1	7308	0	PREDICTED: dedicator of cytokinesis protein 9 isoform X6 [Athalia rosae]	805810277	XM_003706000.2	177	1.63488e-84	PREDICTED: Megachile rotundata dedicator of cytokinesis protein 9 (LOC100878901), transcript variant X3, mRNA	--	--	--	--	Q8BIK4	4367	0	Dedicator of cytokinesis protein 9 OS=Mus musculus GN=Dock9 PE=2 SV=2	PF07531//PF08603//PF07815	NHR1 homology to TAF//Adenylate cyclase associated (CAP) C terminal//Abl-interactor HHR	GO:0007010//GO:0006355	cytoskeleton organization//regulation of transcription, DNA-templated	GO:0003700//GO:0003779	transcription factor activity, sequence-specific DNA binding//actin binding	GO:0005737//GO:0005667	cytoplasm//transcription factor complex	KOG1997	PH domain-containing protein
Cluster-41210.153054	0	20.9828	#NAME?	1.9663e-06	0.00067854	1684	242006076	XP_002423882.1	185	7.68999e-12	conserved hypothetical protein [Pediculus humanus corporis]>gi|212507128|gb|EEB11144.1| conserved hypothetical protein [Pediculus humanus corporis]	--	--	--	--	--	--	--	--	--	--	--	--	--	--	--	--	--	--	--	--	--	--	--
Cluster-41210.46662	23.1398	228.576	-3.3042	1.9734e-06	0.00067986	537	--	--	--	--	--	--	--	--	--	--	--	--	--	--	--	--	--	--	--	--	--	--	--	--	--	--	--	--
Cluster-41210.27171	95.9595	0	Inf	1.9812e-06	0.00068138	3547	815906545	XP_012239071.1	1706	0	PREDICTED: ATP-dependent RNA helicase DDX24 [Bombus impatiens]>gi|815906547|ref|XP_012239072.1| PREDICTED: ATP-dependent RNA helicase DDX24 [Bombus impatiens]	--	--	--	--	--	K14805	DDX24, MAK5	ATP-dependent RNA helicase DDX24/MAK5	http://www.genome.jp/dbget-bin/www_bget?ko:K14805	Q9GZR7	1027	1.40994e-120	ATP-dependent RNA helicase DDX24 OS=Homo sapiens GN=DDX24 PE=1 SV=1	PF04505//PF00923//PF00270	Interferon-induced transmembrane protein//Transaldolase//DEAD/DEAH box helicase	GO:0009607//GO:0005975	response to biotic stimulus//carbohydrate metabolic process	GO:0005524//GO:0003676	ATP binding//nucleic acid binding	GO:0016021	integral component of membrane	KOG0347	RNA helicase
Cluster-41210.45743	187.084	0	Inf	2.0259e-06	0.00069442	1514	--	--	--	--	--	--	--	--	--	--	--	--	--	--	--	--	--	--	--	--	--	--	--	--	--	--	--	--
Cluster-41210.81034	53.5622	0	Inf	2.0228e-06	0.00069442	3773	--	--	--	--	--	--	--	--	--	--	--	--	--	--	--	--	--	--	--	--	--	--	--	--	--	--	--	--
Cluster-41210.26818	43.4971	0	Inf	2.0431e-06	0.00069914	3597	646717055	KDR20049.1	3353	0	hypothetical protein L798_05441 [Zootermopsis nevadensis]	--	--	--	--	--	--	--	--	--	A4VCH4	2482	0	UPF0505 protein C16orf62 homolog OS=Danio rerio GN=zgc:163107 PE=2 SV=1	PF03635//PF02984	Vacuolar protein sorting-associated protein 35//Cyclin, C-terminal domain	GO:0042147//GO:0015031	retrograde transport, endosome to Golgi//protein transport	GO:0008565	protein transporter activity	GO:0030904//GO:0005634	retromer complex//nucleus	KOG3682	Predicted membrane protein (associated with esophageal cancer in humans)
Cluster-41210.82026	310.577	2.29001	7.0835	2.0729e-06	0.00070816	4287	328711820	XP_003244649.1	261	1.27708e-46	PREDICTED: uncharacterized protein LOC100569183 [Acyrthosiphon pisum]	--	--	--	--	--	--	--	--	--	--	--	--	--	PF05225//PF02517	helix-turn-helix, Psq domain//CAAX protease self-immunity	--	--	GO:0003677	DNA binding	GO:0016020	membrane	--	--
Cluster-41210.105014	695.707	37.0558	4.2307	2.1125e-06	0.00072011	3563	871221244	XP_012935902.1	412	4.88295e-87	PREDICTED: piggyBac transposable element-derived protein 4-like [Aplysia californica]	--	--	--	--	--	--	--	--	--	Q96DM1	365	6.94783e-62	PiggyBac transposable element-derived protein 4 OS=Homo sapiens GN=PGBD4 PE=2 SV=3	PF00643//PF01609	B-box zinc finger//Transposase DDE domain	GO:0006313	transposition, DNA-mediated	GO:0008270//GO:0004803//GO:0003677	zinc ion binding//transposase activity//DNA binding	GO:0005622	intracellular	--	--
Cluster-41210.66770	0	23.3843	#NAME?	2.1149e-06	0.00072011	1213	--	--	--	--	--	--	--	--	--	--	--	--	--	--	--	--	--	--	PF01407	Geminivirus AL3 protein	GO:0016032	viral process	--	--	--	--	--	--
Cluster-41210.59186	80.0611	5.03951	3.9897	2.1488e-06	0.00073044	6714	646715512	KDR19089.1	1822	0	Prestin [Zootermopsis nevadensis]	--	--	--	--	--	K14453	K14453	solute carrier family 26, other	http://www.genome.jp/dbget-bin/www_bget?ko:K14453	Q99NH7	999	1.41714e-114	Prestin OS=Mus musculus GN=Slc26a5 PE=2 SV=3	PF08302//PF00916//PF02150	Fungal tRNA ligase phosphodiesterase domain//Sulfate permease family//RNA polymerases M/15 Kd subunit	GO:0008272//GO:0006144//GO:0006351//GO:0006388//GO:0006206	sulfate transport//purine nucleobase metabolic process//transcription, DNA-templated//tRNA splicing, via endonucleolytic cleavage and ligation//pyrimidine nucleobase metabolic process	GO:0003899//GO:0005524//GO:0015116//GO:0003677//GO:0003972	DNA-directed RNA polymerase activity//ATP binding//sulfate transmembrane transporter activity//DNA binding//RNA ligase (ATP) activity	GO:0016021//GO:0005730	integral component of membrane//nucleolus	KOG0236	Sulfate/bicarbonate/oxalate exchanger SAT-1 and related transporters (SLC26 family)
Cluster-41210.88014	52.9376	2.15979	4.6153	2.1779e-06	0.0007391	6544	646717724	KDR20471.1	243	5.69609e-18	B-cell lymphoma 3-encoded protein-like protein [Zootermopsis nevadensis]	--	--	--	--	--	--	--	--	--	Q5F478	151	3.72502e-08	Serine/threonine-protein phosphatase 6 regulatory ankyrin repeat subunit B OS=Gallus gallus GN=ANKRD44 PE=2 SV=1	PF00023//PF13606	Ankyrin repeat//Ankyrin repeat	--	--	GO:0005515	protein binding	--	--	KOG0504	FOG: Ankyrin repeat
Cluster-41210.37808	0.881367	32.8469	-5.2199	2.2116e-06	0.00074926	3145	646692555	KDR07449.1	2675	0	Guanylate cyclase soluble subunit beta-1 [Zootermopsis nevadensis]	572270301	XM_006613086.1	186	5.71301e-90	PREDICTED: Apis dorsata guanylate cyclase soluble subunit beta-1-like (LOC102676858), transcript variant X1, mRNA	K12319	GUCY1B	guanylate cyclase soluble subunit beta	http://www.genome.jp/dbget-bin/www_bget?ko:K12319	P16068	2068	0	Guanylate cyclase soluble subunit beta-1 OS=Bos taurus GN=GUCY1B1 PE=1 SV=1	PF07701//PF00211//PF07700	Heme NO binding associated//Adenylate and Guanylate cyclase catalytic domain//Haem-NO-binding	GO:0006182//GO:0035556//GO:0009190//GO:0046039//GO:0006144	cGMP biosynthetic process//intracellular signal transduction//cyclic nucleotide biosynthetic process//GTP metabolic process//purine nucleobase metabolic process	GO:0016849//GO:0004383//GO:0020037	phosphorus-oxygen lyase activity//guanylate cyclase activity//heme binding	--	--	KOG4171	Adenylate/guanylate kinase
Cluster-41210.92662	134.969	1459.97	-3.4352	2.2234e-06	0.00075204	802	--	--	--	--	--	--	--	--	--	--	--	--	--	--	--	--	--	--	PF02254	TrkA-N domain	GO:0006813	potassium ion transport	--	--	--	--	--	--
Cluster-41210.65257	0	36.6005	#NAME?	2.2279e-06	0.00075231	1000	--	--	--	--	--	--	--	--	--	--	--	--	--	--	--	--	--	--	--	--	--	--	--	--	--	--	--	--
Cluster-17471.0	40.4642	0	Inf	2.2324e-06	0.00075256	1129	--	--	--	--	--	--	--	--	--	--	--	--	--	--	--	--	--	--	--	--	--	--	--	--	--	--	--	--
Cluster-41210.103569	0	20.4664	#NAME?	2.34e-06	0.00078756	4008	646717383	KDR20258.1	2486	0	Phosphoenolpyruvate carboxykinase [GTP] [Zootermopsis nevadensis]	762070870	XM_011425902.1	180	1.57992e-86	PREDICTED: Crassostrea gigas phosphoenolpyruvate carboxykinase, cytosolic [GTP]-like (LOC105326051), transcript variant X3, mRNA	K01596	E4.1.1.32, pckA, PEPCK	phosphoenolpyruvate carboxykinase (GTP)	http://www.genome.jp/dbget-bin/www_bget?ko:K01596	P20007	2371	0	Phosphoenolpyruvate carboxykinase [GTP] OS=Drosophila melanogaster GN=Pepck PE=2 SV=2	PF00821	Phosphoenolpyruvate carboxykinase	GO:0006094	gluconeogenesis	GO:0004611//GO:0005525	phosphoenolpyruvate carboxykinase activity//GTP binding	--	--	--	--
Cluster-41210.88801	79.5997	5.21314	3.9325	2.3458e-06	0.0007882	1680	--	--	--	--	--	--	--	--	--	--	--	--	--	--	--	--	--	--	--	--	--	--	--	--	--	--	--	--
Cluster-41210.84226	4.18718	72.5138	-4.1142	2.3652e-06	0.00079341	1599	--	--	--	--	--	--	--	--	--	--	--	--	--	--	--	--	--	--	--	--	--	--	--	--	--	--	--	--
Cluster-41210.56478	81.8517	1.99962	5.3552	2.3972e-06	0.00080283	1562	--	--	--	--	--	--	--	--	--	--	--	--	--	--	--	--	--	--	--	--	--	--	--	--	--	--	--	--
Cluster-41210.82333	0	26.4659	#NAME?	2.4119e-06	0.00080645	3570	270015561	EFA12009.1	428	3.49012e-79	hypothetical protein TcasGA2_TC016134 [Tribolium castaneum]	--	--	--	--	--	--	--	--	--	--	--	--	--	PF15168	Triple QxxK/R motif-containing protein family	--	--	--	--	GO:0005789	endoplasmic reticulum membrane	--	--
Cluster-41210.98950	76.4393	745.783	-3.2864	2.4413e-06	0.00081492	1962	--	--	--	--	--	--	--	--	--	--	--	--	--	--	--	--	--	--	--	--	--	--	--	--	--	--	--	--
Cluster-41210.10561	71.7138	4.79909	3.9014	2.5013e-06	0.00083225	2751	646708434	KDR14746.1	1407	3.23909e-175	Putative homeodomain transcription factor [Zootermopsis nevadensis]	112703123	CR753874.9	36	1.20936e-06	Zebrafish DNA sequence from clone DKEY-11F4 in linkage group 9, complete sequence	--	--	--	--	Q9V9A8	1037	3.63914e-124	Putative homeodomain transcription factor OS=Drosophila melanogaster GN=phtf PE=1 SV=2	--	--	--	--	--	--	--	--	--	--
Cluster-41210.8764	55.7893	2.5804	4.4343	2.4993e-06	0.00083225	3862	815767882	XP_012228171.1	142	8.09322e-07	PREDICTED: uncharacterized protein LOC105675530 [Linepithema humile]	--	--	--	--	--	--	--	--	--	--	--	--	--	--	--	--	--	--	--	--	--	--	--
Cluster-41210.113281	330.555	0.359965	9.8428	2.5219e-06	0.00083738	1928	58389641	XP_317172.2	173	5.72734e-11	AGAP008293-PA [Anopheles gambiae str. PEST]>gi|97537546|sp|P35041.2|TRY7_ANOGA RecName: Full=Trypsin-7; Flags: Precursor [Anopheles gambiae]>gi|55237401|gb|EAA12262.3| AGAP008293-PA [Anopheles gambiae str. PEST]	--	--	--	--	--	--	--	--	--	P35041	173	2.3559e-12	Trypsin-7 OS=Anopheles gambiae GN=TRYP7 PE=2 SV=2	--	--	--	--	GO:0003824	catalytic activity	--	--	--	--
Cluster-41210.32608	37.4883	1.09024	5.1037	2.5249e-06	0.00083738	7204	646720197	KDR22025.1	2677	0	TRS85-like protein [Zootermopsis nevadensis]	752881399	XM_011260003.1	47	2.44974e-12	PREDICTED: Camponotus floridanus trafficking protein particle complex subunit 8 (LOC105252571), transcript variant X2, mRNA	--	--	--	--	Q9Y2L5	1633	0	Trafficking protein particle complex subunit 8 OS=Homo sapiens GN=TRAPPC8 PE=1 SV=2	PF09773//PF00927//PF04827	Meckelin (Transmembrane protein 67)//Transglutaminase family, C-terminal ig like domain//Plant transposon protein	GO:0010826//GO:0018149//GO:0042384	negative regulation of centrosome duplication//peptide cross-linking//cilium assembly	GO:0016788//GO:0003810	hydrolase activity, acting on ester bonds//protein-glutamine gamma-glutamyltransferase activity	GO:0036038	TCTN-B9D complex	KOG1938	Protein with predicted involvement in meiosis (GSG1)
Cluster-41210.47807	22.8851	0	Inf	2.5365e-06	0.00083986	2523	--	--	--	--	--	--	--	--	--	--	--	--	--	--	--	--	--	--	--	--	--	--	--	--	--	--	--	--
Cluster-41210.112098	23.0676	0	Inf	2.5511e-06	0.00084332	3392	646717386	KDR20261.1	2092	0	N6-adenosine-methyltransferase 70 kDa subunit [Zootermopsis nevadensis]	805823235	XM_012296206.1	233	4.60162e-116	PREDICTED: Megachile rotundata N6-adenosine-methyltransferase 70 kDa subunit (LOC100883865), mRNA	K05925	METTL3_14	mRNA (2'-O-methyladenosine-N6-)-methyltransferase	http://www.genome.jp/dbget-bin/www_bget?ko:K05925	Q86U44	1475	0	N6-adenosine-methyltransferase 70 kDa subunit OS=Homo sapiens GN=METTL3 PE=1 SV=2	PF05063	MT-A70	GO:0006139	nucleobase-containing compound metabolic process	GO:0008168	methyltransferase activity	--	--	KOG2098	Predicted N6-adenine RNA methylase
Cluster-56569.0	49.4362	2.2032	4.4879	2.5665e-06	0.00084704	1833	597834401	EYB84083.1	140	6.31009e-07	hypothetical protein Y032_0323g2491 [Ancylostoma ceylanicum]	--	--	--	--	--	--	--	--	--	--	--	--	--	--	--	--	--	--	--	--	--	--	--
Cluster-41210.160813	34.3107	0.763337	5.4902	2.6067e-06	0.00085844	521	--	--	--	--	--	--	--	--	--	--	--	--	--	--	--	--	--	--	--	--	--	--	--	--	--	--	--	--
Cluster-41210.97462	209.881	18.1733	3.5297	2.6094e-06	0.00085844	741	--	--	--	--	--	--	--	--	--	--	--	--	--	--	--	--	--	--	--	--	--	--	--	--	--	--	--	--
Cluster-41210.86037	78.0918	4.87934	4.0004	2.616e-06	0.0008592	2108	--	--	--	--	--	--	--	--	--	--	--	--	--	--	--	--	--	--	--	--	--	--	--	--	--	--	--	--
Cluster-41210.127735	23.1268	0	Inf	2.6439e-06	0.00086697	3813	751231572	XP_011169356.1	610	1.41555e-103	PREDICTED: uncharacterized protein LOC105202492 [Solenopsis invicta]	--	--	--	--	--	--	--	--	--	--	--	--	--	PF05225//PF17122//PF00628//PF03184//PF05460//PF13639	helix-turn-helix, Psq domain//Zinc-finger//PHD-finger//DDE superfamily endonuclease//Origin recognition complex subunit 6 (ORC6)//Ring finger domain	GO:0006260	DNA replication	GO:0003676//GO:0008270//GO:0003677//GO:0005515	nucleic acid binding//zinc ion binding//DNA binding//protein binding	GO:0005664	nuclear origin of replication recognition complex	--	--
Cluster-41210.12568	272.082	18.4644	3.8812	2.6537e-06	0.00086796	1456	--	--	--	--	--	--	--	--	--	--	--	--	--	--	--	--	--	--	PF00537	Scorpion toxin-like domain	GO:0006810	transport	GO:0008200	ion channel inhibitor activity	GO:0005576	extracellular region	--	--
Cluster-41210.138966	88.9329	6.17802	3.8475	2.6554e-06	0.00086796	1139	--	--	--	--	--	--	--	--	--	--	--	--	--	--	--	--	--	--	--	--	--	--	--	--	--	--	--	--
Cluster-41210.1613	22.9503	0	Inf	2.7394e-06	0.00089258	1748	817193954	XP_012272461.1	1318	2.59067e-175	PREDICTED: heparan sulfate glucosamine 3-O-sulfotransferase 5 [Orussus abietinus]	--	--	--	--	--	K08104	HS3ST5		http://www.genome.jp/dbget-bin/www_bget?ko:K08104	--	--	--	--	PF00685	Sulfotransferase domain	--	--	GO:0008146	sulfotransferase activity	--	--	KOG3704	Heparan sulfate D-glucosaminyl 3-O-sulfotransferase
Cluster-41210.51909	0	394.479	#NAME?	2.7365e-06	0.00089258	4268	641668727	XP_008184553.1	230	2.32719e-42	PREDICTED: craniofacial development protein 2-like [Acyrthosiphon pisum]	--	--	--	--	--	--	--	--	--	Q588U8	164	4.53164e-17	Craniofacial development protein 2 OS=Tragulus javanicus GN=CFDP2 PE=2 SV=1	PF09177	Syntaxin 6, N-terminal	GO:0048193	Golgi vesicle transport	--	--	GO:0016020	membrane	--	--
Cluster-41210.19749	0	97.413	#NAME?	2.7699e-06	0.00090106	2858	646719620	KDR21660.1	1359	4.9815e-173	Conserved oligomeric Golgi complex subunit 8 [Zootermopsis nevadensis]	--	--	--	--	--	--	--	--	--	Q9VKH0	996	2.45156e-121	Conserved oligomeric Golgi complex subunit 8 OS=Drosophila melanogaster GN=CG6488 PE=2 SV=1	PF04124//PF02428	Dor1-like family//Potato type II proteinase inhibitor family	--	--	GO:0004867	serine-type endopeptidase inhibitor activity	GO:0017119	Golgi transport complex	KOG2069	Golgi transport complex subunit
Cluster-21920.0	23.0576	0	Inf	2.8134e-06	0.00091377	1776	--	--	--	--	--	--	--	--	--	--	--	--	--	--	--	--	--	--	--	--	--	--	--	--	--	--	--	--
Cluster-41210.117086	221.25	20.6101	3.4243	2.8314e-06	0.00091816	7970	646716239	KDR19568.1	840	5.98048e-89	Transcription elongation regulator 1 [Zootermopsis nevadensis]	805799264	XM_012288686.1	162	3.19942e-76	PREDICTED: Megachile rotundata transcription elongation regulator 1 (LOC100874938), transcript variant X8, mRNA	K12824	TCERG1, CA150	transcription elongation regulator 1	http://www.genome.jp/dbget-bin/www_bget?ko:K12824	Q8CGF7	592	2.08443e-60	Transcription elongation regulator 1 OS=Mus musculus GN=Tcerg1 PE=1 SV=2	PF12905//PF00397//PF01708	Endo-alpha-N-acetylgalactosaminidase//WW domain//Geminivirus putative movement protein	GO:0046740	transport of virus in host, cell to cell	GO:0005515//GO:0033926	protein binding//glycopeptide alpha-N-acetylgalactosaminidase activity	GO:0016021	integral component of membrane	KOG0155	Transcription factor CA150
Cluster-41210.52520	27.5226	0	Inf	2.8442e-06	0.00092084	8835	817066677	XP_012255190.1	5204	0	PREDICTED: autophagy-related protein 2 homolog A isoform X2 [Athalia rosae]>gi|817066679|ref|XP_012255191.1| PREDICTED: autophagy-related protein 2 homolog A isoform X2 [Athalia rosae]	--	--	--	--	--	K17906	ATG2	autophagy-related protein 2	http://www.genome.jp/dbget-bin/www_bget?ko:K17906	Q6P4T0	2730	0	Autophagy-related protein 2 homolog A OS=Mus musculus GN=Atg2a PE=1 SV=2	PF04973//PF07425//PF05669//PF01292	Nicotinamide mononucleotide transporter//Pardaxin//SOH1//Prokaryotic cytochrome b561	GO:0034258//GO:0006118//GO:0006355	nicotinamide riboside transport//obsolete electron transport//regulation of transcription, DNA-templated	GO:0034257//GO:0009055//GO:0001104	nicotinamide riboside transmembrane transporter activity//electron carrier activity//RNA polymerase II transcription cofactor activity	GO:0016020//GO:0016592//GO:0016021//GO:0005576	membrane//mediator complex//integral component of membrane//extracellular region	KOG2993	Cytoplasm to vacuole targeting protein
Cluster-41210.66072	0	34.153	#NAME?	2.901e-06	0.00093775	2936	762119855	XP_011442844.1	1034	8.13671e-167	PREDICTED: uncharacterized protein K02A2.6-like [Crassostrea gigas]	--	--	--	--	--	--	--	--	--	P10394	259	5.42899e-40	Retrovirus-related Pol polyprotein from transposon 412 OS=Drosophila melanogaster GN=POL PE=3 SV=1	PF02729//PF00098	Aspartate/ornithine carbamoyltransferase, carbamoyl-P binding domain//Zinc knuckle	GO:0006520	cellular amino acid metabolic process	GO:0016743//GO:0003676//GO:0008270	carboxyl- or carbamoyltransferase activity//nucleic acid binding//zinc ion binding	--	--	KOG0017	FOG: Transposon-encoded proteins with TYA, reverse transcriptase, integrase domains in various combinations
Cluster-41210.138661	0.293789	109.228	-8.5383	2.9113e-06	0.00093834	3692	444841767	AGE12616.1	2424	0	Dicer 2 [Laodelphax striatella]	--	--	--	--	--	--	--	--	--	Q9VCU9	780	3.15572e-83	Endoribonuclease Dcr-1 OS=Drosophila melanogaster GN=Dcr-1 PE=1 SV=1	PF03368//PF14622//PF02170//PF00636//PF06616	Dicer dimerisation domain//Ribonuclease-III-like//PAZ domain//Ribonuclease III domain//BsuBI/PstI restriction endonuclease C-terminus	GO:0051252//GO:0006308//GO:0009307//GO:0006396	regulation of RNA metabolic process//DNA catabolic process//DNA restriction-modification system//RNA processing	GO:0004525//GO:0003677//GO:0016891//GO:0005515//GO:0009036//GO:0000287//GO:0003723	ribonuclease III activity//DNA binding//endoribonuclease activity, producing 5'-phosphomonoesters//protein binding//Type II site-specific deoxyribonuclease activity//magnesium ion binding//RNA binding	GO:0009359	Type II site-specific deoxyribonuclease complex	KOG0701	dsRNA-specific nuclease Dicer and related ribonucleases
Cluster-41210.6084	51.5427	0	Inf	2.912e-06	0.00093834	5410	642913085	XP_008201384.1	2938	0	PREDICTED: disks large 1 tumor suppressor protein isoform X8 [Tribolium castaneum]>gi|642913087|ref|XP_008201386.1| PREDICTED: disks large 1 tumor suppressor protein isoform X8 [Tribolium castaneum]	795029719	XM_012007644.1	161	7.79768e-76	PREDICTED: Vollenhovia emeryi MAGUK p55 subfamily member 6-like (LOC105559395), mRNA	K12076	DLG1	disks large protein 1	http://www.genome.jp/dbget-bin/www_bget?ko:K12076	P31007	2393	0	Disks large 1 tumor suppressor protein OS=Drosophila melanogaster GN=dlg1 PE=1 SV=2	PF00595//PF00018//PF14604//PF13180//PF01299	PDZ domain (Also known as DHR or GLGF)//SH3 domain//Variant SH3 domain//PDZ domain//Lysosome-associated membrane glycoprotein (Lamp)	--	--	GO:0005515	protein binding	GO:0016020	membrane	KOG0708	Membrane-associated guanylate kinase MAGUK (contains PDZ, SH3, HOOK and GUK domains)
Cluster-41210.121035	73.5866	0	Inf	2.9178e-06	0.00093871	2160	646722841	KDR23694.1	1090	1.83302e-138	ATP-dependent RNA helicase WM6 [Zootermopsis nevadensis]	815821836	XM_012376750.1	259	1.02627e-130	PREDICTED: Linepithema humile ATP-dependent RNA helicase WM6 (LOC105677870), mRNA	K12812	UAP56, BAT1, SUB2	ATP-dependent RNA helicase UAP56/SUB2	http://www.genome.jp/dbget-bin/www_bget?ko:K12812	Q5WR10	989	1.03489e-124	Spliceosome RNA helicase DDX39B OS=Canis familiaris GN=DDX39B PE=3 SV=1	PF04851//PF00270	Type III restriction enzyme, res subunit//DEAD/DEAH box helicase	--	--	GO:0003676//GO:0005524//GO:0016787//GO:0003677	nucleic acid binding//ATP binding//hydrolase activity//DNA binding	--	--	KOG0329	ATP-dependent RNA helicase
Cluster-41210.147125	133.185	11.5251	3.5306	2.9307e-06	0.00094137	6351	571539407	XP_006564375.1	5596	0	PREDICTED: titin isoform X13 [Apis mellifera]	815923694	XM_012391171.1	305	8.17856e-156	PREDICTED: Bombus impatiens titin (LOC100743641), transcript variant X8, mRNA	--	--	--	--	Q9I7U4	5024	0	Titin OS=Drosophila melanogaster GN=sls PE=1 SV=3	PF13895	Immunoglobulin domain	--	--	GO:0005515	protein binding	--	--	KOG0613	Projectin/twitchin and related proteins
Cluster-41210.7105	78.3822	0	Inf	2.9362e-06	0.00094168	3883	307195677	EFN77519.1	509	1.89705e-54	Protein boule [Harpegnathos saltator]	--	--	--	--	--	--	--	--	--	Q24207	365	7.5079e-37	Protein boule OS=Drosophila melanogaster GN=bol PE=2 SV=1	PF00076//PF16367	RNA recognition motif. (a.k.a. RRM, RBD, or RNP domain)//RNA recognition motif	--	--	GO:0003676	nucleic acid binding	--	--	KOG0118	FOG: RRM domain
Cluster-41210.148706	27.7764	0	Inf	2.9435e-06	0.00094255	2142	641681646	XP_008189544.1	205	1.02625e-14	PREDICTED: uncharacterized protein LOC100569212, partial [Acyrthosiphon pisum]	--	--	--	--	--	--	--	--	--	--	--	--	--	--	--	--	--	--	--	--	--	--	--
Cluster-41210.82887	0	869.999	#NAME?	2.9663e-06	0.00094834	7204	646722575	KDR23533.1	749	8.76242e-80	hypothetical protein L798_08740, partial [Zootermopsis nevadensis]	--	--	--	--	--	--	--	--	--	--	--	--	--	PF01667	Ribosomal protein S27	GO:0006412//GO:0042254	translation//ribosome biogenesis	GO:0003735	structural constituent of ribosome	GO:0005840//GO:0005622	ribosome//intracellular	--	--
Cluster-41210.123391	73.2148	4.36095	4.0694	2.98e-06	0.00095124	3903	646720857	KDR22440.1	3748	0	Ankyrin repeat and FYVE domain-containing protein 1, partial [Zootermopsis nevadensis]	--	--	--	--	--	--	--	--	--	Q810B6	2614	0	Rabankyrin-5 OS=Mus musculus GN=Ankfy1 PE=2 SV=2	PF00651//PF00023//PF13606	BTB/POZ domain//Ankyrin repeat//Ankyrin repeat	--	--	GO:0005515	protein binding	--	--	KOG0504	FOG: Ankyrin repeat
Cluster-41210.103794	22.9884	0	Inf	2.9956e-06	0.00095408	2111	646724059	KDR24449.1	1976	0	ATP-dependent DNA helicase Q1 [Zootermopsis nevadensis]	687058623	LM592763.1	39	1.98819e-08	Haemonchus placei genome assembly H_placei_MHpl1 ,scaffold HPLM_contig0001525	K10899	RECQL	ATP-dependent DNA helicase Q1	http://www.genome.jp/dbget-bin/www_bget?ko:K10899	Q9Z129	1570	0	ATP-dependent DNA helicase Q1 OS=Mus musculus GN=Recql PE=1 SV=2	PF07517//PF00270//PF04851//PF09382	SecA DEAD-like domain//DEAD/DEAH box helicase//Type III restriction enzyme, res subunit//RQC domain	GO:0017038//GO:0006281//GO:0006260	protein import//DNA repair//DNA replication	GO:0003676//GO:0003677//GO:0016787//GO:0005524//GO:0043140	nucleic acid binding//DNA binding//hydrolase activity//ATP binding//ATP-dependent 3'-5' DNA helicase activity	GO:0005657//GO:0016020	replication fork//membrane	KOG0351	ATP-dependent DNA helicase
Cluster-41210.81700	85.7984	6.32232	3.7624	2.9982e-06	0.00095408	437	--	--	--	--	--	--	--	--	--	--	--	--	--	--	--	--	--	--	--	--	--	--	--	--	--	--	--	--
Cluster-41210.88122	163.002	14.4382	3.4969	3.0911e-06	0.0009821	3303	501293119	BAN20563.1	1800	0	translation initiation factor 5C, putative [Riptortus pedestris]	820855880	XM_012489689.1	286	1.54419e-145	PREDICTED: Apis florea protein krasavietz (LOC100871309), mRNA	--	--	--	--	Q9VNE2	1520	0	Protein krasavietz OS=Drosophila melanogaster GN=kra PE=1 SV=1	PF02020	eIF4-gamma/eIF5/eIF2-epsilon	--	--	GO:0005515	protein binding	--	--	KOG2297	Predicted translation factor, contains W2 domain
Cluster-41210.119256	44.5762	1.79982	4.6303	3.2383e-06	0.0010273	2620	641671568	XP_008185641.1	675	7.53559e-77	PREDICTED: palmitoyltransferase ZDHHC23 [Acyrthosiphon pisum]>gi|641671570|ref|XP_008185642.1| PREDICTED: palmitoyltransferase ZDHHC23 [Acyrthosiphon pisum]	--	--	--	--	--	K18932	ZDHHC	palmitoyltransferase	http://www.genome.jp/dbget-bin/www_bget?ko:K18932	Q5Y5T3	426	1.18503e-43	Palmitoyltransferase ZDHHC23 OS=Mus musculus GN=Zdhhc23 PE=2 SV=1	PF01529//PF05026	DHHC palmitoyltransferase//Dcp2, box A domain	--	--	GO:0008270//GO:0016787//GO:0030145//GO:0003723	zinc ion binding//hydrolase activity//manganese ion binding//RNA binding	--	--	KOG1311	DHHC-type Zn-finger proteins
Cluster-41210.48829	0	19.6631	#NAME?	3.2625e-06	0.0010333	2361	646710747	KDR16165.1	381	5.35478e-35	Death domain-associated protein 6 [Zootermopsis nevadensis]	--	--	--	--	--	K02308	DAXX	death-associated protein 6	http://www.genome.jp/dbget-bin/www_bget?ko:K02308	Q5TJE1	250	1.43453e-20	Death domain-associated protein 6 OS=Canis familiaris GN=DAXX PE=3 SV=1	--	--	--	--	--	--	--	--	--	--
Cluster-41210.83356	44.108	457.516	-3.3747	3.2794e-06	0.0010371	6580	749749903	XP_011137184.1	2993	0	PREDICTED: UHRF1-binding protein 1-like isoform X4 [Harpegnathos saltator]	--	--	--	--	--	--	--	--	--	A0JNW5	1130	7.0793e-126	UHRF1-binding protein 1-like OS=Homo sapiens GN=UHRF1BP1L PE=1 SV=2	PF00383//PF11080//PF14862	Cytidine and deoxycytidylate deaminase zinc-binding region//Protein of unknown function (DUF2622)//Big defensin	GO:0051252//GO:0050829//GO:0050830	regulation of RNA metabolic process//defense response to Gram-negative bacterium//defense response to Gram-positive bacterium	GO:0004521//GO:0008270	endoribonuclease activity//zinc ion binding	--	--	KOG2955	Uncharacterized conserved protein
Cluster-41210.18160	43.4842	1.79982	4.5946	3.2956e-06	0.001039	3097	662196153	XP_008471093.1	671	4.76175e-76	PREDICTED: REM2- and Rab-like small GTPase 1 [Diaphorina citri]	--	--	--	--	--	K01304	E3.4.19.3, pcp	pyroglutamyl-peptidase	http://www.genome.jp/dbget-bin/www_bget?ko:K01304	Q76IC5	379	3.24554e-39	Pyroglutamyl-peptidase 1 OS=Rattus norvegicus GN=Pgpep1 PE=1 SV=1	PF08477//PF00004//PF00025//PF00448//PF00071	Ras of Complex, Roc, domain of DAPkinase//ATPase family associated with various cellular activities (AAA)//ADP-ribosylation factor family//SRP54-type protein, GTPase domain//Ras family	GO:0006614//GO:0007264	SRP-dependent cotranslational protein targeting to membrane//small GTPase mediated signal transduction	GO:0005525//GO:0005524	GTP binding//ATP binding	--	--	KOG0084	GTPase Rab1/YPT1, small G protein superfamily, and related GTP-binding proteins
Cluster-41210.56193	0	19.5708	#NAME?	3.2931e-06	0.001039	4048	826501038	XP_012542021.1	854	4.30596e-102	PREDICTED: synaptosomal-associated protein 25 isoform X5 [Monomorium pharaonis]	665804701	XM_008552286.1	191	1.22496e-92	PREDICTED: Microplitis demolitor synaptosomal-associated protein 25 (LOC103573269), transcript variant X4, mRNA	K18211	SNAP25	synaptosomal-associated protein 25	http://www.genome.jp/dbget-bin/www_bget?ko:K18211	P36975	778	2.87887e-93	Synaptosomal-associated protein 25 OS=Drosophila melanogaster GN=Snap25 PE=2 SV=1	PF05739	SNARE domain	--	--	GO:0005515	protein binding	--	--	KOG3065	SNAP-25 (synaptosome-associated protein) component of SNARE complex
Cluster-41210.5194	22.2395	0	Inf	3.3249e-06	0.0010466	1697	861636254	KMQ91809.1	169	4.20806e-30	hypothetical protein RF55_8284 [Lasius niger]	--	--	--	--	--	--	--	--	--	--	--	--	--	--	--	--	--	--	--	--	--	--	--
Cluster-41210.116858	30.8043	378.039	-3.6173	3.3511e-06	0.0010532	1610	--	--	--	--	--	--	--	--	--	--	--	--	--	--	--	--	--	--	--	--	--	--	--	--	--	--	--	--
Cluster-41210.143186	201.934	18.4513	3.4521	3.3811e-06	0.001061	3468	646696813	KDR08853.1	2597	0	Rho-related BTB domain-containing protein 2, partial [Zootermopsis nevadensis]	--	--	--	--	--	K07868	RHOBTB1_2	Rho-related BTB domain-containing protein 1/2	http://www.genome.jp/dbget-bin/www_bget?ko:K07868	O94844	1255	1.37971e-155	Rho-related BTB domain-containing protein 1 OS=Homo sapiens GN=RHOBTB1 PE=2 SV=2	PF00651//PF08477//PF00071	BTB/POZ domain//Ras of Complex, Roc, domain of DAPkinase//Ras family	GO:0007264	small GTPase mediated signal transduction	GO:0005525//GO:0005515	GTP binding//protein binding	--	--	KOG0393	Ras-related small GTPase, Rho type
Cluster-41210.8496	22.7779	0	Inf	3.4509e-06	0.0010813	3202	646701108	KDR10992.1	1092	1.12362e-132	Endonuclease/exonuclease/phosphatase family domain-containing protein 1 [Zootermopsis nevadensis]	--	--	--	--	--	--	--	--	--	--	--	--	--	PF00633//PF03934//PF06514	Helix-hairpin-helix motif//Type II secretion system (T2SS), protein K//Photosystem II 12 kDa extrinsic protein (PsbU)	GO:0015979//GO:0042549//GO:0009306	photosynthesis//photosystem II stabilization//protein secretion	GO:0003677	DNA binding	GO:0009654//GO:0019898//GO:0009523//GO:0016021	photosystem II oxygen evolving complex//extrinsic component of membrane//photosystem II//integral component of membrane	--	--
Cluster-41210.138836	22.3738	0	Inf	3.5615e-06	0.0011142	3267	646702909	KDR11877.1	357	1.84361e-31	Trimethylguanosine synthase [Zootermopsis nevadensis]	--	--	--	--	--	K14292	TGS1	trimethylguanosine synthase	http://www.genome.jp/dbget-bin/www_bget?ko:K14292	--	--	--	--	PF05676	NADH-ubiquinone oxidoreductase B18 subunit (NDUFB7)	GO:0015992//GO:0006744//GO:0006814//GO:0006118//GO:0006120	proton transport//ubiquinone biosynthetic process//sodium ion transport//obsolete electron transport//mitochondrial electron transport, NADH to ubiquinone	GO:0003954//GO:0008137	NADH dehydrogenase activity//NADH dehydrogenase (ubiquinone) activity	GO:0005739	mitochondrion	--	--
Cluster-41210.146590	23.0968	0	Inf	3.5946e-06	0.0011229	2179	861641601	KMQ93606.1	229	1.20875e-18	nuclear valosin-containing [Lasius niger]	--	--	--	--	--	--	--	--	--	Q03277	152	1.37439e-13	Retrovirus-related Pol polyprotein from type-1 retrotransposable element R1 (Fragment) OS=Bradysia coprophila PE=3 SV=1	--	--	--	--	--	--	--	--	--	--
Cluster-41210.111477	117.361	10.2382	3.5189	3.6327e-06	0.001133	4943	66505925	XP_623732.1	5616	0	PREDICTED: splicing factor 3B subunit 1-like isoformX1 [Apis mellifera]>gi|380030470|ref|XP_003698871.1| PREDICTED: splicing factor 3B subunit 1 isoform X1 [Apis florea]>gi|572303120|ref|XP_006617555.1| PREDICTED: splicing factor 3B subunit 1-like [Apis dorsata]	815814515	XM_012372859.1	1002	0	PREDICTED: Linepithema humile splicing factor 3B subunit 1-like (LOC105675592), transcript variant X2, mRNA	K12828	SF3B1, SAP155	splicing factor 3B subunit 1	http://www.genome.jp/dbget-bin/www_bget?ko:K12828	O75533	5050	0	Splicing factor 3B subunit 1 OS=Homo sapiens GN=SF3B1 PE=1 SV=3	PF08064//PF07571//PF02985	UME (NUC010) domain//TAF6 C-terminal HEAT repeat domain//HEAT repeat	GO:0016310//GO:0009069//GO:0051090	phosphorylation//serine family amino acid metabolic process//regulation of sequence-specific DNA binding transcription factor activity	GO:0004674//GO:0005515	protein serine/threonine kinase activity//protein binding	GO:0005634	nucleus	KOG0213	Splicing factor 3b, subunit 1
Cluster-41210.105361	22.409	0	Inf	3.7155e-06	0.0011571	2807	646707928	KDR14441.1	310	2.28726e-27	Glycerophosphodiester phosphodiesterase 1 [Zootermopsis nevadensis]	--	--	--	--	--	K19179	GDE1	glycerophosphoinositol glycerophosphodiesterase	http://www.genome.jp/dbget-bin/www_bget?ko:K19179	Q9NZC3	207	3.767e-16	Glycerophosphodiester phosphodiesterase 1 OS=Homo sapiens GN=GDE1 PE=1 SV=1	PF03554//PF03009	UL73 viral envelope glycoprotein//Glycerophosphoryl diester phosphodiesterase family	GO:0006629	lipid metabolic process	GO:0008081	phosphoric diester hydrolase activity	GO:0019031	viral envelope	KOG2258	Glycerophosphoryl diester phosphodiesterase
Cluster-41210.49266	36.8846	1.09024	5.0803	3.856e-06	0.001199	2058	--	--	--	--	--	--	--	--	--	--	--	--	--	--	--	--	--	--	--	--	--	--	--	--	--	--	--	--
Cluster-41210.118973	29.8448	0	Inf	3.8894e-06	0.0012057	4514	--	--	--	--	--	--	--	--	--	--	--	--	--	--	--	--	--	--	--	--	--	--	--	--	--	--	--	--
Cluster-41210.66262	21.9487	0	Inf	3.8888e-06	0.0012057	3038	646723324	KDR23965.1	1968	0	Atlastin [Zootermopsis nevadensis]	662221644	XM_008486804.1	107	4.54478e-46	PREDICTED: Diaphorina citri atlastin-like (LOC103521696), partial mRNA	K17339	ATL	atlastin	http://www.genome.jp/dbget-bin/www_bget?ko:K17339	Q9VC57	1931	0	Atlastin OS=Drosophila melanogaster GN=atl PE=1 SV=1	PF02020//PF02263//PF02841	eIF4-gamma/eIF5/eIF2-epsilon//Guanylate-binding protein, N-terminal domain//Guanylate-binding protein, C-terminal domain	--	--	GO:0003924//GO:0005525//GO:0005515	GTPase activity//GTP binding//protein binding	--	--	KOG2037	Guanylate-binding protein
Cluster-41210.130707	0	27.6671	#NAME?	3.9466e-06	0.0012216	2396	662200375	XP_008473394.1	536	7.43401e-56	PREDICTED: cysteine sulfinic acid decarboxylase [Diaphorina citri]	--	--	--	--	--	K01594	CSAD	sulfinoalanine decarboxylase	http://www.genome.jp/dbget-bin/www_bget?ko:K01594	Q9Y600	371	3.14943e-36	Cysteine sulfinic acid decarboxylase OS=Homo sapiens GN=CSAD PE=1 SV=2	PF00282	Pyridoxal-dependent decarboxylase conserved domain	GO:0019752	carboxylic acid metabolic process	GO:0030170//GO:0016831	pyridoxal phosphate binding//carboxy-lyase activity	--	--	KOG0629	Glutamate decarboxylase and related proteins
Cluster-41210.66617	14.1198	154.875	-3.4553	3.9867e-06	0.0012322	1194	328712348	XP_001951614.2	1702	0	PREDICTED: lysine--tRNA ligase isoform X2 [Acyrthosiphon pisum]	766936293	XM_011502248.1	251	1.56734e-126	PREDICTED: Ceratosolen solmsi marchali lysine--tRNA ligase (LOC105364347), transcript variant X2, mRNA	K04567	KARS, lysS	lysyl-tRNA synthetase, class II	http://www.genome.jp/dbget-bin/www_bget?ko:K04567	P37879	1518	0	Lysine--tRNA ligase OS=Cricetulus griseus GN=KARS PE=1 SV=1	PF00152//PF01409	tRNA synthetases class II (D, K and N)//tRNA synthetases class II core domain (F)	GO:0006418//GO:0043039	tRNA aminoacylation for protein translation//tRNA aminoacylation	GO:0000049//GO:0004812//GO:0000166//GO:0005524	tRNA binding//aminoacyl-tRNA ligase activity//nucleotide binding//ATP binding	GO:0005737	cytoplasm	KOG1885	Lysyl-tRNA synthetase (class II)
Cluster-41210.149984	72.2812	4.97995	3.8594	4.0049e-06	0.0012359	993	--	--	--	--	--	--	--	--	--	--	--	--	--	--	--	--	--	--	--	--	--	--	--	--	--	--	--	--
Cluster-41210.135826	7.1992	98.1285	-3.7688	4.0338e-06	0.0012411	1441	--	--	--	--	--	--	--	--	--	--	--	--	--	--	--	--	--	--	--	--	--	--	--	--	--	--	--	--
Cluster-41210.77506	0	20.8243	#NAME?	4.0289e-06	0.0012411	3772	646718772	KDR21124.1	2826	0	putative ATP-dependent RNA helicase kurz [Zootermopsis nevadensis]	--	--	--	--	--	K14780	DHX37, DHR1	ATP-dependent RNA helicase DHX37/DHR1	http://www.genome.jp/dbget-bin/www_bget?ko:K14780	O46072	2452	0	Probable ATP-dependent RNA helicase kurz OS=Drosophila melanogaster GN=kz PE=1 SV=1	PF00727//PF15734//PF04408//PF04851//PF00270//PF05087	Interleukin 4//Migration and invasion-inhibitory//Helicase associated domain (HA2)//Type III restriction enzyme, res subunit//DEAD/DEAH box helicase//Rotavirus VP2 protein	GO:0040007//GO:0030336//GO:0010972//GO:0008283//GO:0006955//GO:0007165	growth//negative regulation of cell migration//negative regulation of G2/M transition of mitotic cell cycle//cell proliferation//immune response//signal transduction	GO:0008083//GO:0003676//GO:0004386//GO:0005524//GO:0003723//GO:0005136//GO:0016787//GO:0003677	growth factor activity//nucleic acid binding//helicase activity//ATP binding//RNA binding//interleukin-4 receptor binding//hydrolase activity//DNA binding	GO:0005576//GO:0016516//GO:0019013	extracellular region//interleukin-4 receptor complex//viral nucleocapsid	KOG0926	DEAH-box RNA helicase
Cluster-41210.77557	642.38	0	Inf	4.0835e-06	0.0012545	8559	646720235	KDR22055.1	5282	0	Papilin [Zootermopsis nevadensis]	815796943	XM_012363726.1	208	9.22395e-102	PREDICTED: Linepithema humile troponin T, skeletal muscle (LOC105670289), transcript variant X9, mRNA	--	--	--	--	Q868Z9	2462	0	Papilin OS=Drosophila melanogaster GN=Ppn PE=1 SV=2	PF02038//PF00014//PF13895//PF00992//PF08686//PF03784//PF04006	ATP1G1/PLM/MAT8 family//Kunitz/Bovine pancreatic trypsin inhibitor domain//Immunoglobulin domain//Troponin//PLAC (protease and lacunin) domain//Cyclotide family//Mpp10 protein	GO:0006811//GO:0006364//GO:0006952	ion transport//rRNA processing//defense response	GO:0005216//GO:0008233//GO:0005515//GO:0004867	ion channel activity//peptidase activity//protein binding//serine-type endopeptidase inhibitor activity	GO:0016020//GO:0034457//GO:0005732//GO:0005634//GO:0005861	membrane//Mpp10 complex//small nucleolar ribonucleoprotein complex//nucleus//troponin complex	KOG4597	Serine proteinase inhibitor (KU family) with thrombospondin repeats
Cluster-41210.77748	928.768	97.4374	3.2528	4.1059e-06	0.0012595	33017	817063384	XP_012253390.1	21654	0	PREDICTED: uncharacterized protein LOC105684553 isoform X1 [Athalia rosae]	780676453	XM_011698246.1	141	6.27439e-64	PREDICTED: Wasmannia auropunctata nesprin-1-like (LOC105455153), mRNA	K19326	SYNE1	nesprin-1	http://www.genome.jp/dbget-bin/www_bget?ko:K19326	Q8NF91	1811	0	Nesprin-1 OS=Homo sapiens GN=SYNE1 PE=1 SV=4	PF06766//PF00435//PF00122//PF10426//PF00307	Fungal hydrophobin//Spectrin repeat//E1-E2 ATPase//Recombination-activating protein 1 zinc-finger domain//Calponin homology (CH) domain	--	--	GO:0005515//GO:0016881//GO:0000166//GO:0016788//GO:0046872	protein binding//acid-amino acid ligase activity//nucleotide binding//hydrolase activity, acting on ester bonds//metal ion binding	GO:0005576	extracellular region	KOG0516	Dystonin, GAS (Growth-arrest-specific protein), and related proteins
Cluster-41210.19082	1.58623	40.2594	-4.6657	4.1702e-06	0.0012773	1806	--	--	--	--	--	--	--	--	--	--	--	--	--	--	--	--	--	--	--	--	--	--	--	--	--	--	--	--
Cluster-41210.101932	35.7827	1.19977	4.8984	4.1784e-06	0.0012779	3538	646697556	KDR09197.1	4557	0	Cytoplasmic FMR1-interacting protein [Zootermopsis nevadensis]	752878475	XM_011258422.1	762	0	PREDICTED: Camponotus floridanus cytoplasmic FMR1-interacting protein (LOC105251543), transcript variant X2, mRNA	K05749	CYFIP	cytoplasmic FMR1 interacting protein	http://www.genome.jp/dbget-bin/www_bget?ko:K05749	Q9VF87	4147	0	Cytoplasmic FMR1-interacting protein OS=Drosophila melanogaster GN=Sra-1 PE=1 SV=1	--	--	--	--	--	--	--	--	KOG3534	p53 inducible protein PIR121
Cluster-41210.56194	1.28141	121.527	-6.5674	4.2003e-06	0.0012826	4440	828219350	XP_012561266.1	501	4.18583e-132	PREDICTED: zinc finger MYM-type protein 1-like [Hydra vulgaris]	--	--	--	--	--	--	--	--	--	Q5SVZ6	145	1.41723e-07	Zinc finger MYM-type protein 1 OS=Homo sapiens GN=ZMYM1 PE=2 SV=1	PF01741	Large-conductance mechanosensitive channel, MscL	GO:0006811//GO:0006810	ion transport//transport	GO:0005216	ion channel activity	GO:0016021	integral component of membrane	--	--
Cluster-41210.139103	0	506.124	#NAME?	4.208e-06	0.0012831	3349	--	--	--	--	--	--	--	--	--	--	--	--	--	--	--	--	--	--	--	--	--	--	--	--	--	--	--	--
Cluster-31618.0	0	25.7678	#NAME?	4.2648e-06	0.0012985	3126	751233454	XP_011170408.1	1239	9.85252e-151	PREDICTED: zinc finger MYM-type protein 1-like [Solenopsis invicta]	--	--	--	--	--	--	--	--	--	O43422	239	4.45139e-19	52 kDa repressor of the inhibitor of the protein kinase OS=Homo sapiens GN=PRKRIR PE=1 SV=2	PF15003//PF05699	HAUS augmin-like complex subunit 2//hAT family C-terminal dimerisation region	GO:0031023//GO:0051225	microtubule organizing center organization//spindle assembly	GO:0046983	protein dimerization activity	--	--	--	--
Cluster-41210.11998	135.028	12.3977	3.4451	4.3354e-06	0.001318	3553	646700027	KDR10374.1	2065	0	putative ATP-dependent RNA helicase YTHDC2 [Zootermopsis nevadensis]	--	--	--	--	--	--	--	--	--	Q5R746	1481	0	YTH domain-containing protein 2 OS=Pongo abelii GN=YTHDC2 PE=2 SV=1	PF04408	Helicase associated domain (HA2)	--	--	GO:0004386	helicase activity	--	--	KOG0920	ATP-dependent RNA helicase A
Cluster-38617.0	2.18987	45.5128	-4.3774	4.3603e-06	0.0013236	1994	--	--	--	--	--	--	--	--	--	--	--	--	--	--	--	--	--	--	PF02137	Adenosine-deaminase (editase) domain	GO:0006396//GO:0006807//GO:0006144	RNA processing//nitrogen compound metabolic process//purine nucleobase metabolic process	GO:0003723//GO:0004000	RNA binding//adenosine deaminase activity	--	--	--	--
Cluster-41210.161407	61.2437	3.59965	4.0886	4.4359e-06	0.0013445	2329	646701275	KDR11080.1	547	5.92125e-58	hypothetical protein L798_14665 [Zootermopsis nevadensis]	--	--	--	--	--	--	--	--	--	--	--	--	--	PF00688	TGF-beta propeptide	GO:0040007//GO:0008283//GO:0007165	growth//cell proliferation//signal transduction	GO:0008083	growth factor activity	--	--	--	--
Cluster-41210.26562	0	27.808	#NAME?	4.4745e-06	0.0013529	1389	478734979	AGJ51945.1	736	7.3194e-88	cytochrome P450 CYP6BQ22 [Dastarcus helophoroides]	--	--	--	--	--	K14999	CYP6	cytochrome P450, family 6	http://www.genome.jp/dbget-bin/www_bget?ko:K14999	Q9V4U9	692	5.73505e-83	Probable cytochrome P450 6a13 OS=Drosophila melanogaster GN=Cyp6a13 PE=2 SV=1	PF00067	Cytochrome P450	GO:0055114	oxidation-reduction process	GO:0005506//GO:0020037//GO:0016705	iron ion binding//heme binding//oxidoreductase activity, acting on paired donors, with incorporation or reduction of molecular oxygen	--	--	KOG0158	Cytochrome P450 CYP3/CYP5/CYP6/CYP9 subfamilies
Cluster-41210.8367	32.0507	0.726825	5.4626	4.4766e-06	0.0013529	2556	--	--	--	--	--	--	--	--	--	--	--	--	--	--	--	--	--	--	--	--	--	--	--	--	--	--	--	--
Cluster-11694.1	22.4771	0	Inf	4.5042e-06	0.0013592	901	--	--	--	--	--	--	--	--	--	--	--	--	--	--	--	--	--	--	PF02399	Origin of replication binding protein	GO:0006260	DNA replication	GO:0005524//GO:0003688	ATP binding//DNA replication origin binding	GO:0046809	replication compartment	--	--
Cluster-41210.111006	0	19.0024	#NAME?	4.5177e-06	0.0013613	2043	765148341	XP_011484805.1	295	2.95986e-26	PREDICTED: zinc finger MYM-type protein 1-like [Oryzias latipes]	--	--	--	--	--	--	--	--	--	--	--	--	--	--	--	--	--	--	--	--	--	--	--
Cluster-41210.30264	1.60229	39.6011	-4.6273	4.5588e-06	0.0013696	2269	646721205	KDR22675.1	672	1.02816e-70	Pecanex-like protein 1 [Zootermopsis nevadensis]	--	--	--	--	--	--	--	--	--	Q96RV3	353	1.0303e-32	Pecanex-like protein 1 OS=Homo sapiens GN=PCNX PE=1 SV=2	--	--	--	--	--	--	--	--	KOG3604	Pecanex
Cluster-41210.81140	41.5532	1.43986	4.851	4.5562e-06	0.0013696	3712	328719285	XP_003246718.1	2159	0	PREDICTED: band 4.1-like protein 5 isoform X1 [Acyrthosiphon pisum]	--	--	--	--	--	--	--	--	--	Q8BGS1	1317	2.17867e-163	Band 4.1-like protein 5 OS=Mus musculus GN=Epb41l5 PE=1 SV=1	PF07213	DAP10 membrane protein	GO:0014068//GO:0007165//GO:0050776	positive regulation of phosphatidylinositol 3-kinase signaling//signal transduction//regulation of immune response	GO:0005102//GO:0043548	receptor binding//phosphatidylinositol 3-kinase binding	GO:0016020	membrane	KOG3530	FERM domain protein EHM2
Cluster-41210.121033	10.8901	483.252	-5.4717	4.6202e-06	0.001386	2911	861646178	KMQ95381.1	1475	0	solute carrier family 12 member 9 [Lasius niger]	--	--	--	--	--	K14429	SLC12A9, CCC6	solute carrier family 12 (potassium/chloride transporters), member 9	http://www.genome.jp/dbget-bin/www_bget?ko:K14429	A2BFP5	967	2.6333e-113	Solute carrier family 12 member 9 OS=Danio rerio GN=slc12a9 PE=3 SV=1	PF03522//PF00324	Solute carrier family 12//Amino acid permease	GO:0006811//GO:0006810//GO:0055085	ion transport//transport//transmembrane transport	GO:0005215	transporter activity	GO:0016020	membrane	KOG1288	Amino acid transporters
Cluster-41210.82290	49.417	2.39955	4.3642	4.6956e-06	0.0014066	755	--	--	--	--	--	--	--	--	--	--	--	--	--	--	--	--	--	--	--	--	--	--	--	--	--	--	--	--
Cluster-41210.100126	424.995	44.7915	3.2461	4.7033e-06	0.0014068	14932	572272716	XP_006614227.1	1252	2.3829e-150	PREDICTED: protein split ends-like [Apis dorsata]	--	--	--	--	--	--	--	--	--	Q8SX83	1239	3.02642e-134	Protein split ends OS=Drosophila melanogaster GN=spen PE=1 SV=2	PF01006//PF00076//PF02184//PF01429//PF16367	Hepatitis C virus non-structural protein NS4a//RNA recognition motif. (a.k.a. RRM, RBD, or RNP domain)//HAT (Half-A-TPR) repeat//Methyl-CpG binding domain//RNA recognition motif	GO:0006396//GO:0016032	RNA processing//viral process	GO:0003677//GO:0003676	DNA binding//nucleic acid binding	GO:0019012//GO:0005622//GO:0005634	virion//intracellular//nucleus	KOG0112	Large RNA-binding protein (RRM superfamily)
Cluster-41210.113279	33.1185	0	Inf	4.8237e-06	0.0014407	2362	587137	CAA52358.1	166	5.49302e-10	serine protease [Hypoderma lineatum]	--	--	--	--	--	--	--	--	--	--	--	--	--	PF00089	Trypsin	GO:0006508	proteolysis	GO:0004252	serine-type endopeptidase activity	--	--	--	--
Cluster-41210.141291	114.581	9.68566	3.5644	4.8579e-06	0.0014488	3159	270013231	EFA09679.1	456	4.91368e-46	hypothetical protein TcasGA2_TC011807 [Tribolium castaneum]	--	--	--	--	--	--	--	--	--	Q32PF0	317	2.21258e-29	Transmembrane protein 201 OS=Bos taurus GN=TMEM201 PE=2 SV=1	PF00612//PF00964//PF01155	IQ calmodulin-binding motif//Elicitin//Hydrogenase/urease nickel incorporation, metallochaperone, hypA	GO:0009405//GO:0006952//GO:0006464	pathogenesis//defense response//cellular protein modification process	GO:0005515//GO:0016151	protein binding//nickel cation binding	GO:0005576	extracellular region	KOG4623	Uncharacterized conserved protein
Cluster-41210.113452	0	56.0105	#NAME?	4.9308e-06	0.001467	4119	641678786	XP_008188294.1	3738	0	PREDICTED: protein mesh isoform X1 [Acyrthosiphon pisum]	820849506	XM_012487000.1	129	3.64208e-58	PREDICTED: Apis florea protein mesh (LOC100863021), transcript variant X2, mRNA	--	--	--	--	H9JIQ1	3400	0	Protein mesh OS=Bombyx mori PE=1 SV=1	PF01833//PF06119	IPT/TIG domain//Nidogen-like	GO:0007160	cell-matrix adhesion	GO:0005515	protein binding	--	--	KOG4291	Mucin/alpha-tectorin
Cluster-41210.137000	139.638	13.0149	3.4234	4.9333e-06	0.001467	944	646721980	KDR23124.1	414	1.32774e-43	Farnesyl pyrophosphate synthetase [Zootermopsis nevadensis]	--	--	--	--	--	K00787	FDPS	farnesyl diphosphate synthase	http://www.genome.jp/dbget-bin/www_bget?ko:K00787	P49349	298	2.98978e-29	Farnesyl pyrophosphate synthase OS=Kluyveromyces lactis (strain ATCC 8585 / CBS 2359 / DSM 70799 / NBRC 1267 / NRRL Y-1140 / WM37) GN=FPS1 PE=3 SV=1	PF06872//PF00348	EspG protein//Polyprenyl synthetase	GO:0009405//GO:0006508//GO:0008299	pathogenesis//proteolysis//isoprenoid biosynthetic process	GO:0004197	cysteine-type endopeptidase activity	--	--	KOG0711	Polyprenyl synthetase
Cluster-41210.142851	38.2191	1.55974	4.6149	5.0041e-06	0.0014859	710	861618731	KMQ86880.1	152	1.39133e-12	retrovirus-related pol polyprotein from transposon tnt 1-94 [Lasius niger]	--	--	--	--	--	--	--	--	--	--	--	--	--	--	--	--	--	--	--	--	--	--	--
Cluster-41210.61603	171.469	17.4909	3.2933	5.0528e-06	0.0014977	2303	646723787	KDR24281.1	2566	0	Ubiquitin carboxyl-terminal hydrolase 7 [Zootermopsis nevadensis]	826417677	XM_012668190.1	433	0	PREDICTED: Monomorium pharaonis ubiquitin carboxyl-terminal hydrolase 7 (LOC105829404), transcript variant X2, mRNA	K11838	USP7, UBP15	ubiquitin carboxyl-terminal hydrolase 7	http://www.genome.jp/dbget-bin/www_bget?ko:K11838	Q6U7I1	1958	0	Ubiquitin carboxyl-terminal hydrolase 7 OS=Gallus gallus GN=USP7 PE=2 SV=1	PF00443//PF15499//PF00917	Ubiquitin carboxyl-terminal hydrolase//Ubiquitin-specific peptidase-like, SUMO isopeptidase//MATH domain	GO:0016579	protein deubiquitination	GO:0032183//GO:0070140//GO:0036459//GO:0005515	SUMO binding//SUMO-specific isopeptidase activity//ubiquitinyl hydrolase activity//protein binding	--	--	KOG1863	Ubiquitin carboxyl-terminal hydrolase
Cluster-41210.69130	1.06784	36.163	-5.0817	5.0584e-06	0.0014977	2256	646719102	KDR21332.1	581	1.02925e-62	BTB/POZ domain-containing protein 2 [Zootermopsis nevadensis]	--	--	--	--	--	--	--	--	--	Q9H0C5	268	2.69491e-23	BTB/POZ domain-containing protein 1 OS=Homo sapiens GN=BTBD1 PE=1 SV=1	PF00651	BTB/POZ domain	--	--	GO:0005515	protein binding	--	--	KOG2075	Topoisomerase TOP1-interacting protein BTBD1
Cluster-41210.21177	0	18.9828	#NAME?	5.1605e-06	0.0015257	987	780680268	XP_011697377.1	353	1.38215e-37	PREDICTED: UPF0235 protein C15orf40 homolog isoform X1 [Wasmannia auropunctata]	--	--	--	--	--	K09131	K09131	uncharacterized protein	http://www.genome.jp/dbget-bin/www_bget?ko:K09131	Q9CRC3	245	8.0071e-24	UPF0235 protein C15orf40 homolog OS=Mus musculus PE=2 SV=1	--	--	--	--	--	--	--	--	KOG3276	Uncharacterized conserved protein, contains YggU domain
Cluster-20905.1	61.9113	1.81706	5.0905	5.1839e-06	0.0015271	2813	549137403	BAO01052.1	1439	0	neuropeptide GPCR A3 [Nilaparvata lugens]	--	--	--	--	--	--	--	--	--	Q8SWR3	226	4.43197e-18	Sex peptide receptor OS=Drosophila melanogaster GN=SPR PE=1 SV=1	PF00001	7 transmembrane receptor (rhodopsin family)	GO:0007186	G-protein coupled receptor signaling pathway	GO:0004930	G-protein coupled receptor activity	GO:0016021	integral component of membrane	KOG3656	FOG: 7 transmembrane receptor
Cluster-41210.114257	760.266	85.3206	3.1555	5.1876e-06	0.0015271	1910	242022476	XP_002431666.1	1490	0	proton-coupled amino acid transporter, putative [Pediculus humanus corporis]>gi|212516974|gb|EEB18928.1| proton-coupled amino acid transporter, putative [Pediculus humanus corporis]	--	--	--	--	--	K14209	SLC36A, PAT	solute carrier family 36 (proton-coupled amino acid transporter)	http://www.genome.jp/dbget-bin/www_bget?ko:K14209	Q7Z2H8	701	1.51563e-82	Proton-coupled amino acid transporter 1 OS=Homo sapiens GN=SLC36A1 PE=1 SV=1	--	--	--	--	--	--	GO:0016021	integral component of membrane	KOG1304	Amino acid transporters
Cluster-41210.56256	1501	173.862	3.1099	5.1859e-06	0.0015271	1283	--	--	--	--	--	--	--	--	--	--	--	--	--	--	--	--	--	--	PF01607	Chitin binding Peritrophin-A domain	GO:0006030	chitin metabolic process	GO:0008061	chitin binding	GO:0005576	extracellular region	--	--
Cluster-41210.69462	169.9	16.1313	3.3968	5.2496e-06	0.0015431	1484	--	--	--	--	--	--	--	--	--	--	--	--	--	--	--	--	--	--	--	--	--	--	--	--	--	--	--	--
Cluster-41210.152049	54.7392	521.296	-3.2515	5.2708e-06	0.0015471	3735	646714783	KDR18637.1	569	1.98371e-56	Mediator of RNA polymerase II transcription subunit 1 [Zootermopsis nevadensis]	--	--	--	--	--	K15144	MED1	mediator of RNA polymerase II transcription subunit 1	http://www.genome.jp/dbget-bin/www_bget?ko:K15144	Q172G3	399	1.58147e-37	Mediator of RNA polymerase II transcription subunit 1 OS=Aedes aegypti GN=AAEL007402 PE=3 SV=1	PF10744	Mediator of RNA polymerase II transcription subunit 1	GO:0006357	regulation of transcription from RNA polymerase II promoter	GO:0001104	RNA polymerase II transcription cofactor activity	GO:0016592	mediator complex	--	--
Cluster-41210.109954	95.2236	0	Inf	5.3162e-06	0.0015582	5041	641664550	XP_008183050.1	2313	0	PREDICTED: uncharacterized protein LOC103309431 [Acyrthosiphon pisum]	--	--	--	--	--	--	--	--	--	--	--	--	--	PF09668	Aspartyl protease	GO:0006508	proteolysis	GO:0004190	aspartic-type endopeptidase activity	--	--	--	--
Cluster-41210.119913	38.3134	1.43986	4.7338	5.3585e-06	0.0015683	3241	328714539	XP_001942617.2	1684	0	PREDICTED: N-(5-amino-5-carboxypentanoyl)-L-cysteinyl-D-valine synthase-like [Acyrthosiphon pisum]	--	--	--	--	--	--	--	--	--	Q70LM4	878	8.92208e-96	Linear gramicidin synthase subunit D OS=Brevibacillus parabrevis GN=lgrD PE=1 SV=1	PF01370//PF00106//PF01073//PF12242	NAD dependent epimerase/dehydratase family//short chain dehydrogenase//3-beta hydroxysteroid dehydrogenase/isomerase family//NAD(P)H binding domain of trans-2-enoyl-CoA reductase	GO:0008209//GO:0055114//GO:0008152//GO:0008210//GO:0006694//GO:0008207	androgen metabolic process//oxidation-reduction process//metabolic process//estrogen metabolic process//steroid biosynthetic process//C21-steroid hormone metabolic process	GO:0016616//GO:0016491//GO:0003824//GO:0050662//GO:0003854	oxidoreductase activity, acting on the CH-OH group of donors, NAD or NADP as acceptor//oxidoreductase activity//catalytic activity//coenzyme binding//3-beta-hydroxy-delta5-steroid dehydrogenase activity	--	--	KOG1178	Non-ribosomal peptide synthetase/alpha-aminoadipate reductase and related enzymes
Cluster-41210.53495	318.029	32.7642	3.279	5.3931e-06	0.0015748	6644	646720202	KDR22030.1	361	5.73247e-32	hypothetical protein L798_03054 [Zootermopsis nevadensis]	--	--	--	--	--	--	--	--	--	--	--	--	--	PF04272//PF00060	Phospholamban//Ligand-gated ion channel	GO:0006816//GO:0006810//GO:0007268//GO:0006811//GO:0007165	calcium ion transport//transport//synaptic transmission//ion transport//signal transduction	GO:0005246//GO:0004970//GO:0042030	calcium channel regulator activity//ionotropic glutamate receptor activity//ATPase inhibitor activity	GO:0016020	membrane	--	--
Cluster-41210.70995	20.8718	0	Inf	5.3961e-06	0.0015748	1408	--	--	--	--	--	--	--	--	--	--	--	--	--	--	--	--	--	--	--	--	--	--	--	--	--	--	--	--
Cluster-41210.126531	1.82989	69.99	-5.2573	5.451e-06	0.0015863	1350	--	--	--	--	--	--	--	--	--	--	--	--	--	--	--	--	--	--	--	--	--	--	--	--	--	--	--	--
Cluster-41210.74781	402.378	43.5947	3.2063	5.4431e-06	0.0015863	5066	646710517	KDR16008.1	3589	0	hypothetical protein L798_10358 [Zootermopsis nevadensis]	755988476	XM_011313560.1	91	5.97065e-37	PREDICTED: Fopius arisanus copper-transporting ATPase 1 (LOC105271800), transcript variant X6, mRNA	K17686	copA, ATP7	Cu+-exporting ATPase	http://www.genome.jp/dbget-bin/www_bget?ko:K17686	Q04656	2695	0	Copper-transporting ATPase 1 OS=Homo sapiens GN=ATP7A PE=1 SV=3	PF00403//PF00122//PF08777	Heavy-metal-associated domain//E1-E2 ATPase//RNA binding motif	GO:0030001	metal ion transport	GO:0046872//GO:0003723//GO:0000166	metal ion binding//RNA binding//nucleotide binding	--	--	KOG0207	Cation transport ATPase
Cluster-29739.1	0	18.3903	#NAME?	5.4937e-06	0.0015942	3896	641647635	XP_008179049.1	1246	4.44756e-148	PREDICTED: uncharacterized protein LOC100166088 [Acyrthosiphon pisum]>gi|641647637|ref|XP_008179053.1| PREDICTED: uncharacterized protein LOC100166088 [Acyrthosiphon pisum]	--	--	--	--	--	--	--	--	--	--	--	--	--	--	--	--	--	--	--	--	--	--	--
Cluster-41210.160116	4.40684	62.9417	-3.8362	5.4901e-06	0.0015942	993	646706158	KDR13536.1	162	3.5238e-13	hypothetical protein L798_11449, partial [Zootermopsis nevadensis]	--	--	--	--	--	--	--	--	--	--	--	--	--	--	--	--	--	--	--	--	--	--	--
Cluster-41210.110925	4700	0	Inf	5.5163e-06	0.0015958	3444	646718913	KDR21216.1	1647	0	Protein disulfide-isomerase [Zootermopsis nevadensis]	723700931	XM_010323003.1	43	1.94987e-10	PREDICTED: Solanum lycopersicum protein disulfide-isomerase-like (LOC101244079), transcript variant X2, mRNA	K09580	PDIA1, P4HB	protein disulfide-isomerase A1	http://www.genome.jp/dbget-bin/www_bget?ko:K09580	P54399	1465	0	Protein disulfide-isomerase OS=Drosophila melanogaster GN=Pdi PE=2 SV=1	PF08534//PF08559//PF00578//PF00085//PF07912//PF01216//PF00462	Redoxin//Cut8, nuclear proteasome tether protein//AhpC/TSA family//Thioredoxin//ERp29, N-terminal domain//Calsequestrin//Glutaredoxin	GO:0031144//GO:0055114//GO:0071630//GO:0009306//GO:0006118//GO:0045454	proteasome localization//oxidation-reduction process//nucleus-associated proteasomal ubiquitin-dependent protein catabolic process//protein secretion//obsolete electron transport//cell redox homeostasis	GO:0016491//GO:0005509//GO:0015035//GO:0009055//GO:0016209	oxidoreductase activity//calcium ion binding//protein disulfide oxidoreductase activity//electron carrier activity//antioxidant activity	GO:0005634//GO:0005788	nucleus//endoplasmic reticulum lumen	KOG0190	Protein disulfide isomerase (prolyl 4-hydroxylase beta subunit)
Cluster-41210.72607	126.353	9.4263	3.7446	5.5194e-06	0.0015958	2330	642918564	XP_008199298.1	598	5.21406e-62	PREDICTED: large proline-rich protein BAG6 isoform X2 [Tribolium castaneum]	--	--	--	--	--	--	--	--	--	A7X5R6	269	8.88145e-23	Large proline-rich protein BAG6 OS=Ornithorhynchus anatinus GN=BAG6 PE=3 SV=1	PF14560//PF02203//PF00240	Ubiquitin-like domain//Tar ligand binding domain homologue//Ubiquitin family	GO:0007165//GO:0006935	signal transduction//chemotaxis	GO:0004888//GO:0005515	transmembrane signaling receptor activity//protein binding	GO:0016020	membrane	KOG0010	Ubiquitin-like protein
Cluster-41210.84229	10.2804	142.247	-3.7904	5.5226e-06	0.0015958	2310	189240709	XP_001813711.1	1019	4.51608e-145	PREDICTED: acyl-CoA synthetase family member 2, mitochondrial [Tribolium castaneum]>gi|270013541|gb|EFA09989.1| hypothetical protein TcasGA2_TC012154 [Tribolium castaneum]	--	--	--	--	--	K00666	K00666	fatty-acyl-CoA synthase	http://www.genome.jp/dbget-bin/www_bget?ko:K00666	Q0P4F7	846	2.57049e-119	Acyl-CoA synthetase family member 2, mitochondrial OS=Danio rerio GN=acsf2 PE=2 SV=1	PF00501	AMP-binding enzyme	GO:0008152	metabolic process	GO:0003824	catalytic activity	--	--	KOG1176	Acyl-CoA synthetase
Cluster-41210.94166	22.7538	204.449	-3.1676	5.563e-06	0.0016052	2113	662194295	XP_008470091.1	438	1.08229e-47	PREDICTED: p53 and DNA damage-regulated protein 1 isoform X1 [Diaphorina citri]>gi|662194297|ref|XP_008470092.1| PREDICTED: p53 and DNA damage-regulated protein 1 isoform X2 [Diaphorina citri]>gi|662194299|ref|XP_008470093.1| PREDICTED: p53 and DNA damage-regulated protein 1 isoform X1 [Diaphorina citri]	--	--	--	--	--	--	--	--	--	P59048	228	4.41808e-20	p53 and DNA damage-regulated protein 1 OS=Mus musculus GN=Pdrg1 PE=2 SV=1	PF05749//PF01920	Rubella membrane glycoprotein E2//Prefoldin subunit	GO:0006457	protein folding	GO:0051082	unfolded protein binding	GO:0019013//GO:0016272//GO:0016021	viral nucleocapsid//prefoldin complex//integral component of membrane	--	--
Cluster-41210.96379	21.6459	0	Inf	5.6046e-06	0.0016149	3714	646720197	KDR22025.1	2552	0	TRS85-like protein [Zootermopsis nevadensis]	752881399	XM_011260003.1	47	1.25756e-12	PREDICTED: Camponotus floridanus trafficking protein particle complex subunit 8 (LOC105252571), transcript variant X2, mRNA	--	--	--	--	Q9Y2L5	1580	0	Trafficking protein particle complex subunit 8 OS=Homo sapiens GN=TRAPPC8 PE=1 SV=2	PF09773//PF00927	Meckelin (Transmembrane protein 67)//Transglutaminase family, C-terminal ig like domain	GO:0042384//GO:0018149//GO:0010826	cilium assembly//peptide cross-linking//negative regulation of centrosome duplication	GO:0003810	protein-glutamine gamma-glutamyltransferase activity	GO:0036038	TCTN-B9D complex	KOG1938	Protein with predicted involvement in meiosis (GSG1)
Cluster-41210.150488	100.895	7.91923	3.6713	5.698e-06	0.0016395	2304	646719588	KDR21645.1	592	7.58084e-68	Group XIIA secretory phospholipase A2 [Zootermopsis nevadensis]	--	--	--	--	--	K07359	CAMKK	calcium/calmodulin-dependent protein kinase kinase	http://www.genome.jp/dbget-bin/www_bget?ko:K07359	Q96RR4	376	1.43261e-36	Calcium/calmodulin-dependent protein kinase kinase 2 OS=Homo sapiens GN=CAMKK2 PE=1 SV=2	PF06951	Group XII secretory phospholipase A2 precursor (PLA2G12)	GO:0016042//GO:0009395	lipid catabolic process//phospholipid catabolic process	GO:0004623//GO:0005509	phospholipase A2 activity//calcium ion binding	GO:0005576	extracellular region	KOG0585	Ca2+/calmodulin-dependent protein kinase kinase beta and related serine/threonine protein kinases
Cluster-41210.68080	10.6173	145.874	-3.7802	5.7672e-06	0.0016571	1561	646710934	KDR16312.1	1210	8.15204e-160	Twinfilin [Zootermopsis nevadensis]	--	--	--	--	--	K08870	TWF	twinfilin	http://www.genome.jp/dbget-bin/www_bget?ko:K08870	Q9VFM9	1027	3.35758e-134	Twinfilin OS=Drosophila melanogaster GN=twf PE=1 SV=1	PF00241	Cofilin/tropomyosin-type actin-binding protein	--	--	GO:0003779	actin binding	GO:0005622	intracellular	KOG1747	Protein tyrosine kinase 9/actin monomer-binding protein
Cluster-41210.35460	76.6919	6.39879	3.5832	6.2369e-06	0.0017895	5812	646705365	KDR13119.1	4995	0	Protein TANC2 [Zootermopsis nevadensis]	--	--	--	--	--	--	--	--	--	--	--	--	--	PF13174//PF13606//PF00023//PF00097//PF13414//PF01637	Tetratricopeptide repeat//Ankyrin repeat//Ankyrin repeat//Zinc finger, C3HC4 type (RING finger)//TPR repeat//Archaeal ATPase	--	--	GO:0005524//GO:0005515//GO:0046872	ATP binding//protein binding//metal ion binding	--	--	KOG0504	FOG: Ankyrin repeat
Cluster-41210.54284	157.818	0	Inf	6.268e-06	0.001796	3198	642940163	XP_972562.2	1735	0	PREDICTED: integral membrane protein GPR155 isoform X1 [Tribolium castaneum]	--	--	--	--	--	--	--	--	--	Q5R9A7	1035	1.75813e-122	Integral membrane protein GPR155 OS=Pongo abelii GN=GPR155 PE=2 SV=1	PF14991//PF00845//PF03547//PF13994//PF00610	Protein melan-A//Geminivirus BL1 movement protein//Membrane transport protein//PgaD-like protein//Domain found in Dishevelled, Egl-10, and Pleckstrin (DEP)	GO:0055085//GO:0035556//GO:0042710//GO:0046740	transmembrane transport//intracellular signal transduction//biofilm formation//transport of virus in host, cell to cell	GO:0003677	DNA binding	GO:0042470//GO:0033644//GO:0016021	melanosome//host cell membrane//integral component of membrane	--	--
Cluster-41210.120308	33.9367	1.19977	4.822	6.2775e-06	0.0017961	1844	817081119	XP_012263054.1	1567	0	PREDICTED: WD repeat domain phosphoinositide-interacting protein 2 isoform X3 [Athalia rosae]	--	--	--	--	--	K17908	WIPI, ATG18	autophagy-related protein 18	http://www.genome.jp/dbget-bin/www_bget?ko:K17908	Q6AY57	1315	8.08355e-175	WD repeat domain phosphoinositide-interacting protein 2 OS=Rattus norvegicus GN=Wipi2 PE=2 SV=1	PF00400	WD domain, G-beta repeat	--	--	GO:0005515	protein binding	--	--	KOG2110	Uncharacterized conserved protein, contains WD40 repeats
Cluster-41210.73992	268.838	28.2286	3.2515	6.3323e-06	0.0018093	7179	641732339	XP_008156523.1	4947	0	PREDICTED: E3 ubiquitin-protein ligase HUWE1 [Eptesicus fuscus]	--	--	--	--	--	K10592	HUWE1, MULE, ARF-BP1	E3 ubiquitin-protein ligase HUWE1	http://www.genome.jp/dbget-bin/www_bget?ko:K10592	Q7Z6Z7	4913	0	E3 ubiquitin-protein ligase HUWE1 OS=Homo sapiens GN=HUWE1 PE=1 SV=3	--	--	--	--	--	--	--	--	KOG0939	E3 ubiquitin-protein ligase/Putative upstream regulatory element binding protein
Cluster-41210.130518	0	18.2356	#NAME?	6.3739e-06	0.0018173	4781	501298953	BAN21426.1	233	5.46717e-19	conserved hypothetical protein [Riptortus pedestris]	--	--	--	--	--	--	--	--	--	Q7T2B9	170	4.35242e-12	Myotrophin OS=Danio rerio GN=mtpn PE=3 SV=1	--	--	--	--	--	--	--	--	--	--
Cluster-41210.89303	0	761.449	#NAME?	6.3781e-06	0.0018173	4856	759039669	XP_011352409.1	596	4.6926e-59	PREDICTED: protein PRRC2C isoform X4 [Cerapachys biroi]	--	--	--	--	--	--	--	--	--	Q3TLH4	148	7.83598e-08	Protein PRRC2C OS=Mus musculus GN=Prrc2c PE=1 SV=3	PF01917//PF07830	Archaebacterial flagellin//Protein serine/threonine phosphatase 2C, C-terminal domain	GO:0006470//GO:0006928	protein dephosphorylation//movement of cell or subcellular component	GO:0000287//GO:0004721//GO:0030145//GO:0005198	magnesium ion binding//phosphoprotein phosphatase activity//manganese ion binding//structural molecule activity	--	--	--	--
Cluster-41210.40254	113.17	9.71905	3.5415	6.4006e-06	0.0018212	3943	170069130	XP_001869123.1	190	1.28154e-11	conserved hypothetical protein [Culex quinquefasciatus]>gi|167865069|gb|EDS28452.1| conserved hypothetical protein [Culex quinquefasciatus]	--	--	--	--	--	--	--	--	--	--	--	--	--	PF06743	FAST kinase-like protein, subdomain 1	--	--	GO:0004672	protein kinase activity	--	--	--	--
Cluster-41210.145955	140.378	4.67954	4.9068	6.4553e-06	0.0018342	2445	817202278	XP_012276922.1	1275	5.39111e-163	PREDICTED: baculoviral IAP repeat-containing protein 2 isoform X1 [Orussus abietinus]	--	--	--	--	--	K16060	BIRC2_3	baculoviral IAP repeat-containing protein 2/3	http://www.genome.jp/dbget-bin/www_bget?ko:K16060	Q24307	841	5.62701e-101	Death-associated inhibitor of apoptosis 2 OS=Drosophila melanogaster GN=Diap2 PE=1 SV=3	PF01194//PF00874	RNA polymerases N / 8 kDa subunit//PRD domain	GO:0006206//GO:0006144//GO:0006355//GO:0006351	pyrimidine nucleobase metabolic process//purine nucleobase metabolic process//regulation of transcription, DNA-templated//transcription, DNA-templated	GO:0003899//GO:0003677	DNA-directed RNA polymerase activity//DNA binding	GO:0005730	nucleolus	KOG1101	Apoptosis inhibitor IAP1 and related BIR domain proteins
Cluster-41210.101283	2.6441	45.7147	-4.1118	6.4889e-06	0.0018412	2484	--	--	--	--	--	--	--	--	--	--	--	--	--	--	--	--	--	--	--	--	--	--	--	--	--	--	--	--
Cluster-41210.35952	4.75771	56.2422	-3.5633	6.5513e-06	0.0018537	2018	--	--	--	--	--	--	--	--	--	--	--	--	--	--	--	--	--	--	--	--	--	--	--	--	--	--	--	--
Cluster-41210.6513	29.3455	0	Inf	6.5443e-06	0.0018537	3649	242019327	XP_002430113.1	157	9.68707e-08	protein EMSY, putative [Pediculus humanus corporis]>gi|212515194|gb|EEB17375.1| protein EMSY, putative [Pediculus humanus corporis]	--	--	--	--	--	--	--	--	--	--	--	--	--	--	--	--	--	--	--	--	--	--	--
Cluster-41210.153847	297.948	31.6716	3.2338	6.6425e-06	0.0018756	9391	646717909	KDR20589.1	2253	0	hypothetical protein L798_04609 [Zootermopsis nevadensis]	--	--	--	--	--	--	--	--	--	--	--	--	--	PF03776//PF07527	Septum formation topological specificity factor MinE//Hairy Orange	GO:0006355//GO:0051301//GO:0032955	regulation of transcription, DNA-templated//cell division//regulation of barrier septum assembly	GO:0003677	DNA binding	--	--	--	--
Cluster-41210.34250	0	31.4896	#NAME?	6.6472e-06	0.0018756	1248	--	--	--	--	--	--	--	--	--	--	--	--	--	--	--	--	--	--	--	--	--	--	--	--	--	--	--	--
Cluster-41210.62900	1.64739	40.9917	-4.6371	6.71e-06	0.0018908	1169	808143146	XP_012172980.1	897	1.85224e-116	PREDICTED: uncharacterized protein F13E9.13, mitochondrial isoform X3 [Bombus terrestris]	657747734	XM_008310957.1	53	1.79179e-16	PREDICTED: Cynoglossus semilaevis uncharacterized protein F13E9.13, mitochondrial-like (LOC103379412), transcript variant X3, mRNA	K06971	K06971	uncharacterized protein	http://www.genome.jp/dbget-bin/www_bget?ko:K06971	--	--	--	--	PF00290//PF00977	Tryptophan synthase alpha chain//Histidine biosynthesis protein	GO:0006571//GO:0000105//GO:0009094//GO:0006568//GO:0000162	tyrosine biosynthetic process//histidine biosynthetic process//L-phenylalanine biosynthetic process//tryptophan metabolic process//tryptophan biosynthetic process	GO:0004834	tryptophan synthase activity	--	--	--	--
Cluster-41210.112670	91.5889	1010.21	-3.4633	6.7393e-06	0.0018964	5352	817067683	XP_012255745.1	383	2.37698e-34	PREDICTED: leucine-rich repeat and immunoglobulin-like domain-containing nogo receptor-interacting protein 2 [Athalia rosae]	805777973	XM_003702208.2	50	3.90672e-14	PREDICTED: Megachile rotundata leucine-rich repeat and immunoglobulin-like domain-containing nogo receptor-interacting protein 3 (LOC100877838), mRNA	--	--	--	--	--	--	--	--	PF14829	Glycerol-3-phosphate acyltransferase N-terminal	GO:0046486//GO:0042967	glycerolipid metabolic process//acyl-carrier-protein biosynthetic process	GO:0004366	glycerol-3-phosphate O-acyltransferase activity	--	--	--	--
Cluster-41210.82075	0	732.25	#NAME?	6.7516e-06	0.0018973	4934	--	--	--	--	--	--	--	--	--	--	--	--	--	--	--	--	--	--	PF15050	SCIMP protein	--	--	--	--	GO:0001772//GO:0016021//GO:0097197	immunological synapse//integral component of membrane//tetraspanin-enriched microdomain	--	--
Cluster-41210.66036	1.17516	31.7342	-4.7551	6.8156e-06	0.0019126	4794	646717386	KDR20261.1	177	3.80867e-10	N6-adenosine-methyltransferase 70 kDa subunit [Zootermopsis nevadensis]	--	--	--	--	--	--	--	--	--	Q9VCE6	155	8.12342e-09	Probable N6-adenosine-methyltransferase MT-A70-like protein OS=Drosophila melanogaster GN=Ime4 PE=2 SV=1	--	--	--	--	--	--	--	--	--	--
Cluster-41210.19897	52.2427	3.08986	4.0796	6.8393e-06	0.0019166	4200	646711500	KDR16636.1	2881	0	Bifunctional protein NCOAT [Zootermopsis nevadensis]	815913420	XM_003490170.2	372	0	PREDICTED: Bombus impatiens protein O-GlcNAcase (LOC100749208), transcript variant X3, mRNA	K15719	NCOAT, MGEA5	protein O-GlcNAcase / histone acetyltransferase	http://www.genome.jp/dbget-bin/www_bget?ko:K15719	Q9EQQ9	1135	1.18916e-133	Protein O-GlcNAcase OS=Mus musculus GN=Mgea5 PE=1 SV=2	PF07834	RanGAP1 C-terminal domain	GO:0007165	signal transduction	GO:0005096	GTPase activator activity	--	--	--	--
Cluster-41210.79723	84.7453	5.39947	3.9722	6.9042e-06	0.0019322	4632	646708451	KDR14763.1	4162	0	Serine/threonine-protein kinase mig-15 [Zootermopsis nevadensis]	817079796	XM_012406910.1	386	0	PREDICTED: Athalia rosae serine/threonine-protein kinase mig-15 (LOC105689699), transcript variant X13, mRNA	K04407	MAP4K4, HGK	mitogen-activated protein kinase kinase kinase kinase 4	http://www.genome.jp/dbget-bin/www_bget?ko:K04407	Q23356	1528	0	Serine/threonine-protein kinase mig-15 OS=Caenorhabditis elegans GN=mig-15 PE=2 SV=3	PF06293//PF07714//PF08138//PF00069//PF00008	Lipopolysaccharide kinase (Kdo/WaaP) family//Protein tyrosine kinase//Sex peptide (SP) family//Protein kinase domain//EGF-like domain	GO:0046008//GO:0006468//GO:0007165	regulation of female receptivity, post-mating//protein phosphorylation//signal transduction	GO:0004672//GO:0005515//GO:0005524//GO:0016773//GO:0005179	protein kinase activity//protein binding//ATP binding//phosphotransferase activity, alcohol group as acceptor//hormone activity	GO:0016020//GO:0005576	membrane//extracellular region	KOG0587	Traf2- and Nck-interacting kinase and related germinal center kinase (GCK) family protein kinases
Cluster-41210.61447	0	28.5393	#NAME?	6.9222e-06	0.0019346	790	--	--	--	--	--	--	--	--	--	--	--	--	--	--	--	--	--	--	--	--	--	--	--	--	--	--	--	--
Cluster-41210.76398	21.1224	0	Inf	6.9376e-06	0.0019362	3039	--	--	--	--	--	--	--	--	--	--	--	--	--	--	--	--	--	--	PF04901	Receptor activity modifying family	GO:0006886//GO:0008277//GO:0015031	intracellular protein transport//regulation of G-protein coupled receptor protein signaling pathway//protein transport	GO:0008565	protein transporter activity	GO:0016021	integral component of membrane	--	--
Cluster-41210.40644	98.1685	5.6234	4.1257	6.9743e-06	0.0019438	1384	861637106	KMQ92063.1	298	1.48997e-26	chitin synthase 8, partial [Lasius niger]	--	--	--	--	--	K00698	CHS1	chitin synthase	http://www.genome.jp/dbget-bin/www_bget?ko:K00698	--	--	--	--	PF17123//PF07562	RING-like zinc finger//Nine Cysteines Domain of family 3 GPCR	GO:0007186	G-protein coupled receptor signaling pathway	GO:0004930//GO:0005515//GO:0008270	G-protein coupled receptor activity//protein binding//zinc ion binding	--	--	--	--
Cluster-41210.38379	150.467	14.1073	3.4149	7.0774e-06	0.0019671	3065	--	--	--	--	--	--	--	--	--	--	--	--	--	--	--	--	--	--	--	--	--	--	--	--	--	--	--	--
Cluster-41210.45353	38.8009	1.5997	4.6002	7.0771e-06	0.0019671	4919	646697370	KDR09115.1	2166	0	Guanine nucleotide-releasing factor 2 [Zootermopsis nevadensis]	--	--	--	--	--	K06277	RAPGEF1, GRF2	Rap guanine nucleotide exchange factor 1	http://www.genome.jp/dbget-bin/www_bget?ko:K06277	O77086	1291	3.69326e-148	Guanine nucleotide-releasing factor 2 OS=Drosophila melanogaster GN=C3G PE=1 SV=4	PF00617//PF03932	RasGEF domain//CutC family	GO:0055070//GO:0007264//GO:0043087	copper ion homeostasis//small GTPase mediated signal transduction//regulation of GTPase activity	GO:0005085//GO:0005507	guanyl-nucleotide exchange factor activity//copper ion binding	--	--	KOG3417	Ras1 guanine nucleotide exchange factor
Cluster-41210.84831	40.9525	1.81706	4.4943	7.0869e-06	0.0019671	1163	759074292	XP_011346828.1	605	7.50238e-71	PREDICTED: uncharacterized protein LOC105284771 isoform X2 [Cerapachys biroi]>gi|759074294|ref|XP_011346829.1| PREDICTED: uncharacterized protein LOC105284771 isoform X2 [Cerapachys biroi]	--	--	--	--	--	--	--	--	--	--	--	--	--	--	--	--	--	--	--	--	--	--	--
Cluster-41210.43322	3.84424	68.0485	-4.1458	7.1215e-06	0.001974	3292	759046721	XP_011332356.1	471	7.88752e-51	PREDICTED: FAD-linked sulfhydryl oxidase ALR [Cerapachys biroi]>gi|759046723|ref|XP_011332357.1| PREDICTED: FAD-linked sulfhydryl oxidase ALR [Cerapachys biroi]>gi|607364109|gb|EZA58330.1| FAD-linked sulfhydryl oxidase ALR [Cerapachys biroi]	--	--	--	--	--	K17783	ERV1, GFER, ALR	mitochondrial FAD-linked sulfhydryl oxidase	http://www.genome.jp/dbget-bin/www_bget?ko:K17783	P56213	426	1.34248e-45	FAD-linked sulfhydryl oxidase ALR OS=Mus musculus GN=Gfer PE=2 SV=2	PF04777	Erv1 / Alr family	GO:0055114	oxidation-reduction process	GO:0016972	thiol oxidase activity	--	--	KOG3355	Mitochondrial sulfhydryl oxidase involved in the biogenesis of cytosolic Fe/S proteins
Cluster-41210.91034	0	35.6752	#NAME?	7.2399e-06	0.0020014	4304	755979476	XP_011308923.1	392	2.25579e-37	PREDICTED: probable G-protein coupled receptor Mth-like 1 isoform X2 [Fopius arisanus]	--	--	--	--	--	K04599	MTH	G protein-coupled receptor Mth (Methuselah protein)	http://www.genome.jp/dbget-bin/www_bget?ko:K04599	--	--	--	--	PF02101//PF00002	Ocular albinism type 1 protein//7 transmembrane receptor (Secretin family)	GO:0007186	G-protein coupled receptor signaling pathway	GO:0004930	G-protein coupled receptor activity	GO:0016021//GO:0016020	integral component of membrane//membrane	--	--
Cluster-41210.97534	181.254	18.4145	3.2991	7.2392e-06	0.0020014	4441	--	--	--	--	--	--	--	--	--	--	--	--	--	--	--	--	--	--	PF00418	Tau and MAP protein, tubulin-binding repeat	--	--	GO:0015631	tubulin binding	GO:0045298	tubulin complex	--	--
Cluster-41210.954	20.3945	0	Inf	7.2992e-06	0.0020151	2225	641665555	XP_008183422.1	1742	0	PREDICTED: uncharacterized protein LOC100163038 isoform X2 [Acyrthosiphon pisum]	--	--	--	--	--	--	--	--	--	Q8R1B0	163	2.08411e-10	SH3 and cysteine-rich domain-containing protein 2 OS=Mus musculus GN=Stac2 PE=2 SV=1	PF00130//PF07649//PF00628	Phorbol esters/diacylglycerol binding domain (C1 domain)//C1-like domain//PHD-finger	GO:0055114//GO:0035556	oxidation-reduction process//intracellular signal transduction	GO:0047134//GO:0005515	protein-disulfide reductase activity//protein binding	--	--	KOG0694	Serine/threonine protein kinase
Cluster-55825.0	30.4515	0.726825	5.3888	7.4442e-06	0.0020523	1548	--	--	--	--	--	--	--	--	--	--	--	--	--	--	--	--	--	--	--	--	--	--	--	--	--	--	--	--
Cluster-41210.26021	0	17.9763	#NAME?	7.4917e-06	0.0020627	1960	641669750	XP_008184930.1	235	1.75935e-17	PREDICTED: uncharacterized protein LOC100569014 [Acyrthosiphon pisum]	--	--	--	--	--	--	--	--	--	--	--	--	--	--	--	--	--	--	--	--	--	--	--
[truncated: 1,084 more rows]
