# Supplementary material for: De novo comparative transcriptome analysis of a rare cicada, with identification of candidate genes related to adaptation to a novel host plant and drier habitats
Source: BMC Genomics. 2019 Mar 7;20:182. doi: 10.1186/s12864-019-5547-y (PMC6407286; doi:10.1186/s12864-019-5547-y)
Supplement: Supplementary file 9 — Table S7. Annotation of differentially expressed genes in the comparison of ‘HL vs FX’. FX: the population occurring in Fengxiang; HL: the population occurring in the Helan Mountains (XLS 895 kb) [file 12864_2019_5547_MOESM9_ESM.xls]

## Sheet: Table S7
gene_id	HL_readcount	FX_readcount	log2(HLvsFX)	pval	padj	Gene Length	NR GI	NR ID	NR Score	NR Evalue	NR Description	NT GI	NT ID	NT Score	NT Evalue	NT Description	KO ID	KO Name	KO Description	Http Link	Swissprot ID	Swissprot Score	Swissprot Evalue	Swissprot Description	PFAM ID	PFAM description	Gene Ontology Biological Pathway	BP Description	Gene Ontology Molecular Function	MF Description	Gene Ontology Cellular Component	CC Description	KOG ID	KOG Description
Cluster-41210.101527	7145.52	2.38015	11.552	1.713e-25	3.5244e-20	3574	193654811	XP_001950178.1	930	6.3062e-112	PREDICTED: sodium/potassium-transporting ATPase subunit beta-2-like [Acyrthosiphon pisum]	--	--	--	--	--	K01540	ATP1B	sodium/potassium-transporting ATPase subunit beta	http://www.genome.jp/dbget-bin/www_bget?ko:K01540	--	--	--	--	PF00287//PF00468	Sodium / potassium ATPase beta chain//Ribosomal protein L34	GO:0042254//GO:0006814//GO:0006813//GO:0006412	ribosome biogenesis//sodium ion transport//potassium ion transport//translation	GO:0003735	structural constituent of ribosome	GO:0005840//GO:0005890//GO:0005622	ribosome//sodium:potassium-exchanging ATPase complex//intracellular	KOG3927	Na+/K+ ATPase, beta subunit
Cluster-41210.90637	0	1821.3	#NAME?	1.3168e-24	1.3547e-19	3573	383849126	XP_003700197.1	1052	4.60789e-130	PREDICTED: eukaryotic translation initiation factor 3 subunit G-like [Megachile rotundata]>gi|805759944|ref|XP_012153263.1| PREDICTED: eukaryotic translation initiation factor 3 subunit G-like [Megachile rotundata]	--	--	--	--	--	K03248	EIF3G	translation initiation factor 3 subunit G	http://www.genome.jp/dbget-bin/www_bget?ko:K03248	Q7QJV0	848	2.37534e-102	Eukaryotic translation initiation factor 3 subunit G OS=Anopheles gambiae GN=eIF3-S4 PE=3 SV=3	PF00076	RNA recognition motif. (a.k.a. RRM, RBD, or RNP domain)	--	--	GO:0003676	nucleic acid binding	--	--	KOG0122	Translation initiation factor 3, subunit g (eIF-3g)
Cluster-41210.97169	1362.81	0	Inf	2.4393e-23	1.6729e-18	936	--	--	--	--	--	--	--	--	--	--	--	--	--	--	--	--	--	--	--	--	--	--	--	--	--	--	--	--
Cluster-41210.70717	942.983	0	Inf	2.6679e-21	1.3722e-16	6553	--	--	--	--	--	--	--	--	--	--	--	--	--	--	--	--	--	--	PF11057	Cortexin of kidney	--	--	--	--	GO:0031224	intrinsic component of membrane	--	--
Cluster-41210.97996	0	733.58	#NAME?	5.6369e-21	2.3195e-16	2101	755948796	XP_011300909.1	235	4.42955e-20	PREDICTED: NADH dehydrogenase [ubiquinone] 1 beta subcomplex subunit 2, mitochondrial-like [Fopius arisanus]	--	--	--	--	--	K03958	NDUFB2	NADH dehydrogenase (ubiquinone) 1 beta subcomplex subunit 2	http://www.genome.jp/dbget-bin/www_bget?ko:K03958	Q0MQC9	177	1.17965e-13	NADH dehydrogenase [ubiquinone] 1 beta subcomplex subunit 2, mitochondrial OS=Pan troglodytes GN=NDUFB2 PE=3 SV=1	--	--	--	--	--	--	--	--	--	--
Cluster-41210.76617	0	638.354	#NAME?	1.7399e-20	5.9663e-16	2975	--	--	--	--	--	--	--	--	--	--	--	--	--	--	--	--	--	--	--	--	--	--	--	--	--	--	--	--
Cluster-41210.94912	7421.54	14.2809	9.0215	3.8737e-20	1.0889e-15	6927	646721561	KDR22858.1	3141	0	Neurotrypsin [Zootermopsis nevadensis]	698398425	XM_009809862.1	46	8.47029e-12	PREDICTED: Gavia stellata hyaluronan binding protein 2 (HABP2), mRNA	K09624	PRSS12	protease, serine, 12 (neurotrypsin, motopsin)	http://www.genome.jp/dbget-bin/www_bget?ko:K09624	O08762	863	2.42216e-96	Neurotrypsin OS=Mus musculus GN=Prss12 PE=2 SV=1	PF01607//PF09272//PF15494//PF01179//PF00057//PF00530//PF00089	Chitin binding Peritrophin-A domain//Hepsin, SRCR//Scavenger receptor cysteine-rich domain//Copper amine oxidase, enzyme domain//Low-density lipoprotein receptor domain class A//Scavenger receptor cysteine-rich domain//Trypsin	GO:0009308//GO:0006030//GO:0006508//GO:0055114//GO:0007165	amine metabolic process//chitin metabolic process//proteolysis//oxidation-reduction process//signal transduction	GO:0004252//GO:0005515//GO:0070008//GO:0005044//GO:0008131//GO:0048038//GO:0005507//GO:0008061	serine-type endopeptidase activity//protein binding//serine-type exopeptidase activity//scavenger receptor activity//primary amine oxidase activity//quinone binding//copper ion binding//chitin binding	GO:0016020//GO:0005576	membrane//extracellular region	KOG3627	Trypsin
Cluster-41210.99174	647.17	0	Inf	4.2339e-20	1.0889e-15	7772	672374615	AIJ27485.1	782	1.11184e-105	endonuclease-reverse transcriptase [Eyprepocnemis plorans plorans]	--	--	--	--	--	K15437	AIMP1, ARC1	aminoacyl tRNA synthase complex-interacting multifunctional protein 1	http://www.genome.jp/dbget-bin/www_bget?ko:K15437	P31230	276	4.45192e-24	Aminoacyl tRNA synthase complex-interacting multifunctional protein 1 OS=Mus musculus GN=Aimp1 PE=1 SV=2	PF01588//PF01277//PF01498	Putative tRNA binding domain//Oleosin//Transposase	GO:0006313//GO:0015074	transposition, DNA-mediated//DNA integration	GO:0000049//GO:0003677	tRNA binding//DNA binding	GO:0016021//GO:0012511	integral component of membrane//monolayer-surrounded lipid storage body	KOG2241	tRNA-binding protein
Cluster-41210.41175	640.361	0	Inf	5.7965e-20	1.1319e-15	7006	646658364	KDQ84122.1	3859	0	putative cation-transporting ATPase 13A3 [Zootermopsis nevadensis]	689524921	LL969541.1	53	1.10045e-15	Schistosoma rodhaini genome assembly S_rodhaini_Burundi ,scaffold SROB_scaffold0012525	K14951	ATP13A3_4_5	cation-transporting ATPase 13A3/4/5	http://www.genome.jp/dbget-bin/www_bget?ko:K14951	Q9H7F0	2275	0	Probable cation-transporting ATPase 13A3 OS=Homo sapiens GN=ATP13A3 PE=1 SV=4	PF00122//PF12409	E1-E2 ATPase//P5-type ATPase cation transporter	GO:0006812	cation transport	GO:0000166//GO:0046872//GO:0016887	nucleotide binding//metal ion binding//ATPase activity	GO:0016021	integral component of membrane	KOG0208	Cation transport ATPase
Cluster-41210.74890	0	558.321	#NAME?	5.031e-20	1.1319e-15	1840	646691078	KDR07029.1	953	8.98919e-120	Pentatricopeptide repeat-containing protein 2 [Zootermopsis nevadensis]	--	--	--	--	--	--	--	--	--	Q8R3K3	270	3.4472e-24	Pentatricopeptide repeat-containing protein 2, mitochondrial OS=Mus musculus GN=Ptcd2 PE=2 SV=1	--	--	--	--	--	--	--	--	--	--
Cluster-41210.88157	617.259	0	Inf	6.0515e-20	1.1319e-15	9104	642912265	XP_008200629.1	3552	0	PREDICTED: probable JmjC domain-containing histone demethylation protein 2C [Tribolium castaneum]>gi|642912267|ref|XP_008200630.1| PREDICTED: probable JmjC domain-containing histone demethylation protein 2C [Tribolium castaneum]>gi|642912269|ref|XP_008200631.1| PREDICTED: probable JmjC domain-containing histone demethylation protein 2C [Tribolium castaneum]	556965967	XM_005992393.1	91	1.07592e-36	PREDICTED: Latimeria chalumnae lysine (K)-specific demethylase 3B (KDM3B), transcript variant X5, mRNA	K15601	KDM3	lysine-specific demethylase 3	http://www.genome.jp/dbget-bin/www_bget?ko:K15601	Q15652	1563	9.99532e-175	Probable JmjC domain-containing histone demethylation protein 2C OS=Homo sapiens GN=JMJD1C PE=1 SV=2	PF00569//PF07649//PF11910	Zinc finger, ZZ type//C1-like domain//Cyanobacterial and plant NDH-1 subunit O	GO:0055114//GO:0006118	oxidation-reduction process//obsolete electron transport	GO:0008270//GO:0016655//GO:0047134	zinc ion binding//oxidoreductase activity, acting on NAD(P)H, quinone or similar compound as acceptor//protein-disulfide reductase activity	GO:0005886	plasma membrane	KOG1356	Putative transcription factor 5qNCA, contains JmjC domain
Cluster-41210.130995	0	520.348	#NAME?	1.4117e-19	2.4204e-15	1560	749793360	XP_011149967.1	255	8.63494e-23	PREDICTED: biogenesis of lysosome-related organelles complex 1 subunit 6-like isoform X2 [Harpegnathos saltator]>gi|749793362|ref|XP_011149968.1| PREDICTED: biogenesis of lysosome-related organelles complex 1 subunit 6-like isoform X3 [Harpegnathos saltator]	--	--	--	--	--	--	--	--	--	Q08DU8	146	2.3105e-09	Biogenesis of lysosome-related organelles complex 1 subunit 6 OS=Bos taurus GN=BLOC1S6 PE=1 SV=1	PF08651//PF02601//PF04513//PF05478//PF02146//PF01997	DASH complex subunit Duo1//Exonuclease VII, large subunit//Baculovirus polyhedron envelope protein, PEP, C terminus//Prominin//Sir2 family//Translin family	GO:0007067//GO:0006308	mitotic nuclear division//DNA catabolic process	GO:0008855//GO:0005198//GO:0070403//GO:0043565	exodeoxyribonuclease VII activity//structural molecule activity//NAD+ binding//sequence-specific DNA binding	GO:0016021//GO:0019031//GO:0042729//GO:0072686//GO:0019028//GO:0009318	integral component of membrane//viral envelope//DASH complex//mitotic spindle//viral capsid//exodeoxyribonuclease VII complex	--	--
Cluster-41210.110806	0	476.995	#NAME?	3.284e-19	5.1973e-15	2360	--	--	--	--	--	--	--	--	--	--	--	--	--	--	--	--	--	--	--	--	--	--	--	--	--	--	--	--
Cluster-41210.46135	514.754	0	Inf	3.7228e-19	5.4709e-15	2340	193693010	XP_001950596.1	2546	0	PREDICTED: neprilysin-2 [Acyrthosiphon pisum]>gi|641671283|ref|XP_008185529.1| PREDICTED: neprilysin-2 [Acyrthosiphon pisum]	817188103	XM_012433183.1	38	7.93959e-08	PREDICTED: Orussus abietinus neprilysin (LOC105704174), transcript variant X3, mRNA	K08635	MMEL1	membrane metallo-endopeptidase-like 1	http://www.genome.jp/dbget-bin/www_bget?ko:K08635	Q495T6	1191	1.99208e-149	Membrane metallo-endopeptidase-like 1 OS=Homo sapiens GN=MMEL1 PE=2 SV=2	PF05649//PF00288//PF01431	Peptidase family M13//GHMP kinases N terminal domain//Peptidase family M13	GO:0006508	proteolysis	GO:0004222//GO:0005524	metalloendopeptidase activity//ATP binding	--	--	KOG3624	M13 family peptidase
Cluster-41210.41705	1126.08	2.1146	9.0567	5.0132e-19	6.8762e-15	4934	646703300	KDR12061.1	392	2.86212e-37	PTB domain-containing engulfment adapter protein 1 [Zootermopsis nevadensis]	--	--	--	--	--	--	--	--	--	--	--	--	--	PF05445	Poxvirus serine/threonine protein kinase	--	--	GO:0004672//GO:0005524	protein kinase activity//ATP binding	--	--	--	--
Cluster-41210.76616	500.469	0	Inf	5.8629e-19	7.5391e-15	2938	--	--	--	--	--	--	--	--	--	--	--	--	--	--	--	--	--	--	--	--	--	--	--	--	--	--	--	--
Cluster-41210.81281	500.396	0	Inf	7.1643e-19	8.6706e-15	2216	646717591	KDR20382.1	450	1.31345e-45	hypothetical protein L798_04915 [Zootermopsis nevadensis]	--	--	--	--	--	--	--	--	--	Q9CQV4	180	2.13216e-12	Protein FAM134C OS=Mus musculus GN=Fam134c PE=1 SV=1	--	--	--	--	--	--	--	--	--	--
Cluster-41210.110238	0	424.085	#NAME?	9.7291e-19	1.1121e-14	5446	662208025	XP_008477542.1	207	3.60142e-14	PREDICTED: peroxisomal (S)-2-hydroxy-acid oxidase GLO3-like [Diaphorina citri]	--	--	--	--	--	K11517	HAO	(S)-2-hydroxy-acid oxidase	http://www.genome.jp/dbget-bin/www_bget?ko:K11517	Q24JJ8	154	5.24544e-09	Peroxisomal (S)-2-hydroxy-acid oxidase GLO3 OS=Arabidopsis thaliana GN=GLO3 PE=2 SV=1	--	--	--	--	--	--	--	--	KOG0538	Glycolate oxidase
Cluster-41210.97809	0	402.994	#NAME?	1.27e-18	1.3752e-14	4067	549130042	BAO00969.1	336	5.94645e-32	orcokinin [Nilaparvata lugens]	--	--	--	--	--	--	--	--	--	B6DT16	216	1.10588e-18	Orcokinin peptides OS=Rhodnius prolixus PE=1 SV=1	--	--	--	--	--	--	--	--	--	--
Cluster-41210.130996	419.952	0	Inf	3.4891e-18	3.5893e-14	1574	749793360	XP_011149967.1	255	8.98757e-23	PREDICTED: biogenesis of lysosome-related organelles complex 1 subunit 6-like isoform X2 [Harpegnathos saltator]>gi|749793362|ref|XP_011149968.1| PREDICTED: biogenesis of lysosome-related organelles complex 1 subunit 6-like isoform X3 [Harpegnathos saltator]	--	--	--	--	--	--	--	--	--	Q08DU8	146	2.34115e-09	Biogenesis of lysosome-related organelles complex 1 subunit 6 OS=Bos taurus GN=BLOC1S6 PE=1 SV=1	PF01997//PF02601//PF08651//PF04513//PF05478//PF02146	Translin family//Exonuclease VII, large subunit//DASH complex subunit Duo1//Baculovirus polyhedron envelope protein, PEP, C terminus//Prominin//Sir2 family	GO:0007067//GO:0006308	mitotic nuclear division//DNA catabolic process	GO:0070403//GO:0043565//GO:0005198//GO:0008855	NAD+ binding//sequence-specific DNA binding//structural molecule activity//exodeoxyribonuclease VII activity	GO:0019031//GO:0042729//GO:0016021//GO:0019028//GO:0009318//GO:0072686	viral envelope//DASH complex//integral component of membrane//viral capsid//exodeoxyribonuclease VII complex//mitotic spindle	--	--
Cluster-41210.97583	4.29374	1639.7	-8.577	4.3563e-18	4.268e-14	1361	--	--	--	--	--	--	--	--	--	--	--	--	--	--	--	--	--	--	PF06573//PF04189	Churchill protein//Gcd10p family	GO:0045893//GO:0030488//GO:0007275	positive regulation of transcription, DNA-templated//tRNA methylation//multicellular organismal development	GO:0008270	zinc ion binding	GO:0031515	tRNA (m1A) methyltransferase complex	--	--
Cluster-41210.53247	0	297.256	#NAME?	2.2093e-17	2.0661e-13	945	642928725	XP_973998.2	1099	7.06911e-148	PREDICTED: probable dolichol-phosphate mannosyltransferase [Tribolium castaneum]	675887735	XM_009031122.1	116	1.37032e-51	Helobdella robusta hypothetical protein partial mRNA	K00721	DPM1	dolichol-phosphate mannosyltransferase	http://www.genome.jp/dbget-bin/www_bget?ko:K00721	O70152	1040	1.57019e-140	Dolichol-phosphate mannosyltransferase subunit 1 OS=Mus musculus GN=Dpm1 PE=2 SV=1	PF13506	Glycosyl transferase family 21	--	--	GO:0016757	transferase activity, transferring glycosyl groups	--	--	KOG2978	Dolichol-phosphate mannosyltransferase
Cluster-41210.102727	4.2501	1610.57	-8.5659	2.8151e-17	2.4132e-13	1341	209571429	BAG75121.1	566	9.6241e-60	lipophorin precursor [Nilaparvata lugens]	--	--	--	--	--	--	--	--	--	Q9U943	269	1.50552e-23	Apolipophorins OS=Locusta migratoria PE=1 SV=2	--	--	--	--	--	--	--	--	--	--
Cluster-41210.110574	329.338	0	Inf	2.7985e-17	2.4132e-13	2246	646697266	KDR09057.1	544	4.08203e-59	Lactosylceramide 4-alpha-galactosyltransferase [Zootermopsis nevadensis]	--	--	--	--	--	K01988	A4GALT	lactosylceramide 4-alpha-galactosyltransferase	http://www.genome.jp/dbget-bin/www_bget?ko:K01988	Q67BJ4	281	2.21684e-25	Lactosylceramide 4-alpha-galactosyltransferase OS=Mus musculus GN=A4galt PE=2 SV=1	--	--	--	--	--	--	--	--	--	--
Cluster-41210.132178	0	289.505	#NAME?	3.0794e-17	2.5342e-13	3428	--	--	--	--	--	--	--	--	--	--	--	--	--	--	--	--	--	--	PF01679	Proteolipid membrane potential modulator	--	--	--	--	GO:0016021	integral component of membrane	--	--
Cluster-41210.115332	314.604	0	Inf	7.4488e-17	5.8944e-13	8667	646707189	KDR14050.1	4330	0	Phosphoinositide 3-kinase regulatory subunit 4 [Zootermopsis nevadensis]	--	--	--	--	--	K08333	PIK3R4, VPS15	phosphoinositide-3-kinase, regulatory subunit 4	http://www.genome.jp/dbget-bin/www_bget?ko:K08333	Q99570	3112	0	Phosphoinositide 3-kinase regulatory subunit 4 OS=Homo sapiens GN=PIK3R4 PE=1 SV=3	PF02985//PF00400//PF00069//PF02861//PF02269//PF07714//PF04719	HEAT repeat//WD domain, G-beta repeat//Protein kinase domain//Clp amino terminal domain, pathogenicity island component//Transcription initiation factor IID, 18kD subunit//Protein tyrosine kinase//hTAFII28-like protein conserved region	GO:0006366//GO:0006468//GO:0019538//GO:0006367	transcription from RNA polymerase II promoter//protein phosphorylation//protein metabolic process//transcription initiation from RNA polymerase II promoter	GO:0005524//GO:0005515//GO:0004672	ATP binding//protein binding//protein kinase activity	GO:0005634	nucleus	KOG1240	Protein kinase containing WD40 repeats
Cluster-41210.106581	7911.22	43.6049	7.5033	7.883e-17	6.007e-13	6497	646700815	KDR10799.1	5670	0	Sortilin-related receptor [Zootermopsis nevadensis]	665791280	XM_008544968.1	48	6.13928e-13	PREDICTED: Microplitis demolitor sortilin-related receptor-like (LOC103568214), mRNA	--	--	--	--	Q92673	2695	0	Sortilin-related receptor OS=Homo sapiens GN=SORL1 PE=1 SV=2	PF16656//PF09334//PF00041//PF00057	Purple acid Phosphatase, N-terminal domain//tRNA synthetases class I (M)//Fibronectin type III domain//Low-density lipoprotein receptor domain class A	GO:0019497//GO:0006418//GO:0006771	hexachlorocyclohexane metabolic process//tRNA aminoacylation for protein translation//riboflavin metabolic process	GO:0003993//GO:0005524//GO:0005515//GO:0000166//GO:0046872//GO:0004812	acid phosphatase activity//ATP binding//protein binding//nucleotide binding//metal ion binding//aminoacyl-tRNA ligase activity	--	--	KOG1215	Low-density lipoprotein receptors containing Ca2+-binding EGF-like domains
Cluster-41210.109397	0	273.561	#NAME?	8.4505e-17	6.2094e-13	3912	--	--	--	--	--	--	--	--	--	--	--	--	--	--	--	--	--	--	PF02702	Osmosensitive K+ channel His kinase sensor domain	GO:0000160//GO:0016310	phosphorelay signal transduction system//phosphorylation	GO:0000155//GO:0004673	phosphorelay sensor kinase activity//protein histidine kinase activity	GO:0016020//GO:0009365	membrane//protein histidine kinase complex	--	--
Cluster-41210.95944	242.329	0	Inf	5.6242e-16	3.9901e-12	1858	646720879	KDR22462.1	511	2.27583e-54	Serine protease gd [Zootermopsis nevadensis]	--	--	--	--	--	K01313	F2	coagulation factor II (thrombin)	http://www.genome.jp/dbget-bin/www_bget?ko:K01313	Q26422	253	4.99459e-21	Limulus clotting factor C OS=Carcinoscorpius rotundicauda PE=2 SV=1	--	--	--	--	--	--	--	--	KOG3627	Trypsin
Cluster-41210.86602	0	217.158	#NAME?	8.6035e-16	5.9003e-12	3118	646713966	KDR18103.1	759	4.59e-89	RNA-binding protein squid [Zootermopsis nevadensis]	--	--	--	--	--	K03102	SQD	squid	http://www.genome.jp/dbget-bin/www_bget?ko:K03102	Q08473	535	9.69716e-59	RNA-binding protein squid OS=Drosophila melanogaster GN=sqd PE=1 SV=3	PF00076//PF08777//PF16367	RNA recognition motif. (a.k.a. RRM, RBD, or RNP domain)//RNA binding motif//RNA recognition motif	--	--	GO:0003723//GO:0003676	RNA binding//nucleic acid binding	--	--	KOG4205	RNA-binding protein musashi/mRNA cleavage and polyadenylation factor I complex, subunit HRP1
Cluster-41210.29256	0	210.324	#NAME?	9.3212e-16	6.1864e-12	5882	780615486	XP_011695156.1	3873	0	PREDICTED: rho GTPase-activating protein 190 isoform X6 [Wasmannia auropunctata]	817062795	XM_012397646.1	82	6.98851e-32	PREDICTED: Athalia rosae rho GTPase-activating protein 190 (LOC105684354), transcript variant X3, mRNA	K05732	GRLF1	glucocorticoid receptor DNA-binding factor 1	http://www.genome.jp/dbget-bin/www_bget?ko:K05732	Q9VX32	1455	9.46565e-169	Rho GTPase-activating protein 190 OS=Drosophila melanogaster GN=RhoGAPp190 PE=1 SV=2	PF00620//PF05434	RhoGAP domain//TMEM9	GO:0007165	signal transduction	--	--	GO:0016021	integral component of membrane	KOG4271	Rho-GTPase activating protein
Cluster-41210.129183	203.78	0	Inf	4.418e-15	2.8405e-11	3790	--	--	--	--	--	--	--	--	--	--	--	--	--	--	--	--	--	--	--	--	--	--	--	--	--	--	--	--
Cluster-41210.105384	205.827	0	Inf	5.1004e-15	3.1799e-11	9868	328713283	XP_001944776.2	1786	0	PREDICTED: ATP-dependent DNA helicase Q5-like [Acyrthosiphon pisum]	--	--	--	--	--	K10902	RECQL5	ATP-dependent DNA helicase Q5	http://www.genome.jp/dbget-bin/www_bget?ko:K10902	Q8VID5	1221	1.22695e-140	ATP-dependent DNA helicase Q5 OS=Mus musculus GN=Recql5 PE=2 SV=1	PF10176//PF08395//PF05699//PF04851//PF00270	Protein of unknown function (DUF2370)//7tm Chemosensory receptor//hAT family C-terminal dimerisation region//Type III restriction enzyme, res subunit//DEAD/DEAH box helicase	GO:0050909//GO:0007034//GO:0030001	sensory perception of taste//vacuolar transport//metal ion transport	GO:0003676//GO:0016787//GO:0003677//GO:0005524//GO:0046983	nucleic acid binding//hydrolase activity//DNA binding//ATP binding//protein dimerization activity	GO:0016021	integral component of membrane	KOG0351	ATP-dependent DNA helicase
Cluster-41210.134761	192.539	0	Inf	5.7025e-15	3.4507e-11	17760	749782254	XP_011145303.1	24218	0	PREDICTED: LOW QUALITY PROTEIN: twitchin-like [Harpegnathos saltator]	478346403	KC122913.1	823	0	Nilaparvata lugens projectin mRNA, partial cds	--	--	--	--	Q23551	11870	0	Twitchin OS=Caenorhabditis elegans GN=unc-22 PE=1 SV=3	PF00536//PF00069//PF01371//PF03419//PF06293//PF16656//PF02346//PF00041//PF01108//PF07714//PF02213//PF13895	SAM domain (Sterile alpha motif)//Protein kinase domain//Trp repressor protein//Sporulation factor SpoIIGA//Lipopolysaccharide kinase (Kdo/WaaP) family//Purple acid Phosphatase, N-terminal domain//Chordopoxvirus multifunctional envelope protein A27//Fibronectin type III domain//Tissue factor//Protein tyrosine kinase//GYF domain//Immunoglobulin domain	GO:0019064//GO:0030436//GO:0006468//GO:0006355//GO:0019497//GO:0006771//GO:0006508	fusion of virus membrane with host plasma membrane//asexual sporulation//protein phosphorylation//regulation of transcription, DNA-templated//hexachlorocyclohexane metabolic process//riboflavin metabolic process//proteolysis	GO:0003700//GO:0005515//GO:0005524//GO:0016773//GO:0046872//GO:0004672//GO:0003993//GO:0004190	transcription factor activity, sequence-specific DNA binding//protein binding//ATP binding//phosphotransferase activity, alcohol group as acceptor//metal ion binding//protein kinase activity//acid phosphatase activity//aspartic-type endopeptidase activity	GO:0016020//GO:0005667//GO:0005622//GO:0019031	membrane//transcription factor complex//intracellular//viral envelope	KOG0613	Projectin/twitchin and related proteins
Cluster-41210.57925	186.261	0	Inf	1.2098e-14	7.1119e-11	2835	646716244	KDR19573.1	3099	0	C-1-tetrahydrofolate synthase, cytoplasmic [Zootermopsis nevadensis]	242004037	XM_002422903.1	137	8.91656e-63	Pediculus humanus corporis formate-tetrahydrofolate ligase, putative, mRNA	K00288	MTHFD	methylenetetrahydrofolate dehydrogenase (NADP+) / methenyltetrahydrofolate cyclohydrolase / formyltetrahydrofolate synthetase	http://www.genome.jp/dbget-bin/www_bget?ko:K00288	O96553	2862	0	C-1-tetrahydrofolate synthase, cytoplasmic OS=Drosophila melanogaster GN=pug PE=1 SV=4	PF02882//PF12131//PF01268//PF00763	Tetrahydrofolate dehydrogenase/cyclohydrolase, NAD(P)-binding domain//Protein of unknown function (DUF3586)//Formate--tetrahydrofolate ligase//Tetrahydrofolate dehydrogenase/cyclohydrolase, catalytic domain	GO:0006508//GO:0046487//GO:0055114//GO:0009396	proteolysis//glyoxylate metabolic process//oxidation-reduction process//folic acid-containing compound biosynthetic process	GO:0004197//GO:0004329//GO:0005524//GO:0003824//GO:0004488	cysteine-type endopeptidase activity//formate-tetrahydrofolate ligase activity//ATP binding//catalytic activity//methylenetetrahydrofolate dehydrogenase (NADP+) activity	--	--	KOG4230	C1-tetrahydrofolate synthase
Cluster-41210.112694	0	160.74	#NAME?	1.6169e-14	9.2406e-11	2585	--	--	--	--	--	--	--	--	--	--	--	--	--	--	--	--	--	--	--	--	--	--	--	--	--	--	--	--
Cluster-41210.140186	0	161.886	#NAME?	1.8851e-14	1.0482e-10	1781	684380791	XP_009166737.1	186	1.88961e-31	hypothetical protein T265_03881 [Opisthorchis viverrini]>gi|663053558|gb|KER29505.1| hypothetical protein T265_03881 [Opisthorchis viverrini]	--	--	--	--	--	--	--	--	--	--	--	--	--	--	--	--	--	--	--	--	--	--	--
Cluster-41210.88287	1146.22	12.1071	6.5649	3.5573e-14	1.926e-10	1095	646718729	KDR21098.1	805	1.04502e-100	Calreticulin [Zootermopsis nevadensis]	312081164	XM_003142863.1	83	3.52872e-33	Loa loa RAL-1 protein (LOAG_07330) mRNA, complete cds	K08057	CALR	calreticulin	http://www.genome.jp/dbget-bin/www_bget?ko:K08057	P29413	742	8.25151e-93	Calreticulin OS=Drosophila melanogaster GN=Crc PE=1 SV=2	PF00262//PF09154	Calreticulin family//Domain of unknown function (DUF1939)	GO:0006457//GO:0005975	protein folding//carbohydrate metabolic process	GO:0051082//GO:0005509//GO:0004553	unfolded protein binding//calcium ion binding//hydrolase activity, hydrolyzing O-glycosyl compounds	GO:0005783	endoplasmic reticulum	KOG0674	Calreticulin
Cluster-41210.90778	13.355	1175.12	-6.4593	3.8593e-14	1.9851e-10	3104	646698120	KDR09454.1	800	1.01724e-91	UDP-glucuronosyltransferase 2B4 [Zootermopsis nevadensis]	--	--	--	--	--	K00699	UGT	glucuronosyltransferase	http://www.genome.jp/dbget-bin/www_bget?ko:K00699	P36513	567	2.71891e-61	UDP-glucuronosyltransferase 2B14 OS=Oryctolagus cuniculus GN=UGT2B14 PE=2 SV=1	PF00201//PF04101	UDP-glucoronosyl and UDP-glucosyl transferase//Glycosyltransferase family 28 C-terminal domain	GO:0008152	metabolic process	GO:0016758	transferase activity, transferring hexosyl groups	--	--	KOG1192	UDP-glucuronosyl and UDP-glucosyl transferase
Cluster-41210.98485	276.228	0	Inf	3.8308e-14	1.9851e-10	9956	752862614	XP_011263760.1	2797	0	PREDICTED: monocarboxylate transporter 3 isoform X4 [Camponotus floridanus]	751234925	XM_011172920.1	177	1.83505e-84	PREDICTED: Solenopsis invicta monocarboxylate transporter 12 (LOC105203956), transcript variant X3, mRNA	--	--	--	--	Q6P2X9	425	7.90773e-42	Monocarboxylate transporter 12 OS=Xenopus tropicalis GN=slc16a12 PE=2 SV=1	PF07690//PF01056	Major Facilitator Superfamily//Myc amino-terminal region	GO:0006355//GO:0055085	regulation of transcription, DNA-templated//transmembrane transport	GO:0003700	transcription factor activity, sequence-specific DNA binding	GO:0016021//GO:0005667	integral component of membrane//transcription factor complex	--	--
Cluster-41210.105377	2.2369	459.74	-7.6832	4.2413e-14	2.1283e-10	2655	646722202	KDR23282.1	2121	0	BAI1-associated protein 3 [Zootermopsis nevadensis]	--	--	--	--	--	--	--	--	--	Q9R189	481	3.28749e-48	Protein unc-13 homolog D OS=Rattus norvegicus GN=Unc13d PE=2 SV=1	PF04513//PF00168	Baculovirus polyhedron envelope protein, PEP, C terminus//C2 domain	--	--	GO:0005198//GO:0005515	structural molecule activity//protein binding	GO:0019031//GO:0019028	viral envelope//viral capsid	KOG1328	Synaptic vesicle protein BAIAP3, involved in vesicle priming/regulation
Cluster-41210.67498	159.488	0	Inf	6.9547e-14	3.4068e-10	2597	--	--	--	--	--	--	--	--	--	--	--	--	--	--	--	--	--	--	--	--	--	--	--	--	--	--	--	--
Cluster-41210.39355	0	134.442	#NAME?	1.1932e-13	5.7089e-10	6668	646699021	KDR09872.1	2922	0	Phosphatidylinositol 4-kinase beta [Zootermopsis nevadensis]	--	--	--	--	--	K00888	PI4K	phosphatidylinositol 4-kinase	http://www.genome.jp/dbget-bin/www_bget?ko:K00888	Q8BKC8	2002	0	Phosphatidylinositol 4-kinase beta OS=Mus musculus GN=Pi4kb PE=1 SV=2	PF06387//PF00454	D1 dopamine receptor-interacting protein (calcyon)//Phosphatidylinositol 3- and 4-kinase	GO:0048268//GO:0007212	clathrin coat assembly//dopamine receptor signaling pathway	GO:0016773//GO:0032051	phosphotransferase activity, alcohol group as acceptor//clathrin light chain binding	GO:0016021	integral component of membrane	KOG0903	Phosphatidylinositol 4-kinase, involved in intracellular trafficking and secretion
Cluster-41210.59302	141.487	0	Inf	2.2204e-13	1.0382e-09	4855	646713056	KDR17557.1	1698	0	putative ATP-dependent RNA helicase DDX17 [Zootermopsis nevadensis]	641672020	XR_510992.1	156	4.20833e-73	PREDICTED: Acyrthosiphon pisum probable ATP-dependent RNA helicase DDX5 (LOC100164172), transcript variant X3, misc_RNA	K13178	DDX17	ATP-dependent RNA helicase DDX17	http://www.genome.jp/dbget-bin/www_bget?ko:K13178	P17844	1419	1.57977e-176	Probable ATP-dependent RNA helicase DDX5 OS=Homo sapiens GN=DDX5 PE=1 SV=1	PF00270//PF04851//PF07355	DEAD/DEAH box helicase//Type III restriction enzyme, res subunit//Glycine/sarcosine/betaine reductase selenoprotein B (GRDB)	GO:0055114	oxidation-reduction process	GO:0005524//GO:0003676//GO:0003677//GO:0016787//GO:0050485	ATP binding//nucleic acid binding//DNA binding//hydrolase activity//oxidoreductase activity, acting on X-H and Y-H to form an X-Y bond, with a disulfide as acceptor	--	--	KOG0331	ATP-dependent RNA helicase
Cluster-41210.89149	0	137.204	#NAME?	3.0276e-13	1.3843e-09	6474	328714292	XP_003245324.1	2084	0	PREDICTED: inactive rhomboid protein 1 isoform X2 [Acyrthosiphon pisum]	751779988	XM_011200800.1	65	2.16931e-22	PREDICTED: Bactrocera dorsalis inactive rhomboid protein 1 (LOC105223160), mRNA	--	--	--	--	Q6GMF8	1179	8.87285e-138	Inactive rhomboid protein 1 OS=Danio rerio GN=rhbdf1 PE=2 SV=1	PF01694//PF03040//PF04117	Rhomboid family//CemA family//Mpv17 / PMP22 family	--	--	GO:0004252	serine-type endopeptidase activity	GO:0016021	integral component of membrane	KOG2290	Rhomboid family proteins
Cluster-41210.86665	2511.61	34.7942	6.1736	3.1146e-13	1.3931e-09	2619	817053125	XP_012260303.1	1372	2.91503e-174	PREDICTED: transferrin-like [Athalia rosae]	--	--	--	--	--	--	--	--	--	Q02942	677	7.35657e-75	Transferrin OS=Blaberus discoidalis PE=1 SV=1	--	--	--	--	--	--	--	--	--	--
Cluster-41210.86820	7.6716	706.745	-6.5255	3.2361e-13	1.4166e-09	3848	646705878	KDR13370.1	1983	0	Leukotriene A-4 hydrolase [Zootermopsis nevadensis]	--	--	--	--	--	K01254	LTA4H	leukotriene-A4 hydrolase	http://www.genome.jp/dbget-bin/www_bget?ko:K01254	Q6S9C8	1654	0	Leukotriene A-4 hydrolase OS=Chinchilla lanigera GN=LTA4H PE=2 SV=3	PF09127//PF01433//PF01316//PF13495	Leukotriene A4 hydrolase, C-terminal//Peptidase family M1//Arginine repressor, DNA binding domain//Phage integrase, N-terminal SAM-like domain	GO:0006525//GO:0015074//GO:0006355//GO:0019370	arginine metabolic process//DNA integration//regulation of transcription, DNA-templated//leukotriene biosynthetic process	GO:0003700//GO:0008270//GO:0003677//GO:0008237	transcription factor activity, sequence-specific DNA binding//zinc ion binding//DNA binding//metallopeptidase activity	GO:0005667	transcription factor complex	KOG1047	Bifunctional leukotriene A4 hydrolase/aminopeptidase LTA4H
Cluster-41210.16942	238.881	1.33534	7.4829	4.284e-13	1.8363e-09	3067	--	--	--	--	--	--	--	--	--	--	--	--	--	--	--	--	--	--	--	--	--	--	--	--	--	--	--	--
Cluster-41210.103237	0	188.25	#NAME?	5.0488e-13	2.1199e-09	2513	328698577	XP_001942850.2	1995	0	PREDICTED: protocadherin-8 [Acyrthosiphon pisum]	662208444	XM_008479552.1	125	3.69994e-56	PREDICTED: Diaphorina citri protocadherin beta-9-like (LOC103514653), partial mRNA	--	--	--	--	Q0ZM14	331	6.77917e-30	Protocadherin-15 OS=Gallus gallus GN=Pcdh15 PE=1 SV=1	PF00028	Cadherin domain	GO:0007156	homophilic cell adhesion via plasma membrane adhesion molecules	GO:0005509	calcium ion binding	GO:0016020	membrane	KOG3594	FOG: Cadherin repeats
Cluster-41210.71278	131.565	0	Inf	5.7324e-13	2.336e-09	2417	646691599	KDR07158.1	1042	1.10284e-131	Phospholipid scramblase 2 [Zootermopsis nevadensis]	--	--	--	--	--	--	--	--	--	Q3ZBG9	750	1.58592e-90	Phospholipid scramblase 2 OS=Bos taurus GN=PLSCR2 PE=2 SV=1	--	--	--	--	--	--	--	--	KOG0621	Phospholipid scramblase
Cluster-41210.92925	179.706	0.845841	7.731	5.7906e-13	2.336e-09	5150	646719808	KDR21794.1	1655	0	24-dehydrocholesterol reductase [Zootermopsis nevadensis]	--	--	--	--	--	K09828	DHCR24	delta24-sterol reductase	http://www.genome.jp/dbget-bin/www_bget?ko:K09828	Q15392	1415	9.1073e-177	Delta(24)-sterol reductase OS=Homo sapiens GN=DHCR24 PE=1 SV=2	PF01565//PF13465//PF00096	FAD binding domain//Zinc-finger double domain//Zinc finger, C2H2 type	GO:0055114	oxidation-reduction process	GO:0046872//GO:0016491//GO:0050660	metal ion binding//oxidoreductase activity//flavin adenine dinucleotide binding	--	--	KOG1262	FAD-binding protein DIMINUTO
Cluster-41210.12577	126.957	0	Inf	8.0937e-13	3.2023e-09	6313	826477285	XP_012537356.1	1738	0	PREDICTED: adenomatous polyposis coli protein-like, partial [Monomorium pharaonis]	--	--	--	--	--	K02085	APC	adenomatosis polyposis coli protein	http://www.genome.jp/dbget-bin/www_bget?ko:K02085	P25054	1492	7.15199e-168	Adenomatous polyposis coli protein OS=Homo sapiens GN=APC PE=1 SV=2	PF07527//PF03810//PF04632//PF05924//PF02985//PF00514//PF05972//PF05923	Hairy Orange//Importin-beta N-terminal domain//Fusaric acid resistance protein family//SAMP Motif//HEAT repeat//Armadillo/beta-catenin-like repeat//APC 15 residue motif//APC cysteine-rich region	GO:0016055//GO:0006355//GO:0006886//GO:0006810	Wnt signaling pathway//regulation of transcription, DNA-templated//intracellular protein transport//transport	GO:0008536//GO:0003677//GO:0008013//GO:0005515	Ran GTPase binding//DNA binding//beta-catenin binding//protein binding	GO:0005886//GO:0016342	plasma membrane//catenin complex	KOG2122	Beta-catenin-binding protein APC, contains ARM repeats
Cluster-41210.108911	2.71011	334.728	-6.9485	1.0512e-12	4.0806e-09	2089	646709554	KDR15354.1	349	3.74528e-31	putative phosphorylase b kinase regulatory subunit beta [Zootermopsis nevadensis]	--	--	--	--	--	K07190	PHKA_B	phosphorylase kinase alpha/beta subunit	http://www.genome.jp/dbget-bin/www_bget?ko:K07190	Q9VLS1	235	8.134e-19	Probable phosphorylase b kinase regulatory subunit beta OS=Drosophila melanogaster GN=CG8475 PE=2 SV=2	--	--	--	--	--	--	--	--	--	--
Cluster-41210.105788	615.873	8.67025	6.1504	1.1253e-12	4.2873e-09	3116	328717098	XP_003246120.1	1881	0	PREDICTED: vitellogenin-6 [Acyrthosiphon pisum]	--	--	--	--	--	K13211	GCFC	GC-rich sequence DNA-binding factor	http://www.genome.jp/dbget-bin/www_bget?ko:K13211	Q91062	173	4.99675e-11	Vitellogenin OS=Ichthyomyzon unicuspis PE=1 SV=1	PF01347//PF09172	Lipoprotein amino terminal region//Domain of unknown function (DUF1943)	GO:0006869	lipid transport	GO:0005319	lipid transporter activity	--	--	--	--
Cluster-41210.152868	121.956	0	Inf	1.171e-12	4.3804e-09	2308	646720187	KDR22015.1	570	1.60006e-64	Osteoclast-stimulating factor 1 [Zootermopsis nevadensis]	--	--	--	--	--	--	--	--	--	Q6TGW5	424	5.72483e-46	Osteoclast-stimulating factor 1 OS=Danio rerio GN=ostf1 PE=2 SV=1	PF13606//PF04189//PF00023	Ankyrin repeat//Gcd10p family//Ankyrin repeat	GO:0030488	tRNA methylation	GO:0005515	protein binding	GO:0031515	tRNA (m1A) methyltransferase complex	KOG0504	FOG: Ankyrin repeat
Cluster-41210.12568	284.102	1.21599	7.8681	1.581e-12	5.8085e-09	1456	--	--	--	--	--	--	--	--	--	--	--	--	--	--	--	--	--	--	PF00537	Scorpion toxin-like domain	GO:0006810	transport	GO:0008200	ion channel inhibitor activity	GO:0005576	extracellular region	--	--
Cluster-41210.101065	2.14001	235.798	-6.7838	1.9227e-12	6.94e-09	2827	641681865	XP_008189625.1	788	3.11311e-95	PREDICTED: uncharacterized protein LOC103311704 [Acyrthosiphon pisum]	--	--	--	--	--	--	--	--	--	Q17QR8	185	3.11612e-13	Putative nuclease HARBI1 OS=Bos taurus GN=HARBI1 PE=2 SV=1	PF04827	Plant transposon protein	--	--	GO:0016788	hydrolase activity, acting on ester bonds	--	--	--	--
Cluster-41210.105977	326.929	4.2292	6.2724	2.7491e-12	9.7519e-09	1967	321461064	EFX72099.1	845	5.78217e-100	hypothetical protein DAPPUDRAFT_216229 [Daphnia pulex]	--	--	--	--	--	K12888	HNRNPU	heterogeneous nuclear ribonucleoprotein U	http://www.genome.jp/dbget-bin/www_bget?ko:K12888	--	--	--	--	PF00004	ATPase family associated with various cellular activities (AAA)	--	--	GO:0005524	ATP binding	--	--	KOG2242	Scaffold/matrix specific factor hnRNP-U/SAF-A, contains SPRY domain
Cluster-41210.133045	108.71	0	Inf	3.5139e-12	1.2253e-08	3546	646689327	KDR06549.1	1332	1.70194e-165	ATP-dependent RNA helicase DDX51 [Zootermopsis nevadensis]	--	--	--	--	--	K14807	DDX51, DBP6	ATP-dependent RNA helicase DDX51/DBP6	http://www.genome.jp/dbget-bin/www_bget?ko:K14807	P26802	985	2.21916e-116	Probable ATP-dependent RNA helicase Dbp73D OS=Drosophila melanogaster GN=Dbp73D PE=2 SV=3	PF00270//PF04851	DEAD/DEAH box helicase//Type III restriction enzyme, res subunit	--	--	GO:0005524//GO:0003676//GO:0016787//GO:0003677	ATP binding//nucleic acid binding//hydrolase activity//DNA binding	--	--	KOG0350	DEAD-box ATP-dependent RNA helicase
Cluster-41210.14419	0	96.8139	#NAME?	3.5803e-12	1.2277e-08	945	--	--	--	--	--	--	--	--	--	--	--	--	--	--	--	--	--	--	--	--	--	--	--	--	--	--	--	--
Cluster-41210.82284	1.78952	687.082	-8.5848	3.7438e-12	1.2627e-08	1325	646703581	KDR12192.1	626	8.13389e-71	Eukaryotic translation initiation factor 2-alpha kinase 1 [Zootermopsis nevadensis]	--	--	--	--	--	K16194	EIF2AK1	eukaryotic translation initiation factor 2-alpha kinase 1	http://www.genome.jp/dbget-bin/www_bget?ko:K16194	Q4R8E0	391	7.79248e-40	Eukaryotic translation initiation factor 2-alpha kinase 1 OS=Macaca fascicularis GN=EIF2AK1 PE=2 SV=1	PF00069//PF06293//PF07714	Protein kinase domain//Lipopolysaccharide kinase (Kdo/WaaP) family//Protein tyrosine kinase	GO:0006468	protein phosphorylation	GO:0005524//GO:0004672//GO:0016773	ATP binding//protein kinase activity//phosphotransferase activity, alcohol group as acceptor	GO:0016020	membrane	KOG1035	eIF-2alpha kinase GCN2
Cluster-41210.68245	0	91.1662	#NAME?	7.1983e-12	2.3887e-08	3029	--	--	--	--	--	--	--	--	--	--	--	--	--	--	--	--	--	--	PF01096	Transcription factor S-II (TFIIS)	GO:0006351	transcription, DNA-templated	GO:0008270//GO:0003676	zinc ion binding//nucleic acid binding	--	--	--	--
Cluster-41210.139584	124.43	0	Inf	7.5002e-12	2.4494e-08	2928	--	--	--	--	--	--	--	--	--	--	--	--	--	--	--	--	--	--	--	--	--	--	--	--	--	--	--	--
Cluster-41210.62228	100.681	0	Inf	9.1945e-12	2.9558e-08	1047	--	--	--	--	--	--	--	--	--	--	--	--	--	--	--	--	--	--	PF00443	Ubiquitin carboxyl-terminal hydrolase	GO:0016579	protein deubiquitination	GO:0036459	ubiquitinyl hydrolase activity	--	--	--	--
Cluster-41210.76936	0	684.064	#NAME?	1.0469e-11	3.3137e-08	4428	646715911	KDR19364.1	2298	0	Calcium-independent protein kinase C [Zootermopsis nevadensis]	676478808	XM_009063299.1	258	7.62653e-130	Lottia gigantea hypothetical protein partial mRNA	K18050	PRKCE	novel protein kinase C epsilon type	http://www.genome.jp/dbget-bin/www_bget?ko:K18050	Q16975	2001	0	Calcium-independent protein kinase C OS=Aplysia californica GN=PRKC2 PE=1 SV=1	PF00069//PF00628//PF00130//PF16866//PF00168//PF07714//PF06293	Protein kinase domain//PHD-finger//Phorbol esters/diacylglycerol binding domain (C1 domain)//PHD-finger//C2 domain//Protein tyrosine kinase//Lipopolysaccharide kinase (Kdo/WaaP) family	GO:0006468//GO:0035556	protein phosphorylation//intracellular signal transduction	GO:0016773//GO:0004672//GO:0005515//GO:0005524	phosphotransferase activity, alcohol group as acceptor//protein kinase activity//protein binding//ATP binding	GO:0016020	membrane	KOG0694	Serine/threonine protein kinase
Cluster-41210.108400	63.8879	3243.34	-5.6658	1.3512e-11	4.2122e-08	3451	662184817	XP_008473865.1	976	2.19496e-106	PREDICTED: LOW QUALITY PROTEIN: spectrin beta chain, non-erythrocytic 1-like [Diaphorina citri]	--	--	--	--	--	K06115	SPTB	spectrin beta	http://www.genome.jp/dbget-bin/www_bget?ko:K06115	Q62261	229	1.65537e-17	Spectrin beta chain, non-erythrocytic 1 OS=Mus musculus GN=Sptbn1 PE=1 SV=2	--	--	--	--	--	--	--	--	KOG0932	Guanine nucleotide exchange factor EFA6
Cluster-41210.153696	172.804	1.4806	6.8668	1.6175e-11	4.967e-08	3488	646715029	KDR18785.1	1977	0	TAPT1-like protein [Zootermopsis nevadensis]	--	--	--	--	--	--	--	--	--	Q9VED0	1455	0	Protein TAPT1 homolog OS=Drosophila melanogaster GN=CG7218 PE=2 SV=2	--	--	--	--	--	--	--	--	KOG2490	Predicted membrane protein
Cluster-41210.96758	0	131.19	#NAME?	1.8709e-11	5.6607e-08	1331	668455215	KFB43524.1	1024	4.61138e-132	AGAP003142-PA-like protein [Anopheles sinensis]	148237283	NM_001087402.1	48	1.23243e-13	Xenopus laevis sulfide quinone reductase-like b (sqrdl-b), mRNA >gnl|BL_ORD_ID|2347629 Xenopus laevis sulfide quinone reductase-like (yeast), mRNA (cDNA clone MGC:68987 IMAGE:4962949), complete cds	K17218	sqr	sulfide:quinone oxidoreductase	http://www.genome.jp/dbget-bin/www_bget?ko:K17218	Q9Y6N5	948	5.78797e-122	Sulfide:quinone oxidoreductase, mitochondrial OS=Homo sapiens GN=SQRDL PE=1 SV=1	PF07992	Pyridine nucleotide-disulphide oxidoreductase	GO:0055114	oxidation-reduction process	GO:0016491	oxidoreductase activity	--	--	KOG3851	Sulfide:quinone oxidoreductase/flavo-binding protein
Cluster-41210.35804	0	80.8645	#NAME?	2.1299e-11	6.3508e-08	4862	--	--	--	--	--	--	--	--	--	--	--	--	--	--	--	--	--	--	PF16590	Exocrine gland-secreting peptide	GO:0007165	signal transduction	GO:0005186	pheromone activity	GO:0005615	extracellular space	--	--
Cluster-41210.64372	0	78.5674	#NAME?	2.2927e-11	6.7385e-08	1109	--	--	--	--	--	--	--	--	--	--	--	--	--	--	--	--	--	--	PF01664	Reovirus viral attachment protein sigma 1	GO:0019062//GO:0007155//GO:0019058	virion attachment to host cell//cell adhesion//viral life cycle	--	--	--	--	--	--
Cluster-41210.15850	0	90.9505	#NAME?	2.3622e-11	6.8451e-08	2198	--	--	--	--	--	--	--	--	--	--	--	--	--	--	--	--	--	--	--	--	--	--	--	--	--	--	--	--
Cluster-41210.109488	0	375.201	#NAME?	2.7166e-11	7.7627e-08	4079	646691599	KDR07158.1	1042	7.15399e-127	Phospholipid scramblase 2 [Zootermopsis nevadensis]	--	--	--	--	--	--	--	--	--	Q3ZBG9	750	3.52691e-88	Phospholipid scramblase 2 OS=Bos taurus GN=PLSCR2 PE=2 SV=1	--	--	--	--	--	--	--	--	KOG0621	Phospholipid scramblase
Cluster-41210.157978	0	76.3727	#NAME?	2.9039e-11	8.1844e-08	1686	--	--	--	--	--	--	--	--	--	--	--	--	--	--	--	--	--	--	--	--	--	--	--	--	--	--	--	--
Cluster-41210.83960	6.65787	1670.74	-7.9712	2.9764e-11	8.2752e-08	12245	501296908	BAN21053.1	5295	0	plasma membrane calcium-transporting ATPase 3 [Riptortus pedestris]	641658166	XM_001950459.3	527	0	PREDICTED: Acyrthosiphon pisum plasma membrane calcium-transporting ATPase 1-like (LOC100166382), mRNA	K05850	ATP2B	Ca2+ transporting ATPase, plasma membrane	http://www.genome.jp/dbget-bin/www_bget?ko:K05850	--	--	--	--	PF12424//PF08728//PF00122	Plasma membrane calcium transporter ATPase C terminal//CRT10//E1-E2 ATPase	GO:0006357//GO:0006816	regulation of transcription from RNA polymerase II promoter//calcium ion transport	GO:0046872//GO:0000166//GO:0005388	metal ion binding//nucleotide binding//calcium-transporting ATPase activity	GO:0016529	sarcoplasmic reticulum	KOG0204	Calcium transporting ATPase
Cluster-41210.25004	0	76.0935	#NAME?	3.2992e-11	9.0506e-08	3542	646717379	KDR20254.1	598	1.65918e-67	NF-kappa-B inhibitor-interacting Ras-like protein [Zootermopsis nevadensis]	--	--	--	--	--	K17197	NKIRAS	NF-kappa-B inhibitor-interacting Ras-like protein	http://www.genome.jp/dbget-bin/www_bget?ko:K17197	Q9V4L4	388	2.76439e-40	NF-kappa-B inhibitor-interacting Ras-like protein OS=Drosophila melanogaster GN=kappaB-Ras PE=1 SV=1	PF01637//PF01926//PF00071//PF08477//PF00025//PF00004	Archaeal ATPase//50S ribosome-binding GTPase//Ras family//Ras of Complex, Roc, domain of DAPkinase//ADP-ribosylation factor family//ATPase family associated with various cellular activities (AAA)	GO:0007264	small GTPase mediated signal transduction	GO:0005525//GO:0005524	GTP binding//ATP binding	--	--	KOG0095	GTPase Rab30, small G protein superfamily
Cluster-41210.104395	86.8202	0	Inf	3.5039e-11	9.4854e-08	869	--	--	--	--	--	--	--	--	--	--	--	--	--	--	--	--	--	--	--	--	--	--	--	--	--	--	--	--
Cluster-41210.59186	83.6769	0	Inf	3.6157e-11	9.6612e-08	6714	646715512	KDR19089.1	1822	0	Prestin [Zootermopsis nevadensis]	--	--	--	--	--	K14453	K14453	solute carrier family 26, other	http://www.genome.jp/dbget-bin/www_bget?ko:K14453	Q99NH7	999	1.41714e-114	Prestin OS=Mus musculus GN=Slc26a5 PE=2 SV=3	PF08302//PF00916//PF02150	Fungal tRNA ligase phosphodiesterase domain//Sulfate permease family//RNA polymerases M/15 Kd subunit	GO:0008272//GO:0006144//GO:0006351//GO:0006388//GO:0006206	sulfate transport//purine nucleobase metabolic process//transcription, DNA-templated//tRNA splicing, via endonucleolytic cleavage and ligation//pyrimidine nucleobase metabolic process	GO:0003899//GO:0005524//GO:0015116//GO:0003677//GO:0003972	DNA-directed RNA polymerase activity//ATP binding//sulfate transmembrane transporter activity//DNA binding//RNA ligase (ATP) activity	GO:0016021//GO:0005730	integral component of membrane//nucleolus	KOG0236	Sulfate/bicarbonate/oxalate exchanger SAT-1 and related transporters (SLC26 family)
Cluster-41210.78653	0	113.645	#NAME?	4.0115e-11	1.0581e-07	5535	723941557	AIY24627.1	2903	0	V-type proton ATPase 116 kDa subunit A isoform 1 [Graminella nigrifrons]	807035393	XM_012304092.1	208	5.95382e-102	PREDICTED: Ceratitis capitata hypothetical protein (LOC101448466), transcript variant X10, mRNA	K02154	ATPeV0A, ATP6N	V-type H+-transporting ATPase subunit a	http://www.genome.jp/dbget-bin/www_bget?ko:K02154	Q9Z1G4	2160	0	V-type proton ATPase 116 kDa subunit a isoform 1 OS=Mus musculus GN=Atp6v0a1 PE=1 SV=3	PF00798//PF01496//PF07973	Arenavirus glycoprotein//V-type ATPase 116kDa subunit family//Threonyl and Alanyl tRNA synthetase second additional domain	GO:0015992//GO:0043039//GO:0015991	proton transport//tRNA aminoacylation//ATP hydrolysis coupled proton transport	GO:0005524//GO:0016876//GO:0015078	ATP binding//ligase activity, forming aminoacyl-tRNA and related compounds//hydrogen ion transmembrane transporter activity	GO:0033179//GO:0019031	proton-transporting V-type ATPase, V0 domain//viral envelope	KOG2189	Vacuolar H+-ATPase V0 sector, subunit a
Cluster-41210.123044	81.1869	0	Inf	4.5378e-11	1.1437e-07	4256	646694600	KDR08048.1	480	1.48871e-47	Pancreatic lipase-related protein 2 [Zootermopsis nevadensis]	--	--	--	--	--	K14074	PNLIPRP1, PLRP1	pancreatic lipase-related protein 1	http://www.genome.jp/dbget-bin/www_bget?ko:K14074	P54315	283	7.8356e-25	Inactive pancreatic lipase-related protein 1 OS=Homo sapiens GN=PNLIPRP1 PE=1 SV=1	PF02509//PF11815	Rotavirus non-structural protein 35//Domain of unknown function (DUF3336)	GO:0016042//GO:0006629//GO:0019079//GO:0046486	lipid catabolic process//lipid metabolic process//viral genome replication//glycerolipid metabolic process	GO:0004806//GO:0003723	triglyceride lipase activity//RNA binding	--	--	--	--
Cluster-41210.142264	2.2369	220.555	-6.6235	4.423e-11	1.1437e-07	5609	646707607	KDR14287.1	963	1.46538e-111	Shootin-1 [Zootermopsis nevadensis]	--	--	--	--	--	--	--	--	--	Q9WV04	331	1.38375e-29	Kinesin-like protein KIF9 OS=Mus musculus GN=Kif9 PE=2 SV=2	PF07417//PF00225	Transcriptional regulator Crl//Kinesin motor domain	GO:0007018//GO:0007017//GO:0045893	microtubule-based movement//microtubule-based process//positive regulation of transcription, DNA-templated	GO:0003777//GO:0005524//GO:0008017	microtubule motor activity//ATP binding//microtubule binding	GO:0005737//GO:0045298//GO:0005874	cytoplasm//tubulin complex//microtubule	KOG4280	Kinesin-like protein
Cluster-41210.48505	0	74.8241	#NAME?	4.5137e-11	1.1437e-07	6025	554887357	XP_005953204.1	393	6.20585e-38	PREDICTED: zinc finger protein 98-like, partial [Haplochromis burtoni]	--	--	--	--	--	K09228	KRAB	KRAB domain-containing zinc finger protein	http://www.genome.jp/dbget-bin/www_bget?ko:K09228	Q8TC21	353	4.59671e-33	Zinc finger protein 596 OS=Homo sapiens GN=ZNF596 PE=2 SV=2	PF01363//PF13465//PF13912//PF03554//PF04265//PF00096//PF04810//PF09496//PF16622	FYVE zinc finger//Zinc-finger double domain//C2H2-type zinc finger//UL73 viral envelope glycoprotein//Thiamin pyrophosphokinase, vitamin B1 binding domain//Zinc finger, C2H2 type//Sec23/Sec24 zinc finger//Cenp-O kinetochore centromere component//zinc-finger C2H2-type	GO:0034508//GO:0006886//GO:0009229//GO:0006888	centromere complex assembly//intracellular protein transport//thiamine diphosphate biosynthetic process//ER to Golgi vesicle-mediated transport	GO:0046872//GO:0008270//GO:0030975	metal ion binding//zinc ion binding//thiamine binding	GO:0030127//GO:0000776//GO:0019031	COPII vesicle coat//kinetochore//viral envelope	--	--
Cluster-41210.73067	97.8366	0	Inf	4.5584e-11	1.1437e-07	2971	675853894	XP_009012507.1	1359	2.42773e-173	hypothetical protein HELRODRAFT_168397 [Helobdella robusta]>gi|555706181|gb|ESO09414.1| hypothetical protein HELRODRAFT_168397 [Helobdella robusta]	--	--	--	--	--	--	--	--	--	--	--	--	--	PF04045	Arp2/3 complex, 34 kD subunit p34-Arc	GO:0030833//GO:0034314	regulation of actin filament polymerization//Arp2/3 complex-mediated actin nucleation	--	--	GO:0015629//GO:0005885	actin cytoskeleton//Arp2/3 protein complex	--	--
Cluster-41210.110929	82.9913	0	Inf	5.7702e-11	1.4303e-07	399	--	--	--	--	--	--	--	--	--	--	--	--	--	--	--	--	--	--	--	--	--	--	--	--	--	--	--	--
Cluster-41210.109398	3.85526	245.713	-5.994	6.8416e-11	1.6757e-07	4072	--	--	--	--	--	--	--	--	--	--	--	--	--	--	--	--	--	--	PF02702	Osmosensitive K+ channel His kinase sensor domain	GO:0016310//GO:0000160	phosphorylation//phosphorelay signal transduction system	GO:0004673//GO:0000155	protein histidine kinase activity//phosphorelay sensor kinase activity	GO:0009365//GO:0016020	protein histidine kinase complex//membrane	--	--
Cluster-41210.109601	0	71.5967	#NAME?	7.6844e-11	1.86e-07	1796	--	--	--	--	--	--	--	--	--	--	--	--	--	--	--	--	--	--	--	--	--	--	--	--	--	--	--	--
Cluster-41210.68426	82.3373	0	Inf	8.5056e-11	2.0348e-07	2437	646707733	KDR14351.1	1643	0	Glutaminase kidney isoform, mitochondrial [Zootermopsis nevadensis]	--	--	--	--	--	K01425	glsA, GLS	glutaminase	http://www.genome.jp/dbget-bin/www_bget?ko:K01425	D3Z7P3	1168	7.44736e-147	Glutaminase kidney isoform, mitochondrial OS=Mus musculus GN=Gls PE=1 SV=1	PF04960	Glutaminase	GO:0006541	glutamine metabolic process	GO:0004359	glutaminase activity	--	--	KOG0506	Glutaminase (contains ankyrin repeat)
Cluster-41210.70191	0	68.7367	#NAME?	9.6963e-11	2.293e-07	3209	--	--	--	--	--	--	--	--	--	--	--	--	--	--	--	--	--	--	--	--	--	--	--	--	--	--	--	--
Cluster-41210.81196	76.7002	0	Inf	9.9235e-11	2.3201e-07	2930	506968443	AGM32565.1	520	2.17872e-57	ethanolamine kinase 1-like protein [Coptotermes formosanus]	--	--	--	--	--	K00894	ETNK, EKI	ethanolamine kinase	http://www.genome.jp/dbget-bin/www_bget?ko:K00894	Q9HBU6	384	8.54363e-38	Ethanolamine kinase 1 OS=Homo sapiens GN=ETNK1 PE=1 SV=1	PF02892	BED zinc finger	--	--	GO:0003677	DNA binding	--	--	KOG4720	Ethanolamine kinase
Cluster-41210.103182	76.4118	0	Inf	1.204e-10	2.7833e-07	721	--	--	--	--	--	--	--	--	--	--	--	--	--	--	--	--	--	--	PF03286//PF06459//PF04277//PF08597//PF03552//PF13965//PF11744//PF04636//PF05091//PF04421//PF02932	Pox virus Ag35 surface protein//Ryanodine Receptor TM 4-6//Oxaloacetate decarboxylase, gamma chain//Translation initiation factor eIF3 subunit//Cellulose synthase//dsRNA-gated channel SID-1//Aluminium activated malate transporter//PA26 p53-induced protein (sestrin)//Eukaryotic translation initiation factor 3 subunit 7 (eIF-3)//Mss4 protein//Neurotransmitter-gated ion-channel transmembrane region	GO:0006814//GO:0033227//GO:0005985//GO:0006090//GO:0030244//GO:0015931//GO:0006816//GO:0006525//GO:0007264//GO:1901031//GO:0071436//GO:0005982//GO:0015743//GO:0006011//GO:0006811//GO:0006560//GO:0006874//GO:0006446//GO:0043087	sodium ion transport//dsRNA transport//sucrose metabolic process//pyruvate metabolic process//cellulose biosynthetic process//nucleobase-containing compound transport//calcium ion transport//arginine metabolic process//small GTPase mediated signal transduction//regulation of response to reactive oxygen species//sodium ion export//starch metabolic process//malate transport//UDP-glucose metabolic p…	GO:0015081//GO:0008948//GO:0016760//GO:0005085//GO:0003743//GO:0005219//GO:0051033	sodium ion transmembrane transporter activity//oxaloacetate decarboxylase activity//cellulose synthase (UDP-forming) activity//guanyl-nucleotide exchange factor activity//translation initiation factor activity//ryanodine-sensitive calcium-release channel activity//RNA transmembrane transporter activity	GO:0005622//GO:0016020//GO:0005737//GO:0019031//GO:0005852//GO:0005634//GO:0005840//GO:0016021	intracellular//membrane//cytoplasm//viral envelope//eukaryotic translation initiation factor 3 complex//nucleus//ribosome//integral component of membrane	--	--
Cluster-41210.62413	0	84.0687	#NAME?	1.4197e-10	3.2455e-07	8700	646708385	KDR14722.1	3811	0	Disheveled-associated activator of morphogenesis 2 [Zootermopsis nevadensis]	847175209	XM_004920252.2	71	1.34873e-25	PREDICTED: Xenopus (Silurana) tropicalis disheveled-associated activator of morphogenesis 2 (LOC101731433), partial mRNA	K04512	DAAM	dishevelled associated activator of morphogenesis	http://www.genome.jp/dbget-bin/www_bget?ko:K04512	Q8BPM0	1424	7.94832e-167	Disheveled-associated activator of morphogenesis 1 OS=Mus musculus GN=Daam1 PE=1 SV=4	PF10473//PF06367//PF01226//PF06414//PF08702//PF00225//PF06371	Leucine-rich repeats of kinetochore protein Cenp-F/LEK1//Diaphanous FH3 Domain//Formate/nitrite transporter//Zeta toxin//Fibrinogen alpha/beta chain family//Kinesin motor domain//Diaphanous GTPase-binding Domain	GO:0016043//GO:0051258//GO:0007165//GO:0030036//GO:0007018//GO:0006810//GO:0030168//GO:0007017	cellular component organization//protein polymerization//signal transduction//actin cytoskeleton organization//microtubule-based movement//transport//platelet activation//microtubule-based process	GO:0008017//GO:0017048//GO:0005524//GO:0016301//GO:0003777//GO:0005215//GO:0045502//GO:0042803//GO:0030674//GO:0003779//GO:0008134//GO:0005102	microtubule binding//Rho GTPase binding//ATP binding//kinase activity//microtubule motor activity//transporter activity//dynein binding//protein homodimerization activity//protein binding, bridging//actin binding//transcription factor binding//receptor binding	GO:0016020//GO:0005577//GO:0005667//GO:0030286//GO:0045298//GO:0005874	membrane//fibrinogen complex//transcription factor complex//dynein complex//tubulin complex//microtubule	KOG1922	Rho GTPase effector BNI1 and related formins
Cluster-41210.153940	74.1161	0	Inf	1.4964e-10	3.3833e-07	2266	646722171	KDR23261.1	1089	8.18968e-137	Histone acetyltransferase MYST2, partial [Zootermopsis nevadensis]	--	--	--	--	--	K11307	MYST2, HBO1, KAT7	histone acetyltransferase MYST2	http://www.genome.jp/dbget-bin/www_bget?ko:K11307	--	--	--	--	PF01530//PF01853	Zinc finger, C2HC type//MOZ/SAS family	GO:0006355	regulation of transcription, DNA-templated	GO:0016747//GO:0003700//GO:0008270	transferase activity, transferring acyl groups other than amino-acyl groups//transcription factor activity, sequence-specific DNA binding//zinc ion binding	GO:0005667//GO:0005634	transcription factor complex//nucleus	KOG2747	Histone acetyltransferase (MYST family)
Cluster-41210.19059	927.419	0	Inf	1.6482e-10	3.686e-07	4447	646703300	KDR12061.1	392	2.35849e-37	PTB domain-containing engulfment adapter protein 1 [Zootermopsis nevadensis]	--	--	--	--	--	--	--	--	--	--	--	--	--	PF05445	Poxvirus serine/threonine protein kinase	--	--	GO:0005524//GO:0004672	ATP binding//protein kinase activity	--	--	--	--
Cluster-41210.46226	0	64.3813	#NAME?	1.7607e-10	3.8952e-07	6381	817070931	XP_012257505.1	3227	0	PREDICTED: myosin-VIIa [Athalia rosae]	688605520	XM_009295396.1	96	1.25082e-39	PREDICTED: Danio rerio myosin VIIAb (myo7ab), transcript variant X3, mRNA	K10359	MYO7	myosin VII	http://www.genome.jp/dbget-bin/www_bget?ko:K10359	Q17LW0	3034	0	Myosin-VIIa OS=Aedes aegypti GN=ck PE=3 SV=1	PF00640//PF00784	Phosphotyrosine interaction domain (PTB/PID)//MyTH4 domain	--	--	GO:0005515	protein binding	GO:0005856	cytoskeleton	KOG4229	Myosin VII, myosin IXB and related myosins
Cluster-41210.23565	91.0884	0	Inf	1.8251e-10	3.9947e-07	3911	645027708	XP_008208582.1	1018	3.207e-119	PREDICTED: regulatory protein MIG1 isoform X3 [Nasonia vitripennis]	751199537	XM_011158768.1	107	5.86643e-46	PREDICTED: Solenopsis invicta respiration factor 2-like (LOC105194046), transcript variant X2, mRNA	--	--	--	--	Q07243	830	1.70006e-94	Metal regulatory transcription factor 1 OS=Mus musculus GN=Mtf1 PE=1 SV=2	PF13912//PF00096//PF13465	C2H2-type zinc finger//Zinc finger, C2H2 type//Zinc-finger double domain	--	--	GO:0046872	metal ion binding	--	--	--	--
Cluster-41210.114261	1.3595	128.818	-6.5661	2.017e-10	4.3682e-07	1772	--	--	--	--	--	--	--	--	--	--	--	--	--	--	--	--	--	--	PF01857	Retinoblastoma-associated protein B domain	GO:0051726	regulation of cell cycle	--	--	GO:0005634	nucleus	--	--
Cluster-41210.111053	0	188.321	#NAME?	2.3143e-10	4.9599e-07	2078	91086569	XP_973078.1	1076	2.17778e-134	PREDICTED: E3 ubiquitin-protein ligase AMFR-like [Tribolium castaneum]	746866192	XM_011065848.1	98	3.11587e-41	PREDICTED: Acromyrmex echinatior E3 ubiquitin-protein ligase AMFR-like (LOC105151881), transcript variant X5, mRNA	K10636	AMFR, GP78	autocrine motility factor receptor	http://www.genome.jp/dbget-bin/www_bget?ko:K10636	Q9UKV5	762	5.00134e-89	E3 ubiquitin-protein ligase AMFR OS=Homo sapiens GN=AMFR PE=1 SV=2	PF14634//PF02845//PF12861//PF17123//PF17122//PF12906//PF13639//PF12678//PF00097	zinc-RING finger domain//CUE domain//Anaphase-promoting complex subunit 11 RING-H2 finger//RING-like zinc finger//Zinc-finger//RING-variant domain//Ring finger domain//RING-H2 zinc finger//Zinc finger, C3HC4 type (RING finger)	GO:0016567	protein ubiquitination	GO:0005515//GO:0008270//GO:0004842//GO:0046872	protein binding//zinc ion binding//ubiquitin-protein transferase activity//metal ion binding	GO:0005680	anaphase-promoting complex	KOG0802	E3 ubiquitin ligase
Cluster-41210.102925	1082.27	25.5867	5.4025	2.6024e-10	5.5199e-07	5884	195586635	XP_002083079.1	1266	2.25831e-148	GD24892 [Drosophila simulans]>gi|194195088|gb|EDX08664.1| GD24892 [Drosophila simulans]	--	--	--	--	--	--	--	--	--	--	--	--	--	--	--	--	--	--	--	--	--	--	--
Cluster-41210.160287	114.674	0.892558	7.0054	2.7609e-10	5.7962e-07	1019	646700887	KDR10840.1	531	9.39187e-60	Putative inorganic phosphate cotransporter [Zootermopsis nevadensis]	--	--	--	--	--	K12301	SLC17A5	MFS transporter, ACS family, solute carrier family 17 (sodium-dependent inorganic phosphate cotransporter), member 5	http://www.genome.jp/dbget-bin/www_bget?ko:K12301	--	--	--	--	PF07690//PF08361//PF12537	Major Facilitator Superfamily//MAATS-type transcriptional repressor, C-terminal region//The Golgi pH Regulator (GPHR) Family N-terminal	GO:0055085	transmembrane transport	GO:0003677	DNA binding	GO:0016021//GO:0016020	integral component of membrane//membrane	KOG2532	Permease of the major facilitator superfamily
Cluster-41210.47614	0	64.2841	#NAME?	2.8494e-10	5.9217e-07	2958	357609384	EHJ66420.1	1344	3.15173e-175	putative alpha/beta hydrolase [Danaus plexippus]	817199797	XM_012420179.1	129	2.60645e-58	PREDICTED: Orussus abietinus alpha/beta hydrolase domain-containing protein 17B (LOC105697130), mRNA	--	--	--	--	Q5ZJ01	1166	3.9363e-150	Alpha/beta hydrolase domain-containing protein 17B OS=Gallus gallus GN=ABHD17B PE=2 SV=1	PF02230//PF16929//PF01738//PF00326	Phospholipase/Carboxylesterase//Accessory Sec system GspB-transporter//Dienelactone hydrolase family//Prolyl oligopeptidase family	GO:0006508//GO:0015031	proteolysis//protein transport	GO:0016787//GO:0008236	hydrolase activity//serine-type peptidase activity	--	--	KOG1552	Predicted alpha/beta hydrolase
Cluster-41210.138806	0	60.9778	#NAME?	3.0811e-10	6.3392e-07	3153	646721750	KDR22980.1	3162	0	Histone-lysine N-methyltransferase EZH2 [Zootermopsis nevadensis]	752875865	XM_011257004.1	289	3.16663e-147	PREDICTED: Camponotus floridanus histone-lysine N-methyltransferase E(z) (LOC105250747), transcript variant X3, mRNA	K11430	EZH2	histone-lysine N-methyltransferase EZH2	http://www.genome.jp/dbget-bin/www_bget?ko:K11430	--	--	--	--	PF00856	SET domain	--	--	GO:0005515	protein binding	--	--	KOG1079	Transcriptional repressor EZH1
Cluster-41210.76704	0	156.209	#NAME?	3.1175e-10	6.3506e-07	2884	820834781	XP_012350904.1	329	2.96483e-28	PREDICTED: LOW QUALITY PROTEIN: chaoptin-like [Apis florea]	--	--	--	--	--	--	--	--	--	P12024	265	5.69496e-22	Chaoptin OS=Drosophila melanogaster GN=chp PE=1 SV=2	--	--	--	--	--	--	--	--	--	--
Cluster-41210.91887	91.4615	0	Inf	3.6094e-10	7.2804e-07	2702	672349272	NP_001288290.1	423	3.65559e-43	phosphomethylethanolamine N-methyltransferase [Diaphorina citri]>gi|662183409|ref|XP_008486672.1| PREDICTED: phosphomethylethanolamine N-methyltransferase isoform X1 [Diaphorina citri]>gi|662183411|ref|XP_008486725.1| PREDICTED: phosphomethylethanolamine N-methyltransferase isoform X2 [Diaphorina citri]>gi|667794894|gb|AIG94926.1| farnesoic acid o-methyltransferase [Diaphorina citri]	--	--	--	--	--	K10718	JHAMT	juvenile hormone acid methyltransferase	http://www.genome.jp/dbget-bin/www_bget?ko:K10718	Q767F1	334	1.4671e-32	Juvenile hormone acid O-methyltransferase OS=Bombyx mori GN=JHAMT PE=1 SV=1	PF01135//PF01209//PF08123//PF05724//PF08241//PF05175//PF01189	Protein-L-isoaspartate(D-aspartate) O-methyltransferase (PCMT)//ubiE/COQ5 methyltransferase family//Histone methylation protein DOT1//Thiopurine S-methyltransferase (TPMT)//Methyltransferase domain//Methyltransferase small domain//16S rRNA methyltransferase RsmF	GO:0046500//GO:0008152//GO:0006464//GO:0006479//GO:0006554	S-adenosylmethionine metabolic process//metabolic process//cellular protein modification process//protein methylation//lysine catabolic process	GO:0004719//GO:0018024//GO:0008168//GO:0008757	protein-L-isoaspartate (D-aspartate) O-methyltransferase activity//histone-lysine N-methyltransferase activity//methyltransferase activity//S-adenosylmethionine-dependent methyltransferase activity	--	--	--	--
Cluster-41210.143340	66.538	0	Inf	4.3595e-10	8.7082e-07	3671	--	--	--	--	--	--	--	--	--	--	--	--	--	--	--	--	--	--	PF01484	Nematode cuticle collagen N-terminal domain	--	--	GO:0042302	structural constituent of cuticle	--	--	--	--
Cluster-41210.147849	63.7482	0	Inf	4.8681e-10	9.6306e-07	2312	--	--	--	--	--	--	--	--	--	--	--	--	--	--	--	--	--	--	--	--	--	--	--	--	--	--	--	--
Cluster-41210.109317	132.697	0	Inf	5.5131e-10	1.0647e-06	9660	749789795	XP_011148192.1	1827	0	PREDICTED: uncharacterized protein LOC105188438 isoform X5 [Harpegnathos saltator]	805770185	XM_012280928.1	258	1.67047e-129	PREDICTED: Megachile rotundata uncharacterized LOC100882505 (LOC100882505), transcript variant X11, mRNA	K08867	WNK, PRKWNK	WNK lysine deficient protein kinase	http://www.genome.jp/dbget-bin/www_bget?ko:K08867	Q80XP9	1389	4.35901e-156	Serine/threonine-protein kinase WNK3 OS=Mus musculus GN=Wnk3 PE=2 SV=3	PF07714//PF00069//PF12202	Protein tyrosine kinase//Protein kinase domain//Oxidative-stress-responsive kinase 1 C terminal	GO:0016310//GO:0009069//GO:0006468	phosphorylation//serine family amino acid metabolic process//protein phosphorylation	GO:0004674//GO:0005524//GO:0004672	protein serine/threonine kinase activity//ATP binding//protein kinase activity	--	--	KOG0584	Serine/threonine protein kinase
Cluster-41210.73967	194.65	3.70151	5.7166	5.4648e-10	1.0647e-06	2311	646696195	KDR08642.1	1573	0	Bromodomain and WD repeat-containing protein 2 [Zootermopsis nevadensis]	--	--	--	--	--	--	--	--	--	Q8K1X1	850	1.03278e-96	WD repeat-containing protein 11 OS=Mus musculus GN=Wdr11 PE=2 SV=1	--	--	--	--	--	--	--	--	--	--
Cluster-41210.89940	0	57.6916	#NAME?	5.5369e-10	1.0647e-06	3618	557881851	AHA42534.1	2409	0	Mcm7 protein [Locusta migratoria]	687022014	LM523162.1	122	2.48756e-54	Parastrongyloides trichosuri genome assembly P_trichosuri_KNP ,scaffold PTRK_scaffold0000005	K02210	MCM7, CDC47	DNA replication licensing factor MCM7	http://www.genome.jp/dbget-bin/www_bget?ko:K02210	Q9XYU0	2204	0	DNA replication licensing factor Mcm7 OS=Drosophila melanogaster GN=Mcm7 PE=1 SV=1	PF00158//PF07726//PF00493//PF07728	Sigma-54 interaction domain//ATPase family associated with various cellular activities (AAA)//MCM2/3/5 family//AAA domain (dynein-related subfamily)	GO:0006260//GO:0006355	DNA replication//regulation of transcription, DNA-templated	GO:0003677//GO:0008134//GO:0005524//GO:0016887	DNA binding//transcription factor binding//ATP binding//ATPase activity	GO:0005667	transcription factor complex	KOG0482	DNA replication licensing factor, MCM7 component
Cluster-41210.103684	1.34214	162.298	-6.918	5.8885e-10	1.1218e-06	573	--	--	--	--	--	--	--	--	--	--	--	--	--	--	--	--	--	--	--	--	--	--	--	--	--	--	--	--
Cluster-41210.60340	200.42	0	Inf	5.9524e-10	1.1236e-06	2269	646706683	KDR13790.1	997	1.08743e-121	U3 small nucleolar ribonucleoprotein MPP10 [Zootermopsis nevadensis]	--	--	--	--	--	K14559	MPP10	U3 small nucleolar RNA-associated protein MPP10	http://www.genome.jp/dbget-bin/www_bget?ko:K14559	Q810V0	757	2.25922e-87	U3 small nucleolar ribonucleoprotein protein MPP10 OS=Mus musculus GN=Mphosph10 PE=1 SV=2	PF04006	Mpp10 protein	GO:0006364	rRNA processing	--	--	GO:0034457//GO:0005732//GO:0005634	Mpp10 complex//small nucleolar ribonucleoprotein complex//nucleus	KOG2600	U3 small nucleolar ribonucleoprotein (snoRNP) subunit - Mpp10p
Cluster-41210.118749	0.306864	70.0645	-7.8349	6.6135e-10	1.237e-06	640	--	--	--	--	--	--	--	--	--	--	--	--	--	--	--	--	--	--	--	--	--	--	--	--	--	--	--	--
Cluster-41210.129992	63.2561	0	Inf	7.3083e-10	1.3546e-06	891	817070084	XP_012257047.1	257	1.98627e-21	PREDICTED: serine/threonine-protein phosphatase 1 regulatory subunit 10 isoform X1 [Athalia rosae]	--	--	--	--	--	K17552	PPP1R10	protein phosphatase 1 regulatory subunit 10	http://www.genome.jp/dbget-bin/www_bget?ko:K17552	--	--	--	--	--	--	--	--	--	--	--	--	--	--
Cluster-41210.83359	278.055	0	Inf	8.1431e-10	1.4959e-06	2553	662220831	XP_008484571.1	168	1.94777e-09	PREDICTED: uncharacterized protein LOC103521244 [Diaphorina citri]	--	--	--	--	--	--	--	--	--	--	--	--	--	--	--	--	--	--	--	--	--	--	--
Cluster-41210.107209	64.2477	0	Inf	8.4698e-10	1.5361e-06	6432	646723665	KDR24195.1	5199	0	Multidrug resistance-associated protein 1, partial [Zootermopsis nevadensis]	641799118	XM_008164373.1	67	1.66603e-23	PREDICTED: Chrysemys picta bellii multidrug resistance-associated protein 1-like (LOC101945737), mRNA	K05665	ABCC1	ATP-binding cassette, subfamily C (CFTR/MRP), member 1	http://www.genome.jp/dbget-bin/www_bget?ko:K05665	Q5F364	3884	0	Multidrug resistance-associated protein 1 OS=Gallus gallus GN=ABCC1 PE=2 SV=1	PF00437//PF00664//PF06414//PF00005//PF01926//PF03193//PF13304//PF15168	Type II/IV secretion system protein//ABC transporter transmembrane region//Zeta toxin//ABC transporter//50S ribosome-binding GTPase//Protein of unknown function, DUF258//AAA domain, putative AbiEii toxin, Type IV TA system//Triple QxxK/R motif-containing protein family	GO:0055085//GO:0006810	transmembrane transport//transport	GO:0003924//GO:0016887//GO:0005524//GO:0016301//GO:0042626//GO:0005525	GTPase activity//ATPase activity//ATP binding//kinase activity//ATPase activity, coupled to transmembrane movement of substances//GTP binding	GO:0005789//GO:0016021	endoplasmic reticulum membrane//integral component of membrane	KOG0054	Multidrug resistance-associated protein/mitoxantrone resistance protein, ABC superfamily
Cluster-41210.89716	0	72.7767	#NAME?	8.5114e-10	1.5361e-06	14277	270003090	EEZ99537.1	11766	0	hypothetical protein TcasGA2_TC000119 [Tribolium castaneum]	637343300	XM_008118693.1	296	1.85761e-150	PREDICTED: Anolis carolinensis dynein, axonemal, heavy chain 6 (dnah6), transcript variant X3, mRNA	K10408	DNAH	dynein heavy chain, axonemal	http://www.genome.jp/dbget-bin/www_bget?ko:K10408	Q9C0G6	10520	0	Dynein heavy chain 6, axonemal OS=Homo sapiens GN=DNAH6 PE=2 SV=3	PF00437//PF01583//PF00158//PF01284//PF02367//PF09432//PF04513//PF05699//PF00004//PF07728//PF00910//PF03028	Type II/IV secretion system protein//Adenylylsulphate kinase//Sigma-54 interaction domain//Membrane-associating domain//Threonylcarbamoyl adenosine biosynthesis protein TsaE//Tho complex subunit THP2//Baculovirus polyhedron envelope protein, PEP, C terminus//hAT family C-terminal dimerisation region//ATPase family associated with various cellular activities (AAA)//AAA domain (dynein-related subfa…	GO:0000103//GO:0006144//GO:0006355//GO:0007018//GO:0002949//GO:0006810//GO:0007017//GO:0006406//GO:0006368	sulfate assimilation//purine nucleobase metabolic process//regulation of transcription, DNA-templated//microtubule-based movement//tRNA threonylcarbamoyladenosine modification//transport//microtubule-based process//mRNA export from nucleus//transcription elongation from RNA polymerase II promoter	GO:0003724//GO:0005524//GO:0003723//GO:0046983//GO:0016887//GO:0005198//GO:0003777//GO:0008134//GO:0004020	RNA helicase activity//ATP binding//RNA binding//protein dimerization activity//ATPase activity//structural molecule activity//microtubule motor activity//transcription factor binding//adenylylsulfate kinase activity	GO:0030286//GO:0016020//GO:0005667//GO:0005874//GO:0000446//GO:0019028//GO:0019031	dynein complex//membrane//transcription factor complex//microtubule//nucleoplasmic THO complex//viral capsid//viral envelope	KOG3595	Dyneins, heavy chain
Cluster-41210.55808	179.029	2.97519	5.9111	8.6325e-10	1.5444e-06	1061	646709708	KDR15429.1	221	7.76378e-19	Cold shock domain-containing protein [Zootermopsis nevadensis]	--	--	--	--	--	--	--	--	--	Q9VVA0	187	1.7493e-15	Cold shock domain-containing protein CG9705 OS=Drosophila melanogaster GN=CG9705 PE=1 SV=1	PF05208	ALG3 protein	--	--	GO:0016758	transferase activity, transferring hexosyl groups	GO:0016021//GO:0005783	integral component of membrane//endoplasmic reticulum	--	--
Cluster-41210.3566	0	53.9935	#NAME?	9.0648e-10	1.6078e-06	3487	--	--	--	--	--	--	--	--	--	--	--	--	--	--	--	--	--	--	--	--	--	--	--	--	--	--	--	--
Cluster-41210.50106	0	63.7807	#NAME?	1.0704e-09	1.8823e-06	621	--	--	--	--	--	--	--	--	--	--	--	--	--	--	--	--	--	--	--	--	--	--	--	--	--	--	--	--
Cluster-41210.33785	0	52.8743	#NAME?	1.137e-09	1.9825e-06	3258	307193614	EFN76335.1	176	2.93241e-11	hypothetical protein EAI_01294 [Harpegnathos saltator]	--	--	--	--	--	--	--	--	--	--	--	--	--	--	--	--	--	--	--	--	--	--	--
Cluster-41210.88580	0	53.9025	#NAME?	1.2957e-09	2.2402e-06	2197	6683575	BAA89259.1	331	2.84501e-32	ribosomal protein L3 [Bombyx mori]	805757025	XM_012289964.1	85	5.55683e-34	PREDICTED: Megachile rotundata 60S ribosomal protein L3 (LOC100883684), mRNA	K02925	RP-L3e, RPL3	large subunit ribosomal protein L3e	http://www.genome.jp/dbget-bin/www_bget?ko:K02925	--	--	--	--	PF00297	Ribosomal protein L3	GO:0006412//GO:0042254	translation//ribosome biogenesis	GO:0003735	structural constituent of ribosome	GO:0005840//GO:0005622	ribosome//intracellular	KOG0746	60S ribosomal protein L3 and related proteins
Cluster-41210.147023	59.4158	0	Inf	1.3071e-09	2.241e-06	2182	--	--	--	--	--	--	--	--	--	--	--	--	--	--	--	--	--	--	--	--	--	--	--	--	--	--	--	--
Cluster-41210.157565	105.441	1.19008	6.4692	1.4067e-09	2.3919e-06	1548	817068174	XP_012256013.1	1151	8.56822e-149	PREDICTED: scavenger receptor class B member 1-like [Athalia rosae]	--	--	--	--	--	--	--	--	--	Q8SQC1	526	3.47503e-58	Scavenger receptor class B member 1 OS=Sus scrofa GN=SCARB1 PE=2 SV=1	PF01130	CD36 family	GO:0007155	cell adhesion	--	--	GO:0016020	membrane	KOG3776	Plasma membrane glycoprotein CD36 and related membrane receptors
Cluster-41210.74918	0	53.5712	#NAME?	1.5443e-09	2.5874e-06	3732	242022752	XP_002431802.1	1939	0	C-terminal-binding protein, putative [Pediculus humanus corporis]>gi|212517134|gb|EEB19064.1| C-terminal-binding protein, putative [Pediculus humanus corporis]	815912638	XM_012386289.1	376	0	PREDICTED: Bombus impatiens C-terminal-binding protein (LOC100743504), transcript variant X5, mRNA	K04496	CTBP	C-terminal binding protein	http://www.genome.jp/dbget-bin/www_bget?ko:K04496	O46036	1722	0	C-terminal-binding protein OS=Drosophila melanogaster GN=CtBP PE=1 SV=3	PF03446//PF02826//PF00389	NAD binding domain of 6-phosphogluconate dehydrogenase//D-isomer specific 2-hydroxyacid dehydrogenase, NAD binding domain//D-isomer specific 2-hydroxyacid dehydrogenase, catalytic domain	GO:0006564//GO:0006098//GO:0006544//GO:0006566//GO:0008152//GO:0055114//GO:0019521	L-serine biosynthetic process//pentose-phosphate shunt//glycine metabolic process//threonine metabolic process//metabolic process//oxidation-reduction process//D-gluconate metabolic process	GO:0004616//GO:0051287//GO:0016616//GO:0004617	phosphogluconate dehydrogenase (decarboxylating) activity//NAD binding//oxidoreductase activity, acting on the CH-OH group of donors, NAD or NADP as acceptor//phosphoglycerate dehydrogenase activity	--	--	KOG0067	Transcription factor CtBP
Cluster-41210.81038	0	487.225	#NAME?	1.5468e-09	2.5874e-06	3316	646723939	KDR24373.1	297	4.59484e-25	T-complex protein 1 subunit gamma [Zootermopsis nevadensis]	--	--	--	--	--	K09495	CCT3, TRIC5	T-complex protein 1 subunit gamma	http://www.genome.jp/dbget-bin/www_bget?ko:K09495	Q6P502	258	1.3032e-21	T-complex protein 1 subunit gamma OS=Rattus norvegicus GN=Cct3 PE=1 SV=1	PF00118	TCP-1/cpn60 chaperonin family	--	--	GO:0005524	ATP binding	--	--	KOG0364	Chaperonin complex component, TCP-1 gamma subunit (CCT3)
Cluster-41210.108355	261.032	7.40302	5.14	1.6145e-09	2.6787e-06	3306	662221115	XP_008484732.1	135	5.93679e-06	PREDICTED: uncharacterized protein LOC103521399, partial [Diaphorina citri]	--	--	--	--	--	--	--	--	--	--	--	--	--	PF00883	Cytosol aminopeptidase family, catalytic domain	GO:0006508	proteolysis	GO:0004177	aminopeptidase activity	GO:0005622	intracellular	--	--
Cluster-41210.107060	4.77498	270.652	-5.8248	1.663e-09	2.7372e-06	2126	646709554	KDR15354.1	686	2.73769e-74	putative phosphorylase b kinase regulatory subunit beta [Zootermopsis nevadensis]	--	--	--	--	--	K07190	PHKA_B	phosphorylase kinase alpha/beta subunit	http://www.genome.jp/dbget-bin/www_bget?ko:K07190	Q9VLS1	525	1.89722e-54	Probable phosphorylase b kinase regulatory subunit beta OS=Drosophila melanogaster GN=CG8475 PE=2 SV=2	--	--	--	--	--	--	--	--	KOG3635	Phosphorylase kinase
Cluster-41210.118762	0	82.1704	#NAME?	1.7309e-09	2.8263e-06	7084	817085058	XP_012265200.1	2301	0	PREDICTED: uncharacterized protein LOC105691366 isoform X2 [Athalia rosae]	--	--	--	--	--	K10595	HERC2	E3 ubiquitin-protein ligase HERC2	http://www.genome.jp/dbget-bin/www_bget?ko:K10595	Q9FN03	368	4.45714e-35	Ultraviolet-B receptor UVR8 OS=Arabidopsis thaliana GN=UVR8 PE=1 SV=1	--	--	--	--	--	--	--	--	KOG1426	FOG: RCC1 domain
Cluster-41210.108904	97.4363	2950.78	-4.9205	1.7483e-09	2.8323e-06	1850	--	--	--	--	--	--	--	--	--	--	--	--	--	--	--	--	--	--	--	--	--	--	--	--	--	--	--	--
Cluster-41210.84042	55.0714	0	Inf	2.1882e-09	3.49e-06	2448	--	--	--	--	--	--	--	--	--	--	--	--	--	--	--	--	--	--	--	--	--	--	--	--	--	--	--	--
Cluster-41210.90754	20.7817	979.934	-5.5593	2.1798e-09	3.49e-06	1533	328702895	XP_003242035.1	178	1.39328e-18	PREDICTED: RNA polymerase II degradation factor 1-like [Acyrthosiphon pisum]	--	--	--	--	--	--	--	--	--	--	--	--	--	PF00159//PF02944	Pancreatic hormone peptide//BESS motif	GO:0007165	signal transduction	GO:0003677//GO:0005179	DNA binding//hormone activity	GO:0005576	extracellular region	--	--
Cluster-41210.118079	54.9354	0	Inf	2.7627e-09	4.3723e-06	934	--	--	--	--	--	--	--	--	--	--	--	--	--	--	--	--	--	--	--	--	--	--	--	--	--	--	--	--
Cluster-41210.139233	78.0369	0	Inf	2.8929e-09	4.5435e-06	9998	759053823	XP_011336094.1	3880	0	PREDICTED: bromodomain adjacent to zinc finger domain protein 2B-like isoform X6 [Cerapachys biroi]	573897593	XM_006636470.1	38	3.42892e-07	PREDICTED: Lepisosteus oculatus bromodomain adjacent to zinc finger domain protein 2B-like (LOC102699237), mRNA	--	--	--	--	B7ZS37	589	3.67749e-59	Bromodomain adjacent to zinc finger domain protein 2A OS=Xenopus laevis GN=baz2a PE=2 SV=1	PF01429//PF00130//PF00439//PF00196//PF04218//PF11968//PF00628	Methyl-CpG binding domain//Phorbol esters/diacylglycerol binding domain (C1 domain)//Bromodomain//Bacterial regulatory proteins, luxR family//CENP-B N-terminal DNA-binding domain//Putative methyltransferase (DUF3321)//PHD-finger	GO:0035556//GO:0006396//GO:0006355//GO:0000154	intracellular signal transduction//RNA processing//regulation of transcription, DNA-templated//rRNA modification	GO:0005515//GO:0003677//GO:0016433	protein binding//DNA binding//rRNA (adenine) methyltransferase activity	GO:0005634	nucleus	KOG1245	Chromatin remodeling complex WSTF-ISWI, large subunit (contains heterochromatin localization, PHD and BROMO domains)
Cluster-41210.106607	0.754243	79.813	-6.7255	3.0982e-09	4.829e-06	1104	--	--	--	--	--	--	--	--	--	--	--	--	--	--	--	--	--	--	PF08804	gp32 DNA binding protein like	--	--	GO:0003697	single-stranded DNA binding	--	--	--	--
Cluster-41210.59673	0	49.1749	#NAME?	3.9975e-09	6.1839e-06	3488	--	--	--	--	--	--	--	--	--	--	--	--	--	--	--	--	--	--	--	--	--	--	--	--	--	--	--	--
Cluster-41210.29880	53.8145	0	Inf	4.2905e-09	6.5876e-06	2618	641678673	XP_008188249.1	295	9.56256e-85	PREDICTED: 52 kDa repressor of the inhibitor of the protein kinase-like, partial [Acyrthosiphon pisum]	--	--	--	--	--	--	--	--	--	O43422	111	1.39352e-13	52 kDa repressor of the inhibitor of the protein kinase OS=Homo sapiens GN=PRKRIR PE=1 SV=2	PF06220//PF05699//PF01721	U1 zinc finger//hAT family C-terminal dimerisation region//Class II bacteriocin	GO:0042742	defense response to bacterium	GO:0046983//GO:0008270	protein dimerization activity//zinc ion binding	GO:0005576	extracellular region	--	--
Cluster-41210.137530	50.4595	0	Inf	4.7311e-09	7.2103e-06	4191	805814073	XP_012148112.1	284	1.00581e-52	PREDICTED: uncharacterized protein LOC105663491 [Megachile rotundata]	--	--	--	--	--	--	--	--	--	--	--	--	--	PF15333//PF13465	TATA box-binding protein-associated factor 1D//Zinc-finger double domain	GO:0006355	regulation of transcription, DNA-templated	GO:0046872	metal ion binding	GO:0005634//GO:0005668	nucleus//RNA polymerase transcription factor SL1 complex	--	--
Cluster-41210.31795	49.4403	0	Inf	5.6382e-09	8.5295e-06	2137	646708710	KDR14897.1	693	1.47443e-79	hypothetical protein L798_11116 [Zootermopsis nevadensis]	--	--	--	--	--	--	--	--	--	--	--	--	--	--	--	--	--	--	--	--	--	--	--
Cluster-41210.150073	1083.67	40.3628	4.7467	6.906e-09	1.0371e-05	1939	328715026	XP_001947533.2	1209	4.0575e-155	PREDICTED: scavenger receptor class B member 1 [Acyrthosiphon pisum]	--	--	--	--	--	--	--	--	--	Q8SQC1	526	3.52312e-57	Scavenger receptor class B member 1 OS=Sus scrofa GN=SCARB1 PE=2 SV=1	PF01130	CD36 family	GO:0007155	cell adhesion	--	--	GO:0016020	membrane	KOG3776	Plasma membrane glycoprotein CD36 and related membrane receptors
Cluster-41210.65257	0	45.9431	#NAME?	7.3467e-09	1.0953e-05	1000	--	--	--	--	--	--	--	--	--	--	--	--	--	--	--	--	--	--	--	--	--	--	--	--	--	--	--	--
Cluster-41210.73844	50.307	0	Inf	8.2596e-09	1.2226e-05	3470	646706730	KDR13827.1	2331	0	Activated CDC42 kinase 1 [Zootermopsis nevadensis]	--	--	--	--	--	K08886	TNK2, ACK1	activated CDC42 kinase 1	http://www.genome.jp/dbget-bin/www_bget?ko:K08886	Q07912	1533	0	Activated CDC42 kinase 1 OS=Homo sapiens GN=TNK2 PE=1 SV=3	PF00069//PF00018//PF07714//PF14604	Protein kinase domain//SH3 domain//Protein tyrosine kinase//Variant SH3 domain	GO:0006468	protein phosphorylation	GO:0005515//GO:0004672//GO:0005524	protein binding//protein kinase activity//ATP binding	--	--	KOG0199	ACK and related non-receptor tyrosine kinases
Cluster-41210.143179	0	102.423	#NAME?	8.4056e-09	1.2353e-05	2964	294566523	ADF18552.1	116	3.84493e-16	endonuclease-reverse transcriptase [Bombyx mori]	--	--	--	--	--	--	--	--	--	--	--	--	--	--	--	--	--	--	--	--	--	--	--
Cluster-41210.93180	47.8454	0	Inf	9.0103e-09	1.3148e-05	6494	242012373	XP_002426907.1	2695	0	zinc finger protein swim domain containing protein 4, 5, putative [Pediculus humanus corporis]>gi|212511136|gb|EEB14169.1| zinc finger protein swim domain containing protein 4, 5, putative [Pediculus humanus corporis]	874462812	XM_005015690.2	68	4.67711e-24	PREDICTED: Anas platyrhynchos zinc finger, SWIM-type containing 8 (ZSWIM8), transcript variant X8, mRNA	--	--	--	--	Q3UHH1	1615	0	Zinc finger SWIM domain-containing protein 8 OS=Mus musculus GN=Zswim8 PE=1 SV=1	PF04434	SWIM zinc finger	--	--	GO:0008270	zinc ion binding	--	--	KOG3615	Uncharacterized conserved protein
Cluster-41210.96871	0.613728	61.7169	-6.6519	9.3237e-09	1.3509e-05	940	751235727	XP_011171657.1	239	3.58885e-20	PREDICTED: uncharacterized protein LOC105204304 [Solenopsis invicta]	--	--	--	--	--	--	--	--	--	--	--	--	--	--	--	--	--	--	--	--	--	--	--
Cluster-41210.15895	0	43.8285	#NAME?	1.0985e-08	1.5805e-05	1144	--	--	--	--	--	--	--	--	--	--	--	--	--	--	--	--	--	--	--	--	--	--	--	--	--	--	--	--
Cluster-41210.41702	46.8082	0	Inf	1.1203e-08	1.6006e-05	2690	--	--	--	--	--	--	--	--	--	--	--	--	--	--	--	--	--	--	--	--	--	--	--	--	--	--	--	--
Cluster-41210.148877	49.1748	0	Inf	1.2205e-08	1.7318e-05	1635	--	--	--	--	--	--	--	--	--	--	--	--	--	--	--	--	--	--	PF00008	EGF-like domain	--	--	GO:0005515	protein binding	--	--	--	--
Cluster-41210.120958	47.1365	0	Inf	1.3161e-08	1.8547e-05	2086	--	--	--	--	--	--	--	--	--	--	--	--	--	--	--	--	--	--	--	--	--	--	--	--	--	--	--	--
Cluster-41210.32246	45.1709	0	Inf	1.391e-08	1.9469e-05	1515	646699978	KDR10344.1	1503	0	Carboxypeptidase E [Zootermopsis nevadensis]	699643615	XM_009880475.1	63	6.45603e-22	PREDICTED: Charadrius vociferus carboxypeptidase N, polypeptide 1 (CPN1), mRNA	K01294	CPE	carboxypeptidase E	http://www.genome.jp/dbget-bin/www_bget?ko:K01294	P37892	925	1.29684e-117	Carboxypeptidase E OS=Lophius americanus GN=cpe PE=2 SV=1	PF00246//PF04952	Zinc carboxypeptidase//Succinylglutamate desuccinylase / Aspartoacylase family	GO:0008152//GO:0006508	metabolic process//proteolysis	GO:0004181//GO:0016788//GO:0008270	metallocarboxypeptidase activity//hydrolase activity, acting on ester bonds//zinc ion binding	--	--	KOG2649	Zinc carboxypeptidase
Cluster-41210.159410	102.061	2.27368	5.4883	1.5881e-08	2.2076e-05	1059	328720435	XP_001951217.2	516	3.94099e-56	PREDICTED: peroxidase-like [Acyrthosiphon pisum]	--	--	--	--	--	--	--	--	--	Q01603	373	5.62709e-38	Peroxidase OS=Drosophila melanogaster GN=Pxd PE=2 SV=2	--	--	--	--	--	--	--	--	KOG2408	Peroxidase/oxygenase
Cluster-41210.37659	52.4441	0	Inf	1.6328e-08	2.2546e-05	6043	817057540	XP_012269680.1	4323	0	PREDICTED: ATP-binding cassette sub-family A member 5-like isoform X1 [Athalia rosae]	602629554	XM_007421642.1	45	2.65687e-11	PREDICTED: Python bivittatus ATP-binding cassette, sub-family A (ABC1), member 5 (ABCA5), transcript variant X2, mRNA	K05648	ABCA5	ATP-binding cassette, subfamily A (ABC1), member 5	http://www.genome.jp/dbget-bin/www_bget?ko:K05648	Q8WWZ7	2010	0	ATP-binding cassette sub-family A member 5 OS=Homo sapiens GN=ABCA5 PE=2 SV=2	PF06414//PF13304//PF03193//PF00441//PF01926//PF00005	Zeta toxin//AAA domain, putative AbiEii toxin, Type IV TA system//Protein of unknown function, DUF258//Acyl-CoA dehydrogenase, C-terminal domain//50S ribosome-binding GTPase//ABC transporter	GO:0055114	oxidation-reduction process	GO:0016301//GO:0016887//GO:0003924//GO:0005525//GO:0005524//GO:0016627	kinase activity//ATPase activity//GTPase activity//GTP binding//ATP binding//oxidoreductase activity, acting on the CH-CH group of donors	--	--	KOG0059	Lipid exporter ABCA1 and related proteins, ABC superfamily
Cluster-20905.1	64.7105	0	Inf	1.8142e-08	2.4719e-05	2813	549137403	BAO01052.1	1439	0	neuropeptide GPCR A3 [Nilaparvata lugens]	--	--	--	--	--	--	--	--	--	Q8SWR3	226	4.43197e-18	Sex peptide receptor OS=Drosophila melanogaster GN=SPR PE=1 SV=1	PF00001	7 transmembrane receptor (rhodopsin family)	GO:0007186	G-protein coupled receptor signaling pathway	GO:0004930	G-protein coupled receptor activity	GO:0016021	integral component of membrane	KOG3656	FOG: 7 transmembrane receptor
Cluster-41210.75997	2.45491	103.823	-5.4023	1.8142e-08	2.4719e-05	1417	646714069	KDR18162.1	1572	0	Dual 3',5'-cyclic-AMP and -GMP phosphodiesterase 11 [Zootermopsis nevadensis]	817250730	LN830678.1	42	2.84477e-10	Cupiennius salei partial mRNA for Csa-PDE alpha (Csa-PDE alpha gene), isolate Cs3	K13762	PDE5	cGMP-specific 3',5'-cyclic phosphodiesterase	http://www.genome.jp/dbget-bin/www_bget?ko:K13762	Q9VJ79	1447	0	Dual 3',5'-cyclic-AMP and -GMP phosphodiesterase 11 OS=Drosophila melanogaster GN=Pde11 PE=1 SV=4	PF00233	3'5'-cyclic nucleotide phosphodiesterase	GO:0006144//GO:0007165	purine nucleobase metabolic process//signal transduction	GO:0004114	3',5'-cyclic-nucleotide phosphodiesterase activity	--	--	KOG3689	Cyclic nucleotide phosphodiesterase
Cluster-41210.70164	1323.83	21.1558	5.9675	1.9502e-08	2.6397e-05	8789	193671783	XP_001944699.1	4648	0	PREDICTED: UDP-glucose:glycoprotein glucosyltransferase [Acyrthosiphon pisum]	808131318	XM_012312931.1	240	1.54092e-119	PREDICTED: Bombus terrestris UDP-glucose:glycoprotein glucosyltransferase (LOC100650087), transcript variant X3, mRNA	K11718	HUGT	UDP-glucose:glycoprotein glucosyltransferase	http://www.genome.jp/dbget-bin/www_bget?ko:K11718	Q09332	3726	0	UDP-glucose:glycoprotein glucosyltransferase OS=Drosophila melanogaster GN=Ugt PE=1 SV=2	PF13922//PF01299//PF06427//PF01501	PHD domain of transcriptional enhancer, Asx//Lysosome-associated membrane glycoprotein (Lamp)//UDP-glucose:Glycoprotein Glucosyltransferase//Glycosyl transferase family 8	GO:0006486	protein glycosylation	GO:0003980//GO:0003677//GO:0016757	UDP-glucose:glycoprotein glucosyltransferase activity//DNA binding//transferase activity, transferring glycosyl groups	GO:0016020	membrane	KOG1879	UDP-glucose:glycoprotein glucosyltransferase
Cluster-41210.97270	0	38.9476	#NAME?	1.9882e-08	2.6562e-05	2898	--	--	--	--	--	--	--	--	--	--	--	--	--	--	--	--	--	--	PF02949	7tm Odorant receptor	GO:0007608//GO:0007187	sensory perception of smell//G-protein coupled receptor signaling pathway, coupled to cyclic nucleotide second messenger	GO:0004984//GO:0005549	olfactory receptor activity//odorant binding	GO:0016020	membrane	--	--
Cluster-41210.98641	118.74	0	Inf	1.9791e-08	2.6562e-05	1066	820865920	XP_012349428.1	640	1.31184e-79	PREDICTED: LOW QUALITY PROTEIN: uncharacterized protein LOC105736982 [Apis florea]	699031042	HG970335.1	475	0	Fusarium graminearum chromosome 4, complete genome	--	--	--	--	Q3E811	138	2.2652e-09	Regulator of rDNA transcription protein 15 OS=Saccharomyces cerevisiae (strain ATCC 204508 / S288c) GN=RRT15 PE=3 SV=1	--	--	--	--	--	--	--	--	--	--
Cluster-41210.90849	1.90786	87.6728	-5.5221	2.0951e-08	2.7809e-05	5011	66505925	XP_623732.1	5616	0	PREDICTED: splicing factor 3B subunit 1-like isoformX1 [Apis mellifera]>gi|380030470|ref|XP_003698871.1| PREDICTED: splicing factor 3B subunit 1 isoform X1 [Apis florea]>gi|572303120|ref|XP_006617555.1| PREDICTED: splicing factor 3B subunit 1-like [Apis dorsata]	815814515	XM_012372859.1	1002	0	PREDICTED: Linepithema humile splicing factor 3B subunit 1-like (LOC105675592), transcript variant X2, mRNA	K12828	SF3B1, SAP155	splicing factor 3B subunit 1	http://www.genome.jp/dbget-bin/www_bget?ko:K12828	O75533	5050	0	Splicing factor 3B subunit 1 OS=Homo sapiens GN=SF3B1 PE=1 SV=3	PF02985//PF07571//PF08064	HEAT repeat//TAF6 C-terminal HEAT repeat domain//UME (NUC010) domain	GO:0009069//GO:0016310//GO:0051090	serine family amino acid metabolic process//phosphorylation//regulation of sequence-specific DNA binding transcription factor activity	GO:0004674//GO:0005515	protein serine/threonine kinase activity//protein binding	GO:0005634	nucleus	KOG0213	Splicing factor 3b, subunit 1
Cluster-41210.137542	0.306864	48.0348	-7.2903	2.268e-08	2.9911e-05	979	--	--	--	--	--	--	--	--	--	--	--	--	--	--	--	--	--	--	--	--	--	--	--	--	--	--	--	--
Cluster-41210.31128	45.641	0	Inf	2.3386e-08	3.0647e-05	5482	769839030	XP_011630676.1	966	4.38694e-110	PREDICTED: tudor domain-containing protein 3-like isoform X3 [Pogonomyrmex barbatus]	--	--	--	--	--	K18404	TDRD3	tudor domain-containing protein 3	http://www.genome.jp/dbget-bin/www_bget?ko:K18404	Q6P1U3	459	1.99287e-45	Tudor domain-containing protein 3 OS=Xenopus tropicalis GN=tdrd3 PE=2 SV=2	PF02845//PF02269//PF06003	CUE domain//Transcription initiation factor IID, 18kD subunit//Survival motor neuron protein (SMN)	GO:0006366//GO:0006397	transcription from RNA polymerase II promoter//mRNA processing	GO:0003723//GO:0005515	RNA binding//protein binding	GO:0005737//GO:0005634	cytoplasm//nucleus	KOG3683	Uncharacterized conserved protein
Cluster-41210.118136	12.2103	240.185	-4.298	2.3764e-08	3.0944e-05	5655	642922986	XP_008200482.1	5242	0	PREDICTED: E3 ubiquitin-protein ligase TRIP12 isoform X2 [Tribolium castaneum]	836708126	XM_012933257.1	75	5.22954e-28	PREDICTED: Sorex araneus thyroid hormone receptor interactor 12 (TRIP12), transcript variant X3, mRNA	K10590	TRIP12	E3 ubiquitin-protein ligase TRIP12	http://www.genome.jp/dbget-bin/www_bget?ko:K10590	B4F6W9	4442	0	E3 ubiquitin-protein ligase TRIP12 OS=Xenopus tropicalis GN=trip12 PE=2 SV=1	PF00632//PF00514	HECT-domain (ubiquitin-transferase)//Armadillo/beta-catenin-like repeat	GO:0016567	protein ubiquitination	GO:0005515//GO:0004842	protein binding//ubiquitin-protein transferase activity	--	--	KOG0168	Putative ubiquitin fusion degradation protein
Cluster-41210.46797	71.4609	1.11045	6.0079	2.5485e-08	3.2782e-05	2270	646720187	KDR22015.1	377	9.98431e-43	Osteoclast-stimulating factor 1 [Zootermopsis nevadensis]	--	--	--	--	--	--	--	--	--	Q7ZYG4	281	3.61875e-28	Osteoclast-stimulating factor 1 OS=Xenopus laevis GN=ostf1 PE=2 SV=1	PF13606//PF04189//PF00023	Ankyrin repeat//Gcd10p family//Ankyrin repeat	GO:0030488	tRNA methylation	GO:0005515	protein binding	GO:0031515	tRNA (m1A) methyltransferase complex	KOG0504	FOG: Ankyrin repeat
Cluster-41210.77558	0.381571	47.9152	-6.9724	2.5494e-08	3.2782e-05	850	--	--	--	--	--	--	--	--	--	--	--	--	--	--	--	--	--	--	PF02916	DNA polymerase processivity factor	GO:0006260	DNA replication	--	--	--	--	--	--
Cluster-41210.5267	51.9869	0.42292	6.9416	2.6919e-08	3.4187e-05	1352	--	--	--	--	--	--	--	--	--	--	--	--	--	--	--	--	--	--	--	--	--	--	--	--	--	--	--	--
Cluster-41210.7371	0	38.814	#NAME?	2.68e-08	3.4187e-05	2219	861622273	KMQ87706.1	265	2.48105e-41	retrovirus-related gag-pol polyprotein [Lasius niger]	--	--	--	--	--	--	--	--	--	--	--	--	--	--	--	--	--	--	--	--	--	--	--
Cluster-41210.103046	1528.43	80.7369	4.2427	2.8163e-08	3.5374e-05	1024	571562580	XP_006570400.1	152	1.10604e-08	PREDICTED: uncharacterized protein LOC408320 isoform X3 [Apis mellifera]	--	--	--	--	--	--	--	--	--	--	--	--	--	--	--	--	--	--	--	--	--	--	--
Cluster-41210.113726	8.28532	231.69	-4.8055	2.8197e-08	3.5374e-05	11208	817056557	XP_012269148.1	5640	0	PREDICTED: cubilin-like [Athalia rosae]	--	--	--	--	--	K14616	CUBN	cubilin	http://www.genome.jp/dbget-bin/www_bget?ko:K14616	O70244	3867	0	Cubilin OS=Rattus norvegicus GN=Cubn PE=1 SV=2	PF02944//PF00008//PF07645//PF15050	BESS motif//EGF-like domain//Calcium-binding EGF domain//SCIMP protein	--	--	GO:0003677//GO:0005515//GO:0005509	DNA binding//protein binding//calcium ion binding	GO:0097197//GO:0001772//GO:0016021	tetraspanin-enriched microdomain//immunological synapse//integral component of membrane	KOG4292	Cubilin, multiligand receptor mediating cobalamin absorption
Cluster-41210.152826	41.755	0	Inf	2.871e-08	3.5799e-05	3161	672374615	AIJ27485.1	438	3.26752e-100	endonuclease-reverse transcriptase [Eyprepocnemis plorans plorans]	--	--	--	--	--	--	--	--	--	O02751	300	1.44663e-39	Craniofacial development protein 2 OS=Bos taurus GN=CFDP2 PE=1 SV=2	PF12009	Telomerase ribonucleoprotein complex - RNA binding domain	GO:0006278	RNA-dependent DNA replication	GO:0003964	RNA-directed DNA polymerase activity	--	--	--	--
Cluster-41210.110781	138.857	2460.35	-4.1472	3.0721e-08	3.8076e-05	2148	646712959	KDR17493.1	1049	3.71445e-131	Sugar transporter ERD6-like 4 [Zootermopsis nevadensis]	--	--	--	--	--	K08145	SLC2A8, GLUT8	MFS transporter, SP family, solute carrier family 2 (facilitated glucose transporter), member 8	http://www.genome.jp/dbget-bin/www_bget?ko:K08145	Q8MKK4	709	8.10428e-83	Facilitated trehalose transporter Tret1-2 homolog OS=Drosophila melanogaster GN=Tret1-2 PE=2 SV=1	PF07690//PF17121//PF00083	Major Facilitator Superfamily//Zinc finger, C3HC4 type (RING finger)//Sugar (and other) transporter	GO:0055085	transmembrane transport	GO:0022857//GO:0008270//GO:0005515	transmembrane transporter activity//zinc ion binding//protein binding	GO:0016021	integral component of membrane	KOG0254	Predicted transporter (major facilitator superfamily)
Cluster-41210.76173	102.529	0	Inf	3.1317e-08	3.8583e-05	2613	--	--	--	--	--	--	--	--	--	--	--	--	--	--	--	--	--	--	PF16851	Stomagen	GO:2000123	positive regulation of stomatal complex development	--	--	--	--	--	--
Cluster-41210.11998	141.044	3.57023	5.304	3.1723e-08	3.885e-05	3553	646700027	KDR10374.1	2065	0	putative ATP-dependent RNA helicase YTHDC2 [Zootermopsis nevadensis]	--	--	--	--	--	--	--	--	--	Q5R746	1481	0	YTH domain-containing protein 2 OS=Pongo abelii GN=YTHDC2 PE=2 SV=1	PF04408	Helicase associated domain (HA2)	--	--	GO:0004386	helicase activity	--	--	KOG0920	ATP-dependent RNA helicase A
Cluster-41210.127917	0	39.1012	#NAME?	3.7298e-08	4.5407e-05	5369	646706489	KDR13698.1	2476	0	hypothetical protein L798_12344 [Zootermopsis nevadensis]	617592637	XM_007520795.1	60	1.08201e-19	PREDICTED: Erinaceus europaeus family with sequence similarity 91, member A1 (FAM91A1), mRNA	--	--	--	--	Q658Y4	1900	0	Protein FAM91A1 OS=Homo sapiens GN=FAM91A1 PE=1 SV=3	PF06056	Putative ATPase subunit of terminase (gpP-like)	GO:0019069	viral capsid assembly	GO:0005524	ATP binding	--	--	KOG3707	Uncharacterized conserved protein
Cluster-41210.58068	41.6483	0	Inf	4.0766e-08	4.9337e-05	4758	193683287	XP_001943242.1	506	1.91002e-49	PREDICTED: box A-binding factor-like [Acyrthosiphon pisum]	--	--	--	--	--	K09183	GATA4	GATA-binding protein 4	http://www.genome.jp/dbget-bin/www_bget?ko:K09183	Q91677	320	1.51645e-29	Transcription factor GATA-4 OS=Xenopus laevis GN=gata4 PE=2 SV=1	PF00320//PF05933//PF07535	GATA zinc finger//Fungal ATP synthase protein 8 (A6L)//DBF zinc finger	GO:0015992//GO:0015986//GO:0006355	proton transport//ATP synthesis coupled proton transport//regulation of transcription, DNA-templated	GO:0003700//GO:0008270//GO:0003676//GO:0015078//GO:0043565	transcription factor activity, sequence-specific DNA binding//zinc ion binding//nucleic acid binding//hydrogen ion transmembrane transporter activity//sequence-specific DNA binding	GO:0005667//GO:0000276	transcription factor complex//mitochondrial proton-transporting ATP synthase complex, coupling factor F(o)	KOG1601	GATA-4/5/6 transcription factors
Cluster-41210.81140	43.3872	0	Inf	4.1338e-08	4.9737e-05	3712	328719285	XP_003246718.1	2159	0	PREDICTED: band 4.1-like protein 5 isoform X1 [Acyrthosiphon pisum]	--	--	--	--	--	--	--	--	--	Q8BGS1	1317	2.17867e-163	Band 4.1-like protein 5 OS=Mus musculus GN=Epb41l5 PE=1 SV=1	PF07213	DAP10 membrane protein	GO:0014068//GO:0007165//GO:0050776	positive regulation of phosphatidylinositol 3-kinase signaling//signal transduction//regulation of immune response	GO:0005102//GO:0043548	receptor binding//phosphatidylinositol 3-kinase binding	GO:0016020	membrane	KOG3530	FERM domain protein EHM2
Cluster-24111.0	43.304	0	Inf	4.1659e-08	4.9831e-05	2968	780696479	XP_011700915.1	1574	0	PREDICTED: sodium-independent sulfate anion transporter-like isoform X1 [Wasmannia auropunctata]	--	--	--	--	--	K14708	SLC26A11	solute carrier family 26 (sodium-independent sulfate anion transporter), member 11	http://www.genome.jp/dbget-bin/www_bget?ko:K14708	Q86WA9	1104	2.60809e-136	Sodium-independent sulfate anion transporter OS=Homo sapiens GN=SLC26A11 PE=2 SV=2	PF00916	Sulfate permease family	GO:0008272	sulfate transport	GO:0015116	sulfate transmembrane transporter activity	GO:0016021	integral component of membrane	KOG0236	Sulfate/bicarbonate/oxalate exchanger SAT-1 and related transporters (SLC26 family)
Cluster-41210.26164	40.3655	0	Inf	4.1972e-08	4.9916e-05	4941	646723532	KDR24106.1	973	1.05244e-105	hypothetical protein L798_03761 [Zootermopsis nevadensis]	--	--	--	--	--	--	--	--	--	--	--	--	--	--	--	--	--	--	--	--	--	--	--
Cluster-41210.110288	189.595	8.18245	4.5342	5.2357e-08	6.1909e-05	607	--	--	--	--	--	--	--	--	--	--	--	--	--	--	--	--	--	--	--	--	--	--	--	--	--	--	--	--
Cluster-41210.115449	382.272	14.876	4.6835	5.4409e-08	6.3967e-05	2372	646724057	KDR24447.1	1688	0	Replication protein A 70 kDa DNA-binding subunit [Zootermopsis nevadensis]	--	--	--	--	--	K07466	RFA1, RPA1, rpa	replication factor A1	http://www.genome.jp/dbget-bin/www_bget?ko:K07466	Q24492	1370	2.71545e-178	Replication protein A 70 kDa DNA-binding subunit OS=Drosophila melanogaster GN=RpA-70 PE=1 SV=1	PF01336//PF04057	OB-fold nucleic acid binding domain//Replication factor-A protein 1, N-terminal domain	GO:0006260	DNA replication	GO:0003676//GO:0003677	nucleic acid binding//DNA binding	GO:0005634	nucleus	KOG0851	Single-stranded DNA-binding replication protein A (RPA), large (70 kD) subunit and related ssDNA-binding proteins
Cluster-41210.100976	9.51278	226.324	-4.5724	5.8227e-08	6.8067e-05	3580	646720855	KDR22438.1	379	7.93915e-34	Histone-lysine N-methyltransferase SETD1B [Zootermopsis nevadensis]	--	--	--	--	--	K11422	SETD1, SET1	histone-lysine N-methyltransferase SETD1	http://www.genome.jp/dbget-bin/www_bget?ko:K11422	Q5LJZ2	259	4.7864e-21	Histone-lysine N-methyltransferase SETD1 OS=Drosophila melanogaster GN=Set1 PE=1 SV=1	--	--	--	--	--	--	--	--	KOG4763	Ubiquinol-cytochrome c reductase hinge protein
Cluster-41210.155011	40.7538	0	Inf	5.9661e-08	6.9138e-05	1900	646699390	KDR10020.1	226	3.43835e-18	Cyclin N-terminal domain-containing protein 1 [Zootermopsis nevadensis]	--	--	--	--	--	--	--	--	--	--	--	--	--	--	--	--	--	--	--	--	--	--	--
Cluster-41210.18825	119.212	0	Inf	5.9815e-08	6.9138e-05	3733	646722449	KDR23443.1	2131	0	Semaphorin-1A, partial [Zootermopsis nevadensis]	665790342	XM_008562632.1	209	1.11292e-102	PREDICTED: Microplitis demolitor semaphorin-1A (LOC103580748), mRNA	K06842	SEMA6	semaphorin 6	http://www.genome.jp/dbget-bin/www_bget?ko:K06842	Q24322	1688	0	Semaphorin-1A OS=Drosophila melanogaster GN=Sema-1a PE=2 SV=2	PF01403//PF01437	Sema domain//Plexin repeat	--	--	GO:0005515	protein binding	GO:0016020	membrane	KOG3611	Semaphorins
Cluster-41210.99051	11.4974	335.791	-4.8682	6.3849e-08	7.3388e-05	2623	641681865	XP_008189625.1	807	1.73165e-98	PREDICTED: uncharacterized protein LOC103311704 [Acyrthosiphon pisum]	--	--	--	--	--	--	--	--	--	B0BN95	178	2.27218e-12	Putative nuclease HARBI1 OS=Rattus norvegicus GN=Harbi1 PE=2 SV=1	PF04827	Plant transposon protein	--	--	GO:0016788	hydrolase activity, acting on ester bonds	--	--	--	--
Cluster-41210.31452	129.359	0	Inf	6.4211e-08	7.3394e-05	2080	646719324	KDR21479.1	754	1.81605e-91	hypothetical protein L798_03848, partial [Zootermopsis nevadensis]	--	--	--	--	--	--	--	--	--	--	--	--	--	PF13895	Immunoglobulin domain	--	--	GO:0005515	protein binding	--	--	--	--
Cluster-41210.166678	39.1318	0	Inf	6.5651e-08	7.4625e-05	4174	646720794	KDR22391.1	2027	0	Interference hedgehog [Zootermopsis nevadensis]	--	--	--	--	--	--	--	--	--	B4JEF2	990	8.20888e-114	Interference hedgehog OS=Drosophila grimshawi GN=iHog PE=3 SV=1	PF00041//PF07354//PF13895	Fibronectin type III domain//Zona-pellucida-binding protein (Sp38)//Immunoglobulin domain	GO:0007339	binding of sperm to zona pellucida	GO:0005515	protein binding	GO:0005576	extracellular region	KOG4222	Axon guidance receptor Dscam
Cluster-41210.60208	685.953	32.1143	4.4168	6.6075e-08	7.4695e-05	5471	646718494	KDR20934.1	4687	0	250 kDa substrate of Akt [Zootermopsis nevadensis]	--	--	--	--	--	--	--	--	--	Q6GYQ0	2204	0	Ral GTPase-activating protein subunit alpha-1 OS=Homo sapiens GN=RALGAPA1 PE=1 SV=1	PF02145//PF03325	Rap/ran-GAP//Herpesvirus polymerase accessory protein	GO:0006260//GO:0051056//GO:0019079	DNA replication//regulation of small GTPase mediated signal transduction//viral genome replication	GO:0030337//GO:0005096	DNA polymerase processivity factor activity//GTPase activator activity	GO:0042575	DNA polymerase complex	KOG3686	Rap1-GTPase-activating protein (Rap1GAP)
Cluster-41210.159695	38.5703	0	Inf	7.5024e-08	8.4347e-05	1959	--	--	--	--	--	--	--	--	--	--	--	--	--	--	--	--	--	--	--	--	--	--	--	--	--	--	--	--
Cluster-41210.33784	38.7271	0	Inf	7.6505e-08	8.5545e-05	3243	307193614	EFN76335.1	176	2.91379e-11	hypothetical protein EAI_01294 [Harpegnathos saltator]	--	--	--	--	--	--	--	--	--	--	--	--	--	--	--	--	--	--	--	--	--	--	--
Cluster-41210.133274	40.1189	0	Inf	7.694e-08	8.5567e-05	1074	--	--	--	--	--	--	--	--	--	--	--	--	--	--	--	--	--	--	PF01484	Nematode cuticle collagen N-terminal domain	--	--	GO:0042302	structural constituent of cuticle	--	--	--	--
Cluster-41210.113316	0	122.242	#NAME?	8.1673e-08	9.0343e-05	3439	--	--	--	--	--	--	--	--	--	--	--	--	--	--	--	--	--	--	PF00833//PF10405//PF00895	Ribosomal S17//Rad4 beta-hairpin domain 3//ATP synthase protein 8	GO:0015986//GO:0042254//GO:0015992//GO:0006412	ATP synthesis coupled proton transport//ribosome biogenesis//proton transport//translation	GO:0003677//GO:0015078//GO:0003735	DNA binding//hydrogen ion transmembrane transporter activity//structural constituent of ribosome	GO:0000276//GO:0005622//GO:0005840	mitochondrial proton-transporting ATP synthase complex, coupling factor F(o)//intracellular//ribosome	--	--
Cluster-41210.136712	0	33.5732	#NAME?	8.3703e-08	9.2093e-05	1767	815898675	XP_012250002.1	155	1.61699e-14	PREDICTED: nucleic-acid-binding protein from mobile element jockey-like [Bombus impatiens]	--	--	--	--	--	--	--	--	--	Q9NBX5	147	1.47258e-08	Nucleic-acid-binding protein from transposon X-element OS=Drosophila melanogaster GN=ORF1 PE=3 SV=1	--	--	--	--	--	--	--	--	--	--
Cluster-41210.91032	44.7997	0	Inf	8.6795e-08	9.4987e-05	6925	662186469	XP_008482302.1	1152	4.999e-124	PREDICTED: uncharacterized protein LOC103519001 [Diaphorina citri]	--	--	--	--	--	K08267	RICTOR	rapamycin-insensitive companion of mTOR	http://www.genome.jp/dbget-bin/www_bget?ko:K08267	--	--	--	--	--	--	--	--	--	--	--	--	KOG3694	Protein required for meiosis
Cluster-41210.6881	43.1349	0	Inf	9.4873e-08	0.00010328	8530	549137413	BAO01057.1	1467	9.71315e-180	neuropeptide GPCR A7 [Nilaparvata lugens]	--	--	--	--	--	K04209	NPYNR	neuropeptide Y receptor, invertebrate	http://www.genome.jp/dbget-bin/www_bget?ko:K04209	--	--	--	--	PF08115//PF00001//PF10399	SFI toxin family//7 transmembrane receptor (rhodopsin family)//Ubiquitinol-cytochrome C reductase Fe-S subunit TAT signal	GO:0015992//GO:0009405//GO:0055114//GO:0007186//GO:0006118//GO:0006119	proton transport//pathogenesis//oxidation-reduction process//G-protein coupled receptor signaling pathway//obsolete electron transport//oxidative phosphorylation	GO:0004930//GO:0008121	G-protein coupled receptor activity//ubiquinol-cytochrome-c reductase activity	GO:0016021//GO:0005576	integral component of membrane//extracellular region	KOG3656	FOG: 7 transmembrane receptor
Cluster-41210.129184	16.6589	334.469	-4.3275	1.0307e-07	0.00011103	3805	--	--	--	--	--	--	--	--	--	--	--	--	--	--	--	--	--	--	--	--	--	--	--	--	--	--	--	--
Cluster-41210.77686	38.4567	0	Inf	1.0268e-07	0.00011103	5915	817201448	XP_012276470.1	2720	0	PREDICTED: uncharacterized protein LOC105697598 isoform X4 [Orussus abietinus]	--	--	--	--	--	--	--	--	--	--	--	--	--	PF03800//PF02020//PF07689//PF00578//PF00085	Nuf2 family//eIF4-gamma/eIF5/eIF2-epsilon//KaiB domain//AhpC/TSA family//Thioredoxin	GO:0007067//GO:0055114//GO:0045454//GO:0048511	mitotic nuclear division//oxidation-reduction process//cell redox homeostasis//rhythmic process	GO:0016209//GO:0005515//GO:0016491	antioxidant activity//protein binding//oxidoreductase activity	GO:0000775	chromosome, centromeric region	KOG0191	Thioredoxin/protein disulfide isomerase
Cluster-41210.104410	72.6802	1439.32	-4.3077	1.1344e-07	0.00012093	6823	--	--	--	--	--	--	--	--	--	--	--	--	--	--	--	--	--	--	PF03971	Monomeric isocitrate dehydrogenase	GO:0006099//GO:0055114//GO:0019643//GO:0006749	tricarboxylic acid cycle//oxidation-reduction process//reductive tricarboxylic acid cycle//glutathione metabolic process	GO:0004450	isocitrate dehydrogenase (NADP+) activity	--	--	--	--
Cluster-41210.128875	3.32384	111.848	-5.0725	1.1309e-07	0.00012093	2758	827563851	XP_012552435.1	172	4.48576e-10	PREDICTED: piggyBac transposable element-derived protein 3-like, partial [Bombyx mori]	--	--	--	--	--	--	--	--	--	--	--	--	--	--	--	--	--	--	--	--	--	--	--
Cluster-41210.100632	170.031	2985.25	-4.134	1.2344e-07	0.00013091	2666	646709554	KDR15354.1	1583	0	putative phosphorylase b kinase regulatory subunit beta [Zootermopsis nevadensis]	--	--	--	--	--	K07190	PHKA_B	phosphorylase kinase alpha/beta subunit	http://www.genome.jp/dbget-bin/www_bget?ko:K07190	Q9VLS1	1248	6.29225e-153	Probable phosphorylase b kinase regulatory subunit beta OS=Drosophila melanogaster GN=CG8475 PE=2 SV=2	--	--	--	--	--	--	--	--	KOG3635	Phosphorylase kinase
Cluster-41210.54479	37.297	0	Inf	1.3621e-07	0.00014371	1405	--	--	--	--	--	--	--	--	--	--	--	--	--	--	--	--	--	--	--	--	--	--	--	--	--	--	--	--
Cluster-56569.0	51.6668	0.793071	6.0256	1.3747e-07	0.0001443	1833	597834401	EYB84083.1	140	6.31009e-07	hypothetical protein Y032_0323g2491 [Ancylostoma ceylanicum]	--	--	--	--	--	--	--	--	--	--	--	--	--	--	--	--	--	--	--	--	--	--	--
Cluster-41210.44083	0	33.0941	#NAME?	1.4559e-07	0.00015205	3593	646697786	KDR09285.1	1160	6.39359e-144	Histone acetyltransferase type B catalytic subunit [Zootermopsis nevadensis]	--	--	--	--	--	K11303	HAT1, KAT1	histone acetyltransferase 1	http://www.genome.jp/dbget-bin/www_bget?ko:K11303	Q8BY71	901	7.21339e-108	Histone acetyltransferase type B catalytic subunit OS=Mus musculus GN=Hat1 PE=1 SV=1	PF04905//PF07464//PF13508//PF10394//PF08445//PF01853//PF00583	NAB conserved region 2 (NCD2)//Apolipophorin-III precursor (apoLp-III)//Acetyltransferase (GNAT) domain//Histone acetyl transferase HAT1 N-terminus//FR47-like protein//MOZ/SAS family//Acetyltransferase (GNAT) family	GO:0016568//GO:0006355//GO:0006869//GO:0042967//GO:0045892	chromatin modification//regulation of transcription, DNA-templated//lipid transport//acyl-carrier-protein biosynthetic process//negative regulation of transcription, DNA-templated	GO:0016747//GO:0008080//GO:0004402//GO:0008289	transferase activity, transferring acyl groups other than amino-acyl groups//N-acetyltransferase activity//histone acetyltransferase activity//lipid binding	GO:0000123//GO:0005576//GO:0005634	histone acetyltransferase complex//extracellular region//nucleus	KOG2696	Histone acetyltransferase type b catalytic subunit
Cluster-41210.65057	215.701	12.2647	4.1364	1.506e-07	0.00015649	3025	646722863	KDR23705.1	726	2.72327e-76	YLP motif-containing protein 1 [Zootermopsis nevadensis]	--	--	--	--	--	K17602	YLPM1	YLP motif-containing protein 1	http://www.genome.jp/dbget-bin/www_bget?ko:K17602	P0CB49	584	2.28616e-60	YLP motif-containing protein 1 OS=Rattus norvegicus GN=Ylpm1 PE=1 SV=1	PF00004//PF06414	ATPase family associated with various cellular activities (AAA)//Zeta toxin	--	--	GO:0005524//GO:0016301	ATP binding//kinase activity	--	--	KOG2400	Nuclear protein ZAP
Cluster-41210.21290	37.2913	0	Inf	1.5389e-07	0.00015911	4828	646701104	KDR10988.1	828	1.22268e-88	DNA repair protein complementing XP-G cells [Zootermopsis nevadensis]	--	--	--	--	--	K10846	ERCC5, XPG, RAD2	DNA excision repair protein ERCC-5	http://www.genome.jp/dbget-bin/www_bget?ko:K10846	P28715	616	1.42059e-63	DNA repair protein complementing XP-G cells OS=Homo sapiens GN=ERCC5 PE=1 SV=3	PF01367//PF00867//PF00752	5'-3' exonuclease, C-terminal SAM fold//XPG I-region//XPG N-terminal domain	GO:0006281	DNA repair	GO:0004518//GO:0003824//GO:0003677	nuclease activity//catalytic activity//DNA binding	--	--	KOG2520	5'-3' exonuclease
Cluster-41210.127567	48.0413	0	Inf	1.607e-07	0.00016532	5773	805822393	XP_012151201.1	861	2.07481e-91	PREDICTED: nuclear factor of activated T-cells 5-like isoform X5 [Megachile rotundata]	--	--	--	--	--	K17335	NFAT5	nuclear factor of activated T-cells 5	http://www.genome.jp/dbget-bin/www_bget?ko:K17335	D3ZGB1	532	6.79151e-53	Nuclear factor of activated T-cells 5 OS=Rattus norvegicus GN=Nfat5 PE=1 SV=1	PF00554	Rel homology DNA-binding domain	GO:0006355	regulation of transcription, DNA-templated	GO:0003700//GO:0003677	transcription factor activity, sequence-specific DNA binding//DNA binding	GO:0005667	transcription factor complex	--	--
Cluster-41210.100480	1.21052	206.023	-7.411	1.6163e-07	0.00016544	2408	749787428	XP_011147253.1	177	2.60909e-10	PREDICTED: probable phosphorylase b kinase regulatory subunit beta isoform X2 [Harpegnathos saltator]	--	--	--	--	--	--	--	--	--	--	--	--	--	--	--	--	--	--	--	--	--	--	--
Cluster-41210.104826	0	59.4606	#NAME?	1.6672e-07	0.00016981	3539	328726643	XP_003248981.1	362	5.01297e-36	PREDICTED: uncharacterized protein LOC100570774, partial [Acyrthosiphon pisum]	--	--	--	--	--	--	--	--	--	--	--	--	--	PF15957	Commissureless	GO:0007411	axon guidance	--	--	--	--	--	--
Cluster-41210.132792	0	31.5357	#NAME?	1.7391e-07	0.00017626	1140	--	--	--	--	--	--	--	--	--	--	--	--	--	--	--	--	--	--	--	--	--	--	--	--	--	--	--	--
Cluster-41210.57070	0	46.3286	#NAME?	1.8158e-07	0.00018313	2623	--	--	--	--	--	--	--	--	--	--	--	--	--	--	--	--	--	--	PF05151	Photosystem II reaction centre M protein (PsbM)	GO:0019684//GO:0015979	photosynthesis, light reaction//photosynthesis	--	--	GO:0016021//GO:0009523	integral component of membrane//photosystem II	--	--
Cluster-41210.119484	408.027	27.9127	3.8697	1.9455e-07	0.00019468	3103	646713966	KDR18103.1	759	4.33871e-89	RNA-binding protein squid [Zootermopsis nevadensis]	--	--	--	--	--	K03102	SQD	squid	http://www.genome.jp/dbget-bin/www_bget?ko:K03102	Q08473	535	9.30912e-59	RNA-binding protein squid OS=Drosophila melanogaster GN=sqd PE=1 SV=3	PF00076//PF08777//PF16367	RNA recognition motif. (a.k.a. RRM, RBD, or RNP domain)//RNA binding motif//RNA recognition motif	--	--	GO:0003676//GO:0003723	nucleic acid binding//RNA binding	--	--	KOG4205	RNA-binding protein musashi/mRNA cleavage and polyadenylation factor I complex, subunit HRP1
Cluster-41210.82213	0	57.6003	#NAME?	1.9492e-07	0.00019468	4512	817061681	XP_012252455.1	2756	0	PREDICTED: multidrug resistance-associated protein 1 isoform X5 [Athalia rosae]	751801235	XM_011212352.1	89	6.87286e-36	PREDICTED: Bactrocera dorsalis multidrug resistance-associated protein 1 (LOC105231193), mRNA	K05665	ABCC1	ATP-binding cassette, subfamily C (CFTR/MRP), member 1	http://www.genome.jp/dbget-bin/www_bget?ko:K05665	Q5F364	2083	0	Multidrug resistance-associated protein 1 OS=Gallus gallus GN=ABCC1 PE=2 SV=1	PF06457//PF13304//PF00664//PF03193//PF01926//PF01637//PF00005	Ectatomin//AAA domain, putative AbiEii toxin, Type IV TA system//ABC transporter transmembrane region//Protein of unknown function, DUF258//50S ribosome-binding GTPase//Archaeal ATPase//ABC transporter	GO:0006811//GO:0055085//GO:0009405//GO:0006810	ion transport//transmembrane transport//pathogenesis//transport	GO:0005525//GO:0042626//GO:0005524//GO:0016887//GO:0005216//GO:0003924	GTP binding//ATPase activity, coupled to transmembrane movement of substances//ATP binding//ATPase activity//ion channel activity//GTPase activity	GO:0005576//GO:0016021	extracellular region//integral component of membrane	KOG0054	Multidrug resistance-associated protein/mitoxantrone resistance protein, ABC superfamily
Cluster-41210.95465	45.0972	0	Inf	2.0445e-07	0.00020321	2845	--	--	--	--	--	--	--	--	--	--	--	--	--	--	--	--	--	--	--	--	--	--	--	--	--	--	--	--
Cluster-41210.165451	186.436	0	Inf	2.1629e-07	0.00021394	982	873220749	CEM35086.1	158	7.13896e-10	unnamed protein product [Vitrella brassicaformis CCMP3155]	345546678	HQ229937.1	153	3.85411e-72	Neotyphodium lolii 30 kDa heat shock protein (hsp30) mRNA, complete cds	--	--	--	--	P19752	569	7.98537e-70	30 kDa heat shock protein OS=Neurospora crassa (strain ATCC 24698 / 74-OR23-1A / CBS 708.71 / DSM 1257 / FGSC 987) GN=hsp30 PE=3 SV=1	PF06459	Ryanodine Receptor TM 4-6	GO:0006874//GO:0006816	cellular calcium ion homeostasis//calcium ion transport	GO:0005219	ryanodine-sensitive calcium-release channel activity	GO:0005622//GO:0016021	intracellular//integral component of membrane	--	--
Cluster-41210.116796	33.4679	0	Inf	2.309e-07	0.0002273	2005	--	--	--	--	--	--	--	--	--	--	--	--	--	--	--	--	--	--	--	--	--	--	--	--	--	--	--	--
Cluster-41210.102349	27.3109	456.798	-4.064	2.4276e-07	0.00023783	2171	--	--	--	--	--	--	--	--	--	--	--	--	--	--	--	--	--	--	--	--	--	--	--	--	--	--	--	--
Cluster-41210.132521	54.3149	817.359	-3.9116	2.448e-07	0.0002387	6192	817067719	XP_012255765.1	2303	0	PREDICTED: sodium/hydrogen exchanger 8 [Athalia rosae]	--	--	--	--	--	K14724	SLC9A8, NHE8	solute carrier family 9 (sodium/hydrogen exchanger), member 8	http://www.genome.jp/dbget-bin/www_bget?ko:K14724	Q5ZJ75	1514	0	Sodium/hydrogen exchanger 8 OS=Gallus gallus PE=2 SV=1	PF02145//PF03355//PF03233//PF03470//PF00999	Rap/ran-GAP//Viral Trans-Activator Protein//Aphid transmission protein//XS zinc finger domain//Sodium/hydrogen exchanger family	GO:0051056//GO:0019089//GO:0055085//GO:0006812//GO:0006355//GO:0031047//GO:0006885	regulation of small GTPase mediated signal transduction//transmission of virus//transmembrane transport//cation transport//regulation of transcription, DNA-templated//gene silencing by RNA//regulation of pH	GO:0015299//GO:0005096	solute:proton antiporter activity//GTPase activator activity	GO:0016021	integral component of membrane	KOG1965	Sodium/hydrogen exchanger protein
Cluster-41210.45578	0	44.1502	#NAME?	2.4805e-07	0.00024073	2787	646701104	KDR10988.1	544	1.79734e-54	DNA repair protein complementing XP-G cells [Zootermopsis nevadensis]	--	--	--	--	--	K10846	ERCC5, XPG, RAD2	DNA excision repair protein ERCC-5	http://www.genome.jp/dbget-bin/www_bget?ko:K10846	P28715	339	6.92735e-31	DNA repair protein complementing XP-G cells OS=Homo sapiens GN=ERCC5 PE=1 SV=3	PF02017	CIDE-N domain	GO:0006915	apoptotic process	--	--	GO:0005622	intracellular	KOG2520	5'-3' exonuclease
Cluster-41210.151591	32.8025	0	Inf	2.5148e-07	0.00024291	7937	752883691	XP_011259556.1	3957	0	PREDICTED: syntaxin-binding protein 5 isoform X4 [Camponotus floridanus]	768417941	XM_011551332.1	53	1.24746e-15	PREDICTED: Plutella xylostella syntaxin-binding protein 5-like (LOC105381574), mRNA	K08518	STXBP5	syntaxin-binding protein 5	http://www.genome.jp/dbget-bin/www_bget?ko:K08518	--	--	--	--	PF00957//PF00400	Synaptobrevin//WD domain, G-beta repeat	GO:0016192	vesicle-mediated transport	GO:0005515	protein binding	GO:0016021	integral component of membrane	KOG1983	Tomosyn and related SNARE-interacting proteins
Cluster-41210.77697	0	173.798	#NAME?	2.5732e-07	0.00024739	3031	242021051	XP_002430960.1	1949	0	conserved hypothetical protein [Pediculus humanus corporis]>gi|212516180|gb|EEB18222.1| conserved hypothetical protein [Pediculus humanus corporis]	704564367	XM_010185159.1	44	4.76438e-11	PREDICTED: Mesitornis unicolor aryl hydrocarbon receptor nuclear translocator (LOC104534856), partial mRNA	K09097	ARNT	aryl hydrocarbon receptor nuclear translocator	http://www.genome.jp/dbget-bin/www_bget?ko:K09097	O15945	1501	0	Aryl hydrocarbon receptor nuclear translocator homolog OS=Drosophila melanogaster GN=tgo PE=1 SV=3	PF08447//PF00989//PF01213	PAS fold//PAS fold//Adenylate cyclase associated (CAP) N terminal	GO:0007010//GO:0006355//GO:0007165	cytoskeleton organization//regulation of transcription, DNA-templated//signal transduction	GO:0003779//GO:0004871//GO:0005515//GO:0003700//GO:0046983//GO:0003677	actin binding//signal transducer activity//protein binding//transcription factor activity, sequence-specific DNA binding//protein dimerization activity//DNA binding	GO:0005667//GO:0005737	transcription factor complex//cytoplasm	KOG3561	Aryl-hydrocarbon receptor nuclear translocator
Cluster-30558.0	0	31.0457	#NAME?	2.6623e-07	0.00025476	3425	332294196	AEE39458.1	1743	0	glutamate-gated chloride channel [Laodelphax striatella]>gi|384568996|gb|AFI09243.1| glutamate-gated chloride channel [Laodelphax striatella]	--	--	--	--	--	K05273	GRGLCN	glutamate receptor, anionic, other	http://www.genome.jp/dbget-bin/www_bget?ko:K05273	Q94900	1649	0	Glutamate-gated chloride channel OS=Drosophila melanogaster GN=GluClalpha PE=1 SV=2	PF02931//PF04815//PF02932	Neurotransmitter-gated ion-channel ligand binding domain//Sec23/Sec24 helical domain//Neurotransmitter-gated ion-channel transmembrane region	GO:0006811//GO:0006888//GO:0006886//GO:0006810	ion transport//ER to Golgi vesicle-mediated transport//intracellular protein transport//transport	GO:0005230	extracellular ligand-gated ion channel activity	GO:0030127//GO:0005886//GO:0030054//GO:0016021//GO:0016020//GO:0045211	COPII vesicle coat//plasma membrane//cell junction//integral component of membrane//membrane//postsynaptic membrane	KOG3644	Ligand-gated ion channel
Cluster-41210.95295	72.2564	0	Inf	2.7371e-07	0.00026071	3789	193657053	XP_001947489.1	1528	0	PREDICTED: delta-1-pyrroline-5-carboxylate synthase [Acyrthosiphon pisum]>gi|328704972|ref|XP_003242657.1| PREDICTED: delta-1-pyrroline-5-carboxylate synthase [Acyrthosiphon pisum]	687944069	LL023519.1	40	9.99024e-09	Trichobilharzia regenti genome assembly T_regenti_v1_0_4 ,scaffold TRE_scaffold0023480	K12657	ALDH18A1, P5CS	delta-1-pyrroline-5-carboxylate synthetase	http://www.genome.jp/dbget-bin/www_bget?ko:K12657	--	--	--	--	PF00171//PF06449	Aldehyde dehydrogenase family//Mitochondrial domain of unknown function (DUF1082)	GO:0008152//GO:0055114	metabolic process//oxidation-reduction process	GO:0016820//GO:0016491	hydrolase activity, acting on acid anhydrides, catalyzing transmembrane movement of substances//oxidoreductase activity	GO:0016021//GO:0005739	integral component of membrane//mitochondrion	KOG4165	Gamma-glutamyl phosphate reductase
Cluster-41210.77497	60.8668	1.4806	5.3614	3.2404e-07	0.00030723	5443	662208025	XP_008477542.1	207	3.5991e-14	PREDICTED: peroxisomal (S)-2-hydroxy-acid oxidase GLO3-like [Diaphorina citri]	--	--	--	--	--	K11517	HAO	(S)-2-hydroxy-acid oxidase	http://www.genome.jp/dbget-bin/www_bget?ko:K11517	Q24JJ8	154	5.24217e-09	Peroxisomal (S)-2-hydroxy-acid oxidase GLO3 OS=Arabidopsis thaliana GN=GLO3 PE=2 SV=1	--	--	--	--	--	--	--	--	KOG0538	Glycolate oxidase
Cluster-41210.127949	0	199.012	#NAME?	3.3026e-07	0.00031169	4790	--	--	--	--	--	--	--	--	--	--	--	--	--	--	--	--	--	--	--	--	--	--	--	--	--	--	--	--
Cluster-41210.25493	32.3503	0	Inf	3.5113e-07	0.00032987	1918	--	--	--	--	--	--	--	--	--	--	--	--	--	--	--	--	--	--	--	--	--	--	--	--	--	--	--	--
Cluster-41210.123930	0	30.093	#NAME?	3.6245e-07	0.00033896	3561	646711689	KDR16780.1	1263	1.18174e-158	Sphingosine-1-phosphate phosphatase 1 [Zootermopsis nevadensis]	--	--	--	--	--	K04716	SGPP1	sphingosine-1-phosphate phosphatase 1	http://www.genome.jp/dbget-bin/www_bget?ko:K04716	Q99P55	586	2.7922e-64	Sphingosine-1-phosphate phosphatase 1 OS=Rattus norvegicus GN=Sgpp1 PE=2 SV=2	PF01169//PF04512	Uncharacterized protein family UPF0016//Baculovirus polyhedron envelope protein, PEP, N terminus	--	--	GO:0005198	structural molecule activity	GO:0019028//GO:0016020//GO:0019031	viral capsid//membrane//viral envelope	KOG2822	Sphingoid base-phosphate phosphatase
Cluster-41210.142402	31.926	0	Inf	3.7097e-07	0.00034536	8896	817080719	XP_012262836.1	7316	0	PREDICTED: dedicator of cytokinesis protein 9 isoform X6 [Athalia rosae]	805810277	XM_003706000.2	177	1.63895e-84	PREDICTED: Megachile rotundata dedicator of cytokinesis protein 9 (LOC100878901), transcript variant X3, mRNA	--	--	--	--	Q8BIK4	4373	0	Dedicator of cytokinesis protein 9 OS=Mus musculus GN=Dock9 PE=2 SV=2	PF07815//PF08603//PF07531	Abl-interactor HHR//Adenylate cyclase associated (CAP) C terminal//NHR1 homology to TAF	GO:0007010//GO:0006355	cytoskeleton organization//regulation of transcription, DNA-templated	GO:0003700//GO:0003779	transcription factor activity, sequence-specific DNA binding//actin binding	GO:0005737//GO:0005667	cytoplasm//transcription factor complex	KOG1997	PH domain-containing protein
Cluster-41210.94509	322.07	16.3636	4.2988	3.804e-07	0.00035254	7827	607363027	EZA57271.1	884	4.33242e-93	Methyl-CpG-binding domain protein, partial [Cerapachys biroi]	--	--	--	--	--	--	--	--	--	Q3TY92	277	8.21531e-23	Methyl-CpG-binding domain protein 6 OS=Mus musculus GN=Mbd6 PE=2 SV=2	PF07927//PF01429	HicA toxin of bacterial toxin-antitoxin,//Methyl-CpG binding domain	--	--	GO:0003677//GO:0003729	DNA binding//mRNA binding	GO:0005634	nucleus	--	--
Cluster-41210.120285	32.5194	0	Inf	3.8898e-07	0.00035887	1504	--	--	--	--	--	--	--	--	--	--	--	--	--	--	--	--	--	--	--	--	--	--	--	--	--	--	--	--
Cluster-41210.80515	132.432	1888.52	-3.8339	3.9835e-07	0.00036588	1469	--	--	--	--	--	--	--	--	--	--	--	--	--	--	--	--	--	--	--	--	--	--	--	--	--	--	--	--
Cluster-41210.105843	376.253	18.4462	4.3503	4.0972e-07	0.00037466	2266	--	--	--	--	--	--	--	--	--	--	--	--	--	--	--	--	--	--	--	--	--	--	--	--	--	--	--	--
Cluster-41210.95579	0	28.2784	#NAME?	4.1411e-07	0.00037699	4193	501298043	BAN21272.1	1443	0	glutamate dehydrogenase [Riptortus pedestris]	644992547	XM_001607215.3	258	7.21847e-130	PREDICTED: Nasonia vitripennis glutamate dehydrogenase, mitochondrial (LOC100123602), mRNA	K00261	GLUD1_2, gdhA	glutamate dehydrogenase (NAD(P)+)	http://www.genome.jp/dbget-bin/www_bget?ko:K00261	P54385	1376	6.19012e-173	Glutamate dehydrogenase, mitochondrial OS=Drosophila melanogaster GN=Gdh PE=1 SV=2	PF00208//PF02812	Glutamate/Leucine/Phenylalanine/Valine dehydrogenase//Glu/Leu/Phe/Val dehydrogenase, dimerisation domain	GO:0006520//GO:0055114	cellular amino acid metabolic process//oxidation-reduction process	GO:0016491	oxidoreductase activity	--	--	KOG2250	Glutamate/leucine/phenylalanine/valine dehydrogenases
Cluster-41210.83273	62.3736	1.85076	5.0748	4.2951e-07	0.00038929	7776	646707353	KDR14159.1	2486	0	Mannosyl-oligosaccharide alpha-1,2-mannosidase isoform A, partial [Zootermopsis nevadensis]	642917898	XM_008193153.1	150	1.46246e-69	PREDICTED: Tribolium castaneum nuclear hormone receptor FTZ-F1 (LOC658929), transcript variant X3, mRNA	K01230	MAN1	mannosyl-oligosaccharide alpha-1,2-mannosidase	http://www.genome.jp/dbget-bin/www_bget?ko:K01230	P53624	1780	0	Mannosyl-oligosaccharide alpha-1,2-mannosidase isoform A OS=Drosophila melanogaster GN=alpha-Man-I PE=1 SV=2	PF00105//PF00042//PF00104//PF01532	Zinc finger, C4 type (two domains)//Globin//Ligand-binding domain of nuclear hormone receptor//Glycosyl hydrolase family 47	GO:0006355//GO:0043401//GO:0005975	regulation of transcription, DNA-templated//steroid hormone mediated signaling pathway//carbohydrate metabolic process	GO:0008270//GO:0043565//GO:0003700//GO:0004571//GO:0020037//GO:0005509//GO:0019825	zinc ion binding//sequence-specific DNA binding//transcription factor activity, sequence-specific DNA binding//mannosyl-oligosaccharide 1,2-alpha-mannosidase activity//heme binding//calcium ion binding//oxygen binding	GO:0005634//GO:0016020//GO:0005667	nucleus//membrane//transcription factor complex	KOG4218	Nuclear hormone receptor betaFTZ-F1
Cluster-41210.5688	32.5377	0	Inf	4.4106e-07	0.000398	1223	--	--	--	--	--	--	--	--	--	--	--	--	--	--	--	--	--	--	--	--	--	--	--	--	--	--	--	--
Cluster-41210.114349	32.3883	0	Inf	4.4928e-07	0.00040366	8552	642912265	XP_008200629.1	3555	0	PREDICTED: probable JmjC domain-containing histone demethylation protein 2C [Tribolium castaneum]>gi|642912267|ref|XP_008200630.1| PREDICTED: probable JmjC domain-containing histone demethylation protein 2C [Tribolium castaneum]>gi|642912269|ref|XP_008200631.1| PREDICTED: probable JmjC domain-containing histone demethylation protein 2C [Tribolium castaneum]	556965967	XM_005992393.1	91	1.01042e-36	PREDICTED: Latimeria chalumnae lysine (K)-specific demethylase 3B (KDM3B), transcript variant X5, mRNA	K15601	KDM3	lysine-specific demethylase 3	http://www.genome.jp/dbget-bin/www_bget?ko:K15601	Q15652	1563	4.26067e-175	Probable JmjC domain-containing histone demethylation protein 2C OS=Homo sapiens GN=JMJD1C PE=1 SV=2	PF11910//PF02148//PF02357//PF00383//PF00569//PF07649	Cyanobacterial and plant NDH-1 subunit O//Zn-finger in ubiquitin-hydrolases and other protein//Transcription termination factor nusG//Cytidine and deoxycytidylate deaminase zinc-binding region//Zinc finger, ZZ type//C1-like domain	GO:0006118//GO:0006355//GO:0055114	obsolete electron transport//regulation of transcription, DNA-templated//oxidation-reduction process	GO:0047134//GO:0016655//GO:0008270	protein-disulfide reductase activity//oxidoreductase activity, acting on NAD(P)H, quinone or similar compound as acceptor//zinc ion binding	GO:0005886	plasma membrane	KOG1356	Putative transcription factor 5qNCA, contains JmjC domain
Cluster-41210.131323	0	28.1454	#NAME?	4.5398e-07	0.0004061	1463	--	--	--	--	--	--	--	--	--	--	--	--	--	--	--	--	--	--	--	--	--	--	--	--	--	--	--	--
Cluster-41210.140712	536.447	28.3897	4.24	4.753e-07	0.00042333	1844	--	--	--	--	--	--	--	--	--	--	--	--	--	--	--	--	--	--	PF02109//PF15800	DAD family//Clock interacting protein circadian	GO:0045892//GO:0042754//GO:0018279	negative regulation of transcription, DNA-templated//negative regulation of circadian rhythm//protein N-linked glycosylation via asparagine	GO:0004579	dolichyl-diphosphooligosaccharide-protein glycotransferase activity	GO:0016021//GO:0008250	integral component of membrane//oligosaccharyltransferase complex	--	--
Cluster-41210.12747	31.5988	0	Inf	4.964e-07	0.00044022	3730	646722746	KDR23638.1	1703	0	Deubiquitinating protein VCIP135 [Zootermopsis nevadensis]	--	--	--	--	--	K11861	VCPIP1, VCIP135	deubiquitinating protein VCIP135	http://www.genome.jp/dbget-bin/www_bget?ko:K11861	Q8CF97	1520	0	Deubiquitinating protein VCIP135 OS=Rattus norvegicus GN=Vcpip1 PE=1 SV=2	PF01325//PF03554//PF00196//PF02796//PF05732//PF00292	Iron dependent repressor, N-terminal DNA binding domain//UL73 viral envelope glycoprotein//Bacterial regulatory proteins, luxR family//Helix-turn-helix domain of resolvase//Firmicute plasmid replication protein (RepL)//'Paired box' domain	GO:0006355//GO:0006276//GO:0006260//GO:0006310	regulation of transcription, DNA-templated//plasmid maintenance//DNA replication//DNA recombination	GO:0003677//GO:0000150	DNA binding//recombinase activity	GO:0019031	viral envelope	--	--
Cluster-41210.20559	71.051	1.26876	5.8074	5.0202e-07	0.0004433	2863	270015428	EFA11876.1	1191	8.02507e-147	hypothetical protein TcasGA2_TC004290 [Tribolium castaneum]	602665848	XM_007438444.1	38	9.73457e-08	PREDICTED: Python bivittatus thymine-DNA glycosylase (TDG), transcript variant X4, mRNA	K03649	MUG, TDG	TDG/mug DNA glycosylase family protein	http://www.genome.jp/dbget-bin/www_bget?ko:K03649	Q13569	651	5.53817e-74	G/T mismatch-specific thymine DNA glycosylase OS=Homo sapiens GN=TDG PE=1 SV=2	PF02106//PF02724//PF01601//PF10390//PF02178	Fanconi anaemia group C protein//CDC45-like protein//Coronavirus S2 glycoprotein//RNA polymerase II elongation factor ELL//AT hook motif	GO:0046813//GO:0006281//GO:0006368//GO:0061025//GO:0006270	receptor-mediated virion attachment to host cell//DNA repair//transcription elongation from RNA polymerase II promoter//membrane fusion//DNA replication initiation	GO:0003677	DNA binding	GO:0019031//GO:0016021//GO:0008023	viral envelope//integral component of membrane//transcription elongation factor complex	KOG4120	G/T mismatch-specific thymine DNA glycosylase
Cluster-41210.49100	30.6755	0	Inf	5.6041e-07	0.00049273	1858	328713399	XP_001946956.2	1034	3.07138e-131	PREDICTED: thiamine transporter 1-like [Acyrthosiphon pisum]	--	--	--	--	--	K14610	SLC19A2_3, THTR	solute carrier family 19 (thiamine transporter), member 2/3	http://www.genome.jp/dbget-bin/www_bget?ko:K14610	Q17766	722	3.67705e-86	Folate transporter 1 OS=Caenorhabditis elegans GN=folt-1 PE=2 SV=3	PF01770	Reduced folate carrier	GO:0006810	transport	--	--	GO:0016020	membrane	KOG3810	Micronutrient transporters (folate transporter family)
Cluster-41210.45349	12.4505	272.09	-4.4498	5.6831e-07	0.00049756	2206	817059997	XP_012251530.1	1234	3.23208e-159	PREDICTED: major facilitator superfamily domain-containing protein 12-like [Athalia rosae]>gi|817059999|ref|XP_012251531.1| PREDICTED: major facilitator superfamily domain-containing protein 12-like [Athalia rosae]	--	--	--	--	--	--	--	--	--	Q6NUT3	820	5.84899e-99	Major facilitator superfamily domain-containing protein 12 OS=Homo sapiens GN=MFSD12 PE=1 SV=2	--	--	--	--	--	--	--	--	KOG4830	Predicted sugar transporter
Cluster-41210.65529	0.688435	39.7846	-5.8527	6.0049e-07	0.0005235	1482	--	--	--	--	--	--	--	--	--	--	--	--	--	--	--	--	--	--	PF05434//PF04434	TMEM9//SWIM zinc finger	--	--	GO:0008270	zinc ion binding	GO:0016021	integral component of membrane	--	--
Cluster-41210.113903	74.121	2.96044	4.646	6.0528e-07	0.00052545	2239	--	--	--	--	--	--	--	--	--	--	--	--	--	--	--	--	--	--	--	--	--	--	--	--	--	--	--	--
Cluster-41210.157850	30.5438	0	Inf	6.2089e-07	0.00053674	1939	--	--	--	--	--	--	--	--	--	--	--	--	--	--	--	--	--	--	--	--	--	--	--	--	--	--	--	--
Cluster-41210.116148	256.848	11.6672	4.4604	6.3409e-07	0.00054585	1237	662200947	XP_008473707.1	773	3.19495e-92	PREDICTED: putative inorganic phosphate cotransporter [Diaphorina citri]	--	--	--	--	--	K12301	SLC17A5	MFS transporter, ACS family, solute carrier family 17 (sodium-dependent inorganic phosphate cotransporter), member 5	http://www.genome.jp/dbget-bin/www_bget?ko:K12301	Q9NRA2	510	3.89e-57	Sialin OS=Homo sapiens GN=SLC17A5 PE=1 SV=2	PF07690//PF01180//PF00083	Major Facilitator Superfamily//Dihydroorotate dehydrogenase//Sugar (and other) transporter	GO:0055085//GO:0055114	transmembrane transport//oxidation-reduction process	GO:0016627//GO:0022857	oxidoreductase activity, acting on the CH-CH group of donors//transmembrane transporter activity	GO:0005737//GO:0016021	cytoplasm//integral component of membrane	KOG2532	Permease of the major facilitator superfamily
Cluster-41210.10286	0.828951	44.3658	-5.742	6.3778e-07	0.00054674	1018	641675379	XP_008187018.1	189	8.40479e-13	PREDICTED: NFX1-type zinc finger-containing protein 1-like [Acyrthosiphon pisum]	--	--	--	--	--	--	--	--	--	Q8R151	181	3.64646e-13	NFX1-type zinc finger-containing protein 1 OS=Mus musculus GN=Znfx1 PE=2 SV=3	--	--	--	--	--	--	--	--	--	--
Cluster-41210.20043	29.645	0	Inf	6.4568e-07	0.00055122	3176	646721548	KDR22845.1	2144	0	Rap guanine nucleotide exchange factor 2 [Zootermopsis nevadensis]	665818789	XM_008560019.1	225	1.20557e-111	PREDICTED: Microplitis demolitor rap guanine nucleotide exchange factor 6-like (LOC103578822), transcript variant X11, mRNA	K08018	RAPGEF2, PDZGEF1	Rap guanine nucleotide exchange factor 2	http://www.genome.jp/dbget-bin/www_bget?ko:K08018	F1PBJ0	1165	5.59834e-136	Rap guanine nucleotide exchange factor 2 OS=Canis familiaris GN=RAPGEF2 PE=1 SV=2	PF00788//PF00617	Ras association (RalGDS/AF-6) domain//RasGEF domain	GO:0007264//GO:0007165//GO:0043087	small GTPase mediated signal transduction//signal transduction//regulation of GTPase activity	GO:0005085	guanyl-nucleotide exchange factor activity	--	--	KOG2378	cAMP-regulated guanine nucleotide exchange factor
Cluster-41210.5294	214.98	13.3248	4.012	6.499e-07	0.00055253	4126	646714649	KDR18539.1	2141	0	Putative epidermal cell surface receptor [Zootermopsis nevadensis]	--	--	--	--	--	--	--	--	--	Q04164	1039	9.38405e-116	Putative epidermal cell surface receptor OS=Drosophila melanogaster GN=sas PE=2 SV=2	PF02018//PF16656//PF00907//PF00093//PF00041//PF02417	Carbohydrate binding domain//Purple acid Phosphatase, N-terminal domain//T-box//von Willebrand factor type C domain//Fibronectin type III domain//Chromate transporter	GO:0015703//GO:0006771//GO:0019497//GO:0006355	chromate transport//riboflavin metabolic process//hexachlorocyclohexane metabolic process//regulation of transcription, DNA-templated	GO:0005515//GO:0003700//GO:0046872//GO:0016798//GO:0015109//GO:0003993	protein binding//transcription factor activity, sequence-specific DNA binding//metal ion binding//hydrolase activity, acting on glycosyl bonds//chromate transmembrane transporter activity//acid phosphatase activity	GO:0005634//GO:0005667	nucleus//transcription factor complex	--	--
Cluster-41210.122664	18.4217	455.613	-4.6283	7.2255e-07	0.00061176	1749	766933514	XP_011499032.1	139	3.3851e-07	PREDICTED: protein phosphatase 1 regulatory subunit 14B [Ceratosolen solmsi marchali]	--	--	--	--	--	--	--	--	--	--	--	--	--	PF05361	PKC-activated protein phosphatase-1 inhibitor	GO:0042325	regulation of phosphorylation	--	--	GO:0005737	cytoplasm	--	--
Cluster-41210.146106	31.1217	0	Inf	7.5249e-07	0.0006345	2856	646721782	KDR23012.1	811	1.19321e-93	G patch domain-containing protein 2 [Zootermopsis nevadensis]	641664178	XM_008184696.1	46	3.46788e-12	PREDICTED: Acyrthosiphon pisum G patch domain-containing protein 2-like (LOC100163365), transcript variant X2, mRNA	K17569	GPATCH2	G patch domain-containing protein 2	http://www.genome.jp/dbget-bin/www_bget?ko:K17569	Q9NW75	149	1.77557e-08	G patch domain-containing protein 2 OS=Homo sapiens GN=GPATCH2 PE=1 SV=1	PF06333	Mediator complex subunit 13 C-terminal	GO:0006357	regulation of transcription from RNA polymerase II promoter	GO:0001104	RNA polymerase II transcription cofactor activity	GO:0016592	mediator complex	--	--
Cluster-41210.41337	1.34214	56.6677	-5.3999	7.7061e-07	0.0006445	4043	646722444	KDR23438.1	697	2.41588e-72	Coiled-coil domain-containing protein MTMR15 [Zootermopsis nevadensis]	--	--	--	--	--	--	--	--	--	Q69ZT1	545	2.04044e-55	Fanconi-associated nuclease 1 OS=Mus musculus GN=Fan1 PE=2 SV=2	PF08774	VRR-NUC domain	--	--	GO:0016788	hydrolase activity, acting on ester bonds	--	--	KOG2143	Uncharacterized conserved protein
Cluster-41210.46662	24.1431	313.805	-3.7002	7.679e-07	0.0006445	537	--	--	--	--	--	--	--	--	--	--	--	--	--	--	--	--	--	--	--	--	--	--	--	--	--	--	--	--
Cluster-41210.83693	44.9312	0	Inf	8.0971e-07	0.00067446	2762	--	--	--	--	--	--	--	--	--	--	--	--	--	--	--	--	--	--	PF13912//PF13465//PF00096	C2H2-type zinc finger//Zinc-finger double domain//Zinc finger, C2H2 type	--	--	GO:0046872	metal ion binding	--	--	--	--
Cluster-41210.158182	117.104	1.85076	5.9835	8.1743e-07	0.00067815	2950	646692118	KDR07316.1	1601	0	Transient receptor potential channel pyrexia [Zootermopsis nevadensis]	--	--	--	--	--	--	--	--	--	Q9W0T5	732	2.78093e-80	Transient receptor potential channel pyrexia OS=Drosophila melanogaster GN=pyx PE=2 SV=2	PF13606//PF00520//PF00023	Ankyrin repeat//Ion transport protein//Ankyrin repeat	GO:0055085//GO:0006811	transmembrane transport//ion transport	GO:0005515//GO:0005216	protein binding//ion channel activity	GO:0016020	membrane	KOG0504	FOG: Ankyrin repeat
Cluster-41210.100042	1.52629	49.3336	-5.0145	8.2659e-07	0.00068299	1631	641681865	XP_008189625.1	807	6.60047e-102	PREDICTED: uncharacterized protein LOC103311704 [Acyrthosiphon pisum]	--	--	--	--	--	--	--	--	--	B0BN95	178	1.12112e-12	Putative nuclease HARBI1 OS=Rattus norvegicus GN=Harbi1 PE=2 SV=1	PF04827	Plant transposon protein	--	--	GO:0016788	hydrolase activity, acting on ester bonds	--	--	--	--
Cluster-41210.152258	28.7005	0	Inf	8.3715e-07	0.00068895	257	--	--	--	--	--	--	--	--	--	--	--	--	--	--	--	--	--	--	--	--	--	--	--	--	--	--	--	--
Cluster-41210.79754	0	236.736	#NAME?	8.5906e-07	0.00070416	4684	646702418	KDR11630.1	2542	0	E3 ubiquitin-protein ligase hyd [Zootermopsis nevadensis]	170051591	XM_001861799.1	65	1.56689e-22	Culex quinquefasciatus ubiquitin-protein ligase, mRNA	K10593	EDD1, UBR5	E3 ubiquitin-protein ligase EDD1	http://www.genome.jp/dbget-bin/www_bget?ko:K10593	P51592	1780	0	E3 ubiquitin-protein ligase hyd OS=Drosophila melanogaster GN=hyd PE=1 SV=3	PF00632//PF00658	HECT-domain (ubiquitin-transferase)//Poly-adenylate binding protein, unique domain	GO:0016567	protein ubiquitination	GO:0004842//GO:0003723	ubiquitin-protein transferase activity//RNA binding	--	--	KOG0939	E3 ubiquitin-protein ligase/Putative upstream regulatory element binding protein
Cluster-41210.63630	2.2369	75.0324	-5.0679	8.9676e-07	0.00073215	2758	646715029	KDR18785.1	1977	0	TAPT1-like protein [Zootermopsis nevadensis]	--	--	--	--	--	--	--	--	--	Q9VED0	1455	0	Protein TAPT1 homolog OS=Drosophila melanogaster GN=CG7218 PE=2 SV=2	--	--	--	--	--	--	--	--	KOG2490	Predicted membrane protein
Cluster-41210.138549	0.920592	42.3176	-5.5226	9.171e-07	0.0007458	1501	--	--	--	--	--	--	--	--	--	--	--	--	--	--	--	--	--	--	PF00556	Antenna complex alpha/beta subunit	GO:0019684//GO:0006118	photosynthesis, light reaction//obsolete electron transport	GO:0045156	electron transporter, transferring electrons within the cyclic electron transport pathway of photosynthesis activity	GO:0016021//GO:0030077	integral component of membrane//plasma membrane light-harvesting complex	--	--
Cluster-41210.119000	1467.89	99.9278	3.8767	9.3761e-07	0.00075948	769	260826478	XP_002608192.1	273	1.38741e-26	hypothetical protein BRAFLDRAFT_90379 [Branchiostoma floridae]>gi|229293543|gb|EEN64202.1| hypothetical protein BRAFLDRAFT_90379, partial [Branchiostoma floridae]	--	--	--	--	--	K01379	CTSD	cathepsin D	http://www.genome.jp/dbget-bin/www_bget?ko:K01379	Q03168	235	2.66273e-21	Lysosomal aspartic protease OS=Aedes aegypti GN=AAEL006169 PE=1 SV=2	PF15168//PF00026	Triple QxxK/R motif-containing protein family//Eukaryotic aspartyl protease	GO:0006508	proteolysis	GO:0004190	aspartic-type endopeptidase activity	GO:0005789	endoplasmic reticulum membrane	KOG1339	Aspartyl protease
Cluster-41210.86189	6.55252	147.242	-4.49	9.513e-07	0.00076754	1403	407317381	AFU07734.1	1188	7.12377e-158	viperin [Cyprinus carpio]	--	--	--	--	--	K15045	RSAD2	radical S-adenosyl methionine domain-containing protein 2	http://www.genome.jp/dbget-bin/www_bget?ko:K15045	Q8WXG1	1185	1.15045e-158	Radical S-adenosyl methionine domain-containing protein 2 OS=Homo sapiens GN=RSAD2 PE=1 SV=1	PF04055	Radical SAM superfamily	--	--	GO:0051536//GO:0003824	iron-sulfur cluster binding//catalytic activity	--	--	--	--
Cluster-41210.89344	189.08	13.9564	3.76	9.661e-07	0.00077644	514	557294586	XP_006029730.1	281	3.53774e-35	PREDICTED: histone-lysine N-methyltransferase SETMAR-like [Alligator sinensis]	--	--	--	--	--	--	--	--	--	--	--	--	--	PF10584//PF00356	Proteasome subunit A N-terminal signature//Bacterial regulatory proteins, lacI family	GO:0006511//GO:0006355	ubiquitin-dependent protein catabolic process//regulation of transcription, DNA-templated	GO:0003700//GO:0004175	transcription factor activity, sequence-specific DNA binding//endopeptidase activity	GO:0019773//GO:0005667	proteasome core complex, alpha-subunit complex//transcription factor complex	--	--
Cluster-41210.109141	0	28.8382	#NAME?	9.7526e-07	0.00077947	2628	645013909	XP_008205311.1	238	6.27052e-18	PREDICTED: transmembrane 9 superfamily member 3 isoform X2 [Nasonia vitripennis]	--	--	--	--	--	K17087	TM9SF3	transmembrane 9 superfamily member 3	http://www.genome.jp/dbget-bin/www_bget?ko:K17087	Q9ET30	205	2.88777e-15	Transmembrane 9 superfamily member 3 OS=Mus musculus GN=Tm9sf3 PE=1 SV=1	--	--	--	--	--	--	--	--	--	--
Cluster-41210.132177	441.334	26.4792	4.0589	9.7926e-07	0.00077947	3415	--	--	--	--	--	--	--	--	--	--	--	--	--	--	--	--	--	--	PF01679	Proteolipid membrane potential modulator	--	--	--	--	GO:0016021	integral component of membrane	--	--
Cluster-41210.51844	137.575	0	Inf	9.8124e-07	0.00077947	1511	328712128	XP_003244734.1	843	1.06902e-102	PREDICTED: lysosome membrane protein 2-like [Acyrthosiphon pisum]	--	--	--	--	--	--	--	--	--	O18824	512	2.2944e-56	Scavenger receptor class B member 1 OS=Bos taurus GN=SCARB1 PE=2 SV=1	PF01130	CD36 family	GO:0007155	cell adhesion	--	--	GO:0016020	membrane	KOG3776	Plasma membrane glycoprotein CD36 and related membrane receptors
Cluster-41210.163587	27.5619	0	Inf	1.0338e-06	0.00081807	1783	646697820	KDR09306.1	1226	1.01619e-155	Alpha-N-acetylglucosaminidase [Zootermopsis nevadensis]	--	--	--	--	--	K01205	NAGLU	alpha-N-acetylglucosaminidase	http://www.genome.jp/dbget-bin/www_bget?ko:K01205	P54802	967	3.64608e-119	Alpha-N-acetylglucosaminidase OS=Homo sapiens GN=NAGLU PE=1 SV=2	PF04336	Protein of unknown function, DUF479	GO:0006633//GO:0015940	fatty acid biosynthetic process//pantothenate biosynthetic process	GO:0008770	[acyl-carrier-protein] phosphodiesterase activity	--	--	--	--
Cluster-41210.41549	0	56.4354	#NAME?	1.0519e-06	0.00082918	6305	646721146	KDR22616.1	5246	0	Proto-oncogene tyrosine-protein kinase ROS [Zootermopsis nevadensis]	752871790	XM_011254806.1	36	2.79111e-06	PREDICTED: Camponotus floridanus proto-oncogene tyrosine-protein kinase ROS (LOC105249385), transcript variant X2, mRNA	K05088	ROS1	proto-oncogene tyrosine-protein kinase ROS	http://www.genome.jp/dbget-bin/www_bget?ko:K05088	P08941	2025	0	Proto-oncogene tyrosine-protein kinase ROS OS=Gallus gallus GN=ROS1 PE=1 SV=3	PF00041//PF00069//PF03091//PF00093//PF16656//PF07714	Fibronectin type III domain//Protein kinase domain//CutA1 divalent ion tolerance protein//von Willebrand factor type C domain//Purple acid Phosphatase, N-terminal domain//Protein tyrosine kinase	GO:0006771//GO:0019497//GO:0010038//GO:0006468	riboflavin metabolic process//hexachlorocyclohexane metabolic process//response to metal ion//protein phosphorylation	GO:0005524//GO:0005515//GO:0004672//GO:0046872//GO:0003993	ATP binding//protein binding//protein kinase activity//metal ion binding//acid phosphatase activity	--	--	KOG1095	Protein tyrosine kinase
Cluster-41210.40709	29.0278	0	Inf	1.0857e-06	0.00085256	3218	646707626	KDR14306.1	507	3.58734e-50	INO80 complex subunit D [Zootermopsis nevadensis]	--	--	--	--	--	K11668	INO80D	INO80 complex subunit D	http://www.genome.jp/dbget-bin/www_bget?ko:K11668	A1L1F6	263	7.24167e-22	INO80 complex subunit D-B OS=Danio rerio GN=ino80db PE=2 SV=1	PF01601//PF15281	Coronavirus S2 glycoprotein//Consortin C-terminus	GO:0061025//GO:0046813//GO:0042998	membrane fusion//receptor-mediated virion attachment to host cell//positive regulation of Golgi to plasma membrane protein transport	GO:0071253	connexin binding	GO:0005802//GO:0019031//GO:0016021	trans-Golgi network//viral envelope//integral component of membrane	--	--
Cluster-41210.61265	0	26.2201	#NAME?	1.1385e-06	0.00089061	469	--	--	--	--	--	--	--	--	--	--	--	--	--	--	--	--	--	--	PF01428	AN1-like Zinc finger	--	--	GO:0008270	zinc ion binding	--	--	--	--
Cluster-41210.61603	179.202	12.7419	3.8139	1.1693e-06	0.0009113	2303	646723787	KDR24281.1	2566	0	Ubiquitin carboxyl-terminal hydrolase 7 [Zootermopsis nevadensis]	826417677	XM_012668190.1	433	0	PREDICTED: Monomorium pharaonis ubiquitin carboxyl-terminal hydrolase 7 (LOC105829404), transcript variant X2, mRNA	K11838	USP7, UBP15	ubiquitin carboxyl-terminal hydrolase 7	http://www.genome.jp/dbget-bin/www_bget?ko:K11838	Q6U7I1	1958	0	Ubiquitin carboxyl-terminal hydrolase 7 OS=Gallus gallus GN=USP7 PE=2 SV=1	PF00443//PF15499//PF00917	Ubiquitin carboxyl-terminal hydrolase//Ubiquitin-specific peptidase-like, SUMO isopeptidase//MATH domain	GO:0016579	protein deubiquitination	GO:0032183//GO:0070140//GO:0036459//GO:0005515	SUMO binding//SUMO-specific isopeptidase activity//ubiquitinyl hydrolase activity//protein binding	--	--	KOG1863	Ubiquitin carboxyl-terminal hydrolase
Cluster-41210.108662	28.0053	0	Inf	1.1989e-06	0.00092729	908	669307148	KFD50665.1	202	2.56407e-19	hypothetical protein M513_08472 [Trichuris suis]	--	--	--	--	--	--	--	--	--	--	--	--	--	--	--	--	--	--	--	--	--	--	--
Cluster-41210.80402	47.5069	672.362	-3.823	1.1945e-06	0.00092729	1808	755947947	XP_011300624.1	677	8.89866e-74	PREDICTED: latrophilin Cirl-like isoform X4 [Fopius arisanus]	--	--	--	--	--	K04594	LPHN3	latrophilin 3	http://www.genome.jp/dbget-bin/www_bget?ko:K04594	A1Z7G7	224	1.45075e-17	Latrophilin Cirl OS=Drosophila melanogaster GN=Cirl PE=1 SV=2	PF00002	7 transmembrane receptor (Secretin family)	GO:0007186	G-protein coupled receptor signaling pathway	GO:0004930	G-protein coupled receptor activity	GO:0016021	integral component of membrane	KOG4193	G protein-coupled receptors
Cluster-41210.161654	29.6301	0	Inf	1.209e-06	0.00093163	3177	646696618	KDR08794.1	3334	0	Transient receptor potential cation channel subfamily A member 1 [Zootermopsis nevadensis]	751452557	XM_011182352.1	188	4.46189e-91	PREDICTED: Bactrocera cucurbitae transient receptor potential cation channel subfamily A member 1 (LOC105211081), mRNA	K04984	TRPA1, ANKTM1	transient receptor potential cation channel subfamily A member 1	http://www.genome.jp/dbget-bin/www_bget?ko:K04984	Q7Z020	3040	0	Transient receptor potential cation channel subfamily A member 1 OS=Drosophila melanogaster GN=TrpA1 PE=2 SV=4	PF13606//PF00023	Ankyrin repeat//Ankyrin repeat	--	--	GO:0005515	protein binding	--	--	KOG4177	Ankyrin
Cluster-41210.69262	28.5237	0	Inf	1.2185e-06	0.00093545	5067	646705315	KDR13092.1	3283	0	Type II inositol-1,4,5-trisphosphate 5-phosphatase [Zootermopsis nevadensis]	558173317	XM_006125509.1	37	6.23078e-07	PREDICTED: Pelodiscus sinensis oculocerebrorenal syndrome of Lowe (OCRL), mRNA	K01099	E3.1.3.36	phosphatidylinositol-bisphosphatase	http://www.genome.jp/dbget-bin/www_bget?ko:K01099	--	--	--	--	PF01405//PF00620	Photosystem II reaction centre T protein//RhoGAP domain	GO:0015979//GO:0007165	photosynthesis//signal transduction	--	--	GO:0009523//GO:0009539//GO:0016020	photosystem II//photosystem II reaction center//membrane	KOG0565	Inositol polyphosphate 5-phosphatase and related proteins
Cluster-41210.140004	0	30.6725	#NAME?	1.2232e-06	0.00093553	2439	762077300	XP_011450088.1	409	3.41813e-41	PREDICTED: DNA polymerase lambda-like [Crassostrea gigas]	--	--	--	--	--	K03512	POLL	DNA polymerase lambda	http://www.genome.jp/dbget-bin/www_bget?ko:K03512	Q5RKI3	360	1.73464e-34	DNA polymerase lambda OS=Rattus norvegicus GN=Poll PE=2 SV=1	--	--	--	--	--	--	--	--	--	--
Cluster-41210.74865	5.81959	115.063	-4.3054	1.3003e-06	0.00099088	820	329564869	AEB91973.1	434	2.57808e-49	glutathione S-transferase sigma 1 [Locusta migratoria]	--	--	--	--	--	K01830	E5.3.99.2, PTGDS	prostaglandin-H2 D-isomerase	http://www.genome.jp/dbget-bin/www_bget?ko:K01830	O18598	396	4.80137e-45	Glutathione S-transferase OS=Blattella germanica PE=1 SV=3	--	--	--	--	--	--	--	--	KOG1695	Glutathione S-transferase
Cluster-41210.143342	0	25.1702	#NAME?	1.3595e-06	0.0010321	1516	--	--	--	--	--	--	--	--	--	--	--	--	--	--	--	--	--	--	PF01484	Nematode cuticle collagen N-terminal domain	--	--	GO:0042302	structural constituent of cuticle	--	--	--	--
Cluster-41210.143319	54.5837	0	Inf	1.4057e-06	0.0010594	4491	817085124	XP_012265236.1	2946	0	PREDICTED: TBC1 domain family member 1 isoform X2 [Athalia rosae]	795152795	XM_011983522.1	53	7.03695e-16	PREDICTED: Mandrillus leucophaeus TBC1 (tre-2/USP6, BUB2, cdc16) domain family, member 1 (TBC1D1), transcript variant X4, mRNA	K17902	TBC1D4, AS160	TBC1 domain family member 4	http://www.genome.jp/dbget-bin/www_bget?ko:K17902	O97790	1211	3.06643e-141	TBC1 domain family member 1 OS=Bos taurus GN=TBC1D1 PE=2 SV=2	PF00640//PF00628//PF08416	Phosphotyrosine interaction domain (PTB/PID)//PHD-finger//Phosphotyrosine-binding domain	--	--	GO:0005515	protein binding	--	--	KOG4436	Predicted GTPase activator NB4S/EVI5 (contains TBC domain)/Calmodulin-binding protein Pollux (contains PTB and TBC domains)
Cluster-41210.59312	258.874	21.146	3.6138	1.4012e-06	0.0010594	3831	646700027	KDR10374.1	3015	0	putative ATP-dependent RNA helicase YTHDC2 [Zootermopsis nevadensis]	--	--	--	--	--	--	--	--	--	Q9H6S0	2259	0	Probable ATP-dependent RNA helicase YTHDC2 OS=Homo sapiens GN=YTHDC2 PE=1 SV=2	PF04408//PF02216//PF00711	Helicase associated domain (HA2)//B domain//Beta defensin	GO:0009405//GO:0006952	pathogenesis//defense response	GO:0019865//GO:0004386	immunoglobulin binding//helicase activity	GO:0019814//GO:0005576	immunoglobulin complex//extracellular region	KOG0920	ATP-dependent RNA helicase A
Cluster-41210.11351	40.9019	0.793071	5.6886	1.4315e-06	0.0010749	3132	--	--	--	--	--	--	--	--	--	--	--	--	--	--	--	--	--	--	PF08046	IlvGEDA operon leader peptide	GO:0009082	branched-chain amino acid biosynthetic process	--	--	--	--	--	--
Cluster-41210.10457	1.07001	40.0301	-5.2254	1.5255e-06	0.0011413	1404	646702907	KDR11875.1	984	3.58239e-127	Sulfotransferase 1C4 [Zootermopsis nevadensis]	--	--	--	--	--	--	--	--	--	P49888	357	6.84317e-37	Estrogen sulfotransferase OS=Homo sapiens GN=SULT1E1 PE=1 SV=1	PF00685	Sulfotransferase domain	--	--	GO:0008146	sulfotransferase activity	--	--	KOG1584	Sulfotransferase
Cluster-41210.60596	1.21899	44.7085	-5.1968	1.5674e-06	0.0011647	1763	--	--	--	--	--	--	--	--	--	--	--	--	--	--	--	--	--	--	--	--	--	--	--	--	--	--	--	--
Cluster-41210.89303	0	1553.19	#NAME?	1.568e-06	0.0011647	4856	759039669	XP_011352409.1	596	4.6926e-59	PREDICTED: protein PRRC2C isoform X4 [Cerapachys biroi]	--	--	--	--	--	--	--	--	--	Q3TLH4	148	7.83598e-08	Protein PRRC2C OS=Mus musculus GN=Prrc2c PE=1 SV=3	PF01917//PF07830	Archaebacterial flagellin//Protein serine/threonine phosphatase 2C, C-terminal domain	GO:0006470//GO:0006928	protein dephosphorylation//movement of cell or subcellular component	GO:0000287//GO:0004721//GO:0030145//GO:0005198	magnesium ion binding//phosphoprotein phosphatase activity//manganese ion binding//structural molecule activity	--	--	--	--
Cluster-41210.73842	26.9438	0	Inf	1.6029e-06	0.0011862	4050	242021969	XP_002431415.1	881	2.39489e-103	BCL2/adenovirus E1B 19 kDa protein-interacting protein, putative [Pediculus humanus corporis]>gi|212516691|gb|EEB18677.1| BCL2/adenovirus E1B 19 kDa protein-interacting protein, putative [Pediculus humanus corporis]	--	--	--	--	--	K18449	PRUNE2, BMCC1	prune homolog 2	http://www.genome.jp/dbget-bin/www_bget?ko:K18449	Q0IHU9	594	2.22036e-66	Protein prune homolog 2 OS=Xenopus tropicalis GN=Prune2 PE=2 SV=1	--	--	--	--	--	--	--	--	KOG4406	CDC42 Rho GTPase-activating protein
Cluster-41210.162338	45.5433	1.11045	5.358	1.6288e-06	0.0012012	3982	641659658	XP_003243269.2	655	5.32361e-71	PREDICTED: uncharacterized protein LOC100571961, partial [Acyrthosiphon pisum]	--	--	--	--	--	--	--	--	--	--	--	--	--	PF02178//PF00096	AT hook motif//Zinc finger, C2H2 type	--	--	GO:0003677//GO:0046872	DNA binding//metal ion binding	--	--	--	--
Cluster-41210.59100	248.783	13.9834	4.1531	1.6665e-06	0.0012246	3109	328708315	XP_001945956.2	2082	0	PREDICTED: very long-chain-fatty-acid--CoA ligase bubblegum-like [Acyrthosiphon pisum]>gi|641661071|ref|XP_008181734.1| PREDICTED: very long-chain-fatty-acid--CoA ligase bubblegum-like [Acyrthosiphon pisum]	--	--	--	--	--	K15013	ACSBG	long-chain-fatty-acid--CoA ligase ACSBG	http://www.genome.jp/dbget-bin/www_bget?ko:K15013	Q7ZYC4	1675	0	Long-chain-fatty-acid--CoA ligase ACSBG2 OS=Xenopus laevis GN=acsbg2 PE=2 SV=1	PF08704//PF00501	tRNA methyltransferase complex GCD14 subunit//AMP-binding enzyme	GO:0009451//GO:0030488//GO:0008033//GO:0008152	RNA modification//tRNA methylation//tRNA processing//metabolic process	GO:0003824//GO:0016429	catalytic activity//tRNA (adenine-N1-)-methyltransferase activity	GO:0031515	tRNA (m1A) methyltransferase complex	KOG1256	Long-chain acyl-CoA synthetases (AMP-forming)
Cluster-41210.45343	27.354	0	Inf	1.7317e-06	0.0012679	1163	--	--	--	--	--	--	--	--	--	--	--	--	--	--	--	--	--	--	--	--	--	--	--	--	--	--	--	--
Cluster-41210.139032	33.4321	0	Inf	1.7628e-06	0.0012861	4370	646708967	KDR15070.1	315	2.55214e-27	Polyadenylate-binding protein-interacting protein 1 [Zootermopsis nevadensis]	--	--	--	--	--	--	--	--	--	Q8VE62	247	1.3419e-20	Polyadenylate-binding protein-interacting protein 1 OS=Mus musculus GN=Paip1 PE=2 SV=1	PF02854//PF09553	MIF4G domain//Eco47II restriction endonuclease	GO:0006308//GO:0009307	DNA catabolic process//DNA restriction-modification system	GO:0003677//GO:0005515//GO:0009036//GO:0003723	DNA binding//protein binding//Type II site-specific deoxyribonuclease activity//RNA binding	GO:0009359	Type II site-specific deoxyribonuclease complex	--	--
Cluster-41210.153382	110.741	7.34872	3.9136	1.7698e-06	0.0012866	1557	662200947	XP_008473707.1	1335	1.67616e-174	PREDICTED: putative inorganic phosphate cotransporter [Diaphorina citri]	--	--	--	--	--	K12301	SLC17A5	MFS transporter, ACS family, solute carrier family 17 (sodium-dependent inorganic phosphate cotransporter), member 5	http://www.genome.jp/dbget-bin/www_bget?ko:K12301	O61369	856	1.12352e-106	Putative inorganic phosphate cotransporter OS=Drosophila ananassae GN=Picot PE=3 SV=1	PF07690//PF00083//PF06455	Major Facilitator Superfamily//Sugar (and other) transporter//NADH dehydrogenase subunit 5 C-terminus	GO:0006814//GO:0042773//GO:0055114//GO:0006120//GO:0006744//GO:0015992//GO:0055085	sodium ion transport//ATP synthesis coupled electron transport//oxidation-reduction process//mitochondrial electron transport, NADH to ubiquinone//ubiquinone biosynthetic process//proton transport//transmembrane transport	GO:0008137//GO:0022857	NADH dehydrogenase (ubiquinone) activity//transmembrane transporter activity	GO:0016021	integral component of membrane	KOG2532	Permease of the major facilitator superfamily
Cluster-41210.23212	27.6456	0	Inf	1.9185e-06	0.0013899	773	--	--	--	--	--	--	--	--	--	--	--	--	--	--	--	--	--	--	--	--	--	--	--	--	--	--	--	--
Cluster-41210.164015	26.4814	0	Inf	1.9698e-06	0.001422	5069	642931657	XP_008196674.1	1974	0	PREDICTED: rap1 GTPase-activating protein 1 isoform X3 [Tribolium castaneum]	687908970	LK978284.1	52	2.85931e-15	Dracunculus medinensis genome assembly D_medinensis_Ghana ,scaffold DME_scaffold0000056	K17700	RAP1GAP, RAPGAP	RAP1 GTPase activating protein 1	http://www.genome.jp/dbget-bin/www_bget?ko:K17700	P47736	1158	2.35098e-138	Rap1 GTPase-activating protein 1 OS=Homo sapiens GN=RAP1GAP PE=1 SV=2	PF02145//PF02188	Rap/ran-GAP//GoLoco motif	GO:0051056	regulation of small GTPase mediated signal transduction	GO:0030695//GO:0005096	GTPase regulator activity//GTPase activator activity	--	--	KOG3686	Rap1-GTPase-activating protein (Rap1GAP)
Cluster-41210.88443	26.7637	0	Inf	1.9784e-06	0.0014232	3581	646697786	KDR09285.1	1158	9.67035e-144	Histone acetyltransferase type B catalytic subunit [Zootermopsis nevadensis]	--	--	--	--	--	K11303	HAT1, KAT1	histone acetyltransferase 1	http://www.genome.jp/dbget-bin/www_bget?ko:K11303	Q8BY71	903	4.60427e-108	Histone acetyltransferase type B catalytic subunit OS=Mus musculus GN=Hat1 PE=1 SV=1	PF07464//PF04905//PF13508//PF08445//PF10394//PF01853//PF00583	Apolipophorin-III precursor (apoLp-III)//NAB conserved region 2 (NCD2)//Acetyltransferase (GNAT) domain//FR47-like protein//Histone acetyl transferase HAT1 N-terminus//MOZ/SAS family//Acetyltransferase (GNAT) family	GO:0016568//GO:0006355//GO:0042967//GO:0045892//GO:0006869	chromatin modification//regulation of transcription, DNA-templated//acyl-carrier-protein biosynthetic process//negative regulation of transcription, DNA-templated//lipid transport	GO:0016747//GO:0008289//GO:0004402//GO:0008080	transferase activity, transferring acyl groups other than amino-acyl groups//lipid binding//histone acetyltransferase activity//N-acetyltransferase activity	GO:0005576//GO:0000123//GO:0005634	extracellular region//histone acetyltransferase complex//nucleus	KOG2696	Histone acetyltransferase type b catalytic subunit
Cluster-41210.143344	26.6975	0	Inf	1.9979e-06	0.0014323	956	--	--	--	--	--	--	--	--	--	--	--	--	--	--	--	--	--	--	PF01484	Nematode cuticle collagen N-terminal domain	--	--	GO:0042302	structural constituent of cuticle	--	--	--	--
Cluster-41210.95613	922.293	75.2847	3.6148	2.108e-06	0.0015059	3785	646701506	KDR11196.1	2767	0	Protein transport protein Sec24B [Zootermopsis nevadensis]	--	--	--	--	--	K14007	SEC24	protein transport protein SEC24	http://www.genome.jp/dbget-bin/www_bget?ko:K14007	A6QNT8	2176	0	Protein transport protein Sec24A OS=Bos taurus GN=SEC24A PE=2 SV=1	PF04815//PF04811//PF04810	Sec23/Sec24 helical domain//Sec23/Sec24 trunk domain//Sec23/Sec24 zinc finger	GO:0006886//GO:0006888	intracellular protein transport//ER to Golgi vesicle-mediated transport	GO:0008270	zinc ion binding	GO:0030127	COPII vesicle coat	KOG1985	Vesicle coat complex COPII, subunit SEC24/subunit SFB2
Cluster-41210.130934	0	51.0792	#NAME?	2.1839e-06	0.0015547	3828	641647749	XP_008179485.1	712	4.67506e-82	PREDICTED: uncharacterized protein LOC103308217 [Acyrthosiphon pisum]	--	--	--	--	--	--	--	--	--	--	--	--	--	PF04827//PF03396//PF02268	Plant transposon protein//Poxvirus DNA-directed RNA polymerase, 35 kD subunit//Transcription initiation factor IIA, gamma subunit, helical domain	GO:0006144//GO:0006351//GO:0019083//GO:0006367//GO:0006206	purine nucleobase metabolic process//transcription, DNA-templated//viral transcription//transcription initiation from RNA polymerase II promoter//pyrimidine nucleobase metabolic process	GO:0003899//GO:0016788//GO:0003677	DNA-directed RNA polymerase activity//hydrolase activity, acting on ester bonds//DNA binding	GO:0005672//GO:0005730	transcription factor TFIIA complex//nucleolus	--	--
Cluster-41210.63616	210.252	12.3237	4.0926	2.1964e-06	0.0015583	2507	242009661	XP_002425601.1	839	7.32591e-96	Bromodomain-containing protein, putative [Pediculus humanus corporis]>gi|212509494|gb|EEB12863.1| Bromodomain-containing protein, putative [Pediculus humanus corporis]	815790369	XM_012360325.1	104	1.74172e-44	PREDICTED: Linepithema humile homeotic protein female sterile-like (LOC105668126), transcript variant X15, mRNA	K08871	BRD2	bromodomain-containing protein 2	http://www.genome.jp/dbget-bin/www_bget?ko:K08871	--	--	--	--	PF00439	Bromodomain	--	--	GO:0005515//GO:0016740	protein binding//transferase activity	--	--	KOG1474	Transcription initiation factor TFIID, subunit BDF1 and related bromodomain proteins
Cluster-41210.127760	26.9568	0	Inf	2.2211e-06	0.001565	2872	--	--	--	--	--	--	--	--	--	--	--	--	--	--	--	--	--	--	PF03118	Bacterial RNA polymerase, alpha chain C terminal domain	GO:0006351//GO:0006144//GO:0006206	transcription, DNA-templated//purine nucleobase metabolic process//pyrimidine nucleobase metabolic process	GO:0003677//GO:0003899	DNA binding//DNA-directed RNA polymerase activity	GO:0005730	nucleolus	--	--
Cluster-41210.80679	229.726	2298.82	-3.3229	2.2179e-06	0.001565	3209	501294291	BAN20708.1	638	3.27981e-72	conserved hypothetical protein [Riptortus pedestris]	--	--	--	--	--	--	--	--	--	P17790	208	7.44441e-16	Basigin OS=Gallus gallus GN=BSG PE=1 SV=2	--	--	--	--	--	--	--	--	KOG4475	FOG: Immunoglobin and related proteins
Cluster-41210.74288	351.439	24.4412	3.8459	2.2375e-06	0.0015658	3300	--	--	--	--	--	--	--	--	--	--	--	--	--	--	--	--	--	--	--	--	--	--	--	--	--	--	--	--
Cluster-41210.81339	0	22.7201	#NAME?	2.2339e-06	0.0015658	2614	572299140	XP_006615708.1	1288	1.029e-167	PREDICTED: erlin-1-like [Apis dorsata]	170572283	XM_001892016.1	155	8.10284e-73	Brugia malayi hypothetical protein partial mRNA	--	--	--	--	Q58EG2	1150	4.16267e-148	Erlin-1 OS=Danio rerio GN=erlin1 PE=2 SV=1	--	--	--	--	--	--	--	--	--	--
Cluster-41210.3372	0	24.2966	#NAME?	2.3115e-06	0.0016121	2757	--	--	--	--	--	--	--	--	--	--	--	--	--	--	--	--	--	--	--	--	--	--	--	--	--	--	--	--
Cluster-41210.91547	12.5919	143.917	-3.5147	2.3374e-06	0.0016247	9827	641673893	XP_008186499.1	200	3.51363e-12	PREDICTED: MATH and LRR domain-containing protein PFE0570w-like isoform X2 [Acyrthosiphon pisum]	--	--	--	--	--	--	--	--	--	--	--	--	--	PF08039	Mitochondrial proteolipid	--	--	--	--	GO:0005739	mitochondrion	--	--
Cluster-41210.23273	42.1633	1.11045	5.2468	2.4397e-06	0.0016901	1388	861639619	KMQ92919.1	218	1.87468e-16	endonuclease-reverse transcriptase [Lasius niger]	--	--	--	--	--	--	--	--	--	--	--	--	--	--	--	--	--	--	--	--	--	--	--
Cluster-41210.147721	0	24.171	#NAME?	2.5663e-06	0.0017718	1334	--	--	--	--	--	--	--	--	--	--	--	--	--	--	--	--	--	--	--	--	--	--	--	--	--	--	--	--
Cluster-41210.110113	72.804	3.70151	4.2978	2.6222e-06	0.0018043	760	646712348	KDR17130.1	394	1.19102e-43	Ras-like GTP-binding protein RhoL [Zootermopsis nevadensis]	--	--	--	--	--	K04392	RAC1	Ras-related C3 botulinum toxin substrate 1	http://www.genome.jp/dbget-bin/www_bget?ko:K04392	Q24192	339	4.95655e-37	Ras-like GTP-binding protein RhoL OS=Drosophila melanogaster GN=RhoL PE=2 SV=1	PF08477//PF00025//PF00071	Ras of Complex, Roc, domain of DAPkinase//ADP-ribosylation factor family//Ras family	GO:0007264	small GTPase mediated signal transduction	GO:0005525	GTP binding	--	--	KOG0393	Ras-related small GTPase, Rho type
Cluster-41210.42008	25.2107	0	Inf	2.631e-06	0.0018043	1189	94470467	ABF20544.1	309	7.8715e-59	transposase [Aedes aegypti]	687075218	LM692493.1	198	4.52713e-97	Protopolystoma xenopodis genome assembly P_xenopodis_South_Africa ,scaffold PXEA_scaffold0010264	K13403	MTHFD2	methylenetetrahydrofolate dehydrogenase(NAD+) / 5,10-methenyltetrahydrofolate cyclohydrolase	http://www.genome.jp/dbget-bin/www_bget?ko:K13403	A4Z944	183	3.03879e-39	Zinc finger BED domain-containing protein 5 OS=Canis familiaris GN=ZBED5 PE=3 SV=1	PF00126//PF00096	Bacterial regulatory helix-turn-helix protein, lysR family//Zinc finger, C2H2 type	GO:0006355	regulation of transcription, DNA-templated	GO:0003700//GO:0046872	transcription factor activity, sequence-specific DNA binding//metal ion binding	GO:0005667	transcription factor complex	--	--
Cluster-41210.33716	25.7784	0	Inf	2.6446e-06	0.0018076	1247	--	--	--	--	--	--	--	--	--	--	--	--	--	--	--	--	--	--	--	--	--	--	--	--	--	--	--	--
Cluster-41210.3927	25.143	0	Inf	2.6596e-06	0.0018119	2349	662205442	XP_008476132.1	493	2.94808e-50	PREDICTED: uncharacterized protein LOC103513102 [Diaphorina citri]	--	--	--	--	--	--	--	--	--	--	--	--	--	PF06645//PF03286//PF01080//PF07095	Microsomal signal peptidase 12 kDa subunit (SPC12)//Pox virus Ag35 surface protein//Presenilin//Intracellular growth attenuator protein IgaA	GO:0006465	signal peptide processing	GO:0008233//GO:0004190	peptidase activity//aspartic-type endopeptidase activity	GO:0016021//GO:0019031//GO:0005787//GO:0009276	integral component of membrane//viral envelope//signal peptidase complex//Gram-negative-bacterium-type cell wall	--	--
Cluster-41210.32321	0	28.4537	#NAME?	2.6818e-06	0.001821	2359	805814073	XP_012148112.1	400	1.18877e-38	PREDICTED: uncharacterized protein LOC105663491 [Megachile rotundata]	--	--	--	--	--	--	--	--	--	--	--	--	--	--	--	--	--	--	--	--	--	--	--
Cluster-41210.100072	6.53953	113.873	-4.1221	2.745e-06	0.0018578	1835	357623539	EHJ74649.1	1299	1.1581e-168	hypothetical protein KGM_11034 [Danaus plexippus]	--	--	--	--	--	K16309	MASTL, GW	serine/threonine-protein kinase greatwall	http://www.genome.jp/dbget-bin/www_bget?ko:K16309	Q96GX5	576	2.50074e-62	Serine/threonine-protein kinase greatwall OS=Homo sapiens GN=MASTL PE=1 SV=1	PF00069//PF07714//PF06293	Protein kinase domain//Protein tyrosine kinase//Lipopolysaccharide kinase (Kdo/WaaP) family	GO:0006468	protein phosphorylation	GO:0005524//GO:0004672//GO:0016773	ATP binding//protein kinase activity//phosphotransferase activity, alcohol group as acceptor	GO:0016020	membrane	KOG0606	Microtubule-associated serine/threonine kinase and related proteins
Cluster-41210.47608	0	23.3193	#NAME?	2.7743e-06	0.0018654	797	307191816	EFN75248.1	477	6.0763e-63	PiggyBac transposable element-derived protein 4, partial [Harpegnathos saltator]	--	--	--	--	--	--	--	--	--	Q96DM1	193	2.07289e-22	PiggyBac transposable element-derived protein 4 OS=Homo sapiens GN=PGBD4 PE=2 SV=3	PF01609	Transposase DDE domain	GO:0006313	transposition, DNA-mediated	GO:0003677//GO:0004803	DNA binding//transposase activity	--	--	--	--
Cluster-41210.86698	25.4696	0	Inf	2.7734e-06	0.0018654	6831	817081125	XP_012263057.1	2341	0	PREDICTED: WD repeat-containing protein 81 [Athalia rosae]	--	--	--	--	--	K17601	WDR81	WD repeat-containing protein 81	http://www.genome.jp/dbget-bin/www_bget?ko:K17601	Q5ND34	1256	9.8367e-140	WD repeat-containing protein 81 OS=Mus musculus GN=Wdr81 PE=1 SV=2	PF05699//PF00069//PF00638	hAT family C-terminal dimerisation region//Protein kinase domain//RanBP1 domain	GO:0006468//GO:0046907	protein phosphorylation//intracellular transport	GO:0046983//GO:0005524//GO:0004672	protein dimerization activity//ATP binding//protein kinase activity	--	--	KOG1786	Lysosomal trafficking regulator LYST and related BEACH and WD40 repeat proteins
Cluster-41210.86447	21.7817	246.823	-3.5023	2.8074e-06	0.0018815	6870	759047269	XP_011332653.1	1334	3.0852e-160	PREDICTED: ETS-like protein pointed, isoform P2/D isoform X4 [Cerapachys biroi]	--	--	--	--	--	K02678	ETS, pnt	c-ets proto-oncogene protein	http://www.genome.jp/dbget-bin/www_bget?ko:K02678	P18756	579	2.06707e-64	Protein c-ets-1-B (Fragment) OS=Xenopus laevis GN=ets1-b PE=2 SV=1	PF02198//PF00178//PF00447	Sterile alpha motif (SAM)/Pointed domain//Ets-domain//HSF-type DNA-binding	GO:0006355	regulation of transcription, DNA-templated	GO:0003700//GO:0043565	transcription factor activity, sequence-specific DNA binding//sequence-specific DNA binding	GO:0005634//GO:0005667	nucleus//transcription factor complex	KOG3806	Predicted transcription factor
Cluster-41210.111162	107.745	1042.21	-3.274	2.9217e-06	0.0019469	819	121543707	ABM55540.1	709	2.35522e-91	putative myosin II essential light chain [Maconellicoccus hirsutus]	755852927	XM_005175968.2	134	1.1642e-61	PREDICTED: Musca domestica myosin-2 essential light chain (LOC101893841), transcript variant X2, mRNA	K12751	MYL6	myosin light chain 6	http://www.genome.jp/dbget-bin/www_bget?ko:K12751	P54357	645	3.67637e-83	Myosin-2 essential light chain OS=Drosophila melanogaster GN=Mlc-c PE=1 SV=1	PF13833//PF13405//PF00036//PF13499//PF13202	EF-hand domain pair//EF-hand domain//EF hand//EF-hand domain pair//EF hand	--	--	GO:0005509	calcium ion binding	--	--	KOG0030	Myosin essential light chain, EF-Hand protein superfamily
Cluster-41210.143178	161.193	13.5334	3.5742	2.924e-06	0.0019469	2940	294566523	ADF18552.1	116	9.95071e-15	endonuclease-reverse transcriptase [Bombyx mori]	--	--	--	--	--	--	--	--	--	--	--	--	--	--	--	--	--	--	--	--	--	--	--
Cluster-41210.39188	25.346	0	Inf	2.9652e-06	0.001968	805	--	--	--	--	--	--	--	--	--	--	--	--	--	--	--	--	--	--	--	--	--	--	--	--	--	--	--	--
Cluster-41210.84697	227.946	17.0269	3.7428	2.9968e-06	0.0019826	9918	662199635	XP_008472989.1	1054	7.32079e-125	PREDICTED: transcription elongation regulator 1-like [Diaphorina citri]	805799264	XM_012288686.1	162	3.98506e-76	PREDICTED: Megachile rotundata transcription elongation regulator 1 (LOC100874938), transcript variant X8, mRNA	K12824	TCERG1, CA150	transcription elongation regulator 1	http://www.genome.jp/dbget-bin/www_bget?ko:K12824	O14776	725	2.33908e-76	Transcription elongation regulator 1 OS=Homo sapiens GN=TCERG1 PE=1 SV=2	PF02535//PF12905//PF00397//PF06936//PF01708	ZIP Zinc transporter//Endo-alpha-N-acetylgalactosaminidase//WW domain//Selenoprotein S (SelS)//Geminivirus putative movement protein	GO:0030001//GO:0006886//GO:0055085//GO:0046740	metal ion transport//intracellular protein transport//transmembrane transport//transport of virus in host, cell to cell	GO:0005515//GO:0033926//GO:0046873	protein binding//glycopeptide alpha-N-acetylgalactosaminidase activity//metal ion transmembrane transporter activity	GO:0016020//GO:0016021//GO:0030176	membrane//integral component of membrane//integral component of endoplasmic reticulum membrane	KOG0155	Transcription factor CA150
Cluster-41210.130042	24.622	0	Inf	3.0298e-06	0.001998	1866	642940224	XP_008200519.1	218	2.07943e-16	PREDICTED: putative uncharacterized protein DDB_G0286901 [Tribolium castaneum]	--	--	--	--	--	--	--	--	--	--	--	--	--	PF00098	Zinc knuckle	--	--	GO:0008270//GO:0003676	zinc ion binding//nucleic acid binding	--	--	--	--
Cluster-41210.4942	106.403	6.18644	4.1043	3.0731e-06	0.00202	4671	307175801	EFN65619.1	144	3.05357e-12	Putative uncharacterized transposon-derived protein F52C9.6, partial [Camponotus floridanus]	--	--	--	--	--	--	--	--	--	--	--	--	--	--	--	--	--	--	--	--	--	--	--
Cluster-41210.89706	127.604	9.30425	3.7776	3.1741e-06	0.0020798	2399	418207526	AFX62860.1	1785	0	alpha tubulin 84B, partial [Drosophila melanogaster]	602663172	XM_007437159.1	410	0	PREDICTED: Python bivittatus tubulin alpha-3 chain-like (LOC103061841), mRNA	K07374	TUBA	tubulin alpha	http://www.genome.jp/dbget-bin/www_bget?ko:K07374	P06603	1786	0	Tubulin alpha-1 chain OS=Drosophila melanogaster GN=alphaTub84B PE=2 SV=1	PF00737//PF00091	Photosystem II 10 kDa phosphoprotein//Tubulin/FtsZ family, GTPase domain	GO:0050821//GO:0015979	protein stabilization//photosynthesis	GO:0042301//GO:0003924	phosphate ion binding//GTPase activity	GO:0016020//GO:0009523	membrane//photosystem II	KOG1376	Alpha tubulin
Cluster-41210.125715	1.21052	42.1093	-5.1204	3.2933e-06	0.0021491	522	662212063	XP_008479743.1	347	1.7866e-38	PREDICTED: deoxyuridine 5'-triphosphate nucleotidohydrolase isoform X1 [Diaphorina citri]>gi|662212065|ref|XP_008479744.1| PREDICTED: deoxyuridine 5'-triphosphate nucleotidohydrolase isoform X2 [Diaphorina citri]>gi|662212067|ref|XP_008479745.1| PREDICTED: deoxyuridine 5'-triphosphate nucleotidohydrolase isoform X3 [Diaphorina citri]	--	--	--	--	--	K01520	dut, DUT	dUTP pyrophosphatase	http://www.genome.jp/dbget-bin/www_bget?ko:K01520	Q9J5G5	301	5.06684e-33	Deoxyuridine 5'-triphosphate nucleotidohydrolase OS=Fowlpox virus (strain NVSL) GN=DUT PE=3 SV=1	PF00692//PF00426	dUTPase//Outer Capsid protein VP4 (Hemagglutinin)	GO:0046080//GO:0019058	dUTP metabolic process//viral life cycle	GO:0016787	hydrolase activity	GO:0019028	viral capsid	KOG3370	dUTPase
Cluster-41210.129269	156.137	0	Inf	3.3008e-06	0.0021491	5542	--	--	--	--	--	--	--	--	--	--	--	--	--	--	--	--	--	--	PF13008	Zinc-binding domain of Paramyxoviridae V protein	--	--	GO:0046872	metal ion binding	--	--	--	--
Cluster-41210.130194	278.94	19.2306	3.8585	3.3792e-06	0.0021932	2052	646700009	KDR10364.1	1377	3.47476e-172	Mitogen-activated protein kinase kinase kinase 4, partial [Zootermopsis nevadensis]	--	--	--	--	--	K04428	MAP3K4, MEKK4	mitogen-activated protein kinase kinase kinase 4	http://www.genome.jp/dbget-bin/www_bget?ko:K04428	O08648	575	1.45757e-60	Mitogen-activated protein kinase kinase kinase 4 OS=Mus musculus GN=Map3k4 PE=1 SV=2	PF06293//PF07714//PF00069	Lipopolysaccharide kinase (Kdo/WaaP) family//Protein tyrosine kinase//Protein kinase domain	GO:0006468	protein phosphorylation	GO:0004672//GO:0005524//GO:0016773	protein kinase activity//ATP binding//phosphotransferase activity, alcohol group as acceptor	GO:0016020	membrane	KOG4645	MAPKKK (MAP kinase kinase kinase) SSK2 and related serine/threonine protein kinases
Cluster-41210.17624	76.005	2.1146	5.1676	3.4032e-06	0.0022018	1755	769865478	XP_011644679.1	256	2.30372e-21	PREDICTED: mitochondrial thiamine pyrophosphate carrier-like [Pogonomyrmex barbatus]	--	--	--	--	--	K15108	SLC25A19, DNC, TPC1	solute carrier family 25 (mitochondrial thiamine pyrophosphate transporter), member 19	http://www.genome.jp/dbget-bin/www_bget?ko:K15108	Q29RM1	172	4.68905e-12	Mitochondrial thiamine pyrophosphate carrier OS=Bos taurus GN=SLC25A19 PE=2 SV=1	--	--	--	--	--	--	--	--	KOG0752	Mitochondrial solute carrier protein
Cluster-41210.34070	25.9981	0	Inf	3.4512e-06	0.0022238	2418	646721766	KDR22996.1	272	4.02656e-23	MAD2L1-binding protein [Zootermopsis nevadensis]	--	--	--	--	--	--	--	--	--	Q9DCX1	110	1.59959e-08	MAD2L1-binding protein OS=Mus musculus GN=Mad2l1bp PE=2 SV=2	PF06581	Mad1 and Cdc20-bound-Mad2 binding	GO:0007096	regulation of exit from mitosis	--	--	GO:0005634	nucleus	--	--
Cluster-41210.88871	0	110.278	#NAME?	3.4587e-06	0.0022238	1793	646709554	KDR15354.1	345	3.77242e-31	putative phosphorylase b kinase regulatory subunit beta [Zootermopsis nevadensis]	--	--	--	--	--	K07190	PHKA_B	phosphorylase kinase alpha/beta subunit	http://www.genome.jp/dbget-bin/www_bget?ko:K07190	Q9VLS1	241	1.07131e-19	Probable phosphorylase b kinase regulatory subunit beta OS=Drosophila melanogaster GN=CG8475 PE=2 SV=2	--	--	--	--	--	--	--	--	--	--
Cluster-30801.0	0	22.8825	#NAME?	3.4909e-06	0.0022375	2654	--	--	--	--	--	--	--	--	--	--	--	--	--	--	--	--	--	--	--	--	--	--	--	--	--	--	--	--
Cluster-41210.5186	24.814	0	Inf	3.5495e-06	0.002265	1587	--	--	--	--	--	--	--	--	--	--	--	--	--	--	--	--	--	--	PF00610	Domain found in Dishevelled, Egl-10, and Pleckstrin (DEP)	GO:0035556	intracellular signal transduction	--	--	--	--	--	--
Cluster-41210.72066	0	172.559	#NAME?	3.5559e-06	0.002265	2397	--	--	--	--	--	--	--	--	--	--	--	--	--	--	--	--	--	--	--	--	--	--	--	--	--	--	--	--
Cluster-41210.121489	116.878	1.11045	6.7177	3.67e-06	0.0023305	1831	675389340	KFM82237.1	366	3.15119e-46	Retrovirus-related Pol polyprotein from transposon 17.6, partial [Stegodyphus mimosarum]	--	--	--	--	--	--	--	--	--	Q09575	166	1.37201e-15	Uncharacterized protein K02A2.6 OS=Caenorhabditis elegans GN=K02A2.6 PE=3 SV=1	--	--	--	--	--	--	--	--	--	--
Cluster-41210.100654	23.8997	0	Inf	3.7461e-06	0.0023715	793	--	--	--	--	--	--	--	--	--	--	--	--	--	--	--	--	--	--	--	--	--	--	--	--	--	--	--	--
Cluster-41210.131477	25.4159	0	Inf	3.7596e-06	0.0023727	5433	646701956	KDR11423.1	2436	0	Mannosyl-oligosaccharide glucosidase [Zootermopsis nevadensis]	--	--	--	--	--	K01228	GCS1	mannosyl-oligosaccharide glucosidase	http://www.genome.jp/dbget-bin/www_bget?ko:K01228	--	--	--	--	PF14144	Seed dormancy control	GO:0006351	transcription, DNA-templated	GO:0043565	sequence-specific DNA binding	--	--	KOG2161	Glucosidase I
Cluster-41210.75386	42.5175	0	Inf	3.7805e-06	0.0023786	2735	242007292	XP_002424475.1	1174	4.54768e-149	Insulin gene enhancer protein ISL-2, putative [Pediculus humanus corporis]>gi|212507893|gb|EEB11737.1| Insulin gene enhancer protein ISL-2, putative [Pediculus humanus corporis]	--	--	--	--	--	K09371	LMX1	LIM homeobox transcription factor 1	http://www.genome.jp/dbget-bin/www_bget?ko:K09371	O88609	627	4.35816e-71	LIM homeobox transcription factor 1-beta OS=Mus musculus GN=Lmx1b PE=2 SV=3	PF00412//PF00046//PF05920	LIM domain//Homeobox domain//Homeobox KN domain	GO:0006355	regulation of transcription, DNA-templated	GO:0008270//GO:0003677//GO:0043169	zinc ion binding//DNA binding//cation binding	--	--	KOG0490	Transcription factor, contains HOX domain
Cluster-41210.116977	1.90786	44.7876	-4.5531	3.802e-06	0.0023848	4239	642939614	XP_008193596.1	1026	3.78017e-118	PREDICTED: protein MAATS1-like [Tribolium castaneum]	--	--	--	--	--	--	--	--	--	Q8BRC6	826	1.0297e-92	Protein MAATS1 OS=Mus musculus GN=Maats1 PE=2 SV=3	--	--	--	--	--	--	--	--	--	--
Cluster-41210.105105	0	298.655	#NAME?	4.0247e-06	0.0025169	2287	242021435	XP_002431150.1	390	5.79158e-36	Nuclear pore complex protein Nup133, putative [Pediculus humanus corporis]>gi|212516399|gb|EEB18412.1| Nuclear pore complex protein Nup133, putative [Pediculus humanus corporis]	--	--	--	--	--	K14300	NUP133	nuclear pore complex protein Nup133	http://www.genome.jp/dbget-bin/www_bget?ko:K14300	Q8R0G9	245	7.07028e-20	Nuclear pore complex protein Nup133 OS=Mus musculus GN=Nup133 PE=1 SV=2	PF01239	Protein prenyltransferase alpha subunit repeat	GO:0018342	protein prenylation	GO:0008318	protein prenyltransferase activity	--	--	--	--
Cluster-41210.69146	23.6675	0	Inf	4.0814e-06	0.0025446	1468	--	--	--	--	--	--	--	--	--	--	--	--	--	--	--	--	--	--	--	--	--	--	--	--	--	--	--	--
Cluster-47713.0	0	22.0834	#NAME?	4.1516e-06	0.0025805	2238	--	--	--	--	--	--	--	--	--	--	--	--	--	--	--	--	--	--	--	--	--	--	--	--	--	--	--	--
Cluster-41210.7340	118.623	7.36347	4.0098	4.2056e-06	0.0026063	2219	--	--	--	--	--	--	--	--	--	--	--	--	--	--	--	--	--	--	--	--	--	--	--	--	--	--	--	--
Cluster-41210.62194	52.9814	601.09	-3.504	4.3081e-06	0.0026617	2718	805798657	XP_003704743.2	575	1.74687e-63	PREDICTED: sulfotransferase 1 family member D1 [Megachile rotundata]>gi|805798660|ref|XP_012143918.1| PREDICTED: sulfotransferase 1 family member D1 [Megachile rotundata]	--	--	--	--	--	K01025	E2.8.2.-	--	http://www.genome.jp/dbget-bin/www_bget?ko:K01025	Q8JG30	362	4.14517e-36	Sulfotransferase family cytosolic 1B member 1 OS=Gallus gallus GN=SULT1B1 PE=2 SV=1	PF00685//PF15014	Sulfotransferase domain//Ceroid-lipofuscinosis neuronal protein 5	GO:0022008	neurogenesis	GO:0008146	sulfotransferase activity	GO:0005764	lysosome	KOG1584	Sulfotransferase
Cluster-41210.161692	29.8528	0	Inf	4.3694e-06	0.0026915	4138	260804463	XP_002597107.1	1225	0	hypothetical protein BRAFLDRAFT_76362 [Branchiostoma floridae]>gi|229282370|gb|EEN53119.1| hypothetical protein BRAFLDRAFT_76362 [Branchiostoma floridae]	--	--	--	--	--	--	--	--	--	--	--	--	--	--	--	--	--	--	--	--	--	--	--
Cluster-41210.39856	1108.14	106.054	3.3853	4.457e-06	0.0027373	3010	91079450	XP_969249.1	1133	5.61965e-141	PREDICTED: venom serine carboxypeptidase [Tribolium castaneum]>gi|270016070|gb|EFA12518.1| hypothetical protein TcasGA2_TC002692 [Tribolium castaneum]	--	--	--	--	--	K09645	CPVL	vitellogenic carboxypeptidase-like protein	http://www.genome.jp/dbget-bin/www_bget?ko:K09645	C9WMM5	1097	4.26568e-137	Venom serine carboxypeptidase OS=Apis mellifera PE=2 SV=1	PF00450	Serine carboxypeptidase	GO:0006508	proteolysis	GO:0004185	serine-type carboxypeptidase activity	--	--	KOG1282	Serine carboxypeptidases (lysosomal cathepsin A)
Cluster-41210.107557	24.5776	0	Inf	4.4957e-06	0.0027529	7215	646691507	KDR07134.1	458	4.54716e-45	hypothetical protein L798_02590 [Zootermopsis nevadensis]	--	--	--	--	--	--	--	--	--	--	--	--	--	PF15798	Proline-rich AKT1 substrate 1	GO:0032007//GO:0048011	negative regulation of TOR signaling//neurotrophin TRK receptor signaling pathway	--	--	--	--	--	--
Cluster-41210.40139	38.9562	0.740302	5.7176	4.6551e-06	0.002842	2475	646720187	KDR22015.1	377	1.02187e-37	Osteoclast-stimulating factor 1 [Zootermopsis nevadensis]	--	--	--	--	--	--	--	--	--	Q6TGW5	291	1.27988e-27	Osteoclast-stimulating factor 1 OS=Danio rerio GN=ostf1 PE=2 SV=1	PF04189//PF13606//PF00023	Gcd10p family//Ankyrin repeat//Ankyrin repeat	GO:0030488	tRNA methylation	GO:0005515	protein binding	GO:0031515	tRNA (m1A) methyltransferase complex	KOG0504	FOG: Ankyrin repeat
Cluster-41210.112604	207.861	15.8962	3.7089	4.7349e-06	0.0028775	2309	828217891	XP_012560798.1	369	4.01764e-34	PREDICTED: uncharacterized protein LOC101234332 [Hydra vulgaris]	--	--	--	--	--	--	--	--	--	--	--	--	--	PF01441	Lipoprotein	GO:0006952	defense response	--	--	GO:0009279	cell outer membrane	--	--
Cluster-41210.49217	7.05787	103.776	-3.8781	4.7411e-06	0.0028775	6961	646713138	KDR17610.1	3148	0	Neuroblastoma-amplified sequence, partial [Zootermopsis nevadensis]	--	--	--	--	--	--	--	--	--	Q5TYW4	2287	0	Neuroblastoma-amplified sequence OS=Danio rerio GN=nbas PE=2 SV=1	PF08314//PF11081//PF07955//PF05710//PF02148//PF00400	Secretory pathway protein Sec39//Protein of unknown function (DUF2890)//Protein of unknown function (DUF1687)//Coiled coil//Zn-finger in ubiquitin-hydrolases and other protein//WD domain, G-beta repeat	GO:0016032//GO:0006890//GO:0055114	viral process//retrograde vesicle-mediated transport, Golgi to ER//oxidation-reduction process	GO:0008270//GO:0005515//GO:0016491	zinc ion binding//protein binding//oxidoreductase activity	GO:0005739	mitochondrion	KOG1797	Uncharacterized conserved protein (Neuroblastoma-amplified protein)
Cluster-41210.121961	803.211	69.0265	3.5406	5.0032e-06	0.0030276	7260	662188057	XP_008487685.1	470	3.26139e-46	PREDICTED: leucine-rich repeat neuronal protein 1-like [Diaphorina citri]	--	--	--	--	--	--	--	--	--	Q7Z2Q7	226	4.62282e-17	Leucine-rich repeat-containing protein 70 OS=Homo sapiens GN=LRRC70 PE=2 SV=1	PF13855//PF13085//PF00560//PF05375//PF10104	Leucine rich repeat//2Fe-2S iron-sulfur cluster binding domain//Leucine Rich Repeat//Pacifastin inhibitor (LCMII)//Di-sulfide bridge nucleocytoplasmic transport domain	GO:0006611//GO:0006998//GO:0006406//GO:0006118	protein export from nucleus//nuclear envelope organization//mRNA export from nucleus//obsolete electron transport	GO:0051536//GO:0005515//GO:0030414//GO:0009055	iron-sulfur cluster binding//protein binding//peptidase inhibitor activity//electron carrier activity	GO:0031965	nuclear membrane	KOG0619	FOG: Leucine rich repeat
Cluster-41210.37964	0	21.8447	#NAME?	5.1578e-06	0.003112	815	--	--	--	--	--	--	--	--	--	--	--	--	--	--	--	--	--	--	--	--	--	--	--	--	--	--	--	--
Cluster-41210.138836	23.3793	0	Inf	5.4497e-06	0.0032785	3267	646702909	KDR11877.1	357	1.84361e-31	Trimethylguanosine synthase [Zootermopsis nevadensis]	--	--	--	--	--	K14292	TGS1	trimethylguanosine synthase	http://www.genome.jp/dbget-bin/www_bget?ko:K14292	--	--	--	--	PF05676	NADH-ubiquinone oxidoreductase B18 subunit (NDUFB7)	GO:0015992//GO:0006744//GO:0006814//GO:0006118//GO:0006120	proton transport//ubiquinone biosynthetic process//sodium ion transport//obsolete electron transport//mitochondrial electron transport, NADH to ubiquinone	GO:0003954//GO:0008137	NADH dehydrogenase activity//NADH dehydrogenase (ubiquinone) activity	GO:0005739	mitochondrion	--	--
Cluster-41210.81685	25.0863	0	Inf	5.6071e-06	0.0033633	4860	270001096	EEZ97543.1	369	4.14949e-36	hypothetical protein TcasGA2_TC011393 [Tribolium castaneum]	--	--	--	--	--	--	--	--	--	Q9NR12	182	2.6281e-12	PDZ and LIM domain protein 7 OS=Homo sapiens GN=PDLIM7 PE=1 SV=1	PF13180//PF00595	PDZ domain//PDZ domain (Also known as DHR or GLGF)	--	--	GO:0005515	protein binding	--	--	--	--
Cluster-41210.146590	24.1222	0	Inf	5.6382e-06	0.003371	2179	861641601	KMQ93606.1	229	1.20875e-18	nuclear valosin-containing [Lasius niger]	--	--	--	--	--	--	--	--	--	Q03277	152	1.37439e-13	Retrovirus-related Pol polyprotein from type-1 retrotransposable element R1 (Fragment) OS=Bradysia coprophila PE=3 SV=1	--	--	--	--	--	--	--	--	--	--
Cluster-41210.54284	164.882	0	Inf	5.6526e-06	0.003371	3198	642940163	XP_972562.2	1735	0	PREDICTED: integral membrane protein GPR155 isoform X1 [Tribolium castaneum]	--	--	--	--	--	--	--	--	--	Q5R9A7	1035	1.75813e-122	Integral membrane protein GPR155 OS=Pongo abelii GN=GPR155 PE=2 SV=1	PF14991//PF00845//PF03547//PF13994//PF00610	Protein melan-A//Geminivirus BL1 movement protein//Membrane transport protein//PgaD-like protein//Domain found in Dishevelled, Egl-10, and Pleckstrin (DEP)	GO:0055085//GO:0035556//GO:0042710//GO:0046740	transmembrane transport//intracellular signal transduction//biofilm formation//transport of virus in host, cell to cell	GO:0003677	DNA binding	GO:0042470//GO:0033644//GO:0016021	melanosome//host cell membrane//integral component of membrane	--	--
Cluster-41210.39537	24.2551	0	Inf	5.8252e-06	0.0034639	3251	646710923	KDR16301.1	1276	2.02313e-161	Serine/threonine-protein kinase 11 [Zootermopsis nevadensis]	--	--	--	--	--	K07298	STK11, LKB1	serine/threonine-protein kinase 11	http://www.genome.jp/dbget-bin/www_bget?ko:K07298	Q0GGW5	1119	6.21303e-140	Serine/threonine-protein kinase STK11 OS=Gallus gallus GN=STK11 PE=2 SV=1	PF00069//PF07714	Protein kinase domain//Protein tyrosine kinase	GO:0006468	protein phosphorylation	GO:0005524//GO:0004672	ATP binding//protein kinase activity	--	--	KOG0583	Serine/threonine protein kinase
Cluster-41210.7523	968.361	68.1167	3.8295	5.8952e-06	0.0034954	1785	332027696	EGI67764.1	2283	0	Tubulin alpha-1 chain [Acromyrmex echinatior]	602663172	XM_007437159.1	515	0	PREDICTED: Python bivittatus tubulin alpha-3 chain-like (LOC103061841), mRNA	K07374	TUBA	tubulin alpha	http://www.genome.jp/dbget-bin/www_bget?ko:K07374	P06603	2252	0	Tubulin alpha-1 chain OS=Drosophila melanogaster GN=alphaTub84B PE=2 SV=1	PF00091	Tubulin/FtsZ family, GTPase domain	--	--	GO:0003924	GTPase activity	--	--	KOG1376	Alpha tubulin
Cluster-41210.121969	197.318	15.6392	3.6573	5.9415e-06	0.0035127	2931	665805575	XP_008550987.1	459	9.02332e-44	PREDICTED: PHD finger protein 20 [Microplitis demolitor]	--	--	--	--	--	K18402	PHF20	PHD finger protein 20	http://www.genome.jp/dbget-bin/www_bget?ko:K18402	A2VE56	265	2.44688e-23	PHD finger protein 20-like protein 1 OS=Bos taurus GN=PHF20L1 PE=2 SV=1	PF01429//PF00096	Methyl-CpG binding domain//Zinc finger, C2H2 type	--	--	GO:0003677//GO:0046872	DNA binding//metal ion binding	GO:0005634	nucleus	--	--
Cluster-41210.62490	112.916	0	Inf	5.9658e-06	0.0035166	2228	642926145	XP_008194805.1	624	1.71843e-71	PREDICTED: N-acetylglucosaminyl-phosphatidylinositol de-N-acetylase [Tribolium castaneum]>gi|270008544|gb|EFA04992.1| hypothetical protein TcasGA2_TC015071 [Tribolium castaneum]	--	--	--	--	--	K03434	PIGL	N-acetylglucosaminylphosphatidylinositol deacetylase	http://www.genome.jp/dbget-bin/www_bget?ko:K03434	O35790	481	2.57501e-53	N-acetylglucosaminyl-phosphatidylinositol de-N-acetylase OS=Rattus norvegicus GN=Pigl PE=2 SV=1	--	--	--	--	--	--	--	--	KOG3332	N-acetylglucosaminyl phosphatidylinositol de-N-acetylase
Cluster-41210.70721	0	736.162	#NAME?	5.9822e-06	0.0035166	6572	--	--	--	--	--	--	--	--	--	--	--	--	--	--	--	--	--	--	PF11057	Cortexin of kidney	--	--	--	--	GO:0031224	intrinsic component of membrane	--	--
Cluster-41210.129084	4.50328	71.4278	-3.9874	6.0016e-06	0.0035179	857	--	--	--	--	--	--	--	--	--	--	--	--	--	--	--	--	--	--	--	--	--	--	--	--	--	--	--	--
Cluster-41210.74253	1.34214	44.3072	-5.0449	6.1131e-06	0.0035731	2414	646704152	KDR12490.1	287	4.44202e-26	Heat shock protein 67B2 [Zootermopsis nevadensis]	--	--	--	--	--	--	--	--	--	Q9D0B5	229	5.96347e-20	Thiosulfate sulfurtransferase/rhodanese-like domain-containing protein 3 OS=Mus musculus GN=Tstd3 PE=1 SV=1	--	--	--	--	--	--	--	--	KOG1530	Rhodanese-related sulfurtransferase
Cluster-41210.148878	1.90786	47.6213	-4.6416	6.3398e-06	0.0036951	1321	--	--	--	--	--	--	--	--	--	--	--	--	--	--	--	--	--	--	PF00008	EGF-like domain	--	--	GO:0005515	protein binding	--	--	--	--
Cluster-41210.31035	3.05257	51.8874	-4.0873	6.3609e-06	0.0036969	1494	646722119	KDR23222.1	1094	7.52389e-142	Guanine deaminase [Zootermopsis nevadensis]	--	--	--	--	--	K01487	E3.5.4.3, guaD	guanine deaminase	http://www.genome.jp/dbget-bin/www_bget?ko:K01487	Q5RAV9	964	1.88182e-123	Guanine deaminase OS=Pongo abelii GN=GDA PE=2 SV=1	PF01979	Amidohydrolase family	--	--	GO:0016787	hydrolase activity	--	--	KOG3968	Atrazine chlorohydrolase/guanine deaminase
Cluster-41210.137796	0	21.2894	#NAME?	6.644e-06	0.0038506	424	--	--	--	--	--	--	--	--	--	--	--	--	--	--	--	--	--	--	--	--	--	--	--	--	--	--	--	--
Cluster-41210.14604	22.1332	0	Inf	6.7555e-06	0.0039005	1294	662213929	XP_008480774.1	417	2.96928e-52	PREDICTED: uncharacterized protein LOC103517514 [Diaphorina citri]	--	--	--	--	--	--	--	--	--	--	--	--	--	--	--	--	--	--	--	--	--	--	--
Cluster-41210.7108	28.5706	0.370151	6.2703	6.7681e-06	0.0039005	1591	646699390	KDR10020.1	226	2.06158e-18	Cyclin N-terminal domain-containing protein 1 [Zootermopsis nevadensis]	--	--	--	--	--	--	--	--	--	--	--	--	--	--	--	--	--	--	--	--	--	--	--
Cluster-41210.49918	95.4445	4.07166	4.551	6.8072e-06	0.0039121	1994	--	--	--	--	--	--	--	--	--	--	--	--	--	--	--	--	--	--	--	--	--	--	--	--	--	--	--	--
Cluster-41210.80458	34.3624	0.845841	5.3443	6.8931e-06	0.0039504	5078	646700117	KDR10415.1	1162	4.65636e-142	putative RISC-loading complex subunit [Zootermopsis nevadensis]	827559753	XM_012695399.1	44	8.0207e-11	PREDICTED: Bombyx mori loquacious (Loqs), transcript variant X5, mRNA	K18420	TARBP2	RISC-loading complex subunit TARBP2	http://www.genome.jp/dbget-bin/www_bget?ko:K18420	Q6GPZ1	457	1.59664e-47	RISC-loading complex subunit tarbp2 OS=Xenopus laevis GN=tarbp2 PE=2 SV=2	--	--	--	--	--	--	--	--	--	--
Cluster-41210.111062	5.2797	91.6017	-4.1168	6.944e-06	0.0039686	5416	642949720	CCH14900.1	317	2.15061e-66	endonuclease-reverse transcriptase [Blattella germanica]	--	--	--	--	--	--	--	--	--	O02751	146	5.75838e-08	Craniofacial development protein 2 OS=Bos taurus GN=CFDP2 PE=1 SV=2	PF05485//PF02066//PF09036	THAP domain//Metallothionein family 11//Bcr-Abl oncoprotein oligomerisation domain	GO:0007165//GO:0006468//GO:0016310//GO:0009069	signal transduction//protein phosphorylation//phosphorylation//serine family amino acid metabolic process	GO:0005096//GO:0005507//GO:0003676//GO:0004674	GTPase activator activity//copper ion binding//nucleic acid binding//protein serine/threonine kinase activity	--	--	--	--
Cluster-41210.90775	6.65701	104.749	-3.9759	7.0333e-06	0.0040084	2368	675852668	XP_009011894.1	164	1.6669e-10	hypothetical protein HELRODRAFT_73151 [Helobdella robusta]>gi|555706847|gb|ESO10080.1| hypothetical protein HELRODRAFT_73151 [Helobdella robusta]	--	--	--	--	--	--	--	--	--	--	--	--	--	PF00340	Interleukin-1 / 18	--	--	--	--	GO:0005615	extracellular space	--	--
Cluster-41210.136713	28.3962	0.297519	6.5766	7.3048e-06	0.0041488	1709	815898675	XP_012250002.1	156	1.30395e-14	PREDICTED: nucleic-acid-binding protein from mobile element jockey-like [Bombus impatiens]	--	--	--	--	--	--	--	--	--	Q9NBX5	147	1.39434e-08	Nucleic-acid-binding protein from transposon X-element OS=Drosophila melanogaster GN=ORF1 PE=3 SV=1	--	--	--	--	--	--	--	--	--	--
Cluster-41210.65983	38.4661	0	Inf	7.3198e-06	0.0041488	5030	646698629	KDR09708.1	2775	0	Cytokine receptor [Zootermopsis nevadensis]	--	--	--	--	--	K19599	DOME	cytokine receptor domeless	http://www.genome.jp/dbget-bin/www_bget?ko:K19599	Q9VWE0	540	4.0937e-54	Cytokine receptor OS=Drosophila melanogaster GN=dome PE=1 SV=1	PF00041//PF16656	Fibronectin type III domain//Purple acid Phosphatase, N-terminal domain	GO:0006771//GO:0019497	riboflavin metabolic process//hexachlorocyclohexane metabolic process	GO:0003993//GO:0046872//GO:0005515	acid phosphatase activity//metal ion binding//protein binding	--	--	KOG3510	FOG: Immunoglobulin C-2 Type/fibronectin type III domains
Cluster-41210.72049	53.3523	0	Inf	7.7917e-06	0.004392	6008	826470794	XP_012536083.1	1725	0	PREDICTED: synaptotagmin-7 [Monomorium pharaonis]	--	--	--	--	--	--	--	--	--	O43581	883	1.37835e-103	Synaptotagmin-7 OS=Homo sapiens GN=SYT7 PE=1 SV=3	PF00168	C2 domain	--	--	GO:0005515	protein binding	--	--	KOG1028	Ca2+-dependent phospholipid-binding protein Synaptotagmin, required for synaptic vesicle and secretory granule exocytosis
Cluster-41210.82075	0	425.68	#NAME?	7.7711e-06	0.004392	4934	--	--	--	--	--	--	--	--	--	--	--	--	--	--	--	--	--	--	PF15050	SCIMP protein	--	--	--	--	GO:0001772//GO:0016021//GO:0097197	immunological synapse//integral component of membrane//tetraspanin-enriched microdomain	--	--
Cluster-41210.53215	0	25.0889	#NAME?	8.1033e-06	0.0045355	2709	242008834	XP_002425202.1	1246	5.63405e-160	PRKCA-binding protein, putative [Pediculus humanus corporis]>gi|212508923|gb|EEB12464.1| PRKCA-binding protein, putative [Pediculus humanus corporis]	--	--	--	--	--	--	--	--	--	Q9EP80	997	5.01661e-124	PRKCA-binding protein OS=Rattus norvegicus GN=Pick1 PE=1 SV=1	PF03114//PF00042//PF06456//PF11057	BAR domain//Globin//Arfaptin-like domain//Cortexin of kidney	--	--	GO:0019904//GO:0019825//GO:0020037//GO:0005515	protein domain specific binding//oxygen binding//heme binding//protein binding	GO:0005737//GO:0031224	cytoplasm//intrinsic component of membrane	--	--
Cluster-41210.86324	164	12.243	3.7437	8.0882e-06	0.0045355	2848	--	--	--	--	--	--	--	--	--	--	--	--	--	--	--	--	--	--	--	--	--	--	--	--	--	--	--	--
Cluster-41210.95582	56.6398	2.96121	4.2576	8.1123e-06	0.0045355	2170	751214690	XP_011160214.1	1175	2.10541e-150	PREDICTED: proton-coupled amino acid transporter 1-like isoform X2 [Solenopsis invicta]	--	--	--	--	--	K14209	SLC36A, PAT	solute carrier family 36 (proton-coupled amino acid transporter)	http://www.genome.jp/dbget-bin/www_bget?ko:K14209	Q8CH36	708	1.43575e-82	Proton-coupled amino acid transporter 4 OS=Mus musculus GN=Slc36a4 PE=2 SV=1	PF02723	Non-structural protein NS3/Small envelope protein E	--	--	--	--	GO:0016020	membrane	KOG1304	Amino acid transporters
Cluster-41210.3937	161.76	0.740302	7.7715	8.1424e-06	0.0045399	2317	759076713	XP_011348101.1	2465	0	PREDICTED: heat shock 70 kDa protein cognate 4 [Cerapachys biroi]>gi|607353736|gb|EZA48451.1| Heat shock 70 kDa protein cognate [Cerapachys biroi]	167843280	EU311400.1	1255	0	Hypocrea lixii heat shock protein 70 kDa (hsp70) gene, complete cds	K03283	HSPA1_8	heat shock 70kDa protein 1/8	http://www.genome.jp/dbget-bin/www_bget?ko:K03283	Q01233	2920	0	Heat shock 70 kDa protein OS=Neurospora crassa (strain ATCC 24698 / 74-OR23-1A / CBS 708.71 / DSM 1257 / FGSC 987) GN=hsps-1 PE=2 SV=2	PF02782//PF01968//PF06723	FGGY family of carbohydrate kinases, C-terminal domain//Hydantoinase/oxoprolinase//MreB/Mbl protein	GO:0005975//GO:0000902	carbohydrate metabolic process//cell morphogenesis	GO:0016787//GO:0016773	hydrolase activity//phosphotransferase activity, alcohol group as acceptor	--	--	KOG0101	Molecular chaperones HSP70/HSC70, HSP70 superfamily
Cluster-41210.155566	36.6529	1.11045	5.0447	8.475e-06	0.0046999	1130	--	--	--	--	--	--	--	--	--	--	--	--	--	--	--	--	--	--	--	--	--	--	--	--	--	--	--	--
Cluster-41210.64541	0	27.5734	#NAME?	8.4537e-06	0.0046999	2850	646718088	KDR20690.1	1361	3.10962e-174	hypothetical protein L798_04839, partial [Zootermopsis nevadensis]	--	--	--	--	--	--	--	--	--	Q5JVL4	1023	1.64928e-124	EF-hand domain-containing protein 1 OS=Homo sapiens GN=EFHC1 PE=1 SV=1	--	--	--	--	--	--	--	--	KOG0043	Uncharacterized conserved protein, contains DM10 domain
Cluster-41210.85582	199.186	18.5383	3.4255	8.5006e-06	0.0047014	1131	646696194	KDR08641.1	888	1.318e-109	Heat shock 70 kDa protein cognate 5 [Zootermopsis nevadensis]	769845357	XM_011635638.1	168	2.04583e-80	PREDICTED: Pogonomyrmex barbatus heat shock 70 kDa protein cognate 5 (LOC105425082), mRNA	K04043	dnaK	molecular chaperone DnaK	http://www.genome.jp/dbget-bin/www_bget?ko:K04043	P29845	760	3.44078e-92	Heat shock 70 kDa protein cognate 5 OS=Drosophila melanogaster GN=Hsc70-5 PE=1 SV=2	--	--	--	--	--	--	--	--	KOG0102	Molecular chaperones mortalin/PBP74/GRP75, HSP70 superfamily
Cluster-41210.103603	0	19.7776	#NAME?	8.6313e-06	0.0047497	1780	646702618	KDR11727.1	1088	1.20142e-141	40S ribosomal protein SA [Zootermopsis nevadensis]	237862665	FJ429216.1	110	5.67993e-48	Lepidochitona cinerea ribosomal protein SA mRNA, partial cds	K02998	RP-SAe, RPSA	small subunit ribosomal protein SAe	http://www.genome.jp/dbget-bin/www_bget?ko:K02998	Q0PXX8	1049	3.55217e-137	40S ribosomal protein SA OS=Diaphorina citri PE=2 SV=1	PF00318	Ribosomal protein S2	GO:0042254//GO:0006412	ribosome biogenesis//translation	GO:0003735	structural constituent of ribosome	GO:0005840//GO:0005622	ribosome//intracellular	KOG0830	40S ribosomal protein SA (P40)/Laminin receptor 1
Cluster-41210.136596	37.32	0	Inf	8.6339e-06	0.0047497	1529	--	--	--	--	--	--	--	--	--	--	--	--	--	--	--	--	--	--	PF06444	NADH dehydrogenase subunit 2 C-terminus	GO:0006744//GO:0006814//GO:0015992//GO:0055114//GO:0006120	ubiquinone biosynthetic process//sodium ion transport//proton transport//oxidation-reduction process//mitochondrial electron transport, NADH to ubiquinone	GO:0008137	NADH dehydrogenase (ubiquinone) activity	--	--	--	--
Cluster-41210.24644	0	32.4995	#NAME?	8.8812e-06	0.0048726	2258	641653576	XP_008178847.1	187	1.56842e-12	PREDICTED: KRAB-A domain-containing protein 2-like [Acyrthosiphon pisum]	--	--	--	--	--	--	--	--	--	--	--	--	--	PF00957//PF16554	Synaptobrevin//Dimerisation domain of d-ornithine 4,5-aminomutase	GO:0016192	vesicle-mediated transport	GO:0046983	protein dimerization activity	GO:0016021	integral component of membrane	--	--
Cluster-41210.102903	0	192.664	#NAME?	8.9327e-06	0.004885	4866	646706657	KDR13764.1	342	1.18807e-32	Protein lethal(2)essential for life [Zootermopsis nevadensis]	--	--	--	--	--	K09542	CRYAB	crystallin, alpha B	http://www.genome.jp/dbget-bin/www_bget?ko:K09542	P82147	283	2.83032e-26	Protein lethal(2)essential for life OS=Drosophila melanogaster GN=l(2)efl PE=1 SV=1	PF00525	Alpha crystallin A chain, N terminal	GO:0007423	sensory organ development	GO:0005212	structural constituent of eye lens	--	--	KOG3591	Alpha crystallins
Cluster-41210.165665	65.9964	4.2292	3.9639	8.9512e-06	0.004885	4282	641659974	XP_008181324.1	2789	0	PREDICTED: probable Ras GTPase-activating protein isoform X1 [Acyrthosiphon pisum]	815915593	XM_012387583.1	65	1.43138e-22	PREDICTED: Bombus impatiens probable Ras GTPase-activating protein (LOC100743674), transcript variant X7, mRNA	K17633	RASAL2	RAS protein activator-like 2	http://www.genome.jp/dbget-bin/www_bget?ko:K17633	Q8T498	1833	0	Probable Ras GTPase-activating protein OS=Drosophila melanogaster GN=CG42684 PE=1 SV=3	PF00168//PF04055//PF00616	C2 domain//Radical SAM superfamily//GTPase-activator protein for Ras-like GTPase	GO:0043087	regulation of GTPase activity	GO:0003824//GO:0005515//GO:0051536	catalytic activity//protein binding//iron-sulfur cluster binding	--	--	KOG3508	GTPase-activating protein
Cluster-41210.117704	706.154	70.4008	3.3263	9.0846e-06	0.0049447	2716	193659690	XP_001950251.1	3433	0	PREDICTED: 6-phosphofructokinase isoform X3 [Acyrthosiphon pisum]	751456712	XM_011184637.1	377	0	PREDICTED: Bactrocera cucurbitae ATP-dependent 6-phosphofructokinase (LOC105212582), transcript variant X3, mRNA	K00850	pfkA, PFK	6-phosphofructokinase 1	http://www.genome.jp/dbget-bin/www_bget?ko:K00850	P52034	3032	0	ATP-dependent 6-phosphofructokinase OS=Drosophila melanogaster GN=Pfk PE=2 SV=2	PF00365	Phosphofructokinase	GO:0006013//GO:0006012//GO:0006098//GO:0006096//GO:0006000//GO:0006094	mannose metabolic process//galactose metabolic process//pentose-phosphate shunt//glycolytic process//fructose metabolic process//gluconeogenesis	GO:0003872	6-phosphofructokinase activity	GO:0005945	6-phosphofructokinase complex	KOG2440	Pyrophosphate-dependent phosphofructo-1-kinase
Cluster-41210.107422	22.2058	282.923	-3.6714	9.1378e-06	0.004945	2931	646717131	KDR20112.1	3286	0	AP-2 complex subunit beta [Zootermopsis nevadensis]	676428014	XM_009046888.1	328	6.14509e-169	Lottia gigantea hypothetical protein mRNA	K12392	AP1B1	AP-1 complex subunit beta-1	http://www.genome.jp/dbget-bin/www_bget?ko:K12392	Q9DBG3	2589	0	AP-2 complex subunit beta OS=Mus musculus GN=Ap2b1 PE=1 SV=1	PF09066//PF02883//PF01602	Beta2-adaptin appendage, C-terminal sub-domain//Adaptin C-terminal domain//Adaptin N terminal region	GO:0016192//GO:0006886	vesicle-mediated transport//intracellular protein transport	--	--	GO:0030131//GO:0030117	clathrin adaptor complex//membrane coat	KOG1061	Vesicle coat complex AP-1/AP-2/AP-4, beta subunit
Cluster-41210.107695	28.0304	0	Inf	9.1279e-06	0.004945	3517	512831167	XP_004913142.1	1290	7.30482e-157	PREDICTED: zinc finger MYM-type protein 1-like [Xenopus (Silurana) tropicalis]	--	--	--	--	--	--	--	--	--	Q5SVZ6	219	1.66749e-16	Zinc finger MYM-type protein 1 OS=Homo sapiens GN=ZMYM1 PE=2 SV=1	PF05699	hAT family C-terminal dimerisation region	--	--	GO:0046983	protein dimerization activity	--	--	--	--
Cluster-41210.8764	58.2689	3.07979	4.2418	9.1573e-06	0.004945	3862	815767882	XP_012228171.1	142	8.09322e-07	PREDICTED: uncharacterized protein LOC105675530 [Linepithema humile]	--	--	--	--	--	--	--	--	--	--	--	--	--	--	--	--	--	--	--	--	--	--	--
Cluster-41210.82887	0	499.901	#NAME?	9.2149e-06	0.0049631	7204	646722575	KDR23533.1	749	8.76242e-80	hypothetical protein L798_08740, partial [Zootermopsis nevadensis]	--	--	--	--	--	--	--	--	--	--	--	--	--	PF01667	Ribosomal protein S27	GO:0006412//GO:0042254	translation//ribosome biogenesis	GO:0003735	structural constituent of ribosome	GO:0005840//GO:0005622	ribosome//intracellular	--	--
Cluster-41210.80525	73.9615	4.81196	3.9421	9.2903e-06	0.0049906	3023	646701094	KDR10978.1	2033	0	Aspartyl-tRNA synthetase, mitochondrial [Zootermopsis nevadensis]	372107192	CP003212.1	35	4.78539e-06	Corynebacterium diphtheriae HC01, complete genome	K01876	DARS, aspS	aspartyl-tRNA synthetase	http://www.genome.jp/dbget-bin/www_bget?ko:K01876	Q8BIP0	1485	0	Aspartate--tRNA ligase, mitochondrial OS=Mus musculus GN=Dars2 PE=2 SV=1	PF01336//PF00152	OB-fold nucleic acid binding domain//tRNA synthetases class II (D, K and N)	GO:0006418	tRNA aminoacylation for protein translation	GO:0000166//GO:0005524//GO:0003676//GO:0004812	nucleotide binding//ATP binding//nucleic acid binding//aminoacyl-tRNA ligase activity	--	--	KOG2411	Aspartyl-tRNA synthetase, mitochondrial
Cluster-41210.88969	4.90982	79.9372	-4.0251	9.3356e-06	0.0050019	2983	646721457	KDR22786.1	1926	0	E3 ubiquitin-protein ligase [Zootermopsis nevadensis]	--	--	--	--	--	K12169	KPC1, RNF123	Kip1 ubiquitination-promoting complex protein 1	http://www.genome.jp/dbget-bin/www_bget?ko:K12169	Q5XPI4	1170	1.62582e-138	E3 ubiquitin-protein ligase RNF123 OS=Homo sapiens GN=RNF123 PE=1 SV=1	PF00622	SPRY domain	--	--	GO:0005515	protein binding	--	--	KOG2242	Scaffold/matrix specific factor hnRNP-U/SAF-A, contains SPRY domain
Cluster-41210.29066	252.416	22.6656	3.4772	9.4249e-06	0.0050366	2625	--	--	--	--	--	--	--	--	--	--	--	--	--	--	--	--	--	--	--	--	--	--	--	--	--	--	--	--
Cluster-41210.138404	38.0558	0.297519	6.999	9.685e-06	0.0051622	2511	--	--	--	--	--	--	--	--	--	--	--	--	--	--	--	--	--	--	PF06703	Microsomal signal peptidase 25 kDa subunit (SPC25)	GO:0006465	signal peptide processing	GO:0008233	peptidase activity	GO:0016021//GO:0005787	integral component of membrane//signal peptidase complex	--	--
Cluster-41210.19529	352.199	34.8951	3.3353	9.8998e-06	0.0052631	16739	826443568	XP_012530804.1	9479	0	PREDICTED: midasin [Monomorium pharaonis]	675614497	XM_008937845.1	51	3.41036e-14	PREDICTED: Merops nubicus MDN1, midasin homolog (yeast) (MDN1), partial mRNA	K14572	MDN1, REA1	midasin	http://www.genome.jp/dbget-bin/www_bget?ko:K14572	Q9NU22	5369	0	Midasin OS=Homo sapiens GN=MDN1 PE=1 SV=2	PF02367//PF01057//PF01443//PF10662//PF01745//PF01695//PF03205//PF00158//PF06068//PF13304//PF12125//PF00448//PF05496//PF14532//PF07726//PF00004//PF00910//PF07728//PF00005//PF00731//PF03193//PF08702	Threonylcarbamoyl adenosine biosynthesis protein TsaE//Parvovirus non-structural protein NS1//Viral (Superfamily 1) RNA helicase//Ethanolamine utilisation - propanediol utilisation//Isopentenyl transferase//IstB-like ATP binding protein//Molybdopterin guanine dinucleotide synthesis protein B//Sigma-54 interaction domain//TIP49 C-terminus//AAA domain, putative AbiEii toxin, Type IV TA system//D do…	GO:0019079//GO:0006310//GO:0006576//GO:0016114//GO:0006694//GO:0006614//GO:0002949//GO:0007165//GO:0030168//GO:0009058//GO:0051258//GO:0006777//GO:0006189//GO:0006281//GO:0006355	viral genome replication//DNA recombination//cellular biogenic amine metabolic process//terpenoid biosynthetic process//steroid biosynthetic process//SRP-dependent cotranslational protein targeting to membrane//tRNA threonylcarbamoyladenosine modification//signal transduction//platelet activation//biosynthetic process//protein polymerization//Mo-molybdopterin cofactor biosynthetic process//'de no…	GO:0008134//GO:0030674//GO:0003678//GO:0046983//GO:0003723//GO:0003924//GO:0005102//GO:0016887//GO:0003724//GO:0005524//GO:0004161//GO:0009378//GO:0005525	transcription factor binding//protein binding, bridging//DNA helicase activity//protein dimerization activity//RNA binding//GTPase activity//receptor binding//ATPase activity//RNA helicase activity//ATP binding//dimethylallyltranstransferase activity//four-way junction helicase activity//GTP binding	GO:0005657//GO:0005577//GO:0009379//GO:0005667	replication fork//fibrinogen complex//Holliday junction helicase complex//transcription factor complex	KOG1808	AAA ATPase containing von Willebrand factor type A (vWA) domain
Cluster-41210.154804	44.1906	1.4876	4.8927	1.0309e-05	0.0054665	2832	646721203	KDR22673.1	457	7.00554e-45	putative E3 ubiquitin-protein ligase sinah [Zootermopsis nevadensis]	--	--	--	--	--	K04506	SIAH1	E3 ubiquitin-protein ligase SIAH1	http://www.genome.jp/dbget-bin/www_bget?ko:K04506	Q7ZVG6	347	3.14399e-34	E3 ubiquitin-protein ligase Siah1 OS=Danio rerio GN=siah1 PE=2 SV=2	PF03145//PF13639	Seven in absentia protein family//Ring finger domain	GO:0007275//GO:0006511	multicellular organismal development//ubiquitin-dependent protein catabolic process	GO:0008270//GO:0005515	zinc ion binding//protein binding	GO:0005634	nucleus	KOG3002	Zn finger protein
Cluster-41210.137541	0.688435	28.0391	-5.348	1.0636e-05	0.0056256	600	--	--	--	--	--	--	--	--	--	--	--	--	--	--	--	--	--	--	--	--	--	--	--	--	--	--	--	--
Cluster-41210.28771	21.6237	0	Inf	1.1079e-05	0.0058445	1759	--	--	--	--	--	--	--	--	--	--	--	--	--	--	--	--	--	--	--	--	--	--	--	--	--	--	--	--
Cluster-41210.84388	0	99.5091	#NAME?	1.1295e-05	0.0059435	8551	805760964	XP_012153875.1	499	1.08609e-51	PREDICTED: alpha-tocopherol transfer protein-like [Megachile rotundata]>gi|805760967|ref|XP_012153876.1| PREDICTED: alpha-tocopherol transfer protein-like [Megachile rotundata]>gi|805760974|ref|XP_012153877.1| PREDICTED: alpha-tocopherol transfer protein-like [Megachile rotundata]>gi|805760985|ref|XP_012153878.1| PREDICTED: alpha-tocopherol transfer protein-like [Megachile rotundata]	--	--	--	--	--	K12898	HNRNPF_H	heterogeneous nuclear ribonucleoprotein F/H	http://www.genome.jp/dbget-bin/www_bget?ko:K12898	--	--	--	--	PF00076	RNA recognition motif. (a.k.a. RRM, RBD, or RNP domain)	--	--	GO:0003676	nucleic acid binding	--	--	KOG4211	Splicing factor hnRNP-F and related RNA-binding proteins
Cluster-24922.0	32.1138	0.595038	5.7541	1.1482e-05	0.0060264	3222	--	--	--	--	--	--	--	--	--	--	--	--	--	--	--	--	--	--	--	--	--	--	--	--	--	--	--	--
Cluster-41210.138796	63.4127	2.97519	4.4137	1.1655e-05	0.0061015	1193	--	--	--	--	--	--	--	--	--	--	--	--	--	--	--	--	--	--	PF06423	GWT1	GO:0006506	GPI anchor biosynthetic process	GO:0016746	transferase activity, transferring acyl groups	GO:0005789//GO:0016021	endoplasmic reticulum membrane//integral component of membrane	--	--
Cluster-41210.123418	110.354	1135.98	-3.3637	1.2257e-05	0.0064007	3627	646697878	KDR09330.1	1180	2.03329e-132	Nesprin-1 [Zootermopsis nevadensis]	--	--	--	--	--	K19326	SYNE1	nesprin-1	http://www.genome.jp/dbget-bin/www_bget?ko:K19326	Q6ZWR6	278	3.3981e-23	Nesprin-1 OS=Mus musculus GN=Syne1 PE=1 SV=2	PF05972//PF10541//PF07544//PF00435	APC 15 residue motif//Nuclear envelope localisation domain//RNA polymerase II transcription mediator complex subunit 9//Spectrin repeat	GO:0016055//GO:0006357	Wnt signaling pathway//regulation of transcription from RNA polymerase II promoter	GO:0008013//GO:0001104//GO:0005515	beta-catenin binding//RNA polymerase II transcription cofactor activity//protein binding	GO:0016021//GO:0016592//GO:0016342	integral component of membrane//mediator complex//catenin complex	--	--
Cluster-41210.73772	3.60487	68.9085	-4.2567	1.2351e-05	0.0064332	1225	--	--	--	--	--	--	--	--	--	--	--	--	--	--	--	--	--	--	PF00230	Major intrinsic protein	GO:0006810	transport	GO:0005215	transporter activity	GO:0016020	membrane	--	--
Cluster-41210.71676	0	19.2544	#NAME?	1.2398e-05	0.0064415	1504	--	--	--	--	--	--	--	--	--	--	--	--	--	--	--	--	--	--	--	--	--	--	--	--	--	--	--	--
Cluster-41210.21240	26.0994	0.297519	6.4549	1.2472e-05	0.0064638	2564	641657691	XP_008180442.1	742	1.19041e-83	PREDICTED: endothelial zinc finger protein induced by tumor necrosis factor alpha [Acyrthosiphon pisum]	--	--	--	--	--	K09221	MZF1	myeloid zinc finger protein 1	http://www.genome.jp/dbget-bin/www_bget?ko:K09221	P28698	384	6.8857e-37	Myeloid zinc finger 1 OS=Homo sapiens GN=MZF1 PE=1 SV=3	PF13912//PF16622//PF00096//PF00412//PF13465	C2H2-type zinc finger//zinc-finger C2H2-type//Zinc finger, C2H2 type//LIM domain//Zinc-finger double domain	--	--	GO:0046872//GO:0008270	metal ion binding//zinc ion binding	--	--	--	--
Cluster-41210.89719	0	38.0307	#NAME?	1.2531e-05	0.0064776	3946	662207989	XP_008477522.1	1468	0	PREDICTED: 3-ketoacyl-CoA thiolase, mitochondrial isoform X1 [Diaphorina citri]	--	--	--	--	--	K07508	ACAA2	acetyl-CoA acyltransferase 2	http://www.genome.jp/dbget-bin/www_bget?ko:K07508	P42765	1217	9.34841e-153	3-ketoacyl-CoA thiolase, mitochondrial OS=Homo sapiens GN=ACAA2 PE=1 SV=2	PF00108//PF02803	Thiolase, N-terminal domain//Thiolase, C-terminal domain	GO:0008152	metabolic process	GO:0016747	transferase activity, transferring acyl groups other than amino-acyl groups	--	--	KOG1391	Acetyl-CoA acetyltransferase
Cluster-41210.152368	2.90797	62.9456	-4.436	1.2589e-05	0.0064916	2965	--	--	--	--	--	--	--	--	--	--	--	--	--	--	--	--	--	--	--	--	--	--	--	--	--	--	--	--
Cluster-41210.165609	50.0347	2.37316	4.398	1.2639e-05	0.0065009	1645	--	--	--	--	--	--	--	--	--	--	--	--	--	--	--	--	--	--	--	--	--	--	--	--	--	--	--	--
Cluster-41210.89154	21.3835	0	Inf	1.2865e-05	0.0066009	2599	817183227	XP_012275357.1	243	1.61002e-19	PREDICTED: cytochrome b reductase 1 isoform X3 [Orussus abietinus]>gi|817183229|ref|XP_012275366.1| PREDICTED: cytochrome b reductase 1 isoform X3 [Orussus abietinus]>gi|817183231|ref|XP_012275375.1| PREDICTED: cytochrome b reductase 1 isoform X3 [Orussus abietinus]>gi|817183233|ref|XP_012275383.1| PREDICTED: cytochrome b reductase 1 isoform X3 [Orussus abietinus]	--	--	--	--	--	K08360	CYB561	cytochrome b-561	http://www.genome.jp/dbget-bin/www_bget?ko:K08360	Q5RCZ2	197	4.20593e-15	Cytochrome b561 OS=Pongo abelii GN=CYB561 PE=2 SV=1	PF03188//PF00033	Eukaryotic cytochrome b561//Cytochrome b/b6/petB	GO:0022904	respiratory electron transport chain	--	--	GO:0016020//GO:0016021	membrane//integral component of membrane	--	--
Cluster-41210.113668	97.7209	8.88133	3.4598	1.3137e-05	0.0067175	4530	501297662	BAN21204.1	1768	0	sphingosine kinase a, b [Riptortus pedestris]	--	--	--	--	--	K04718	SPHK	sphingosine kinase	http://www.genome.jp/dbget-bin/www_bget?ko:K04718	Q9JIA7	637	8.42925e-69	Sphingosine kinase 2 OS=Mus musculus GN=Sphk2 PE=1 SV=2	PF00781	Diacylglycerol kinase catalytic domain	--	--	GO:0016301	kinase activity	--	--	KOG1116	Sphingosine kinase, involved in sphingolipid metabolism
Cluster-41210.85968	0	49.1229	#NAME?	1.3158e-05	0.0067175	3438	646711200	KDR16461.1	3310	0	DNA replication licensing factor MCM4 [Zootermopsis nevadensis]	807023639	XM_004522540.2	257	2.12469e-129	PREDICTED: Ceratitis capitata DNA replication licensing factor MCM4 (LOC101458682), mRNA	K02212	MCM4, CDC54	DNA replication licensing factor MCM4	http://www.genome.jp/dbget-bin/www_bget?ko:K02212	Q26454	3087	0	DNA replication licensing factor MCM4 OS=Drosophila melanogaster GN=dpa PE=1 SV=2	PF00957//PF00158//PF07728//PF00004//PF00493//PF07726//PF13545	Synaptobrevin//Sigma-54 interaction domain//AAA domain (dynein-related subfamily)//ATPase family associated with various cellular activities (AAA)//MCM2/3/5 family//ATPase family associated with various cellular activities (AAA)//Crp-like helix-turn-helix domain	GO:0006355//GO:0016192//GO:0006260	regulation of transcription, DNA-templated//vesicle-mediated transport//DNA replication	GO:0003677//GO:0005524//GO:0008134//GO:0016887	DNA binding//ATP binding//transcription factor binding//ATPase activity	GO:0016021//GO:0005667	integral component of membrane//transcription factor complex	KOG0478	DNA replication licensing factor, MCM4 component
Cluster-41210.152484	28.8435	0	Inf	1.3575e-05	0.0069133	3604	571499926	XP_006558653.1	792	9.91842e-87	PREDICTED: glycogen-binding subunit 76A-like isoform X4 [Apis mellifera]	--	--	--	--	--	K07189	PPP1R3	protein phosphatase 1 regulatory subunit 3A/B/C/D/E	http://www.genome.jp/dbget-bin/www_bget?ko:K07189	Q9VVY3	739	1.9837e-82	Glycogen-binding subunit 76A OS=Drosophila melanogaster GN=Gbs-76A PE=1 SV=1	PF03423//PF07168//PF04771//PF03370	Carbohydrate binding domain (family 25)//Ureide permease//Chicken anaemia virus VP-3 protein//Carbohydrate/starch-binding module (family 21)	GO:0019051//GO:0071705	induction by virus of host apoptotic process//nitrogen compound transport	GO:0005515//GO:2001070	protein binding//starch binding	GO:0042025	host cell nucleus	--	--
Cluster-41210.15526	21.1767	0	Inf	1.4088e-05	0.0071566	1460	--	--	--	--	--	--	--	--	--	--	--	--	--	--	--	--	--	--	--	--	--	--	--	--	--	--	--	--
Cluster-41210.121369	91.9878	0	Inf	1.4227e-05	0.0072095	17413	815923683	XP_012246588.1	20531	0	PREDICTED: titin isoform X2 [Bombus impatiens]	665815134	XM_008557986.1	1465	0	PREDICTED: Microplitis demolitor titin-like (LOC103577378), mRNA	--	--	--	--	Q9I7U4	18336	0	Titin OS=Drosophila melanogaster GN=sls PE=1 SV=3	PF03852//PF02358//PF13895	DNA mismatch endonuclease Vsr//Trehalose-phosphatase//Immunoglobulin domain	GO:0005992//GO:0006298	trehalose biosynthetic process//mismatch repair	GO:0005515//GO:0003824//GO:0004519	protein binding//catalytic activity//endonuclease activity	--	--	KOG0613	Projectin/twitchin and related proteins
Cluster-41210.100096	0	28.0361	#NAME?	1.441e-05	0.0072842	597	--	--	--	--	--	--	--	--	--	--	--	--	--	--	--	--	--	--	--	--	--	--	--	--	--	--	--	--
Cluster-41210.41949	20.7098	0	Inf	1.4647e-05	0.0073734	1917	642914906	XP_008190438.1	1354	3.56686e-179	PREDICTED: cytochrome c oxidase assembly protein COX15 homolog [Tribolium castaneum]>gi|642914908|ref|XP_971726.3| PREDICTED: cytochrome c oxidase assembly protein COX15 homolog [Tribolium castaneum]>gi|270001402|gb|EEZ97849.1| hypothetical protein TcasGA2_TC000219 [Tribolium castaneum]	--	--	--	--	--	K02259	COX15	cytochrome c oxidase assembly protein subunit 15	http://www.genome.jp/dbget-bin/www_bget?ko:K02259	--	--	--	--	PF02628	Cytochrome oxidase assembly protein	GO:0006784//GO:0055114	heme a biosynthetic process//oxidation-reduction process	GO:0016627	oxidoreductase activity, acting on the CH-CH group of donors	GO:0016020//GO:0016021	membrane//integral component of membrane	KOG2725	Cytochrome oxidase assembly factor COX15
Cluster-41210.58356	377.541	40.5147	3.2201	1.4658e-05	0.0073734	7490	646696174	KDR08621.1	1581	0	RING finger protein 103 [Zootermopsis nevadensis]	--	--	--	--	--	K15695	RNF103, KF1	E3 ubiquitin-protein ligase RNF103	http://www.genome.jp/dbget-bin/www_bget?ko:K15695	--	--	--	--	PF00097//PF12678//PF13639//PF12861//PF17123//PF11857//PF14634	Zinc finger, C3HC4 type (RING finger)//RING-H2 zinc finger//Ring finger domain//Anaphase-promoting complex subunit 11 RING-H2 finger//RING-like zinc finger//Domain of unknown function (DUF3377)//zinc-RING finger domain	GO:0016567	protein ubiquitination	GO:0004842//GO:0004222//GO:0046872//GO:0008270//GO:0005515	ubiquitin-protein transferase activity//metalloendopeptidase activity//metal ion binding//zinc ion binding//protein binding	GO:0005680	anaphase-promoting complex	KOG0800	FOG: Predicted E3 ubiquitin ligase
Cluster-41210.82096	0.530554	26.738	-5.6552	1.4814e-05	0.0074341	466	--	--	--	--	--	--	--	--	--	--	--	--	--	--	--	--	--	--	--	--	--	--	--	--	--	--	--	--
Cluster-41210.77456	21.1025	0	Inf	1.5085e-05	0.0075516	2000	749754705	XP_011139802.1	1514	0	PREDICTED: synaptotagmin 1 isoform X1 [Harpegnathos saltator]>gi|749754707|ref|XP_011139803.1| PREDICTED: synaptotagmin 1 isoform X1 [Harpegnathos saltator]>gi|749754709|ref|XP_011139804.1| PREDICTED: synaptotagmin 1 isoform X1 [Harpegnathos saltator]>gi|307206115|gb|EFN84195.1| Synaptotagmin [Harpegnathos saltator]	158297269	XM_317535.4	346	4.11371e-179	Anopheles gambiae str. PEST AGAP007942-PA (AgaP_AGAP007942) mRNA, complete cds	K15290	SYT1	synaptotagmin-1	http://www.genome.jp/dbget-bin/www_bget?ko:K15290	P21521	1424	0	Synaptotagmin 1 OS=Drosophila melanogaster GN=Syt1 PE=1 SV=3	PF00168	C2 domain	GO:0006810	transport	GO:0005215//GO:0005515	transporter activity//protein binding	GO:0008021//GO:0016020	synaptic vesicle//membrane	KOG1028	Ca2+-dependent phospholipid-binding protein Synaptotagmin, required for synaptic vesicle and secretory granule exocytosis
Cluster-41210.30290	9.47333	127.234	-3.7475	1.5164e-05	0.0075727	679	242006565	XP_002424120.1	182	1.12583e-14	conserved hypothetical protein [Pediculus humanus corporis]>gi|212507437|gb|EEB11382.1| conserved hypothetical protein [Pediculus humanus corporis]	--	--	--	--	--	--	--	--	--	--	--	--	--	PF00643//PF02207	B-box zinc finger//Putative zinc finger in N-recognin (UBR box)	--	--	GO:0008270	zinc ion binding	GO:0005622	intracellular	--	--
Cluster-41210.128034	0	18.3696	#NAME?	1.5246e-05	0.0075758	1172	--	--	--	--	--	--	--	--	--	--	--	--	--	--	--	--	--	--	--	--	--	--	--	--	--	--	--	--
Cluster-41210.161875	20.1369	0	Inf	1.5281e-05	0.0075758	2067	817190799	XP_012270775.1	1185	4.08545e-152	PREDICTED: parathyroid hormone/parathyroid hormone-related peptide receptor-like isoform X2 [Orussus abietinus]	--	--	--	--	--	K04585	PTHR1	parathyroid hormone receptor 1	http://www.genome.jp/dbget-bin/www_bget?ko:K04585	P25107	665	8.85553e-76	Parathyroid hormone/parathyroid hormone-related peptide receptor OS=Didelphis virginiana GN=PTH1R PE=2 SV=2	PF06451//PF02793//PF00002	Moricin//Hormone receptor domain//7 transmembrane receptor (Secretin family)	GO:0007186//GO:0042742	G-protein coupled receptor signaling pathway//defense response to bacterium	GO:0004930	G-protein coupled receptor activity	GO:0005576//GO:0016021//GO:0016020	extracellular region//integral component of membrane//membrane	KOG4564	Adenylate cyclase-coupled calcitonin receptor
Cluster-41210.88323	604.883	5394.42	-3.1567	1.5252e-05	0.0075758	1831	531597555	AGT57960.1	1492	0	juvenile hormone esterase, partial [Bemisia tabaci]	--	--	--	--	--	--	--	--	--	B2D0J5	1022	2.41701e-129	Venom carboxylesterase-6 OS=Apis mellifera PE=2 SV=1	PF05014	Nucleoside 2-deoxyribosyltransferase	GO:0009159//GO:0006206	deoxyribonucleoside monophosphate catabolic process//pyrimidine nucleobase metabolic process	GO:0070694//GO:0050144	deoxyribonucleoside 5'-monophosphate N-glycosidase activity//nucleoside deoxyribosyltransferase activity	--	--	KOG1516	Carboxylesterase and related proteins
Cluster-27259.0	21.1609	0	Inf	1.5853e-05	0.0078403	796	--	--	--	--	--	--	--	--	--	--	--	--	--	--	--	--	--	--	PF02371	Transposase IS116/IS110/IS902 family	GO:0006313	transposition, DNA-mediated	GO:0003677//GO:0004803	DNA binding//transposase activity	--	--	--	--
Cluster-41210.123226	100.949	7.77317	3.699	1.5983e-05	0.0078856	7326	646705140	KDR13019.1	2456	0	Exocyst complex component 7 [Zootermopsis nevadensis]	571553601	XM_395221.5	200	2.20912e-97	PREDICTED: Apis mellifera YTH domain-containing protein 1-like (LOC411754), mRNA	K07195	EXOC7, EXO70	exocyst complex component 7	http://www.genome.jp/dbget-bin/www_bget?ko:K07195	--	--	--	--	PF03081//PF04136//PF10392	Exo70 exocyst complex subunit//Sec34-like family//Golgi transport complex subunit 5	GO:0006891//GO:0006886//GO:0006887	intra-Golgi vesicle-mediated transport//intracellular protein transport//exocytosis	--	--	GO:0000145//GO:0005801//GO:0016020//GO:0017119	exocyst//cis-Golgi network//membrane//Golgi transport complex	KOG2344	Exocyst component protein and related proteins
Cluster-41210.50310	0	54.3243	#NAME?	1.6215e-05	0.007981	7593	646721877	KDR23060.1	5622	0	Brefeldin A-inhibited guanine nucleotide-exchange protein 3, partial [Zootermopsis nevadensis]	--	--	--	--	--	K17572	ARFGEF3, KEPI	brefeldin A-inhibited guanine nucleotide-exchange protein 3	http://www.genome.jp/dbget-bin/www_bget?ko:K17572	Q5TH69	1642	0	Brefeldin A-inhibited guanine nucleotide-exchange protein 3 OS=Homo sapiens GN=ARFGEF3 PE=1 SV=3	PF08264//PF01369	Anticodon-binding domain of tRNA//Sec7 domain	GO:0032012//GO:0006418//GO:0043087	regulation of ARF protein signal transduction//tRNA aminoacylation for protein translation//regulation of GTPase activity	GO:0000166//GO:0005086	nucleotide binding//ARF guanyl-nucleotide exchange factor activity	--	--	KOG0929	Guanine nucleotide exchange factor
Cluster-41210.136231	197.387	0	Inf	1.6335e-05	0.008021	3696	662201557	XP_008474035.1	414	7.65436e-80	PREDICTED: probable GPI-anchored adhesin-like protein PGA55 isoform X1 [Diaphorina citri]	--	--	--	--	--	--	--	--	--	--	--	--	--	PF17082//PF04111//PF13851//PF17060//PF16326//PF06247//PF08702//PF05529//PF03449	Spindle Pole Component 29//Autophagy protein Apg6//Growth-arrest specific micro-tubule binding//Monopolar spindle protein 2//ABC transporter C-terminal domain//Plasmodium ookinete surface protein Pvs28//Fibrinogen alpha/beta chain family//B-cell receptor-associated protein 31-like//Transcription elongation factor, N-terminal	GO:0006886//GO:0051258//GO:0007165//GO:0030474//GO:0048870//GO:0032784//GO:0030168//GO:0006914//GO:0071988	intracellular protein transport//protein polymerization//signal transduction//spindle pole body duplication//cell motility//regulation of DNA-templated transcription, elongation//platelet activation//autophagy//protein localization to spindle pole body	GO:0003677//GO:0030674//GO:0005102//GO:0005200	DNA binding//protein binding, bridging//receptor binding//structural constituent of cytoskeleton	GO:0005577//GO:0016020//GO:0005783//GO:0005856//GO:0031514//GO:0009986//GO:0005823//GO:0016021	fibrinogen complex//membrane//endoplasmic reticulum//cytoskeleton//motile cilium//cell surface//central plaque of spindle pole body//integral component of membrane	--	--
Cluster-41210.85257	35.5704	0	Inf	1.6799e-05	0.0082291	1579	--	--	--	--	--	--	--	--	--	--	--	--	--	--	--	--	--	--	--	--	--	--	--	--	--	--	--	--
Cluster-41210.33176	5.02624	65.8442	-3.7115	1.706e-05	0.0083175	1670	--	--	--	--	--	--	--	--	--	--	--	--	--	--	--	--	--	--	--	--	--	--	--	--	--	--	--	--
Cluster-41210.78914	0.894759	34.9439	-5.2874	1.7035e-05	0.0083175	2855	242021051	XP_002430960.1	920	1.06452e-107	conserved hypothetical protein [Pediculus humanus corporis]>gi|212516180|gb|EEB18222.1| conserved hypothetical protein [Pediculus humanus corporis]	--	--	--	--	--	K09097	ARNT	aryl hydrocarbon receptor nuclear translocator	http://www.genome.jp/dbget-bin/www_bget?ko:K09097	O15945	570	4.69109e-61	Aryl hydrocarbon receptor nuclear translocator homolog OS=Drosophila melanogaster GN=tgo PE=1 SV=3	PF00989//PF08447	PAS fold//PAS fold	GO:0050794//GO:0006355//GO:0006351	regulation of cellular process//regulation of transcription, DNA-templated//transcription, DNA-templated	GO:0005488//GO:0005515	binding//protein binding	GO:0005634	nucleus	KOG3561	Aryl-hydrocarbon receptor nuclear translocator
Cluster-41210.113553	0	24.8226	#NAME?	1.7328e-05	0.0084085	2672	6683575	BAA89259.1	607	5.9359e-70	ribosomal protein L3 [Bombyx mori]	805757025	XM_012289964.1	132	5.05738e-60	PREDICTED: Megachile rotundata 60S ribosomal protein L3 (LOC100883684), mRNA	K02925	RP-L3e, RPL3	large subunit ribosomal protein L3e	http://www.genome.jp/dbget-bin/www_bget?ko:K02925	O16797	585	4.22875e-65	60S ribosomal protein L3 OS=Drosophila melanogaster GN=RpL3 PE=1 SV=3	PF00297	Ribosomal protein L3	GO:0006412//GO:0042254	translation//ribosome biogenesis	GO:0003735	structural constituent of ribosome	GO:0005622//GO:0005840	intracellular//ribosome	KOG0746	60S ribosomal protein L3 and related proteins
Cluster-41210.49019	140.461	12.3468	3.508	1.7297e-05	0.0084085	1330	817204423	XP_012278085.1	841	1.0545e-102	PREDICTED: uncharacterized protein LOC105698423 [Orussus abietinus]	--	--	--	--	--	K11778	DHDDS, RER2, SRT1	ditrans,polycis-polyprenyl diphosphate synthase	http://www.genome.jp/dbget-bin/www_bget?ko:K11778	Q86SQ9	688	1.33208e-84	Dehydrodolichyl diphosphate syntase complex subunit DHDDS OS=Homo sapiens GN=DHDDS PE=1 SV=3	PF01255	Putative undecaprenyl diphosphate synthase	--	--	GO:0016765	transferase activity, transferring alkyl or aryl (other than methyl) groups	--	--	KOG1602	Cis-prenyltransferase
Cluster-41210.126778	41.848	1.4876	4.8141	1.745e-05	0.0084474	2169	--	--	--	--	--	--	--	--	--	--	--	--	--	--	--	--	--	--	--	--	--	--	--	--	--	--	--	--
Cluster-41210.76911	254.162	17.4217	3.8668	1.7502e-05	0.0084527	1613	--	--	--	--	--	--	--	--	--	--	--	--	--	--	--	--	--	--	PF00537//PF03989	Scorpion toxin-like domain//DNA gyrase C-terminal domain, beta-propeller	GO:0006810//GO:0006265	transport//DNA topological change	GO:0008200//GO:0003677//GO:0003916//GO:0005524	ion channel inhibitor activity//DNA binding//DNA topoisomerase activity//ATP binding	GO:0005576//GO:0005694	extracellular region//chromosome	--	--
Cluster-41210.108320	0	45.512	#NAME?	1.7811e-05	0.0085821	4628	676483930	XP_009063181.1	867	5.10758e-98	hypothetical protein LOTGIDRAFT_176031 [Lottia gigantea]>gi|556097479|gb|ESO86131.1| hypothetical protein LOTGIDRAFT_176031 [Lottia gigantea]	--	--	--	--	--	--	--	--	--	--	--	--	--	PF02091	Glycyl-tRNA synthetase alpha subunit	GO:0006544//GO:0006563//GO:0006566//GO:0006426	glycine metabolic process//L-serine metabolic process//threonine metabolic process//glycyl-tRNA aminoacylation	GO:0004820//GO:0000166//GO:0005524	glycine-tRNA ligase activity//nucleotide binding//ATP binding	GO:0009345//GO:0005737	glycine-tRNA ligase complex//cytoplasm	--	--
Cluster-41210.43604	0	52.1067	#NAME?	1.8026e-05	0.0086655	4333	646720869	KDR22452.1	1757	0	N-terminal acetyltransferase B complex subunit MDM20 [Zootermopsis nevadensis]	--	--	--	--	--	K17973	NAA25, MDM20	N-terminal acetyltransferase B complex non-catalytic subunit	http://www.genome.jp/dbget-bin/www_bget?ko:K17973	Q8BWZ3	1280	2.97923e-153	N-alpha-acetyltransferase 25, NatB auxiliary subunit OS=Mus musculus GN=Naa25 PE=2 SV=1	PF08086//PF13414	Ergtoxin family//TPR repeat	GO:0006810//GO:0009405	transport//pathogenesis	GO:0019870//GO:0005515	potassium channel inhibitor activity//protein binding	GO:0005576	extracellular region	KOG2053	Mitochondrial inheritance and actin cytoskeleton organization protein
Cluster-41210.116123	0	18.4606	#NAME?	1.8582e-05	0.0089033	937	--	--	--	--	--	--	--	--	--	--	--	--	--	--	--	--	--	--	PF01484	Nematode cuticle collagen N-terminal domain	--	--	GO:0042302	structural constituent of cuticle	--	--	--	--
Cluster-41210.143701	51.3208	3.38336	3.923	1.8608e-05	0.0089033	5563	817057540	XP_012269680.1	4208	0	PREDICTED: ATP-binding cassette sub-family A member 5-like isoform X1 [Athalia rosae]	602629554	XM_007421642.1	45	2.44457e-11	PREDICTED: Python bivittatus ATP-binding cassette, sub-family A (ABC1), member 5 (ABCA5), transcript variant X2, mRNA	K05648	ABCA5	ATP-binding cassette, subfamily A (ABC1), member 5	http://www.genome.jp/dbget-bin/www_bget?ko:K05648	Q8WWZ7	1916	0	ATP-binding cassette sub-family A member 5 OS=Homo sapiens GN=ABCA5 PE=2 SV=2	PF02177//PF00005//PF01926//PF00441//PF03193//PF13304//PF06414	Amyloid A4 N-terminal heparin-binding//ABC transporter//50S ribosome-binding GTPase//Acyl-CoA dehydrogenase, C-terminal domain//Protein of unknown function, DUF258//AAA domain, putative AbiEii toxin, Type IV TA system//Zeta toxin	GO:0055114	oxidation-reduction process	GO:0016301//GO:0005525//GO:0016887//GO:0003924//GO:0016627//GO:0005524//GO:0008201	kinase activity//GTP binding//ATPase activity//GTPase activity//oxidoreductase activity, acting on the CH-CH group of donors//ATP binding//heparin binding	--	--	KOG0059	Lipid exporter ABCA1 and related proteins, ABC superfamily
Cluster-41210.37808	0.920592	30.0486	-5.0286	1.8777e-05	0.0089634	3145	646692555	KDR07449.1	2675	0	Guanylate cyclase soluble subunit beta-1 [Zootermopsis nevadensis]	572270301	XM_006613086.1	186	5.71301e-90	PREDICTED: Apis dorsata guanylate cyclase soluble subunit beta-1-like (LOC102676858), transcript variant X1, mRNA	K12319	GUCY1B	guanylate cyclase soluble subunit beta	http://www.genome.jp/dbget-bin/www_bget?ko:K12319	P16068	2068	0	Guanylate cyclase soluble subunit beta-1 OS=Bos taurus GN=GUCY1B1 PE=1 SV=1	PF07701//PF00211//PF07700	Heme NO binding associated//Adenylate and Guanylate cyclase catalytic domain//Haem-NO-binding	GO:0006182//GO:0035556//GO:0009190//GO:0046039//GO:0006144	cGMP biosynthetic process//intracellular signal transduction//cyclic nucleotide biosynthetic process//GTP metabolic process//purine nucleobase metabolic process	GO:0016849//GO:0004383//GO:0020037	phosphorus-oxygen lyase activity//guanylate cyclase activity//heme binding	--	--	KOG4171	Adenylate/guanylate kinase
Cluster-41210.109400	95.8896	900.843	-3.2318	1.8982e-05	0.0090405	1175	817186381	XP_012287691.1	325	9.17881e-30	PREDICTED: transferrin-like [Orussus abietinus]	--	--	--	--	--	--	--	--	--	P27425	159	2.60736e-10	Serotransferrin OS=Equus caballus GN=TF PE=2 SV=1	--	--	--	--	--	--	--	--	--	--
Cluster-41210.119935	500.82	45.2229	3.4692	1.9662e-05	0.009309	8399	641658841	XP_008180859.1	2740	0	PREDICTED: mitogen-activated protein kinase kinase kinase 4 [Acyrthosiphon pisum]	817088265	XM_012411524.1	151	4.3935e-70	PREDICTED: Athalia rosae mitogen-activated protein kinase kinase kinase 4 (LOC105692364), mRNA	K04428	MAP3K4, MEKK4	mitogen-activated protein kinase kinase kinase 4	http://www.genome.jp/dbget-bin/www_bget?ko:K04428	O08648	926	1.00061e-99	Mitogen-activated protein kinase kinase kinase 4 OS=Mus musculus GN=Map3k4 PE=1 SV=2	PF05699//PF00069//PF07714//PF06817//PF02892//PF06293//PF02931	hAT family C-terminal dimerisation region//Protein kinase domain//Protein tyrosine kinase//Reverse transcriptase thumb domain//BED zinc finger//Lipopolysaccharide kinase (Kdo/WaaP) family//Neurotransmitter-gated ion-channel ligand binding domain	GO:0006278//GO:0006811//GO:0006468//GO:0006810	RNA-dependent DNA replication//ion transport//protein phosphorylation//transport	GO:0003677//GO:0005230//GO:0003964//GO:0005524//GO:0004672//GO:0016773//GO:0046983	DNA binding//extracellular ligand-gated ion channel activity//RNA-directed DNA polymerase activity//ATP binding//protein kinase activity//phosphotransferase activity, alcohol group as acceptor//protein dimerization activity	GO:0016020	membrane	KOG4645	MAPKKK (MAP kinase kinase kinase) SSK2 and related serine/threonine protein kinases
Cluster-41210.30947	20.9139	0	Inf	1.962e-05	0.009309	5151	646716253	KDR19582.1	656	3.75492e-67	hypothetical protein L798_06380 [Zootermopsis nevadensis]	--	--	--	--	--	--	--	--	--	--	--	--	--	--	--	--	--	--	--	--	--	--	--
Cluster-41210.87453	0	48.4551	#NAME?	1.9682e-05	0.009309	2232	--	--	--	--	--	--	--	--	--	--	--	--	--	--	--	--	--	--	--	--	--	--	--	--	--	--	--	--
Cluster-41210.87654	0	491.664	#NAME?	1.9867e-05	0.0093749	5349	820849343	XP_012342388.1	588	3.60092e-62	PREDICTED: G patch domain and KOW motifs-containing protein [Apis florea]	--	--	--	--	--	--	--	--	--	Q90X38	302	7.19948e-27	G patch domain and KOW motifs-containing protein OS=Danio rerio GN=gpkow PE=2 SV=2	PF01585	G-patch domain	--	--	GO:0003676	nucleic acid binding	--	--	KOG4315	G-patch nucleic acid binding protein
Cluster-41210.43481	121.37	10.2116	3.5711	1.9926e-05	0.0093815	3463	826437044	XP_012529527.1	1548	0	PREDICTED: colorectal mutant cancer protein isoform X1 [Monomorium pharaonis]	--	--	--	--	--	--	--	--	--	P23508	287	1.24394e-24	Colorectal mutant cancer protein OS=Homo sapiens GN=MCC PE=1 SV=2	PF13851//PF00036//PF11770//PF13202//PF13499//PF13405//PF13833//PF05823	Growth-arrest specific micro-tubule binding//EF hand//GRB2-binding adapter (GAPT)//EF hand//EF-hand domain pair//EF-hand domain//EF-hand domain pair//Nematode fatty acid retinoid binding protein (Gp-FAR-1)	GO:0048870	cell motility	GO:0005509//GO:0008289	calcium ion binding//lipid binding	GO:0016021//GO:0031514	integral component of membrane//motile cilium	KOG0027	Calmodulin and related proteins (EF-Hand superfamily)
Cluster-41210.124410	306.147	24.4925	3.6438	2.0096e-05	0.0094397	4385	665790886	XP_008561150.1	3854	0	PREDICTED: probable multidrug resistance-associated protein lethal(2)03659 [Microplitis demolitor]	645031219	XM_008211856.1	42	8.94937e-10	PREDICTED: Nasonia vitripennis multidrug resistance-associated protein 4-like (LOC100122468), mRNA	K05673	ABCC4	ATP-binding cassette, subfamily C (CFTR/MRP), member 4	http://www.genome.jp/dbget-bin/www_bget?ko:K05673	P91660	3114	0	Probable multidrug resistance-associated protein lethal(2)03659 OS=Drosophila melanogaster GN=l(2)03659 PE=2 SV=3	PF08477//PF00005//PF01926//PF01637//PF03193//PF13304//PF06414//PF00437//PF00664	Ras of Complex, Roc, domain of DAPkinase//ABC transporter//50S ribosome-binding GTPase//Archaeal ATPase//Protein of unknown function, DUF258//AAA domain, putative AbiEii toxin, Type IV TA system//Zeta toxin//Type II/IV secretion system protein//ABC transporter transmembrane region	GO:0007264//GO:0006810//GO:0055085	small GTPase mediated signal transduction//transport//transmembrane transport	GO:0016301//GO:0042626//GO:0005525//GO:0003924//GO:0016887//GO:0005524	kinase activity//ATPase activity, coupled to transmembrane movement of substances//GTP binding//GTPase activity//ATPase activity//ATP binding	GO:0016021	integral component of membrane	KOG0054	Multidrug resistance-associated protein/mitoxantrone resistance protein, ABC superfamily
Cluster-41210.62764	0	18.6845	#NAME?	2.0144e-05	0.0094409	8403	861618734	KMQ86881.1	378	7.2416e-72	gag-pol polyprotein, partial [Lasius niger]	--	--	--	--	--	--	--	--	--	--	--	--	--	PF00665	Integrase core domain	GO:0015074	DNA integration	--	--	--	--	--	--
Cluster-41210.115072	7.09549	652.018	-6.5219	2.0618e-05	0.0096408	2502	328698577	XP_001942850.2	2016	0	PREDICTED: protocadherin-8 [Acyrthosiphon pisum]	662208444	XM_008479552.1	125	3.68352e-56	PREDICTED: Diaphorina citri protocadherin beta-9-like (LOC103514653), partial mRNA	--	--	--	--	--	--	--	--	PF00028	Cadherin domain	GO:0007156	homophilic cell adhesion via plasma membrane adhesion molecules	GO:0005509	calcium ion binding	GO:0016020	membrane	KOG3594	FOG: Cadherin repeats
Cluster-41210.98787	20.2521	207.644	-3.358	2.0743e-05	0.0096776	4911	242022412	XP_002431634.1	2334	0	Thyroid peroxidase precursor, putative [Pediculus humanus corporis]>gi|212516942|gb|EEB18896.1| Thyroid peroxidase precursor, putative [Pediculus humanus corporis]	--	--	--	--	--	K19511	PXDN, VPO1	peroxidase	http://www.genome.jp/dbget-bin/www_bget?ko:K19511	Q9VZZ4	2051	0	Peroxidasin OS=Drosophila melanogaster GN=Pxn PE=1 SV=1	PF03600//PF00093	Citrate transporter//von Willebrand factor type C domain	GO:0006979//GO:0055085//GO:0006804	response to oxidative stress//transmembrane transport//obsolete peroxidase reaction	GO:0004601//GO:0005515	peroxidase activity//protein binding	GO:0016021	integral component of membrane	KOG2408	Peroxidase/oxygenase
Cluster-41210.8436	110.111	9.3525	3.5575	2.1054e-05	0.0098002	4087	646714649	KDR18539.1	2141	0	Putative epidermal cell surface receptor [Zootermopsis nevadensis]	--	--	--	--	--	--	--	--	--	Q04164	1043	2.81451e-116	Putative epidermal cell surface receptor OS=Drosophila melanogaster GN=sas PE=2 SV=2	PF02018//PF16656//PF00093//PF00907//PF02417//PF00041	Carbohydrate binding domain//Purple acid Phosphatase, N-terminal domain//von Willebrand factor type C domain//T-box//Chromate transporter//Fibronectin type III domain	GO:0019497//GO:0006355//GO:0015703//GO:0006771	hexachlorocyclohexane metabolic process//regulation of transcription, DNA-templated//chromate transport//riboflavin metabolic process	GO:0015109//GO:0003993//GO:0016798//GO:0046872//GO:0003700//GO:0005515	chromate transmembrane transporter activity//acid phosphatase activity//hydrolase activity, acting on glycosyl bonds//metal ion binding//transcription factor activity, sequence-specific DNA binding//protein binding	GO:0005667//GO:0005634	transcription factor complex//nucleus	--	--
Cluster-41210.99748	0	69.8774	#NAME?	2.136e-05	0.0099204	2055	646711662	KDR16753.1	770	2.79335e-91	Ecdysone 20-monooxygenase [Zootermopsis nevadensis]	--	--	--	--	--	K10723	SHD, CYP314A1	ecdysone 20-monooxygenase	http://www.genome.jp/dbget-bin/www_bget?ko:K10723	Q9VUF8	508	3.04825e-54	Ecdysone 20-monooxygenase OS=Drosophila melanogaster GN=shd PE=1 SV=3	PF00067//PF04277	Cytochrome P450//Oxaloacetate decarboxylase, gamma chain	GO:0006525//GO:0006560//GO:0006090//GO:0071436//GO:0006814//GO:0055114	arginine metabolic process//proline metabolic process//pyruvate metabolic process//sodium ion export//sodium ion transport//oxidation-reduction process	GO:0005506//GO:0020037//GO:0008948//GO:0015081//GO:0016705	iron ion binding//heme binding//oxaloacetate decarboxylase activity//sodium ion transmembrane transporter activity//oxidoreductase activity, acting on paired donors, with incorporation or reduction of molecular oxygen	GO:0016020	membrane	KOG0159	Cytochrome P450 CYP11/CYP12/CYP24/CYP27 subfamilies
Cluster-41210.33705	0	18.137	#NAME?	2.1476e-05	0.0099516	551	--	--	--	--	--	--	--	--	--	--	--	--	--	--	--	--	--	--	--	--	--	--	--	--	--	--	--	--
Cluster-41210.5124	60.301	0	Inf	2.1625e-05	0.0099982	1187	--	--	--	--	--	--	--	--	--	--	--	--	--	--	--	--	--	--	--	--	--	--	--	--	--	--	--	--
Cluster-41210.96646	3.80273	121.762	-5.0009	2.1725e-05	0.010022	4978	--	--	--	--	--	--	--	--	--	--	--	--	--	--	--	--	--	--	PF10755	Protein of unknown function (DUF2585)	--	--	--	--	GO:0005886	plasma membrane	--	--
Cluster-41210.138810	90.9286	8.03549	3.5003	2.1928e-05	0.010071	1725	817088524	XP_012267083.1	464	3.55225e-50	PREDICTED: upstream stimulatory factor 1 [Athalia rosae]	--	--	--	--	--	K09106	USF	upstream stimulatory factor	http://www.genome.jp/dbget-bin/www_bget?ko:K09106	Q15853	398	1.53221e-41	Upstream stimulatory factor 2 OS=Homo sapiens GN=USF2 PE=1 SV=1	PF09728//PF15898//PF07412//PF00010//PF06156//PF06005	Myosin-like coiled-coil protein//cGMP-dependent protein kinase interacting domain//Geminin//Helix-loop-helix DNA-binding domain//Protein of unknown function (DUF972)//Protein of unknown function (DUF904)	GO:0043093//GO:0006260//GO:0000917//GO:0006275	FtsZ-dependent cytokinesis//DNA replication//barrier septum assembly//regulation of DNA replication	GO:0019901//GO:0019905//GO:0046983	protein kinase binding//syntaxin binding//protein dimerization activity	GO:0005737	cytoplasm	KOG1318	Helix loop helix transcription factor EB
Cluster-41210.46120	6.21853	77.1947	-3.6339	2.1901e-05	0.010071	1609	723150266	XP_010292551.1	527	7.35347e-56	PREDICTED: protein FAM160B1, partial [Phaethon lepturus]>gi|677479219|gb|KFQ68624.1| Protein FAM160B1, partial [Phaethon lepturus]	--	--	--	--	--	--	--	--	--	A0JPG1	499	4.84495e-53	Protein FAM160B1 OS=Xenopus laevis GN=fam160b1 PE=2 SV=1	--	--	--	--	--	--	--	--	--	--
Cluster-41210.30765	19.5414	0	Inf	2.2342e-05	0.010238	1948	--	--	--	--	--	--	--	--	--	--	--	--	--	--	--	--	--	--	--	--	--	--	--	--	--	--	--	--
Cluster-41210.151049	116.069	8.03302	3.8529	2.266e-05	0.01036	595	242004355	XP_002423061.1	414	2.05658e-48	conserved hypothetical protein [Pediculus humanus corporis]>gi|212505992|gb|EEB10323.1| conserved hypothetical protein [Pediculus humanus corporis]	--	--	--	--	--	--	--	--	--	--	--	--	--	PF01607	Chitin binding Peritrophin-A domain	GO:0006030	chitin metabolic process	GO:0008061	chitin binding	GO:0005576	extracellular region	--	--
Cluster-41210.14531	19.1097	0	Inf	2.2984e-05	0.010471	503	--	--	--	--	--	--	--	--	--	--	--	--	--	--	--	--	--	--	--	--	--	--	--	--	--	--	--	--
Cluster-41210.54678	0.530554	25.0463	-5.561	2.3031e-05	0.010471	1290	501295083	BAN20826.1	175	3.74734e-11	mitochondrial ribosomal protein L1 [Riptortus pedestris]	--	--	--	--	--	K02863	RP-L1, MRPL1, rplA	large subunit ribosomal protein L1	http://www.genome.jp/dbget-bin/www_bget?ko:K02863	--	--	--	--	PF09026	Centromere protein B dimerisation domain	GO:0006355	regulation of transcription, DNA-templated	GO:0003677//GO:0003682	DNA binding//chromatin binding	GO:0000785//GO:0000775//GO:0005634	chromatin//chromosome, centromeric region//nucleus	--	--
Cluster-41210.554	19.3751	0	Inf	2.3056e-05	0.010471	3105	646720847	KDR22430.1	1609	0	Protein HIRA [Zootermopsis nevadensis]	--	--	--	--	--	K11293	HIRA, HIR1	protein HIRA/HIR1	http://www.genome.jp/dbget-bin/www_bget?ko:K11293	O17468	997	1.11161e-115	Protein HIRA homolog OS=Drosophila melanogaster GN=Hira PE=1 SV=2	PF07569//PF00400	TUP1-like enhancer of split//WD domain, G-beta repeat	GO:0006355	regulation of transcription, DNA-templated	GO:0005515	protein binding	GO:0005634	nucleus	KOG0973	Histone transcription regulator HIRA, WD repeat superfamily
Cluster-41210.93883	2.76177	49.2859	-4.1575	2.3128e-05	0.010481	935	568250715	ETN60369.1	409	8.16947e-44	sulfotransferase (sult) [Anopheles darlingi]	--	--	--	--	--	K01016	SULT1E1, STE	estrone sulfotransferase	http://www.genome.jp/dbget-bin/www_bget?ko:K01016	O75897	253	1.72898e-23	Sulfotransferase 1C4 OS=Homo sapiens GN=SULT1C4 PE=1 SV=2	PF00685	Sulfotransferase domain	--	--	GO:0008146	sulfotransferase activity	--	--	KOG1584	Sulfotransferase
Cluster-41210.52286	19.3258	0	Inf	2.3273e-05	0.010512	1528	751238003	XP_011172923.1	191	2.29876e-13	PREDICTED: protein C21orf2 homolog [Solenopsis invicta]	--	--	--	--	--	--	--	--	--	--	--	--	--	--	--	--	--	--	--	--	--	--	--
Cluster-41210.63603	0	18.3609	#NAME?	2.3299e-05	0.010512	2068	340722122	XP_003399458.1	185	1.83685e-12	PREDICTED: uncharacterized protein LOC100643417 [Bombus terrestris]	--	--	--	--	--	--	--	--	--	--	--	--	--	PF02944	BESS motif	--	--	GO:0003677	DNA binding	--	--	--	--
Cluster-41210.14603	0	22.1697	#NAME?	2.3717e-05	0.010678	1273	662213929	XP_008480774.1	413	8.29808e-52	PREDICTED: uncharacterized protein LOC103517514 [Diaphorina citri]	--	--	--	--	--	--	--	--	--	--	--	--	--	--	--	--	--	--	--	--	--	--	--
Cluster-41210.56939	42.1066	2.22091	4.2448	2.4297e-05	0.010915	2369	805822266	XP_012151143.1	1124	8.99957e-141	PREDICTED: piggyBac transposable element-derived protein 4-like [Megachile rotundata]	--	--	--	--	--	--	--	--	--	Q96DM1	613	9.95966e-68	PiggyBac transposable element-derived protein 4 OS=Homo sapiens GN=PGBD4 PE=2 SV=3	PF01609	Transposase DDE domain	GO:0006313	transposition, DNA-mediated	GO:0004803//GO:0003677	transposase activity//DNA binding	--	--	--	--
Cluster-41210.107626	20.0538	214.057	-3.4161	2.5215e-05	0.011261	3573	675366016	KFM58918.1	460	2.73943e-47	Histone-lysine N-methyltransferase SETMAR, partial [Stegodyphus mimosarum]	--	--	--	--	--	K11433	SETMAR	histone-lysine N-methyltransferase SETMAR	http://www.genome.jp/dbget-bin/www_bget?ko:K11433	Q53H47	255	6.53857e-21	Histone-lysine N-methyltransferase SETMAR OS=Homo sapiens GN=SETMAR PE=1 SV=2	--	--	--	--	--	--	--	--	--	--
Cluster-41210.63368	80.6379	6.16035	3.7104	2.5187e-05	0.011261	1168	564584755	AHB86600.1	733	1.37431e-91	aquaporin 2-like protein [Bactericera cockerelli]	--	--	--	--	--	K09866	AQP4	aquaporin-4	http://www.genome.jp/dbget-bin/www_bget?ko:K09866	Q9NHW7	541	1.16317e-64	Aquaporin AQPAe.a OS=Aedes aegypti GN=AAEL003512 PE=2 SV=2	PF00230	Major intrinsic protein	GO:0006810	transport	GO:0005215	transporter activity	GO:0016020	membrane	KOG0223	Aquaporin (major intrinsic protein family)
Cluster-41210.98194	7.97846	95.7526	-3.5851	2.5233e-05	0.011261	1851	641678773	XP_008188288.1	328	3.39052e-53	PREDICTED: zinc finger MYM-type protein 1-like [Acyrthosiphon pisum]	--	--	--	--	--	--	--	--	--	--	--	--	--	--	--	--	--	--	--	--	--	--	--
Cluster-41210.31910	0	17.4434	#NAME?	2.6021e-05	0.011564	2976	--	--	--	--	--	--	--	--	--	--	--	--	--	--	--	--	--	--	--	--	--	--	--	--	--	--	--	--
Cluster-41210.82048	0	26.0416	#NAME?	2.6024e-05	0.011564	3294	768451083	XP_011567718.1	774	1.93668e-90	PREDICTED: uncharacterized protein LOC105397399 [Plutella xylostella]	--	--	--	--	--	--	--	--	--	--	--	--	--	PF04827//PF02944	Plant transposon protein//BESS motif	--	--	GO:0016788//GO:0003677	hydrolase activity, acting on ester bonds//DNA binding	--	--	--	--
Cluster-41210.79202	0	253.162	#NAME?	2.6186e-05	0.011611	1033	--	--	--	--	--	--	--	--	--	--	--	--	--	--	--	--	--	--	--	--	--	--	--	--	--	--	--	--
Cluster-41210.25848	0	17.3379	#NAME?	2.6368e-05	0.011642	2624	646708434	KDR14746.1	1406	1.03631e-175	Putative homeodomain transcription factor [Zootermopsis nevadensis]	112703123	CR753874.9	36	1.15359e-06	Zebrafish DNA sequence from clone DKEY-11F4 in linkage group 9, complete sequence	--	--	--	--	Q9V9A8	1036	1.87438e-124	Putative homeodomain transcription factor OS=Drosophila melanogaster GN=phtf PE=1 SV=2	--	--	--	--	--	--	--	--	--	--
Cluster-41210.61119	206.558	24.9523	3.0493	2.6404e-05	0.011642	635	--	--	--	--	--	--	--	--	--	--	--	--	--	--	--	--	--	--	--	--	--	--	--	--	--	--	--	--
Cluster-41210.78107	19.2435	0	Inf	2.6425e-05	0.011642	967	--	--	--	--	--	--	--	--	--	--	--	--	--	--	--	--	--	--	--	--	--	--	--	--	--	--	--	--
Cluster-41210.126315	1.84118	583.64	-8.3083	2.6983e-05	0.011862	3005	--	--	--	--	--	--	--	--	--	--	--	--	--	--	--	--	--	--	--	--	--	--	--	--	--	--	--	--
Cluster-41210.165908	18.261	0	Inf	2.7261e-05	0.011908	2199	--	--	--	--	--	--	--	--	--	--	--	--	--	--	--	--	--	--	--	--	--	--	--	--	--	--	--	--
Cluster-41210.76957	19.3863	0	Inf	2.7245e-05	0.011908	1636	646723186	KDR23888.1	1429	0	putative ATP-dependent RNA helicase DDX23 [Zootermopsis nevadensis]	751448936	XM_011180374.1	311	9.58639e-160	PREDICTED: Bactrocera cucurbitae probable ATP-dependent RNA helicase DDX23 (LOC105209773), mRNA	K12858	DDX23, PRP28	ATP-dependent RNA helicase DDX23/PRP28	http://www.genome.jp/dbget-bin/www_bget?ko:K12858	Q9BUQ8	1220	1.74304e-156	Probable ATP-dependent RNA helicase DDX23 OS=Homo sapiens GN=DDX23 PE=1 SV=3	PF04851//PF00270//PF00569	Type III restriction enzyme, res subunit//DEAD/DEAH box helicase//Zinc finger, ZZ type	--	--	GO:0008270//GO:0016787//GO:0003677//GO:0005524//GO:0003676	zinc ion binding//hydrolase activity//DNA binding//ATP binding//nucleic acid binding	--	--	KOG0333	U5 snRNP-like RNA helicase subunit
Cluster-41210.88025	0	17.0802	#NAME?	2.7248e-05	0.011908	1523	--	--	--	--	--	--	--	--	--	--	--	--	--	--	--	--	--	--	--	--	--	--	--	--	--	--	--	--
Cluster-41210.35739	1.34214	53.5164	-5.3174	2.7495e-05	0.011985	1927	817190799	XP_012270775.1	1185	9.61089e-153	PREDICTED: parathyroid hormone/parathyroid hormone-related peptide receptor-like isoform X2 [Orussus abietinus]	--	--	--	--	--	K04585	PTHR1	parathyroid hormone receptor 1	http://www.genome.jp/dbget-bin/www_bget?ko:K04585	P25107	665	3.39887e-76	Parathyroid hormone/parathyroid hormone-related peptide receptor OS=Didelphis virginiana GN=PTH1R PE=2 SV=2	PF00002//PF02793//PF06451	7 transmembrane receptor (Secretin family)//Hormone receptor domain//Moricin	GO:0042742//GO:0007186	defense response to bacterium//G-protein coupled receptor signaling pathway	GO:0004930	G-protein coupled receptor activity	GO:0016021//GO:0016020//GO:0005576	integral component of membrane//membrane//extracellular region	KOG4564	Adenylate cyclase-coupled calcitonin receptor
Cluster-41210.60980	3.80273	67.8897	-4.1581	2.7617e-05	0.012013	8666	501294963	BAN20805.1	1280	3.20259e-152	hypothetical protein [Riptortus pedestris]	--	--	--	--	--	--	--	--	--	Q8VHK2	390	5.47834e-36	Caskin-1 OS=Rattus norvegicus GN=Caskin1 PE=1 SV=1	PF17053//PF00536//PF00858//PF07647//PF05083//PF04061	Genetic interactor of prohibitin 5//SAM domain (Sterile alpha motif)//Amiloride-sensitive sodium channel//SAM domain (Sterile alpha motif)//LST-1 protein//ORMDL family	GO:0000902//GO:0000002//GO:0006814//GO:0006955	cell morphogenesis//mitochondrial genome maintenance//sodium ion transport//immune response	GO:0005515//GO:0005272	protein binding//sodium channel activity	GO:0016020//GO:0005789//GO:0016021	membrane//endoplasmic reticulum membrane//integral component of membrane	KOG0507	CASK-interacting adaptor protein (caskin) and related proteins with ankyrin repeats and SAM domain
Cluster-41210.78446	73.4023	0	Inf	2.7728e-05	0.012035	4940	242004622	XP_002423179.1	432	1.57746e-40	ubiquitin-protein ligase BRE1, putative [Pediculus humanus corporis]>gi|212506144|gb|EEB10441.1| ubiquitin-protein ligase BRE1, putative [Pediculus humanus corporis]	--	--	--	--	--	--	--	--	--	Q5ZIE8	307	1.31396e-26	Activating transcription factor 7-interacting protein 1 OS=Gallus gallus GN=ATF7IP PE=2 SV=1	PF16794	Fibronectin-III type domain	--	--	GO:0016874//GO:0005515	ligase activity//protein binding	--	--	--	--
Cluster-41210.30358	3.6307	86.2901	-4.5709	2.804e-05	0.012145	1120	270003418	EEZ99865.1	914	8.09392e-114	hypothetical protein TcasGA2_TC002647 [Tribolium castaneum]	--	--	--	--	--	K13339	PEX6, PXAAA1	peroxin-6	http://www.genome.jp/dbget-bin/www_bget?ko:K13339	--	--	--	--	PF00004//PF00910//PF07728//PF01057//PF14532//PF07726//PF02367//PF06068//PF00158//PF01695//PF07724//PF02562//PF05496	ATPase family associated with various cellular activities (AAA)//RNA helicase//AAA domain (dynein-related subfamily)//Parvovirus non-structural protein NS1//Sigma-54 interaction domain//ATPase family associated with various cellular activities (AAA)//Threonylcarbamoyl adenosine biosynthesis protein TsaE//TIP49 C-terminus//Sigma-54 interaction domain//IstB-like ATP binding protein//AAA domain (Cdc…	GO:0006281//GO:0002949//GO:0006355//GO:0019079//GO:0006310	DNA repair//tRNA threonylcarbamoyladenosine modification//regulation of transcription, DNA-templated//viral genome replication//DNA recombination	GO:0003678//GO:0009378//GO:0016887//GO:0008134//GO:0003723//GO:0003724//GO:0005524	DNA helicase activity//four-way junction helicase activity//ATPase activity//transcription factor binding//RNA binding//RNA helicase activity//ATP binding	GO:0009379//GO:0005667//GO:0005657	Holliday junction helicase complex//transcription factor complex//replication fork	KOG0736	Peroxisome assembly factor 2 containing the AAA+-type ATPase domain
Cluster-41210.127834	41.9987	0	Inf	2.8311e-05	0.012237	1342	817216466	XP_012284272.1	493	1.83489e-50	PREDICTED: WEB family protein At4g27595, chloroplastic-like isoform X1 [Orussus abietinus]	--	--	--	--	--	--	--	--	--	--	--	--	--	PF06005//PF10186//PF10473	Protein of unknown function (DUF904)//Vacuolar sorting 38 and autophagy-related subunit 14//Leucine-rich repeats of kinetochore protein Cenp-F/LEK1	GO:0010508//GO:0000917//GO:0043093	positive regulation of autophagy//barrier septum assembly//FtsZ-dependent cytokinesis	GO:0008134//GO:0042803//GO:0045502	transcription factor binding//protein homodimerization activity//dynein binding	GO:0005737//GO:0030286//GO:0005667	cytoplasm//dynein complex//transcription factor complex	--	--
Cluster-41210.39927	45.7249	2.08263	4.4565	2.8597e-05	0.012334	1508	612339190	CCX34980.1	1833	0	Hippo [Blattella germanica]	612339189	HF969251.1	339	2.40078e-175	Blattella germanica mRNA for Hippo (hpo gene)	K04412	STK3, MST2	serine/threonine kinase 3	http://www.genome.jp/dbget-bin/www_bget?ko:K04412	Q802A6	1388	0	Serine/threonine-protein kinase 3/4 OS=Squalus acanthias GN=STK4 PE=2 SV=1	PF07714//PF00069	Protein tyrosine kinase//Protein kinase domain	GO:0006468	protein phosphorylation	GO:0004672//GO:0005524	protein kinase activity//ATP binding	--	--	KOG0574	STE20-like serine/threonine kinase MST
Cluster-41210.61208	19.3614	0	Inf	2.9013e-05	0.012488	892	--	--	--	--	--	--	--	--	--	--	--	--	--	--	--	--	--	--	PF08653	DASH complex subunit Dam1	GO:0008608	attachment of spindle microtubules to kinetochore	--	--	GO:0042729//GO:0072686	DASH complex//mitotic spindle	--	--
Cluster-41210.117798	18.6797	0	Inf	2.9446e-05	0.012648	3021	675364652	KFM57554.1	532	5.7457e-135	Transposon Ty3-I Gag-Pol polyprotein, partial [Stegodyphus mimosarum]	--	--	--	--	--	--	--	--	--	--	--	--	--	--	--	--	--	--	--	--	--	KOG0017	FOG: Transposon-encoded proteins with TYA, reverse transcriptase, integrase domains in various combinations
Cluster-41210.1982	0	16.4005	#NAME?	2.9819e-05	0.012781	1920	328721661	XP_003247368.1	309	4.72525e-27	PREDICTED: RNA polymerase II degradation factor 1-like [Acyrthosiphon pisum]	--	--	--	--	--	--	--	--	--	--	--	--	--	--	--	--	--	--	--	--	--	--	--
Cluster-41210.93456	9.32714	115.645	-3.6321	2.9953e-05	0.012812	3792	--	--	--	--	--	--	--	--	--	--	--	--	--	--	--	--	--	--	--	--	--	--	--	--	--	--	--	--
Cluster-41210.99490	74.3412	4.46279	4.0581	3.0235e-05	0.012906	1376	--	--	--	--	--	--	--	--	--	--	--	--	--	--	--	--	--	--	--	--	--	--	--	--	--	--	--	--
Cluster-41210.106908	606.991	5245.46	-3.1113	3.0439e-05	0.012966	956	389612883	BAM19840.1	152	4.05625e-10	unknown protein, partial [Papilio xuthus]	--	--	--	--	--	--	--	--	--	--	--	--	--	--	--	--	--	--	--	--	--	--	--
Cluster-41210.121568	0	16.9938	#NAME?	3.0685e-05	0.01299	1396	768441926	XP_011562711.1	195	1.86749e-17	PREDICTED: ATP-sensitive inward rectifier potassium channel 11-like [Plutella xylostella]	--	--	--	--	--	--	--	--	--	--	--	--	--	PF13855	Leucine rich repeat	--	--	GO:0005515	protein binding	--	--	--	--
Cluster-41210.143962	19.7288	0	Inf	3.0636e-05	0.01299	468	--	--	--	--	--	--	--	--	--	--	--	--	--	--	--	--	--	--	--	--	--	--	--	--	--	--	--	--
Cluster-41210.21110	19.3957	0	Inf	3.0594e-05	0.01299	2000	646698124	KDR09458.1	188	7.97586e-13	hypothetical protein L798_15665 [Zootermopsis nevadensis]	--	--	--	--	--	--	--	--	--	--	--	--	--	--	--	--	--	--	--	--	--	--	--
Cluster-41210.95373	54.3632	3.70151	3.8764	3.1012e-05	0.013102	2986	815925897	XP_012247555.1	3714	0	PREDICTED: dynamin isoform X7 [Bombus impatiens]	641654498	XM_003241842.2	639	0	PREDICTED: Acyrthosiphon pisum dynamin 1 (LOC100168088), transcript variant X4, mRNA	K01528	DNM	dynamin GTPase	http://www.genome.jp/dbget-bin/www_bget?ko:K01528	P27619	3353	0	Dynamin OS=Drosophila melanogaster GN=shi PE=1 SV=2	PF02212//PF05098//PF01031//PF01926	Dynamin GTPase effector domain//Late expression factor 4 (LEF-4)//Dynamin central region//50S ribosome-binding GTPase	GO:0006355	regulation of transcription, DNA-templated	GO:0003924//GO:0005525	GTPase activity//GTP binding	--	--	KOG0446	Vacuolar sorting protein VPS1, dynamin, and related proteins
Cluster-41210.98114	0	17.2314	#NAME?	3.3219e-05	0.014005	2195	--	--	--	--	--	--	--	--	--	--	--	--	--	--	--	--	--	--	--	--	--	--	--	--	--	--	--	--
Cluster-55876.0	80.8731	6.98027	3.5343	3.3459e-05	0.014078	2288	--	--	--	--	--	--	--	--	--	--	--	--	--	--	--	--	--	--	--	--	--	--	--	--	--	--	--	--
Cluster-41210.74027	0	283.292	#NAME?	3.362e-05	0.014116	1299	--	--	--	--	--	--	--	--	--	--	--	--	--	--	--	--	--	--	PF04689	DNA binding protein S1FA	GO:0006355	regulation of transcription, DNA-templated	GO:0003677	DNA binding	GO:0005634	nucleus	--	--
Cluster-41210.100426	0	215.047	#NAME?	3.48e-05	0.014553	2853	646701955	KDR11422.1	1907	0	Beta-centractin [Zootermopsis nevadensis]	--	--	--	--	--	K16575	ACTR1, ARP1	centractin	http://www.genome.jp/dbget-bin/www_bget?ko:K16575	P42025	1795	0	Beta-centractin OS=Homo sapiens GN=ACTR1B PE=1 SV=1	PF06723	MreB/Mbl protein	GO:0000902	cell morphogenesis	--	--	--	--	KOG0676	Actin and related proteins
Cluster-41210.98782	11.6016	120.06	-3.3714	3.4793e-05	0.014553	5438	242016703	XP_002428887.1	215	1.02062e-14	Ras-GTPase-activating protein-binding protein, putative [Pediculus humanus corporis]>gi|212513655|gb|EEB16149.1| Ras-GTPase-activating protein-binding protein, putative [Pediculus humanus corporis]	--	--	--	--	--	--	--	--	--	Q32LC7	155	6.522e-09	Ras GTPase-activating protein-binding protein 1 OS=Bos taurus GN=G3BP PE=2 SV=1	PF16367//PF00076	RNA recognition motif//RNA recognition motif. (a.k.a. RRM, RBD, or RNP domain)	--	--	GO:0003676	nucleic acid binding	--	--	KOG0116	RasGAP SH3 binding protein rasputin, contains NTF2 and RRM domains
Cluster-41210.124642	18.9887	0	Inf	3.4993e-05	0.014603	1860	768438456	XP_011560811.1	248	1.65832e-19	PREDICTED: leucine-rich repeat neuronal protein 3-like isoform X1 [Plutella xylostella]>gi|768438458|ref|XP_011560812.1| PREDICTED: leucine-rich repeat neuronal protein 3-like isoform X1 [Plutella xylostella]>gi|768438460|ref|XP_011560813.1| PREDICTED: leucine-rich repeat neuronal protein 3-like isoform X1 [Plutella xylostella]	--	--	--	--	--	--	--	--	--	--	--	--	--	PF13855//PF00560	Leucine rich repeat//Leucine Rich Repeat	--	--	GO:0005515	protein binding	--	--	KOG0619	FOG: Leucine rich repeat
Cluster-41210.88592	19.2979	0	Inf	3.5166e-05	0.014646	2378	646709554	KDR15354.1	3254	0	putative phosphorylase b kinase regulatory subunit beta [Zootermopsis nevadensis]	--	--	--	--	--	K07190	PHKA_B	phosphorylase kinase alpha/beta subunit	http://www.genome.jp/dbget-bin/www_bget?ko:K07190	Q9VLS1	2851	0	Probable phosphorylase b kinase regulatory subunit beta OS=Drosophila melanogaster GN=CG8475 PE=2 SV=2	--	--	--	--	--	--	--	--	KOG3635	Phosphorylase kinase
Cluster-41210.98393	108.001	7.7355	3.8034	3.5237e-05	0.014646	2930	646721601	KDR22879.1	1648	0	Beta-galactosidase [Zootermopsis nevadensis]	685830398	LN609529.1	41	2.1419e-09	Strongyloides ratti genome assembly S_ratti_ED321 ,chromosome : 2	K12309	GLB1, ELNR1	beta-galactosidase	http://www.genome.jp/dbget-bin/www_bget?ko:K12309	Q9TRY9	1389	1.05704e-177	Beta-galactosidase OS=Canis familiaris GN=GLB1 PE=2 SV=3	PF02449	Beta-galactosidase	GO:0006687//GO:0046486//GO:0005975//GO:0006027//GO:0006012	glycosphingolipid metabolic process//glycerolipid metabolic process//carbohydrate metabolic process//glycosaminoglycan catabolic process//galactose metabolic process	GO:0004565	beta-galactosidase activity	GO:0009341	beta-galactosidase complex	KOG0496	Beta-galactosidase
Cluster-41210.122226	301.556	35.0022	3.1069	3.5572e-05	0.014756	2602	--	--	--	--	--	--	--	--	--	--	--	--	--	--	--	--	--	--	PF03857	Colicin immunity protein	GO:0006955//GO:0030153	immune response//bacteriocin immunity	GO:0015643	toxic substance binding	GO:0019814	immunoglobulin complex	--	--
Cluster-41210.46696	0	16.6305	#NAME?	3.5864e-05	0.014817	357	--	--	--	--	--	--	--	--	--	--	--	--	--	--	--	--	--	--	--	--	--	--	--	--	--	--	--	--
Cluster-41210.81173	0.22369	84.7279	-8.5652	3.5831e-05	0.014817	847	--	--	--	--	--	--	--	--	--	--	--	--	--	--	--	--	--	--	--	--	--	--	--	--	--	--	--	--
Cluster-41210.143337	12.7572	149.194	-3.5478	3.607e-05	0.014872	3205	--	--	--	--	--	--	--	--	--	--	--	--	--	--	--	--	--	--	--	--	--	--	--	--	--	--	--	--
Cluster-41210.9692	0	17.2834	#NAME?	3.6891e-05	0.01518	1130	--	--	--	--	--	--	--	--	--	--	--	--	--	--	--	--	--	--	--	--	--	--	--	--	--	--	--	--
Cluster-41210.108053	29.3962	265.82	-3.1767	3.7175e-05	0.015266	399	--	--	--	--	--	--	--	--	--	--	--	--	--	--	--	--	--	--	--	--	--	--	--	--	--	--	--	--
Cluster-41210.39765	82.8864	1.69168	5.6146	3.8277e-05	0.015688	2808	607368024	EZA62147.1	591	7.77428e-96	Craniofacial development protein, partial [Cerapachys biroi]	--	--	--	--	--	--	--	--	--	O02751	267	1.1795e-24	Craniofacial development protein 2 OS=Bos taurus GN=CFDP2 PE=1 SV=2	PF01783//PF09328	Ribosomal L32p protein family//Domain of unknown function (DUF1984)	GO:0046938//GO:0006412//GO:0010038//GO:0042254	phytochelatin biosynthetic process//translation//response to metal ion//ribosome biogenesis	GO:0003735//GO:0046872//GO:0016756	structural constituent of ribosome//metal ion binding//glutathione gamma-glutamylcysteinyltransferase activity	GO:0005840//GO:0015934	ribosome//large ribosomal subunit	--	--
Cluster-41210.139446	0	20.3562	#NAME?	3.8569e-05	0.015776	8590	646704179	KDR12503.1	706	5.33848e-79	Peroxisomal targeting signal 2 receptor [Zootermopsis nevadensis]	--	--	--	--	--	K13341	PEX7, PTS2R	peroxin-7	http://www.genome.jp/dbget-bin/www_bget?ko:K13341	O00628	459	1.23486e-47	Peroxisomal targeting signal 2 receptor OS=Homo sapiens GN=PEX7 PE=1 SV=1	PF00400	WD domain, G-beta repeat	--	--	GO:0005515	protein binding	--	--	KOG0277	Peroxisomal targeting signal type 2 receptor
Cluster-41210.115857	217.369	0	Inf	3.9384e-05	0.016077	2641	645015231	XP_008206375.1	907	8.9607e-113	PREDICTED: ras-related protein Ral-a isoform X4 [Nasonia vitripennis]	697452874	XM_009667838.1	169	1.35084e-80	PREDICTED: Struthio camelus australis v-ral simian leukemia viral oncogene homolog B (RALB), mRNA	K07834	RALA	Ras-related protein Ral-A	http://www.genome.jp/dbget-bin/www_bget?ko:K07834	P48555	890	1.22451e-111	Ras-related protein Ral-a OS=Drosophila melanogaster GN=Rala PE=2 SV=2	PF08477//PF02421//PF00025//PF00071//PF01926//PF00735//PF03193	Ras of Complex, Roc, domain of DAPkinase//Ferrous iron transport protein B//ADP-ribosylation factor family//Ras family//50S ribosome-binding GTPase//Septin//Protein of unknown function, DUF258	GO:0007264//GO:0015684	small GTPase mediated signal transduction//ferrous iron transport	GO:0005525//GO:0015093//GO:0003924	GTP binding//ferrous iron transmembrane transporter activity//GTPase activity	GO:0016021	integral component of membrane	KOG0395	Ras-related GTPase
Cluster-41210.73241	33.8635	274.971	-3.0215	3.9846e-05	0.016234	1465	270004132	EFA00580.1	953	1.98344e-120	hypothetical protein TcasGA2_TC003450 [Tribolium castaneum]	--	--	--	--	--	--	--	--	--	P34528	366	1.45185e-36	Putative serine protease K12H4.7 OS=Caenorhabditis elegans GN=K12H4.7 PE=3 SV=2	PF05577	Serine carboxypeptidase S28	GO:0006508	proteolysis	GO:0008236	serine-type peptidase activity	--	--	KOG2183	Prolylcarboxypeptidase (angiotensinase C)
Cluster-41210.143904	6.63396	74.1411	-3.4823	4.0258e-05	0.016305	2208	675389143	KFM82040.1	249	3.3295e-21	PiggyBac transposable element-derived protein 4, partial [Stegodyphus mimosarum]	--	--	--	--	--	--	--	--	--	Q96DM1	138	2.79539e-07	PiggyBac transposable element-derived protein 4 OS=Homo sapiens GN=PGBD4 PE=2 SV=3	--	--	--	--	--	--	--	--	--	--
Cluster-41210.41363	58.0103	4.65212	3.6403	4.0244e-05	0.016305	6923	646715956	KDR19383.1	1450	1.7931e-171	Vacuolar protein sorting-associated protein 18-like protein, partial [Zootermopsis nevadensis]	--	--	--	--	--	--	--	--	--	P59015	1032	1.48461e-116	Vacuolar protein sorting-associated protein 18 homolog OS=Danio rerio GN=vps18 PE=2 SV=2	PF17123//PF17122//PF14634//PF13639//PF00637//PF00097	RING-like zinc finger//Zinc-finger//zinc-RING finger domain//Ring finger domain//Region in Clathrin and VPS//Zinc finger, C3HC4 type (RING finger)	GO:0016192//GO:0006886	vesicle-mediated transport//intracellular protein transport	GO:0046872//GO:0005515//GO:0008270	metal ion binding//protein binding//zinc ion binding	--	--	KOG2034	Vacuolar sorting protein PEP3/VPS18
Cluster-41210.51334	6.19592	66.0537	-3.4143	4.0125e-05	0.016305	1367	646723949	KDR24383.1	444	1.08795e-45	Esterase E4 [Zootermopsis nevadensis]	--	--	--	--	--	--	--	--	--	P35502	242	1.96233e-20	Esterase FE4 OS=Myzus persicae PE=1 SV=1	--	--	--	--	--	--	--	--	KOG1516	Carboxylesterase and related proteins
Cluster-41210.124719	18.0823	0	Inf	4.1575e-05	0.016805	2489	646716736	KDR19862.1	870	3.75847e-108	Signal peptidase complex catalytic subunit SEC11C [Zootermopsis nevadensis]	687022013	LM523161.1	72	1.06293e-26	Parastrongyloides trichosuri genome assembly P_trichosuri_KNP ,scaffold PTRK_scaffold0000004	K13280	SEC11, sipW	signal peptidase, endoplasmic reticulum-type	http://www.genome.jp/dbget-bin/www_bget?ko:K13280	Q5RC30	749	1.16996e-91	Signal peptidase complex catalytic subunit SEC11C OS=Pongo abelii GN=SEC11C PE=2 SV=3	--	--	--	--	--	--	--	--	KOG3342	Signal peptidase I
Cluster-41210.8944	20.1829	0	Inf	4.1795e-05	0.016861	1983	531597555	AGT57960.1	1085	1.27743e-136	juvenile hormone esterase, partial [Bemisia tabaci]	--	--	--	--	--	--	--	--	--	B2D0J5	874	1.03025e-106	Venom carboxylesterase-6 OS=Apis mellifera PE=2 SV=1	PF07859//PF17053	alpha/beta hydrolase fold//Genetic interactor of prohibitin 5	GO:0008152//GO:0000002	metabolic process//mitochondrial genome maintenance	GO:0016787	hydrolase activity	--	--	KOG1516	Carboxylesterase and related proteins
Cluster-41210.152358	466.518	52.5755	3.1495	4.2013e-05	0.016916	1457	--	--	--	--	--	--	--	--	--	--	--	--	--	--	--	--	--	--	--	--	--	--	--	--	--	--	--	--
Cluster-41210.137009	26.1148	0.595038	5.4557	4.2808e-05	0.017202	2707	662224613	XP_008486658.1	192	1.63688e-14	PREDICTED: uncharacterized protein LOC103523385 [Diaphorina citri]	--	--	--	--	--	--	--	--	--	--	--	--	--	PF08375	Proteasome regulatory subunit C-terminal	GO:0042176	regulation of protein catabolic process	GO:0030234	enzyme regulator activity	GO:0000502	proteasome complex	--	--
Cluster-41210.116900	0	16.0821	#NAME?	4.3056e-05	0.017268	777	--	--	--	--	--	--	--	--	--	--	--	--	--	--	--	--	--	--	--	--	--	--	--	--	--	--	--	--
Cluster-41210.119837	0	34.1372	#NAME?	4.3277e-05	0.017323	2763	646698089	KDR09436.1	1419	0	Calcium-independent phospholipase A2-gamma [Zootermopsis nevadensis]	--	--	--	--	--	K16815	PNPLA8	calcium-independent phospholipase A2-gamma	http://www.genome.jp/dbget-bin/www_bget?ko:K16815	Q9NP80	920	3.63125e-108	Calcium-independent phospholipase A2-gamma OS=Homo sapiens GN=PNPLA8 PE=1 SV=1	PF01734	Patatin-like phospholipase	GO:0006629	lipid metabolic process	--	--	--	--	KOG4231	Intracellular membrane-bound Ca2+-independent phospholipase A2
Cluster-41210.120299	2.95963	53.6809	-4.1809	4.36e-05	0.017385	2787	242013075	XP_002427242.1	1446	0	glucose 1-dehydrogenase, putative [Pediculus humanus corporis]>gi|212511564|gb|EEB14504.1| glucose 1-dehydrogenase, putative [Pediculus humanus corporis]	826491908	XM_012684811.1	171	1.10202e-81	PREDICTED: Monomorium pharaonis hydroxysteroid dehydrogenase-like protein 2 (LOC105838892), transcript variant X2, mRNA	--	--	--	--	Q6PAY8	1210	2.37321e-155	Hydroxysteroid dehydrogenase-like protein 2 OS=Xenopus laevis GN=hsdl2 PE=2 SV=1	PF00106//PF01435	short chain dehydrogenase//Peptidase family M48	GO:0008152//GO:0055114//GO:0006508//GO:0006098	metabolic process//oxidation-reduction process//proteolysis//pentose-phosphate shunt	GO:0047936//GO:0032934//GO:0004222//GO:0000166//GO:0016491	glucose 1-dehydrogenase [NAD(P)] activity//sterol binding//metalloendopeptidase activity//nucleotide binding//oxidoreductase activity	--	--	KOG0725	Reductases with broad range of substrate specificities
Cluster-41210.6453	135.463	14.5858	3.2153	4.357e-05	0.017385	3490	--	--	--	--	--	--	--	--	--	--	--	--	--	--	--	--	--	--	--	--	--	--	--	--	--	--	--	--
Cluster-41210.448	22.6698	0.370151	5.9365	4.395e-05	0.01749	2986	665788269	XP_008559724.1	375	6.02148e-34	PREDICTED: uncharacterized protein LOC103579935 [Microplitis demolitor]	--	--	--	--	--	--	--	--	--	--	--	--	--	PF03006	Haemolysin-III related	--	--	--	--	GO:0016021	integral component of membrane	--	--
Cluster-41210.57896	0	194.59	#NAME?	4.4448e-05	0.017649	2349	--	--	--	--	--	--	--	--	--	--	--	--	--	--	--	--	--	--	PF07664	Ferrous iron transport protein B C terminus	GO:0015684	ferrous iron transport	GO:0015093	ferrous iron transmembrane transporter activity	GO:0016021	integral component of membrane	--	--
Cluster-41210.67457	1.82425	36.1677	-4.3093	4.4521e-05	0.017649	977	--	--	--	--	--	--	--	--	--	--	--	--	--	--	--	--	--	--	--	--	--	--	--	--	--	--	--	--
Cluster-41210.129311	0	16.6494	#NAME?	4.468e-05	0.017678	2014	817078465	XP_012261606.1	298	1.3413e-25	PREDICTED: uncharacterized protein LOC105689268 [Athalia rosae]	--	--	--	--	--	--	--	--	--	--	--	--	--	PF00628//PF00095//PF01155	PHD-finger//WAP-type (Whey Acidic Protein) 'four-disulfide core'//Hydrogenase/urease nickel incorporation, metallochaperone, hypA	GO:0006464	cellular protein modification process	GO:0016151//GO:0005515//GO:0030414	nickel cation binding//protein binding//peptidase inhibitor activity	GO:0005576	extracellular region	--	--
Cluster-41210.92581	0	15.7916	#NAME?	4.4807e-05	0.017694	969	--	--	--	--	--	--	--	--	--	--	--	--	--	--	--	--	--	--	PF02263	Guanylate-binding protein, N-terminal domain	--	--	GO:0003924//GO:0005525	GTPase activity//GTP binding	--	--	--	--
Cluster-41210.105013	2347.02	167.253	3.8107	4.517e-05	0.017804	3541	871221244	XP_012935902.1	410	1.72678e-83	PREDICTED: piggyBac transposable element-derived protein 4-like [Aplysia californica]	--	--	--	--	--	--	--	--	--	Q96DM1	362	3.33954e-62	PiggyBac transposable element-derived protein 4 OS=Homo sapiens GN=PGBD4 PE=2 SV=3	PF00643//PF01609	B-box zinc finger//Transposase DDE domain	GO:0006313	transposition, DNA-mediated	GO:0004803//GO:0003677//GO:0008270	transposase activity//DNA binding//zinc ion binding	GO:0005622	intracellular	--	--
Cluster-41210.151869	36.6478	0	Inf	4.5456e-05	0.017882	2023	357609761	EHJ66646.1	239	5.62713e-19	hypothetical protein KGM_08742 [Danaus plexippus]	--	--	--	--	--	--	--	--	--	--	--	--	--	--	--	--	--	--	--	--	--	--	--
Cluster-795.0	17.8093	0	Inf	4.6526e-05	0.018268	915	--	--	--	--	--	--	--	--	--	--	--	--	--	--	--	--	--	--	--	--	--	--	--	--	--	--	--	--
Cluster-41210.91483	36.3146	2.1146	4.1021	4.6713e-05	0.018306	2552	828217891	XP_012560798.1	451	1.4072e-44	PREDICTED: uncharacterized protein LOC101234332 [Hydra vulgaris]	--	--	--	--	--	--	--	--	--	--	--	--	--	PF16866	PHD-finger	--	--	GO:0005515	protein binding	--	--	--	--
Cluster-41210.55089	0.22369	20.6348	-6.5274	4.6912e-05	0.018349	361	--	--	--	--	--	--	--	--	--	--	--	--	--	--	--	--	--	--	--	--	--	--	--	--	--	--	--	--
Cluster-41210.10829	32.2081	1.4806	4.4432	4.7163e-05	0.018413	4840	662196839	XP_008471468.1	589	1.64809e-59	PREDICTED: uncharacterized protein LOC103508673 [Diaphorina citri]	--	--	--	--	--	--	--	--	--	--	--	--	--	PF10473	Leucine-rich repeats of kinetochore protein Cenp-F/LEK1	--	--	GO:0008134//GO:0042803//GO:0045502	transcription factor binding//protein homodimerization activity//dynein binding	GO:0030286//GO:0005667	dynein complex//transcription factor complex	--	--
Cluster-41210.106709	133.168	811.923	-2.6081	4.7459e-05	0.018472	2480	--	--	--	--	--	--	--	--	--	--	--	--	--	--	--	--	--	--	PF02751	Transcription initiation factor IIA, gamma subunit	GO:0006367	transcription initiation from RNA polymerase II promoter	--	--	GO:0005672	transcription factor TFIIA complex	--	--
Cluster-41210.150488	105.399	11.4724	3.1996	4.7496e-05	0.018472	2304	646719588	KDR21645.1	592	7.58084e-68	Group XIIA secretory phospholipase A2 [Zootermopsis nevadensis]	--	--	--	--	--	K07359	CAMKK	calcium/calmodulin-dependent protein kinase kinase	http://www.genome.jp/dbget-bin/www_bget?ko:K07359	Q96RR4	376	1.43261e-36	Calcium/calmodulin-dependent protein kinase kinase 2 OS=Homo sapiens GN=CAMKK2 PE=1 SV=2	PF06951	Group XII secretory phospholipase A2 precursor (PLA2G12)	GO:0016042//GO:0009395	lipid catabolic process//phospholipid catabolic process	GO:0004623//GO:0005509	phospholipase A2 activity//calcium ion binding	GO:0005576	extracellular region	KOG0585	Ca2+/calmodulin-dependent protein kinase kinase beta and related serine/threonine protein kinases
Cluster-41210.131459	17.4099	0	Inf	4.7594e-05	0.018476	2209	646700536	KDR10646.1	2470	0	Transcription initiation factor TFIID subunit 5 [Zootermopsis nevadensis]	--	--	--	--	--	K03130	TAF5	transcription initiation factor TFIID subunit 5	http://www.genome.jp/dbget-bin/www_bget?ko:K03130	Q15542	1627	0	Transcription initiation factor TFIID subunit 5 OS=Homo sapiens GN=TAF5 PE=1 SV=3	PF00400//PF14861//PF04494	WD domain, G-beta repeat//Plant antimicrobial peptide//WD40 associated region in TFIID subunit, NTD2 domain	GO:0050832//GO:0006355	defense response to fungus//regulation of transcription, DNA-templated	GO:0005515	protein binding	GO:0005634	nucleus	KOG0263	Transcription initiation factor TFIID, subunit TAF5 (also component of histone acetyltransferase SAGA)
Cluster-41210.91074	1.74108	35.4014	-4.3458	4.8742e-05	0.018886	3006	--	--	--	--	--	--	--	--	--	--	--	--	--	--	--	--	--	--	--	--	--	--	--	--	--	--	--	--
Cluster-41210.21633	48.0848	0	Inf	4.8874e-05	0.018901	2954	--	--	--	--	--	--	--	--	--	--	--	--	--	--	--	--	--	--	--	--	--	--	--	--	--	--	--	--
Cluster-41210.43603	19.6085	172.107	-3.1338	4.9007e-05	0.018917	2782	--	--	--	--	--	--	--	--	--	--	--	--	--	--	--	--	--	--	--	--	--	--	--	--	--	--	--	--
Cluster-41210.137795	61.8141	4.11855	3.9077	5.0123e-05	0.019312	447	--	--	--	--	--	--	--	--	--	--	--	--	--	--	--	--	--	--	--	--	--	--	--	--	--	--	--	--
Cluster-17471.0	42.2437	1.11045	5.2495	5.1139e-05	0.019666	1129	--	--	--	--	--	--	--	--	--	--	--	--	--	--	--	--	--	--	--	--	--	--	--	--	--	--	--	--
Cluster-41210.149066	235.7	22.0164	3.4203	5.1275e-05	0.019682	8915	646704061	KDR12416.1	7844	0	Vacuolar protein sorting-associated protein 13D [Zootermopsis nevadensis]	571545608	XM_006564692.1	129	7.91678e-58	PREDICTED: Apis mellifera vacuolar protein sorting-associated protein 13D-like (LOC412701), mRNA	K19527	VPS13D	vacuolar protein sorting-associated protein 13D	http://www.genome.jp/dbget-bin/www_bget?ko:K19527	Q5THJ4	3719	0	Vacuolar protein sorting-associated protein 13D OS=Homo sapiens GN=VPS13D PE=1 SV=2	--	--	--	--	--	--	--	--	KOG1796	Vacuolar protein sorting-associated protein
Cluster-41210.39764	23.534	0	Inf	5.14e-05	0.019693	534	641664586	XP_008183063.1	201	7.73162e-22	PREDICTED: uncharacterized protein LOC103309434 [Acyrthosiphon pisum]	--	--	--	--	--	--	--	--	--	--	--	--	--	--	--	--	--	--	--	--	--	--	--
Cluster-41210.68452	2.28943	34.8395	-3.9277	5.2189e-05	0.019958	1516	646723538	KDR24112.1	704	1.87879e-87	Myosin-2 essential light chain [Zootermopsis nevadensis]	571566098	XM_006557808.1	172	1.65003e-82	PREDICTED: Apis mellifera myosin light chain cytoplasmic (Mlc-c), transcript variant X3, mRNA	K12751	MYL6	myosin light chain 6	http://www.genome.jp/dbget-bin/www_bget?ko:K12751	P54357	622	1.08981e-76	Myosin-2 essential light chain OS=Drosophila melanogaster GN=Mlc-c PE=1 SV=1	--	--	--	--	--	--	--	--	KOG0030	Myosin essential light chain, EF-Hand protein superfamily
Cluster-41210.149404	48.0111	2.67767	4.1643	5.2303e-05	0.019965	4443	768441098	XP_011562254.1	1086	9.1798e-127	PREDICTED: LOW QUALITY PROTEIN: centrosomal protein of 97 kDa [Plutella xylostella]	642921576	XM_008194208.1	49	1.16484e-13	PREDICTED: Tribolium castaneum centrosomal protein of 97 kDa (LOC656934), transcript variant X2, mRNA	K16717	CEP97	centrosomal protein CEP97	http://www.genome.jp/dbget-bin/www_bget?ko:K16717	Q9CZ62	645	3.34367e-68	Centrosomal protein of 97 kDa OS=Mus musculus GN=Cep97 PE=2 SV=1	PF00612//PF00560//PF13855	IQ calmodulin-binding motif//Leucine Rich Repeat//Leucine rich repeat	--	--	GO:0005515	protein binding	--	--	KOG0531	Protein phosphatase 1, regulatory subunit, and related proteins
Cluster-41210.134145	25.153	0.595038	5.4016	5.3143e-05	0.020248	1901	646722337	KDR23350.1	1224	4.27285e-158	Major facilitator superfamily domain-containing protein 8 [Zootermopsis nevadensis]	--	--	--	--	--	K12307	MSFD8, CLN7	MFS transporter, ceroid-lipofuscinosis neuronal protein 7	http://www.genome.jp/dbget-bin/www_bget?ko:K12307	Q6GPQ3	553	5.22542e-61	Major facilitator superfamily domain-containing protein 8 OS=Xenopus laevis GN=mfsd8 PE=2 SV=1	PF07690	Major Facilitator Superfamily	GO:0055085	transmembrane transport	--	--	GO:0016021	integral component of membrane	KOG2325	Predicted transporter/transmembrane protein
Cluster-41210.143310	17.6522	0	Inf	5.4093e-05	0.020557	3196	646710245	KDR15822.1	2104	0	Mismatch repair endonuclease PMS2 [Zootermopsis nevadensis]	195583623	XM_002081581.1	49	8.35241e-14	Drosophila simulans GD25620 (Dsim\GD25620), mRNA	K10858	PMS2	DNA mismatch repair protein PMS2	http://www.genome.jp/dbget-bin/www_bget?ko:K10858	P54279	1637	0	Mismatch repair endonuclease PMS2 OS=Mus musculus GN=Pms2 PE=2 SV=1	PF08676//PF01119	MutL C terminal dimerisation domain//DNA mismatch repair protein, C-terminal domain	GO:0006298	mismatch repair	GO:0030983//GO:0005524	mismatched DNA binding//ATP binding	--	--	KOG1978	DNA mismatch repair protein - MLH2/PMS1/Pms2 family
Cluster-41210.96483	13.4302	137.657	-3.3575	5.4154e-05	0.020557	3713	641677273	XP_008187710.1	1053	2.42803e-123	PREDICTED: ATP-binding cassette sub-family A member 1-like [Acyrthosiphon pisum]	--	--	--	--	--	K05641	ABCA1	ATP-binding cassette, subfamily A (ABC1), member 1	http://www.genome.jp/dbget-bin/www_bget?ko:K05641	O95477	799	1.36453e-85	ATP-binding cassette sub-family A member 1 OS=Homo sapiens GN=ABCA1 PE=1 SV=3	PF13304//PF00005	AAA domain, putative AbiEii toxin, Type IV TA system//ABC transporter	--	--	GO:0016887//GO:0005524	ATPase activity//ATP binding	--	--	KOG0059	Lipid exporter ABCA1 and related proteins, ABC superfamily
Cluster-41210.124389	0	183.465	#NAME?	5.5695e-05	0.021026	3105	768432963	XP_011557829.1	181	8.85009e-11	PREDICTED: RNA-directed DNA polymerase from mobile element jockey-like [Plutella xylostella]	--	--	--	--	--	--	--	--	--	--	--	--	--	--	--	--	--	--	--	--	--	--	--
Cluster-41210.125707	263.607	31.7442	3.0538	5.5647e-05	0.021026	23710	817063450	XP_012253426.1	18082	0	PREDICTED: microtubule-actin cross-linking factor 1 isoform X23 [Athalia rosae]	--	--	--	--	--	--	--	--	--	Q03001	4134	0	Dystonin OS=Homo sapiens GN=DST PE=1 SV=4	PF00435//PF00681//PF03331//PF14525//PF15957//PF00307	Spectrin repeat//Plectin repeat//UDP-3-O-acyl N-acetylglycosamine deacetylase//AraC-binding-like domain//Commissureless//Calponin homology (CH) domain	GO:0007411//GO:0009245//GO:0006807//GO:0006355	axon guidance//lipid A biosynthetic process//nitrogen compound metabolic process//regulation of transcription, DNA-templated	GO:0008759//GO:0005515	UDP-3-O-[3-hydroxymyristoyl] N-acetylglucosamine deacetylase activity//protein binding	GO:0005856	cytoskeleton	KOG0516	Dystonin, GAS (Growth-arrest-specific protein), and related proteins
Cluster-41210.146695	266.173	26.1817	3.3457	5.5581e-05	0.021026	12107	646705143	KDR13022.1	3247	0	hypothetical protein L798_13230, partial [Zootermopsis nevadensis]	--	--	--	--	--	K06101	ASH1L	histone-lysine N-methyltransferase ASH1L	http://www.genome.jp/dbget-bin/www_bget?ko:K06101	Q99MY8	2150	0	Histone-lysine N-methyltransferase ASH1L OS=Mus musculus GN=Ash1l PE=1 SV=3	PF08099//PF00856//PF00439//PF01426//PF00628	Scorpion calcine family//SET domain//Bromodomain//BAH domain//PHD-finger	GO:0006810//GO:0009405	transport//pathogenesis	GO:0003682//GO:0019855//GO:0005515	chromatin binding//calcium channel inhibitor activity//protein binding	GO:0000785//GO:0005576	chromatin//extracellular region	KOG1083	Putative transcription factor ASH1/LIN-59
Cluster-41210.3389	16.9197	0	Inf	5.5816e-05	0.021032	1543	--	--	--	--	--	--	--	--	--	--	--	--	--	--	--	--	--	--	--	--	--	--	--	--	--	--	--	--
Cluster-41210.95836	5.59224	81.8268	-3.8711	5.6675e-05	0.021317	3465	641657254	XP_008180277.1	189	9.11701e-12	PREDICTED: pancreatic triacylglycerol lipase [Acyrthosiphon pisum]	--	--	--	--	--	K14073	PNLIP, PL	pancreatic triacylglycerol lipase	http://www.genome.jp/dbget-bin/www_bget?ko:K14073	P29183	138	4.57704e-07	Pancreatic triacylglycerol lipase (Fragment) OS=Equus caballus GN=PNLIP PE=1 SV=2	--	--	--	--	--	--	--	--	--	--
Cluster-41210.83912	94.5446	9.66323	3.2904	5.7949e-05	0.021757	4372	646688771	KDR06414.1	524	8.26226e-56	Myeloid leukemia factor [Zootermopsis nevadensis]	--	--	--	--	--	--	--	--	--	Q9NKV0	390	1.34027e-38	Myeloid leukemia factor OS=Drosophila melanogaster GN=Mlf PE=1 SV=2	PF01325//PF01498//PF00292	Iron dependent repressor, N-terminal DNA binding domain//Transposase//'Paired box' domain	GO:0006355//GO:0006313//GO:0015074	regulation of transcription, DNA-templated//transposition, DNA-mediated//DNA integration	GO:0003677	DNA binding	--	--	KOG4049	Proliferation-related protein MLF
Cluster-41210.94166	23.7513	300.374	-3.6607	5.8186e-05	0.021806	2113	662194295	XP_008470091.1	438	1.08229e-47	PREDICTED: p53 and DNA damage-regulated protein 1 isoform X1 [Diaphorina citri]>gi|662194297|ref|XP_008470092.1| PREDICTED: p53 and DNA damage-regulated protein 1 isoform X2 [Diaphorina citri]>gi|662194299|ref|XP_008470093.1| PREDICTED: p53 and DNA damage-regulated protein 1 isoform X1 [Diaphorina citri]	--	--	--	--	--	--	--	--	--	P59048	228	4.41808e-20	p53 and DNA damage-regulated protein 1 OS=Mus musculus GN=Pdrg1 PE=2 SV=1	PF05749//PF01920	Rubella membrane glycoprotein E2//Prefoldin subunit	GO:0006457	protein folding	GO:0051082	unfolded protein binding	GO:0019013//GO:0016272//GO:0016021	viral nucleocapsid//prefoldin complex//integral component of membrane	--	--
Cluster-41210.153469	94.2284	9.2999	3.3409	5.9461e-05	0.022219	2207	512863416	XP_004917444.1	782	2.59138e-90	PREDICTED: zinc finger BED domain-containing protein 5-like [Xenopus (Silurana) tropicalis]	--	--	--	--	--	--	--	--	--	O95789	471	2.04044e-47	Zinc finger MYM-type protein 6 OS=Homo sapiens GN=ZMYM6 PE=2 SV=2	PF08152//PF06305	GUCT (NUC152) domain//Protein of unknown function (DUF1049)	--	--	GO:0005524//GO:0003723//GO:0004386	ATP binding//RNA binding//helicase activity	GO:0005887//GO:0005634	integral component of plasma membrane//nucleus	--	--
Cluster-41210.56698	0	344.86	#NAME?	5.9504e-05	0.022219	1899	646721154	KDR22624.1	478	6.78871e-50	hypothetical protein L798_12754 [Zootermopsis nevadensis]	--	--	--	--	--	--	--	--	--	--	--	--	--	PF00069	Protein kinase domain	GO:0006468	protein phosphorylation	GO:0005524//GO:0004672	ATP binding//protein kinase activity	--	--	--	--
Cluster-41210.119262	1.84118	32.7336	-4.1521	6.0175e-05	0.022347	1403	641663663	XP_008182723.1	937	1.56461e-120	PREDICTED: uncharacterized protein LOC103309327 [Acyrthosiphon pisum]>gi|641679805|ref|XP_008188719.1| PREDICTED: uncharacterized protein LOC103310986 [Acyrthosiphon pisum]	--	--	--	--	--	--	--	--	--	Q6AZB8	152	1.65604e-09	Putative nuclease HARBI1 OS=Danio rerio GN=harbi1 PE=2 SV=1	PF04827	Plant transposon protein	--	--	GO:0016788	hydrolase activity, acting on ester bonds	--	--	KOG4585	Predicted transposase
Cluster-41210.18465	42.7802	2.96044	3.8531	6.0163e-05	0.022347	2973	646696269	KDR08672.1	1739	0	Insulin-like growth factor-binding protein complex acid labile chain [Zootermopsis nevadensis]	--	--	--	--	--	--	--	--	--	P35859	310	6.18171e-28	Insulin-like growth factor-binding protein complex acid labile subunit OS=Rattus norvegicus GN=Igfals PE=1 SV=1	PF13855//PF00560//PF02773	Leucine rich repeat//Leucine Rich Repeat//S-adenosylmethionine synthetase, C-terminal domain	GO:0006556//GO:0006555	S-adenosylmethionine biosynthetic process//methionine metabolic process	GO:0005515//GO:0004478	protein binding//methionine adenosyltransferase activity	--	--	KOG0619	FOG: Leucine rich repeat
Cluster-41210.93131	147.525	0	Inf	5.9994e-05	0.022347	5464	611976637	XP_007474778.1	695	2.90444e-155	PREDICTED: tigger transposable element-derived protein 1-like isoform X6 [Monodelphis domestica]	4176480	AL035262.1	657	0	Human DNA sequence from clone RP3-523M5 on chromosome Xq25-27.3, complete sequence	K00134	GAPDH, gapA	glyceraldehyde 3-phosphate dehydrogenase	http://www.genome.jp/dbget-bin/www_bget?ko:K00134	Q96MW7	424	1.70842e-58	Tigger transposable element-derived protein 1 OS=Homo sapiens GN=TIGD1 PE=1 SV=1	PF03184//PF02826//PF00044//PF00208//PF07817	DDE superfamily endonuclease//D-isomer specific 2-hydroxyacid dehydrogenase, NAD binding domain//Glyceraldehyde 3-phosphate dehydrogenase, NAD binding domain//Glutamate/Leucine/Phenylalanine/Valine dehydrogenase//GLE1-like protein	GO:0055114//GO:0006520//GO:0016973	oxidation-reduction process//cellular amino acid metabolic process//poly(A)+ mRNA export from nucleus	GO:0051287//GO:0016491//GO:0016620//GO:0003676	NAD binding//oxidoreductase activity//oxidoreductase activity, acting on the aldehyde or oxo group of donors, NAD or NADP as acceptor//nucleic acid binding	GO:0005643	nuclear pore	KOG3105	DNA-binding centromere protein B (CENP-B)
Cluster-41210.79486	16.2878	0	Inf	6.0566e-05	0.022452	1067	--	--	--	--	--	--	--	--	--	--	--	--	--	--	--	--	--	--	--	--	--	--	--	--	--	--	--	--
Cluster-41210.111798	241.002	7.43798	5.018	6.0737e-05	0.022475	1692	646712524	KDR17256.1	487	2.19364e-50	Lamin-B receptor [Zootermopsis nevadensis]	--	--	--	--	--	--	--	--	--	Q9LDR4	266	7.70595e-24	Delta(14)-sterol reductase OS=Arabidopsis thaliana GN=FK PE=1 SV=2	PF01222	Ergosterol biosynthesis ERG4/ERG24 family	--	--	--	--	GO:0016020	membrane	KOG1435	Sterol reductase/lamin B receptor
Cluster-41210.162375	16.4137	0	Inf	6.2246e-05	0.022992	1757	--	--	--	--	--	--	--	--	--	--	--	--	--	--	--	--	--	--	--	--	--	--	--	--	--	--	--	--
Cluster-41210.85158	285.37	34.7942	3.0359	6.278e-05	0.023148	2775	193659748	XP_001946449.1	908	5.41269e-109	PREDICTED: senecionine N-oxygenase-like [Acyrthosiphon pisum]	--	--	--	--	--	K00485	FMO	dimethylaniline monooxygenase (N-oxide forming)	http://www.genome.jp/dbget-bin/www_bget?ko:K00485	Q8MP06	607	1.35042e-67	Senecionine N-oxygenase OS=Tyria jacobaeae GN=sno1 PE=1 SV=1	PF01494//PF00743//PF13241//PF02826//PF05834//PF00070//PF07992//PF01266	FAD binding domain//Flavin-binding monooxygenase-like//Putative NAD(P)-binding//D-isomer specific 2-hydroxyacid dehydrogenase, NAD binding domain//Lycopene cyclase protein//Pyridine nucleotide-disulphide oxidoreductase//Pyridine nucleotide-disulphide oxidoreductase//FAD dependent oxidoreductase	GO:0019354//GO:0006779//GO:0016117//GO:0055114	siroheme biosynthetic process//porphyrin-containing compound biosynthetic process//carotenoid biosynthetic process//oxidation-reduction process	GO:0016491//GO:0051287//GO:0071949//GO:0043115//GO:0050660//GO:0050661//GO:0016705//GO:0004499	oxidoreductase activity//NAD binding//FAD binding//precorrin-2 dehydrogenase activity//flavin adenine dinucleotide binding//NADP binding//oxidoreductase activity, acting on paired donors, with incorporation or reduction of molecular oxygen//N,N-dimethylaniline monooxygenase activity	--	--	KOG1399	Flavin-containing monooxygenase
Cluster-41210.118163	118.23	9.41243	3.6509	6.3291e-05	0.023294	3004	805815216	XP_012148427.1	338	5.59543e-31	PREDICTED: uncharacterized protein LOC100875203 isoform X1 [Megachile rotundata]	--	--	--	--	--	--	--	--	--	--	--	--	--	PF02421//PF00910//PF03193//PF01926	Ferrous iron transport protein B//RNA helicase//Protein of unknown function, DUF258//50S ribosome-binding GTPase	GO:0015684	ferrous iron transport	GO:0003724//GO:0003723//GO:0005525//GO:0003924//GO:0015093	RNA helicase activity//RNA binding//GTP binding//GTPase activity//ferrous iron transmembrane transporter activity	GO:0016021	integral component of membrane	--	--
Cluster-41210.87088	0	15.2372	#NAME?	6.3441e-05	0.023308	1493	--	--	--	--	--	--	--	--	--	--	--	--	--	--	--	--	--	--	PF10538	Immunoreceptor tyrosine-based activation motif	GO:0007165	signal transduction	--	--	--	--	--	--
Cluster-41210.10348	16.5297	0	Inf	6.423e-05	0.023514	1965	--	--	--	--	--	--	--	--	--	--	--	--	--	--	--	--	--	--	--	--	--	--	--	--	--	--	--	--
Cluster-41210.15615	32.3166	0	Inf	6.4184e-05	0.023514	4287	749746783	XP_011135487.1	4014	0	PREDICTED: fat-like cadherin-related tumor suppressor homolog, partial [Harpegnathos saltator]	--	--	--	--	--	K16506	FAT1_2_3	protocadherin Fat 1/2/3	http://www.genome.jp/dbget-bin/www_bget?ko:K16506	--	--	--	--	PF00028//PF16099	Cadherin domain//Recq-mediated genome instability protein 1, C-terminal OB-fold	GO:0007156	homophilic cell adhesion via plasma membrane adhesion molecules	GO:0000166//GO:0005509	nucleotide binding//calcium ion binding	GO:0016020	membrane	KOG1219	Uncharacterized conserved protein, contains laminin, cadherin and EGF domains
Cluster-41210.152755	0	15.5987	#NAME?	6.4406e-05	0.023537	4764	631793773	AHZ20738.1	382	4.54893e-37	juvenile hormone acid methyltransferase [Diploptera punctata]	--	--	--	--	--	K10718	JHAMT	juvenile hormone acid methyltransferase	http://www.genome.jp/dbget-bin/www_bget?ko:K10718	Q767F1	311	4.75423e-29	Juvenile hormone acid O-methyltransferase OS=Bombyx mori GN=JHAMT PE=1 SV=1	PF02390//PF01209//PF01135//PF01728//PF01189//PF03542//PF05175//PF08241	Putative methyltransferase//ubiE/COQ5 methyltransferase family//Protein-L-isoaspartate(D-aspartate) O-methyltransferase (PCMT)//FtsJ-like methyltransferase//16S rRNA methyltransferase RsmF//Tuberin//Methyltransferase small domain//Methyltransferase domain	GO:0006479//GO:0006400//GO:0043547//GO:0032259//GO:0046500//GO:0009451//GO:0008152//GO:0008033//GO:0006464	protein methylation//tRNA modification//positive regulation of GTPase activity//methylation//S-adenosylmethionine metabolic process//RNA modification//metabolic process//tRNA processing//cellular protein modification process	GO:0004719//GO:0008176//GO:0005096//GO:0008168	protein-L-isoaspartate (D-aspartate) O-methyltransferase activity//tRNA (guanine-N7-)-methyltransferase activity//GTPase activator activity//methyltransferase activity	--	--	--	--
Cluster-41210.123724	11.7219	116.2	-3.3093	6.4837e-05	0.023652	1078	--	--	--	--	--	--	--	--	--	--	--	--	--	--	--	--	--	--	PF08804	gp32 DNA binding protein like	--	--	GO:0003697	single-stranded DNA binding	--	--	--	--
Cluster-41210.65701	0	29.5757	#NAME?	6.5117e-05	0.023712	647	--	--	--	--	--	--	--	--	--	--	--	--	--	--	--	--	--	--	--	--	--	--	--	--	--	--	--	--
Cluster-41210.88593	0	166.01	#NAME?	6.5331e-05	0.023748	2827	646709554	KDR15354.1	1587	0	putative phosphorylase b kinase regulatory subunit beta [Zootermopsis nevadensis]	--	--	--	--	--	K07190	PHKA_B	phosphorylase kinase alpha/beta subunit	http://www.genome.jp/dbget-bin/www_bget?ko:K07190	Q9VLS1	1249	2.19885e-152	Probable phosphorylase b kinase regulatory subunit beta OS=Drosophila melanogaster GN=CG8475 PE=2 SV=2	--	--	--	--	--	--	--	--	KOG3635	Phosphorylase kinase
Cluster-41210.162556	108.049	10.4578	3.369	6.6139e-05	0.023999	5657	328780274	XP_003249779.1	140	8.89389e-06	PREDICTED: uncharacterized protein LOC100577885 [Apis mellifera]	--	--	--	--	--	--	--	--	--	--	--	--	--	--	--	--	--	--	--	--	--	--	--
Cluster-41210.75422	9.86833	87.5845	-3.1498	6.6738e-05	0.024174	4160	19528287	AAL90258.1	416	2.22027e-42	GM13209p [Drosophila melanogaster]	194862801	XM_001970094.1	39	3.94832e-08	Drosophila erecta GG23547 (Dere\GG23547), mRNA	K10582	UBE2Q	ubiquitin-conjugating enzyme E2 Q	http://www.genome.jp/dbget-bin/www_bget?ko:K10582	Q7Z7E8	356	5.02511e-34	Ubiquitin-conjugating enzyme E2 Q1 OS=Homo sapiens GN=UBE2Q1 PE=1 SV=1	PF01769//PF05297	Divalent cation transporter//Herpesvirus latent membrane protein 1 (LMP1)	GO:0019087//GO:0006812	transformation of host cell by virus//cation transport	GO:0008324	cation transmembrane transporter activity	GO:0016021	integral component of membrane	KOG0897	Predicted ubiquitin-conjugating enzyme
Cluster-41210.89478	0	149.861	#NAME?	6.7659e-05	0.024465	7294	646723765	KDR24267.1	1344	4.35793e-165	hypothetical protein L798_06909 [Zootermopsis nevadensis]	--	--	--	--	--	K07750	E1.14.13.72, SC4MOL, ERG25	methylsterol monooxygenase	http://www.genome.jp/dbget-bin/www_bget?ko:K07750	Q9GKT2	865	1.00823e-101	Fatty acid hydroxylase domain-containing protein 2 OS=Macaca fascicularis GN=FAXDC2 PE=2 SV=1	PF04116//PF12009//PF00096//PF01538	Fatty acid hydroxylase superfamily//Telomerase ribonucleoprotein complex - RNA binding domain//Zinc finger, C2H2 type//Hepatitis C virus non-structural protein NS2	GO:0006278//GO:0006508//GO:0055114//GO:0006633	RNA-dependent DNA replication//proteolysis//oxidation-reduction process//fatty acid biosynthetic process	GO:0004197//GO:0003964//GO:0016491//GO:0005506//GO:0046872	cysteine-type endopeptidase activity//RNA-directed DNA polymerase activity//oxidoreductase activity//iron ion binding//metal ion binding	--	--	KOG0873	C-4 sterol methyl oxidase
Cluster-41210.95058	16.8224	0	Inf	6.7908e-05	0.024511	497	--	--	--	--	--	--	--	--	--	--	--	--	--	--	--	--	--	--	--	--	--	--	--	--	--	--	--	--
Cluster-41210.147547	34.1163	1.85076	4.2043	6.9139e-05	0.024869	2829	646701607	KDR11261.1	940	3.29256e-111	Actin-binding protein IPP [Zootermopsis nevadensis]	--	--	--	--	--	K13956	IPP, KLHL27	actin-binding protein IPP	http://www.genome.jp/dbget-bin/www_bget?ko:K13956	Q9Y573	441	1.99914e-44	Actin-binding protein IPP OS=Homo sapiens GN=IPP PE=2 SV=1	PF01344//PF07646//PF05699	Kelch motif//Kelch motif//hAT family C-terminal dimerisation region	--	--	GO:0005515//GO:0046983	protein binding//protein dimerization activity	--	--	KOG4441	Proteins containing BTB/POZ and Kelch domains, involved in regulatory/signal transduction processes
Cluster-41210.163207	32.7495	0.370151	6.4672	6.9083e-05	0.024869	1661	332020370	EGI60791.1	266	8.00171e-22	hypothetical protein G5I_10989 [Acromyrmex echinatior]	--	--	--	--	--	--	--	--	--	Q9BQ89	129	1.06205e-06	Protein FAM110A OS=Homo sapiens GN=FAM110A PE=1 SV=1	PF08107//PF09726	Pleurocidin family//Transmembrane protein	GO:0042742	defense response to bacterium	--	--	GO:0016021	integral component of membrane	--	--
Cluster-52292.0	17.5977	0	Inf	7.0371e-05	0.025268	1260	--	--	--	--	--	--	--	--	--	--	--	--	--	--	--	--	--	--	--	--	--	--	--	--	--	--	--	--
Cluster-41210.117466	55.7769	4.82424	3.5313	7.071e-05	0.025345	1038	--	--	--	--	--	--	--	--	--	--	--	--	--	--	--	--	--	--	--	--	--	--	--	--	--	--	--	--
Cluster-41210.137000	145.862	13.454	3.4385	7.0851e-05	0.025351	944	646721980	KDR23124.1	414	1.32774e-43	Farnesyl pyrophosphate synthetase [Zootermopsis nevadensis]	--	--	--	--	--	K00787	FDPS	farnesyl diphosphate synthase	http://www.genome.jp/dbget-bin/www_bget?ko:K00787	P49349	298	2.98978e-29	Farnesyl pyrophosphate synthase OS=Kluyveromyces lactis (strain ATCC 8585 / CBS 2359 / DSM 70799 / NBRC 1267 / NRRL Y-1140 / WM37) GN=FPS1 PE=3 SV=1	PF06872//PF00348	EspG protein//Polyprenyl synthetase	GO:0009405//GO:0006508//GO:0008299	pathogenesis//proteolysis//isoprenoid biosynthetic process	GO:0004197	cysteine-type endopeptidase activity	--	--	KOG0711	Polyprenyl synthetase
Cluster-41210.97722	0	323.841	#NAME?	7.1612e-05	0.025535	850	--	--	--	--	--	676260404	KM000128.1	221	5.24583e-110	Tettigades ulnaria mitochondrion, partial genome	--	--	--	--	--	--	--	--	--	--	--	--	--	--	--	--	--	--
Cluster-41210.98219	0	257.056	#NAME?	7.15e-05	0.025535	3882	--	--	--	--	--	--	--	--	--	--	--	--	--	--	--	--	--	--	--	--	--	--	--	--	--	--	--	--
Cluster-41210.67306	7.53483	86.8508	-3.5269	7.222e-05	0.025707	4283	--	--	--	--	--	--	--	--	--	--	--	--	--	--	--	--	--	--	--	--	--	--	--	--	--	--	--	--
Cluster-41210.132830	0	15.4862	#NAME?	7.3401e-05	0.026041	818	307186738	EFN72188.1	265	1.72275e-25	hypothetical protein EAG_06795, partial [Camponotus floridanus]	--	--	--	--	--	--	--	--	--	--	--	--	--	PF05699	hAT family C-terminal dimerisation region	--	--	GO:0046983	protein dimerization activity	--	--	--	--
Cluster-41210.71996	5.50748	1849.62	-8.3916	7.341e-05	0.026041	4230	646706803	KDR13860.1	402	2.04752e-36	Pericentriolar material 1 protein [Zootermopsis nevadensis]	--	--	--	--	--	--	--	--	--	--	--	--	--	--	--	--	--	--	--	--	--	--	--
Cluster-41210.66036	1.22746	56.4328	-5.5228	7.4073e-05	0.026231	4794	646717386	KDR20261.1	177	3.80867e-10	N6-adenosine-methyltransferase 70 kDa subunit [Zootermopsis nevadensis]	--	--	--	--	--	--	--	--	--	Q9VCE6	155	8.12342e-09	Probable N6-adenosine-methyltransferase MT-A70-like protein OS=Drosophila melanogaster GN=Ime4 PE=2 SV=1	--	--	--	--	--	--	--	--	--	--
Cluster-41210.120068	21.3774	0.42292	5.6596	7.7053e-05	0.027239	944	--	--	--	--	--	--	--	--	--	--	--	--	--	--	--	--	--	--	--	--	--	--	--	--	--	--	--	--
Cluster-41210.80483	682.549	93.4972	2.8679	7.7948e-05	0.027508	651	--	--	--	--	--	--	--	--	--	--	--	--	--	--	--	--	--	--	PF05399//PF08496//PF08114	Ectropic viral integration site 2A protein (EVI2A)//Peptidase family S49 N-terminal//ATPase proteolipid family	GO:0050790	regulation of catalytic activity	GO:0030234//GO:0004252	enzyme regulator activity//serine-type endopeptidase activity	GO:0016021//GO:0005886	integral component of membrane//plasma membrane	--	--
Cluster-41210.69022	1.649	33.8777	-4.3607	7.8223e-05	0.027526	1128	--	--	--	--	--	--	--	--	--	--	--	--	--	--	--	--	--	--	PF00517	Retroviral envelope protein	--	--	GO:0005198	structural molecule activity	GO:0019031	viral envelope	--	--
Cluster-41210.93173	90.2469	597.435	-2.7268	7.8265e-05	0.027526	9111	646722981	KDR23766.1	7149	0	Basement membrane-specific heparan sulfate proteoglycan core protein [Zootermopsis nevadensis]	--	--	--	--	--	--	--	--	--	P98160	2063	0	Basement membrane-specific heparan sulfate proteoglycan core protein OS=Homo sapiens GN=HSPG2 PE=1 SV=4	PF13895//PF00008//PF00057//PF02135	Immunoglobulin domain//EGF-like domain//Low-density lipoprotein receptor domain class A//TAZ zinc finger	GO:0006355//GO:0042967	regulation of transcription, DNA-templated//acyl-carrier-protein biosynthetic process	GO:0008270//GO:0003712//GO:0004402//GO:0005515	zinc ion binding//transcription cofactor activity//histone acetyltransferase activity//protein binding	GO:0000123//GO:0005634//GO:0005667	histone acetyltransferase complex//nucleus//transcription factor complex	KOG3509	Basement membrane-specific heparan sulfate proteoglycan (HSPG) core protein
Cluster-41210.111377	32.9887	0	Inf	7.8518e-05	0.027567	14762	270003090	EEZ99537.1	11612	0	hypothetical protein TcasGA2_TC000119 [Tribolium castaneum]	637343300	XM_008118693.1	296	1.92015e-150	PREDICTED: Anolis carolinensis dynein, axonemal, heavy chain 6 (dnah6), transcript variant X3, mRNA	K10408	DNAH	dynein heavy chain, axonemal	http://www.genome.jp/dbget-bin/www_bget?ko:K10408	--	--	--	--	PF01284//PF02367//PF09432//PF04513//PF07728//PF00910//PF03028//PF00004//PF05699//PF00158//PF01583//PF06766//PF00437	Membrane-associating domain//Threonylcarbamoyl adenosine biosynthesis protein TsaE//Tho complex subunit THP2//Baculovirus polyhedron envelope protein, PEP, C terminus//AAA domain (dynein-related subfamily)//RNA helicase//Dynein heavy chain and region D6 of dynein motor//ATPase family associated with various cellular activities (AAA)//hAT family C-terminal dimerisation region//Sigma-54 interaction…	GO:0006144//GO:0000103//GO:0002949//GO:0007018//GO:0006355//GO:0007017//GO:0006810//GO:0006368//GO:0006406	purine nucleobase metabolic process//sulfate assimilation//tRNA threonylcarbamoyladenosine modification//microtubule-based movement//regulation of transcription, DNA-templated//microtubule-based process//transport//transcription elongation from RNA polymerase II promoter//mRNA export from nucleus	GO:0046983//GO:0016887//GO:0003724//GO:0005524//GO:0003723//GO:0003777//GO:0005198//GO:0004020//GO:0008134	protein dimerization activity//ATPase activity//RNA helicase activity//ATP binding//RNA binding//microtubule motor activity//structural molecule activity//adenylylsulfate kinase activity//transcription factor binding	GO:0005667//GO:0016020//GO:0030286//GO:0005874//GO:0019031//GO:0005576//GO:0019028//GO:0000446	transcription factor complex//membrane//dynein complex//microtubule//viral envelope//extracellular region//viral capsid//nucleoplasmic THO complex	KOG3595	Dyneins, heavy chain
Cluster-41210.46561	1.90786	31.6391	-4.0517	7.8861e-05	0.027641	6020	641663173	XP_008182537.1	1605	0	PREDICTED: meiosis arrest female protein 1 isoform X3 [Acyrthosiphon pisum]	--	--	--	--	--	K17573	LKAP, MARF1	meiosis arrest female protein 1	http://www.genome.jp/dbget-bin/www_bget?ko:K17573	B2GUN4	1065	4.01771e-117	Meiosis arrest female protein 1 homolog OS=Xenopus tropicalis GN=marf1 PE=2 SV=1	PF00106//PF00642//PF00076//PF05649	short chain dehydrogenase//Zinc finger C-x8-C-x5-C-x3-H type (and similar)//RNA recognition motif. (a.k.a. RRM, RBD, or RNP domain)//Peptidase family M13	GO:0008152//GO:0006508	metabolic process//proteolysis	GO:0046872//GO:0016491//GO:0003676	metal ion binding//oxidoreductase activity//nucleic acid binding	--	--	KOG2202	U2 snRNP splicing factor, small subunit, and related proteins
Cluster-41210.117084	0.306864	99.5199	-8.3412	7.913e-05	0.027688	3694	641647371	XP_008190219.1	1051	5.12292e-126	PREDICTED: zinc finger BED domain-containing protein 1-like [Acyrthosiphon pisum]	--	--	--	--	--	--	--	--	--	Q80WQ9	367	6.17769e-34	Zinc finger BED domain-containing protein 4 OS=Mus musculus GN=Zbed4 PE=2 SV=1	PF05699//PF02900//PF02892//PF14372	hAT family C-terminal dimerisation region//Catalytic LigB subunit of aromatic ring-opening dioxygenase//BED zinc finger//Domain of unknown function (DUF4413)	GO:0006725	cellular aromatic compound metabolic process	GO:0046983//GO:0016491//GO:0003677//GO:0008198	protein dimerization activity//oxidoreductase activity//DNA binding//ferrous iron binding	--	--	KOG1121	Tam3-transposase (Ac family)
Cluster-41210.114690	5.81593	78.4124	-3.753	7.9743e-05	0.027777	8298	641649445	XP_008185984.1	739	7.9055e-83	PREDICTED: putative nuclease HARBI1 [Acyrthosiphon pisum]	--	--	--	--	--	--	--	--	--	Q8N328	437	7.76813e-43	PiggyBac transposable element-derived protein 3 OS=Homo sapiens GN=PGBD3 PE=2 SV=3	PF01609//PF04545//PF04827	Transposase DDE domain//Sigma-70, region 4//Plant transposon protein	GO:0006352//GO:0006313//GO:0006355	DNA-templated transcription, initiation//transposition, DNA-mediated//regulation of transcription, DNA-templated	GO:0016987//GO:0003677//GO:0004803//GO:0016788//GO:0003700	sigma factor activity//DNA binding//transposase activity//hydrolase activity, acting on ester bonds//transcription factor activity, sequence-specific DNA binding	GO:0005667	transcription factor complex	--	--
Cluster-41210.124070	0.447379	22.5253	-5.6539	7.979e-05	0.027777	1718	156549240	XP_001606215.1	187	8.44336e-14	PREDICTED: mitochondrial inner membrane organizing system protein 1-like [Nasonia vitripennis]	--	--	--	--	--	K17784	MINOS1, MOS1	mitochondrial inner membrane organizing system protein 1	http://www.genome.jp/dbget-bin/www_bget?ko:K17784	Q5TGZ0	141	3.41024e-09	MICOS complex subunit MIC10 OS=Homo sapiens GN=MINOS1 PE=1 SV=1	--	--	--	--	--	--	--	--	KOG4604	Uncharacterized conserved protein
Cluster-41210.19378	16.9577	0	Inf	7.9612e-05	0.027777	4840	383851759	XP_003701399.1	3066	0	PREDICTED: disintegrin and metalloproteinase domain-containing protein 12 [Megachile rotundata]	--	--	--	--	--	--	--	--	--	Q61824	1005	6.24117e-115	Disintegrin and metalloproteinase domain-containing protein 12 OS=Mus musculus GN=Adam12 PE=1 SV=2	PF07998//PF01421//PF08516	Peptidase family M54//Reprolysin (M12B) family zinc metalloprotease//ADAM cysteine-rich	GO:0006508	proteolysis	GO:0004222//GO:0008270	metalloendopeptidase activity//zinc ion binding	--	--	KOG3607	Meltrins, fertilins and related Zn-dependent metalloproteinases of the ADAMs family
Cluster-41210.71509	369.821	53.4109	2.7916	8.0173e-05	0.027863	3938	449690247	XP_004212287.1	474	3.01975e-51	PREDICTED: uncharacterized protein LOC101235815 [Hydra vulgaris]	--	--	--	--	--	--	--	--	--	--	--	--	--	PF01527//PF03184//PF05225//PF08281	Transposase//DDE superfamily endonuclease//helix-turn-helix, Psq domain//Sigma-70, region 4	GO:0006352//GO:0006355//GO:0006313	DNA-templated transcription, initiation//regulation of transcription, DNA-templated//transposition, DNA-mediated	GO:0016987//GO:0003676//GO:0003677//GO:0004803//GO:0003700	sigma factor activity//nucleic acid binding//DNA binding//transposase activity//transcription factor activity, sequence-specific DNA binding	GO:0005667	transcription factor complex	--	--
Cluster-41210.162220	59.6469	5.03003	3.5678	8.0329e-05	0.02787	2863	19067879	AAK14815.1	286	3.2295e-23	polyprotein [Schistosoma japonicum]	--	--	--	--	--	--	--	--	--	P08548	105	1.53279e-07	LINE-1 reverse transcriptase homolog OS=Nycticebus coucang PE=3 SV=1	--	--	--	--	--	--	--	--	--	--
Cluster-41210.66617	14.751	138.488	-3.2309	8.1844e-05	0.028301	1194	328712348	XP_001951614.2	1702	0	PREDICTED: lysine--tRNA ligase isoform X2 [Acyrthosiphon pisum]	766936293	XM_011502248.1	251	1.56734e-126	PREDICTED: Ceratosolen solmsi marchali lysine--tRNA ligase (LOC105364347), transcript variant X2, mRNA	K04567	KARS, lysS	lysyl-tRNA synthetase, class II	http://www.genome.jp/dbget-bin/www_bget?ko:K04567	P37879	1518	0	Lysine--tRNA ligase OS=Cricetulus griseus GN=KARS PE=1 SV=1	PF00152//PF01409	tRNA synthetases class II (D, K and N)//tRNA synthetases class II core domain (F)	GO:0006418//GO:0043039	tRNA aminoacylation for protein translation//tRNA aminoacylation	GO:0000049//GO:0004812//GO:0000166//GO:0005524	tRNA binding//aminoacyl-tRNA ligase activity//nucleotide binding//ATP binding	GO:0005737	cytoplasm	KOG1885	Lysyl-tRNA synthetase (class II)
Cluster-41210.97509	11718.5	1306.51	3.165	8.1846e-05	0.028301	1028	672349272	NP_001288290.1	460	1.5632e-51	phosphomethylethanolamine N-methyltransferase [Diaphorina citri]>gi|662183409|ref|XP_008486672.1| PREDICTED: phosphomethylethanolamine N-methyltransferase isoform X1 [Diaphorina citri]>gi|662183411|ref|XP_008486725.1| PREDICTED: phosphomethylethanolamine N-methyltransferase isoform X2 [Diaphorina citri]>gi|667794894|gb|AIG94926.1| farnesoic acid o-methyltransferase [Diaphorina citri]	--	--	--	--	--	--	--	--	--	Q767F1	359	4.25065e-38	Juvenile hormone acid O-methyltransferase OS=Bombyx mori GN=JHAMT PE=1 SV=1	PF08123//PF01209//PF01135//PF05175//PF08241//PF05724	Histone methylation protein DOT1//ubiE/COQ5 methyltransferase family//Protein-L-isoaspartate(D-aspartate) O-methyltransferase (PCMT)//Methyltransferase small domain//Methyltransferase domain//Thiopurine S-methyltransferase (TPMT)	GO:0006479//GO:0006554//GO:0046500//GO:0006464//GO:0008152	protein methylation//lysine catabolic process//S-adenosylmethionine metabolic process//cellular protein modification process//metabolic process	GO:0008757//GO:0004719//GO:0008168//GO:0018024	S-adenosylmethionine-dependent methyltransferase activity//protein-L-isoaspartate (D-aspartate) O-methyltransferase activity//methyltransferase activity//histone-lysine N-methyltransferase activity	--	--	--	--
Cluster-41210.85686	0	14.6611	#NAME?	8.2438e-05	0.028458	1217	--	--	--	--	--	--	--	--	--	--	--	--	--	--	--	--	--	--	--	--	--	--	--	--	--	--	--	--
Cluster-41210.91603	0.306864	20.6017	-6.069	8.2714e-05	0.028506	1179	193652450	XP_001949031.1	485	2.99123e-52	PREDICTED: succinate-semialdehyde dehydrogenase, mitochondrial isoform X1 [Acyrthosiphon pisum]	--	--	--	--	--	K00139	ALDH5A1	succinate-semialdehyde dehydrogenase	http://www.genome.jp/dbget-bin/www_bget?ko:K00139	P51650	403	3.84391e-42	Succinate-semialdehyde dehydrogenase, mitochondrial OS=Rattus norvegicus GN=Aldh5a1 PE=1 SV=2	PF00171	Aldehyde dehydrogenase family	GO:0008152//GO:0055114	metabolic process//oxidation-reduction process	GO:0016491	oxidoreductase activity	--	--	KOG2451	Aldehyde dehydrogenase
Cluster-41210.159450	59.0063	5.92088	3.317	8.346e-05	0.028715	2326	646716228	KDR19557.1	1476	0	Serine/threonine-protein kinase ULK3 [Zootermopsis nevadensis]	--	--	--	--	--	K08269	ULK1_2_3, ATG1	serine/threonine-protein kinase ULK/ATG1	http://www.genome.jp/dbget-bin/www_bget?ko:K08269	Q4V7Q6	1099	8.23432e-140	Serine/threonine-protein kinase ULK3 OS=Xenopus laevis GN=ulk3 PE=2 SV=1	PF00069//PF13414//PF06293//PF07714//PF02947	Protein kinase domain//TPR repeat//Lipopolysaccharide kinase (Kdo/WaaP) family//Protein tyrosine kinase//flt3 ligand	GO:0006468//GO:0007165	protein phosphorylation//signal transduction	GO:0005125//GO:0016773//GO:0004672//GO:0005515//GO:0005524	cytokine activity//phosphotransferase activity, alcohol group as acceptor//protein kinase activity//protein binding//ATP binding	GO:0016020	membrane	KOG0595	Serine/threonine-protein kinase involved in autophagy
Cluster-41210.51532	0	14.4892	#NAME?	8.4554e-05	0.029042	2285	646709906	KDR15561.1	837	1.9992e-101	Activating signal cointegrator 1 complex subunit 1 [Zootermopsis nevadensis]	--	--	--	--	--	K18666	ASCC1	activating signal cointegrator complex subunit 1	http://www.genome.jp/dbget-bin/www_bget?ko:K18666	--	--	--	--	PF13014//PF00013//PF08782	KH domain//KH domain//c-SKI Smad4 binding domain	--	--	GO:0003723//GO:0046332	RNA binding//SMAD binding	--	--	KOG2814	Transcription coactivator complex, P50 component (LigT RNA ligase/phosphodiesterase family)
Cluster-41210.119934	0	185.449	#NAME?	8.4805e-05	0.02908	8533	641658841	XP_008180859.1	2739	0	PREDICTED: mitogen-activated protein kinase kinase kinase 4 [Acyrthosiphon pisum]	817088265	XM_012411524.1	151	4.46391e-70	PREDICTED: Athalia rosae mitogen-activated protein kinase kinase kinase 4 (LOC105692364), mRNA	K04428	MAP3K4, MEKK4	mitogen-activated protein kinase kinase kinase 4	http://www.genome.jp/dbget-bin/www_bget?ko:K04428	Q9Y6R4	927	8.43082e-100	Mitogen-activated protein kinase kinase kinase 4 OS=Homo sapiens GN=MAP3K4 PE=1 SV=2	PF00069//PF02931//PF06293//PF06817//PF02892//PF07714	Protein kinase domain//Neurotransmitter-gated ion-channel ligand binding domain//Lipopolysaccharide kinase (Kdo/WaaP) family//Reverse transcriptase thumb domain//BED zinc finger//Protein tyrosine kinase	GO:0006468//GO:0006811//GO:0006278//GO:0006810	protein phosphorylation//ion transport//RNA-dependent DNA replication//transport	GO:0005230//GO:0003677//GO:0016773//GO:0004672//GO:0005524//GO:0003964	extracellular ligand-gated ion channel activity//DNA binding//phosphotransferase activity, alcohol group as acceptor//protein kinase activity//ATP binding//RNA-directed DNA polymerase activity	GO:0016020	membrane	KOG4645	MAPKKK (MAP kinase kinase kinase) SSK2 and related serine/threonine protein kinases
Cluster-41210.106034	246.653	0	Inf	8.5248e-05	0.029183	4603	662216918	XP_008482417.1	1271	8.99434e-154	PREDICTED: ankyrin repeat and zinc finger domain-containing protein 1-like [Diaphorina citri]	--	--	--	--	--	--	--	--	--	Q80UU1	706	1.00517e-76	Ankyrin repeat and zinc finger domain-containing protein 1 OS=Mus musculus GN=Ankzf1 PE=1 SV=2	PF00096//PF05434	Zinc finger, C2H2 type//TMEM9	--	--	GO:0046872	metal ion binding	GO:0016021	integral component of membrane	KOG2505	Ankyrin repeat protein
Cluster-41210.88490	0	15.2017	#NAME?	8.5773e-05	0.029314	1025	--	--	--	--	--	--	--	--	--	--	--	--	--	--	--	--	--	--	--	--	--	--	--	--	--	--	--	--
Cluster-41210.137706	130.868	16.2866	3.0064	8.6497e-05	0.029513	3286	--	--	--	--	--	--	--	--	--	--	--	--	--	--	--	--	--	--	PF08073	CHDNT (NUC034) domain	GO:0006355	regulation of transcription, DNA-templated	GO:0008270//GO:0003677//GO:0005524//GO:0016818	zinc ion binding//DNA binding//ATP binding//hydrolase activity, acting on acid anhydrides, in phosphorus-containing anhydrides	GO:0005634	nucleus	--	--
Cluster-41210.120512	1524.85	92.9149	4.0366	8.6987e-05	0.029631	2500	524889768	XP_005101437.1	419	5.68424e-84	PREDICTED: piggyBac transposable element-derived protein 4-like [Aplysia californica]	--	--	--	--	--	--	--	--	--	Q96DM1	362	2.04491e-61	PiggyBac transposable element-derived protein 4 OS=Homo sapiens GN=PGBD4 PE=2 SV=3	PF00643//PF01609//PF06423	B-box zinc finger//Transposase DDE domain//GWT1	GO:0006313//GO:0006506	transposition, DNA-mediated//GPI anchor biosynthetic process	GO:0003677//GO:0004803//GO:0008270//GO:0016746	DNA binding//transposase activity//zinc ion binding//transferase activity, transferring acyl groups	GO:0016021//GO:0005789//GO:0005622	integral component of membrane//endoplasmic reticulum membrane//intracellular	--	--
Cluster-41210.115304	251.819	32.7958	2.9408	8.7632e-05	0.029801	5412	817069765	XP_012256874.1	2467	0	PREDICTED: alpha-2-macroglobulin-like isoform X2 [Athalia rosae]	--	--	--	--	--	--	--	--	--	Q61838	1338	4.19334e-154	Alpha-2-macroglobulin OS=Mus musculus GN=A2m PE=1 SV=3	PF01835//PF07677//PF07678//PF00207	MG2 domain//A-macroglobulin receptor//A-macroglobulin complement component//Alpha-2-macroglobulin family	--	--	GO:0004866	endopeptidase inhibitor activity	GO:0005615//GO:0005576	extracellular space//extracellular region	KOG1366	Alpha-macroglobulin
Cluster-41210.116810	38.4854	1.78512	4.4302	8.7894e-05	0.029841	1680	646685187	KDR03828.1	1332	8.23039e-172	Serine/threonine-protein phosphatase 4 regulatory subunit 3 [Zootermopsis nevadensis]	768443786	XM_011565421.1	98	2.50886e-41	PREDICTED: Plutella xylostella serine/threonine-protein phosphatase 4 regulatory subunit 3 (LOC105393631), mRNA	K17491	SMEK, PPP4R3	protein phosphatase 4 regulatory subunit 3	http://www.genome.jp/dbget-bin/www_bget?ko:K17491	Q9VFS5	1052	1.05547e-129	Serine/threonine-protein phosphatase 4 regulatory subunit 3 OS=Drosophila melanogaster GN=flfl PE=1 SV=4	PF03127	GAT domain	GO:0006886	intracellular protein transport	--	--	GO:0005622	intracellular	KOG2175	Protein predicted to be involved in carbohydrate metabolism
Cluster-41210.156380	20.0781	0	Inf	8.8298e-05	0.029929	2401	662205442	XP_008476132.1	493	3.21893e-50	PREDICTED: uncharacterized protein LOC103513102 [Diaphorina citri]	--	--	--	--	--	--	--	--	--	--	--	--	--	PF01080//PF03286//PF07095//PF06645	Presenilin//Pox virus Ag35 surface protein//Intracellular growth attenuator protein IgaA//Microsomal signal peptidase 12 kDa subunit (SPC12)	GO:0006465	signal peptide processing	GO:0004190//GO:0008233	aspartic-type endopeptidase activity//peptidase activity	GO:0019031//GO:0005787//GO:0016021//GO:0009276	viral envelope//signal peptidase complex//integral component of membrane//Gram-negative-bacterium-type cell wall	--	--
Cluster-41210.3580	16.4094	0	Inf	8.8916e-05	0.030039	1320	--	--	--	--	--	--	--	--	--	--	--	--	--	--	--	--	--	--	PF05478	Prominin	--	--	--	--	GO:0016021	integral component of membrane	--	--
Cluster-41210.55895	3.81571	40.1307	-3.3947	8.8881e-05	0.030039	1896	242006189	XP_002423936.1	188	2.90007e-13	conserved hypothetical protein [Pediculus humanus corporis]>gi|212507206|gb|EEB11198.1| conserved hypothetical protein [Pediculus humanus corporis]	--	--	--	--	--	--	--	--	--	--	--	--	--	--	--	--	--	--	--	--	--	--	--
Cluster-41210.35793	0	14.0801	#NAME?	8.9965e-05	0.030344	1906	662186565	XP_008482772.1	496	1.55647e-51	PREDICTED: protein msta, isoform A-like [Diaphorina citri]	--	--	--	--	--	--	--	--	--	--	--	--	--	--	--	--	--	--	--	--	--	--	--
Cluster-41210.51929	0	15.9159	#NAME?	9.1602e-05	0.030845	673	--	--	--	--	--	--	--	--	--	--	--	--	--	--	--	--	--	--	--	--	--	--	--	--	--	--	--	--
Cluster-41210.64180	317.23	43.3077	2.8728	9.2264e-05	0.031017	3824	646715907	KDR19360.1	1086	7.51306e-128	KLRAQ motif-containing protein 1 [Zootermopsis nevadensis]	--	--	--	--	--	K17562	PPP1R21, CCDC128, KLRAQ1	protein phosphatase 1 regulatory subunit 21	http://www.genome.jp/dbget-bin/www_bget?ko:K17562	Q3TDD9	588	1.14004e-61	Protein phosphatase 1 regulatory subunit 21 OS=Mus musculus GN=Ppp1r21 PE=2 SV=2	PF08653	DASH complex subunit Dam1	GO:0008608	attachment of spindle microtubules to kinetochore	--	--	GO:0072686//GO:0042729	mitotic spindle//DASH complex	--	--
Cluster-41210.139166	326.225	41.862	2.9622	9.5291e-05	0.031931	2130	--	--	--	--	--	--	--	--	--	--	--	--	--	--	--	--	--	--	PF07646	Kelch motif	--	--	GO:0005515	protein binding	--	--	--	--
Cluster-41210.69584	5.99484	65.2119	-3.4433	9.5239e-05	0.031931	316	--	--	--	--	--	--	--	--	--	--	--	--	--	--	--	--	--	--	--	--	--	--	--	--	--	--	--	--
Cluster-41210.58571	0	114.628	#NAME?	9.6088e-05	0.032145	10915	328713552	XP_001945871.2	3111	0	PREDICTED: serine/threonine-protein kinase ATR [Acyrthosiphon pisum]	--	--	--	--	--	K07203	FRAP	FKBP12-rapamycin complex-associated protein	http://www.genome.jp/dbget-bin/www_bget?ko:K07203	--	--	--	--	PF00010//PF02260//PF08064//PF04828//PF02259//PF02985//PF00454	Helix-loop-helix DNA-binding domain//FATC domain//UME (NUC010) domain//Glutathione-dependent formaldehyde-activating enzyme//FAT domain//HEAT repeat//Phosphatidylinositol 3- and 4-kinase	GO:0008152//GO:0016310//GO:0009069	metabolic process//phosphorylation//serine family amino acid metabolic process	GO:0016846//GO:0004674//GO:0046983//GO:0016773//GO:0005515	carbon-sulfur lyase activity//protein serine/threonine kinase activity//protein dimerization activity//phosphotransferase activity, alcohol group as acceptor//protein binding	--	--	KOG0890	Protein kinase of the PI-3 kinase family involved in mitotic growth, DNA repair and meiotic recombination
Cluster-41210.38806	369.116	43.153	3.0965	9.8901e-05	0.033033	2609	646707998	KDR14503.1	901	2.72087e-107	Arylsulfatase B [Zootermopsis nevadensis]	--	--	--	--	--	K12375	ARSI_J	arylsulfatase I/J	http://www.genome.jp/dbget-bin/www_bget?ko:K12375	Q5FYB1	527	4.56189e-56	Arylsulfatase I OS=Homo sapiens GN=ARSI PE=1 SV=1	PF01663//PF00884	Type I phosphodiesterase / nucleotide pyrophosphatase//Sulfatase	GO:0008152	metabolic process	GO:0008484//GO:0003824	sulfuric ester hydrolase activity//catalytic activity	--	--	KOG3867	Sulfatase
Cluster-41210.153441	114.98	12.8423	3.1624	9.9633e-05	0.033116	2278	646719214	KDR21413.1	410	2.68383e-43	hypothetical protein L798_04165 [Zootermopsis nevadensis]	--	--	--	--	--	--	--	--	--	--	--	--	--	--	--	--	--	--	--	--	--	--	--
Cluster-41210.69946	0	14.9836	#NAME?	9.95e-05	0.033116	1136	--	--	--	--	--	--	--	--	--	--	--	--	--	--	--	--	--	--	--	--	--	--	--	--	--	--	--	--
Cluster-41210.81945	0	72.8085	#NAME?	9.9581e-05	0.033116	4746	193683287	XP_001943242.1	506	1.90076e-49	PREDICTED: box A-binding factor-like [Acyrthosiphon pisum]	--	--	--	--	--	K09183	GATA4	GATA-binding protein 4	http://www.genome.jp/dbget-bin/www_bget?ko:K09183	Q91677	320	1.51048e-29	Transcription factor GATA-4 OS=Xenopus laevis GN=gata4 PE=2 SV=1	PF05933//PF07535//PF00320	Fungal ATP synthase protein 8 (A6L)//DBF zinc finger//GATA zinc finger	GO:0006355//GO:0015986//GO:0015992	regulation of transcription, DNA-templated//ATP synthesis coupled proton transport//proton transport	GO:0008270//GO:0003676//GO:0015078//GO:0043565//GO:0003700	zinc ion binding//nucleic acid binding//hydrogen ion transmembrane transporter activity//sequence-specific DNA binding//transcription factor activity, sequence-specific DNA binding	GO:0000276//GO:0005667	mitochondrial proton-transporting ATP synthase complex, coupling factor F(o)//transcription factor complex	KOG1601	GATA-4/5/6 transcription factors
Cluster-41210.132221	0	14.8843	#NAME?	0.00010088	0.033475	1936	641663585	XP_008182688.1	1024	1.99398e-128	PREDICTED: zinc finger BED domain-containing protein 5-like [Acyrthosiphon pisum]	--	--	--	--	--	--	--	--	--	A4Z943	886	4.38574e-107	Zinc finger BED domain-containing protein 5 OS=Bos taurus GN=ZBED5 PE=3 SV=1	--	--	--	--	--	--	--	--	--	--
Cluster-41210.117480	15.2694	0	Inf	0.00010104	0.033476	1141	--	--	--	--	--	--	--	--	--	--	--	--	--	--	--	--	--	--	--	--	--	--	--	--	--	--	--	--
Cluster-41210.143345	16.0686	0	Inf	0.00010163	0.033618	1531	--	--	--	--	--	--	--	--	--	--	--	--	--	--	--	--	--	--	PF01484	Nematode cuticle collagen N-terminal domain	--	--	GO:0042302	structural constituent of cuticle	--	--	--	--
Cluster-41210.102772	2887.65	23750.1	-3.04	0.00010185	0.033635	1291	646710368	KDR15887.1	228	4.12589e-19	hypothetical protein L798_09813, partial [Zootermopsis nevadensis]	--	--	--	--	--	--	--	--	--	--	--	--	--	PF07074	Translocon-associated protein, gamma subunit (TRAP-gamma)	GO:0006613	cotranslational protein targeting to membrane	--	--	GO:0005784//GO:0030176	Sec61 translocon complex//integral component of endoplasmic reticulum membrane	--	--
Cluster-41210.94870	249.843	18.1487	3.7831	0.00010387	0.034246	2524	815824180	XP_012233431.1	387	1.49501e-39	PREDICTED: U1 small nuclear ribonucleoprotein C [Linepithema humile]	820845661	XM_003692937.2	128	7.98781e-58	PREDICTED: Apis florea U1 small nuclear ribonucleoprotein C (LOC100863566), mRNA	K11095	SNRPC	U1 small nuclear ribonucleoprotein C	http://www.genome.jp/dbget-bin/www_bget?ko:K11095	E0VI98	375	2.46831e-39	U1 small nuclear ribonucleoprotein C OS=Pediculus humanus subsp. corporis GN=PHUM222080 PE=3 SV=1	PF06220	U1 zinc finger	--	--	GO:0008270	zinc ion binding	--	--	KOG3454	U1 snRNP-specific protein C
Cluster-41210.93463	0	14.6534	#NAME?	0.0001042	0.034303	338	--	--	--	--	--	--	--	--	--	--	--	--	--	--	--	--	--	--	--	--	--	--	--	--	--	--	--	--
Cluster-41210.68595	637.75	73.9739	3.1079	0.00010513	0.034496	3089	301613326	XP_002936159.1	239	1.91982e-77	PREDICTED: zinc finger BED domain-containing protein 5-like [Xenopus (Silurana) tropicalis]	--	--	--	--	--	--	--	--	--	A4Z943	229	4.69526e-71	Zinc finger BED domain-containing protein 5 OS=Bos taurus GN=ZBED5 PE=3 SV=1	PF06331	Transcription factor TFIIH complex subunit Tfb5	GO:0006355//GO:0006289	regulation of transcription, DNA-templated//nucleotide-excision repair	--	--	GO:0000439	core TFIIH complex	--	--
Cluster-41210.86833	136.276	0	Inf	0.00010497	0.034496	3162	755956744	XP_011303534.1	663	8.57547e-70	PREDICTED: uncharacterized protein LOC105266807 [Fopius arisanus]	--	--	--	--	--	--	--	--	--	Q2TB10	178	9.06872e-12	Zinc finger protein 800 OS=Homo sapiens GN=ZNF800 PE=1 SV=1	PF00096//PF13912	Zinc finger, C2H2 type//C2H2-type zinc finger	--	--	GO:0046872	metal ion binding	--	--	--	--
Cluster-41210.98746	4.69748	82.2904	-4.1308	0.00010564	0.03461	1923	751204884	XP_011176007.1	591	5.64095e-65	PREDICTED: tether containing UBX domain for GLUT4 [Solenopsis invicta]	--	--	--	--	--	K15627	ASPSCR1, ASPL	tether containing UBX domain for GLUT4	http://www.genome.jp/dbget-bin/www_bget?ko:K15627	Q8VBT9	251	4.34837e-21	Tether containing UBX domain for GLUT4 OS=Mus musculus GN=Aspscr1 PE=1 SV=1	PF02932//PF00789	Neurotransmitter-gated ion-channel transmembrane region//UBX domain	GO:0006811	ion transport	GO:0005515	protein binding	GO:0016020	membrane	--	--
Cluster-41210.72627	0	17.3061	#NAME?	0.00010623	0.034748	295	--	--	--	--	--	--	--	--	--	--	--	--	--	--	--	--	--	--	--	--	--	--	--	--	--	--	--	--
Cluster-41210.106827	0	249.028	#NAME?	0.00010663	0.034806	587	--	--	--	--	--	--	--	--	--	--	--	--	--	--	--	--	--	--	--	--	--	--	--	--	--	--	--	--
Cluster-41210.79714	0.920592	48.9678	-5.7331	0.00010675	0.034806	530	--	--	--	--	--	--	--	--	--	--	--	--	--	--	--	--	--	--	--	--	--	--	--	--	--	--	--	--
Cluster-41210.106430	1310.53	171.041	2.9377	0.00010713	0.034874	2496	--	--	--	--	--	--	--	--	--	--	--	--	--	--	--	--	--	--	PF02751	Transcription initiation factor IIA, gamma subunit	GO:0006367	transcription initiation from RNA polymerase II promoter	--	--	GO:0005672	transcription factor TFIIA complex	--	--
Cluster-41210.78008	0	18.1222	#NAME?	0.00010812	0.035143	5371	572271608	XP_006613741.1	803	1.4231e-93	PREDICTED: dual specificity protein phosphatase 10-like [Apis dorsata]	--	--	--	--	--	K04459	DUSP, MKP	dual specificity MAP kinase phosphatase	http://www.genome.jp/dbget-bin/www_bget?ko:K04459	Q0IID7	423	6.58304e-42	Dual specificity protein phosphatase 10 OS=Bos taurus GN=DUSP10 PE=2 SV=1	PF00782	Dual specificity phosphatase, catalytic domain	GO:0006470	protein dephosphorylation	GO:0008138	protein tyrosine/serine/threonine phosphatase activity	--	--	KOG1716	Dual specificity phosphatase
Cluster-41210.143968	0	43.5825	#NAME?	0.00010982	0.035639	2943	506968443	AGM32565.1	520	2.25562e-57	ethanolamine kinase 1-like protein [Coptotermes formosanus]	--	--	--	--	--	K00894	ETNK, EKI	ethanolamine kinase	http://www.genome.jp/dbget-bin/www_bget?ko:K00894	Q9HBU6	384	8.65648e-38	Ethanolamine kinase 1 OS=Homo sapiens GN=ETNK1 PE=1 SV=1	PF02892	BED zinc finger	--	--	GO:0003677	DNA binding	--	--	KOG4720	Ethanolamine kinase
Cluster-41210.112785	0	21.3974	#NAME?	0.00011075	0.035882	2224	156553151	XP_001601900.1	1216	0	PREDICTED: FGGY carbohydrate kinase domain-containing protein [Nasonia vitripennis]>gi|645002458|ref|XP_008214393.1| PREDICTED: FGGY carbohydrate kinase domain-containing protein [Nasonia vitripennis]>gi|645002460|ref|XP_008214394.1| PREDICTED: FGGY carbohydrate kinase domain-containing protein [Nasonia vitripennis]	--	--	--	--	--	--	--	--	--	--	--	--	--	PF02782//PF00370	FGGY family of carbohydrate kinases, C-terminal domain//FGGY family of carbohydrate kinases, N-terminal domain	GO:0005975	carbohydrate metabolic process	GO:0016773	phosphotransferase activity, alcohol group as acceptor	--	--	KOG2517	Ribulose kinase and related carbohydrate kinases
Cluster-41210.142989	65.4043	514.58	-2.9759	0.00011094	0.035889	3614	805823388	XP_012151663.1	4121	0	PREDICTED: electroneutral sodium bicarbonate exchanger 1 isoform X7 [Megachile rotundata]	195147131	XM_002014498.1	191	1.09245e-92	Drosophila persimilis GL19233 (Dper\GL19233), mRNA	--	--	--	--	Q32LP4	2727	0	Sodium-driven chloride bicarbonate exchanger OS=Bos taurus GN=SLC4A10 PE=2 SV=1	PF07565//PF00955	Band 3 cytoplasmic domain//HCO3- transporter family	GO:0006820	anion transport	GO:0008509	anion transmembrane transporter activity	GO:0016021	integral component of membrane	KOG1172	Na+-independent Cl/HCO3 exchanger AE1 and related transporters (SLC4 family)
Cluster-41210.119714	9.66027	89.1717	-3.2065	0.00011211	0.03621	1956	--	--	--	--	--	--	--	--	--	--	--	--	--	--	--	--	--	--	--	--	--	--	--	--	--	--	--	--
Cluster-41210.105394	15.5626	0	Inf	0.00011321	0.036478	530	826453996	XP_012532822.1	404	2.59274e-42	PREDICTED: putative epidermal cell surface receptor [Monomorium pharaonis]	--	--	--	--	--	--	--	--	--	Q04164	301	1.18422e-29	Putative epidermal cell surface receptor OS=Drosophila melanogaster GN=sas PE=2 SV=2	--	--	--	--	--	--	--	--	--	--
Cluster-41210.29790	0	14.0791	#NAME?	0.00011332	0.036478	1641	391226605	AFM38191.1	851	2.96685e-104	beta-1,3-glucan recognition protein 4a [Anasa tristis]	--	--	--	--	--	--	--	--	--	Q9NL89	584	2.32479e-66	Beta-1,3-glucan-binding protein OS=Bombyx mori PE=1 SV=1	PF00722	Glycosyl hydrolases family 16	GO:0005975	carbohydrate metabolic process	GO:0004553	hydrolase activity, hydrolyzing O-glycosyl compounds	--	--	--	--
Cluster-41210.76784	15.8464	0	Inf	0.00011347	0.036478	6499	357613504	EHJ68546.1	1114	0	putative ATPase type 13A3 [Danaus plexippus]	--	--	--	--	--	K14951	ATP13A3_4_5	cation-transporting ATPase 13A3/4/5	http://www.genome.jp/dbget-bin/www_bget?ko:K14951	Q9H7F0	1029	2.24081e-114	Probable cation-transporting ATPase 13A3 OS=Homo sapiens GN=ATP13A3 PE=1 SV=4	PF12409//PF00122	P5-type ATPase cation transporter//E1-E2 ATPase	GO:0006812	cation transport	GO:0000166//GO:0046872//GO:0016887	nucleotide binding//metal ion binding//ATPase activity	GO:0016021	integral component of membrane	KOG0208	Cation transport ATPase
Cluster-41210.86939	30.0473	0	Inf	0.00011368	0.036488	2313	646708295	KDR14663.1	1207	1.8323e-151	Nicastrin [Zootermopsis nevadensis]	--	--	--	--	--	K06171	NCSTN	nicastrin	http://www.genome.jp/dbget-bin/www_bget?ko:K06171	Q9VC27	773	2.29496e-89	Nicastrin OS=Drosophila melanogaster GN=nct PE=1 SV=3	PF05450	Nicastrin	GO:0016485	protein processing	--	--	GO:0016021	integral component of membrane	--	--
Cluster-41210.94572	14.971	0	Inf	0.00011472	0.036765	1714	641652764	XP_008178530.1	550	8.2676e-58	PREDICTED: zinc finger MYM-type protein 1-like [Acyrthosiphon pisum]	--	--	--	--	--	--	--	--	--	Q5SVZ6	226	6.61048e-18	Zinc finger MYM-type protein 1 OS=Homo sapiens GN=ZMYM1 PE=2 SV=1	PF03121	Herpesviridae UL52/UL70 DNA primase	GO:0006269//GO:0006351//GO:0006260	DNA replication, synthesis of RNA primer//transcription, DNA-templated//DNA replication	GO:0003896	DNA primase activity	GO:0005657//GO:0005730	replication fork//nucleolus	--	--
Cluster-41210.58091	306.506	37.0328	3.049	0.00011645	0.037261	1192	808134290	XP_012169619.1	650	2.66928e-76	PREDICTED: LOW QUALITY PROTEIN: dihydrolipoyllysine-residue acetyltransferase component of pyruvate dehydrogenase complex, mitochondrial-like [Bombus terrestris]	593692211	XM_007146586.1	35	1.85418e-06	Phaseolus vulgaris hypothetical protein (PHAVU_006G057800g) mRNA, complete cds	K00627	DLAT, aceF, pdhC	pyruvate dehydrogenase E2 component (dihydrolipoamide acetyltransferase)	http://www.genome.jp/dbget-bin/www_bget?ko:K00627	--	--	--	--	PF00198//PF02817	2-oxoacid dehydrogenases acyltransferase (catalytic domain)//e3 binding domain	GO:0008152	metabolic process	GO:0016746	transferase activity, transferring acyl groups	--	--	KOG0557	Dihydrolipoamide acetyltransferase
Cluster-41210.124815	0	13.8879	#NAME?	0.00011665	0.037268	1477	759059752	XP_011339148.1	443	1.75016e-48	PREDICTED: dihydrofolate reductase isoform X1 [Cerapachys biroi]>gi|607359783|gb|EZA54136.1| Dihydrofolate reductase [Cerapachys biroi]	769830165	XM_011648816.1	34	8.31152e-06	PREDICTED: Pogonomyrmex barbatus histidine triad nucleotide-binding protein 1 (LOC105433470), mRNA	K00287	folA	dihydrofolate reductase	http://www.genome.jp/dbget-bin/www_bget?ko:K00287	P17719	385	6.97151e-42	Dihydrofolate reductase OS=Drosophila melanogaster GN=Dhfr PE=1 SV=3	PF07034//PF00186	Origin recognition complex (ORC) subunit 3 N-terminus//Dihydrofolate reductase	GO:0055114//GO:0006761//GO:0009165//GO:0006545//GO:0046656//GO:0006260	oxidation-reduction process//dihydrofolate biosynthetic process//nucleotide biosynthetic process//glycine biosynthetic process//folic acid biosynthetic process//DNA replication	GO:0004146//GO:0003677	dihydrofolate reductase activity//DNA binding	GO:0005664	nuclear origin of replication recognition complex	KOG1324	Dihydrofolate reductase
Cluster-41210.106291	2.76177	37.9804	-3.7816	0.00011745	0.037465	923	669307148	KFD50665.1	202	2.6415e-19	hypothetical protein M513_08472 [Trichuris suis]	--	--	--	--	--	--	--	--	--	--	--	--	--	--	--	--	--	--	--	--	--	--	--
Cluster-41210.126725	137.121	15.2104	3.1723	0.00011844	0.03772	3933	328706159	XP_001947268.2	2133	0	PREDICTED: vascular endothelial growth factor receptor 1, partial [Acyrthosiphon pisum]	--	--	--	--	--	K04363	PDGFRA	platelet-derived growth factor receptor alpha	http://www.genome.jp/dbget-bin/www_bget?ko:K04363	Q8QHL3	1003	1.24522e-112	Vascular endothelial growth factor receptor 1 OS=Gallus gallus GN=FLT1 PE=2 SV=1	PF00069//PF13895//PF07714//PF02480	Protein kinase domain//Immunoglobulin domain//Protein tyrosine kinase//Alphaherpesvirus glycoprotein E	GO:0006468	protein phosphorylation	GO:0005524//GO:0004672//GO:0005515	ATP binding//protein kinase activity//protein binding	GO:0016020	membrane	KOG0200	Fibroblast/platelet-derived growth factor receptor and related receptor tyrosine kinases
Cluster-41210.112480	61.0882	480.749	-2.9763	0.00011888	0.037756	1193	478253288	ENN73657.1	552	7.3671e-65	hypothetical protein YQE_09735, partial [Dendroctonus ponderosae]	--	--	--	--	--	K01681	ACO, acnA	aconitate hydratase	http://www.genome.jp/dbget-bin/www_bget?ko:K01681	P28271	534	6.80378e-59	Cytoplasmic aconitate hydratase OS=Mus musculus GN=Aco1 PE=2 SV=3	PF00694	Aconitase C-terminal domain	GO:0008152	metabolic process	--	--	--	--	KOG0452	RNA-binding translational regulator IRP (aconitase superfamily)
Cluster-41210.11817	0	127.457	#NAME?	0.00011906	0.037756	3213	805825961	XP_012152858.1	1065	3.40328e-132	PREDICTED: cysteine and histidine-rich domain-containing protein [Megachile rotundata]	--	--	--	--	--	K16729	CHORDC1, CHP1	cysteine and histidine-rich domain-containing protein 1	http://www.genome.jp/dbget-bin/www_bget?ko:K16729	Q9VCC0	921	2.43632e-112	Cysteine and histidine-rich domain-containing protein OS=Drosophila melanogaster GN=CHORD PE=1 SV=1	PF01500//PF03094//PF00779	Keratin, high sulfur B2 protein//Mlo family//BTK motif	GO:0035556//GO:0006952	intracellular signal transduction//defense response	--	--	GO:0045095//GO:0016021	keratin filament//integral component of membrane	KOG1667	Zn2+-binding protein Melusin/RAR1, contains CHORD domain
Cluster-41210.94237	843.933	110.057	2.9389	0.0001191	0.037756	3730	646715252	KDR18923.1	1429	0	Hexokinase type 2 [Zootermopsis nevadensis]	--	--	--	--	--	K00844	HK	hexokinase	http://www.genome.jp/dbget-bin/www_bget?ko:K00844	P27595	864	5.18767e-97	Hexokinase-1 OS=Bos taurus GN=HK1 PE=2 SV=1	PF00349//PF00531//PF08361//PF03727	Hexokinase//Death domain//MAATS-type transcriptional repressor, C-terminal region//Hexokinase	GO:0005975//GO:0007165	carbohydrate metabolic process//signal transduction	GO:0005524//GO:0005515//GO:0003677//GO:0016773	ATP binding//protein binding//DNA binding//phosphotransferase activity, alcohol group as acceptor	--	--	KOG1369	Hexokinase
Cluster-41210.30738	0	14.4812	#NAME?	0.00012033	0.038089	1217	642936479	XP_008198454.1	847	6.57067e-106	PREDICTED: beta-1,3-glucosyltransferase isoform X1 [Tribolium castaneum]	--	--	--	--	--	K13675	B3GALTL	UDP-glucose:O-linked fucose beta-1,3-glucosyltransferase	http://www.genome.jp/dbget-bin/www_bget?ko:K13675	Q6Y288	734	5.3166e-90	Beta-1,3-glucosyltransferase OS=Homo sapiens GN=B3GALTL PE=1 SV=2	PF01762//PF02434	Galactosyltransferase//Fringe-like	GO:0006486	protein glycosylation	GO:0008378//GO:0016757	galactosyltransferase activity//transferase activity, transferring glycosyl groups	GO:0016020	membrane	KOG2246	Galactosyltransferases
Cluster-41210.95549	15.2722	0	Inf	0.00012067	0.038137	3669	768451083	XP_011567718.1	774	4.75264e-90	PREDICTED: uncharacterized protein LOC105397399 [Plutella xylostella]	--	--	--	--	--	--	--	--	--	--	--	--	--	PF04827//PF02944	Plant transposon protein//BESS motif	--	--	GO:0016788//GO:0003677	hydrolase activity, acting on ester bonds//DNA binding	--	--	--	--
Cluster-23234.0	19.9666	0.370151	5.7533	0.00012116	0.038234	462	--	--	--	--	--	--	--	--	--	--	--	--	--	--	--	--	--	--	--	--	--	--	--	--	--	--	--	--
Cluster-41210.107271	14.7131	0	Inf	0.00012192	0.038334	334	--	--	--	--	--	--	--	--	--	--	--	--	--	--	--	--	--	--	--	--	--	--	--	--	--	--	--	--
Cluster-41210.61658	86.8026	10.9959	2.9808	0.00012204	0.038334	819	--	--	--	--	--	--	--	--	--	--	--	--	--	--	--	--	--	--	--	--	--	--	--	--	--	--	--	--
Cluster-41210.68420	0.894759	26.1812	-4.8709	0.00012196	0.038334	3311	815819004	XP_012230666.1	704	1.05211e-74	PREDICTED: chromatin assembly factor 1 subunit A-B [Linepithema humile]	--	--	--	--	--	K10750	CHAF1A	chromatin assembly factor 1 subunit A	http://www.genome.jp/dbget-bin/www_bget?ko:K10750	Q5R1T0	282	5.26177e-24	Chromatin assembly factor 1 subunit A OS=Gallus gallus GN=CHAF1A PE=1 SV=1	--	--	--	--	--	--	--	--	KOG4364	Chromatin assembly factor-I
Cluster-41210.123946	70.9692	5.65286	3.6501	0.00012231	0.038359	3647	646709823	KDR15512.1	2589	0	DNA repair endonuclease XPF [Zootermopsis nevadensis]	--	--	--	--	--	K10848	ERCC4, XPF	DNA excision repair protein ERCC-4	http://www.genome.jp/dbget-bin/www_bget?ko:K10848	Q24087	2044	0	DNA repair endonuclease XPF OS=Drosophila melanogaster GN=mei-9 PE=1 SV=2	PF02732	ERCC4 domain	--	--	GO:0003677//GO:0004518	DNA binding//nuclease activity	--	--	KOG0442	Structure-specific endonuclease ERCC1-XPF, catalytic component XPF/ERCC4
Cluster-41210.85984	22.4011	166.943	-2.8977	0.00012278	0.03845	7724	817057901	XP_012269877.1	4417	0	PREDICTED: probable phosphorylase b kinase regulatory subunit alpha isoform X2 [Athalia rosae]	645015107	XM_008208100.1	261	2.8681e-131	PREDICTED: Nasonia vitripennis probable phosphorylase b kinase regulatory subunit alpha (LOC100121239), transcript variant X5, mRNA	K07190	PHKA_B	phosphorylase kinase alpha/beta subunit	http://www.genome.jp/dbget-bin/www_bget?ko:K07190	Q9W391	3839	0	Probable phosphorylase b kinase regulatory subunit alpha OS=Drosophila melanogaster GN=CG7766 PE=1 SV=2	PF05715//PF04434	Piccolo Zn-finger//SWIM zinc finger	--	--	GO:0046872//GO:0008270	metal ion binding//zinc ion binding	GO:0045202	synapse	KOG3635	Phosphorylase kinase
Cluster-41210.53486	66.8929	5.05783	3.7253	0.00012383	0.038718	4089	662201735	XP_008474130.1	1754	0	PREDICTED: cyclin-dependent kinase 11B [Diaphorina citri]	751207606	XM_011158072.1	204	7.34304e-100	PREDICTED: Solenopsis invicta cyclin-dependent kinase 11B (LOC105193565), transcript variant X3, mRNA	K08818	CDC2L	cell division cycle 2-like	http://www.genome.jp/dbget-bin/www_bget?ko:K08818	P21127	1560	0	Cyclin-dependent kinase 11B OS=Homo sapiens GN=CDK11B PE=1 SV=3	PF00069//PF07714	Protein kinase domain//Protein tyrosine kinase	GO:0006468	protein phosphorylation	GO:0005524//GO:0004672	ATP binding//protein kinase activity	--	--	KOG0663	Protein kinase PITSLRE and related kinases
Cluster-41210.94693	31.6703	1.4876	4.4121	0.00012496	0.039014	770	646713262	KDR17681.1	148	3.45141e-08	hypothetical protein L798_08082 [Zootermopsis nevadensis]	--	--	--	--	--	--	--	--	--	--	--	--	--	--	--	--	--	--	--	--	--	--	--
Cluster-41210.166418	68.7076	6.55735	3.3893	0.00012524	0.039041	2868	--	--	--	--	--	--	--	--	--	--	--	--	--	--	--	--	--	--	--	--	--	--	--	--	--	--	--	--
Cluster-41210.106836	107.533	0	Inf	0.00012642	0.03929	5025	328702483	XP_003241913.1	1854	0	PREDICTED: neurabin-1 isoform X2 [Acyrthosiphon pisum]	--	--	--	--	--	K17551	PPP1R9	neurabin	http://www.genome.jp/dbget-bin/www_bget?ko:K17551	--	--	--	--	PF13180//PF08651//PF07647//PF00536//PF00595//PF02198	PDZ domain//DASH complex subunit Duo1//SAM domain (Sterile alpha motif)//SAM domain (Sterile alpha motif)//PDZ domain (Also known as DHR or GLGF)//Sterile alpha motif (SAM)/Pointed domain	GO:0007067	mitotic nuclear division	GO:0043565//GO:0005515	sequence-specific DNA binding//protein binding	GO:0042729//GO:0072686//GO:0005634	DASH complex//mitotic spindle//nucleus	KOG1945	Protein phosphatase 1 binding protein spinophilin/neurabin II
Cluster-41210.111506	204.056	26.8897	2.9238	0.00012628	0.03929	1692	641652352	XP_008178355.1	439	1.8406e-82	PREDICTED: putative nuclease HARBI1 [Acyrthosiphon pisum]	328700500	XM_003241232.1	39	1.58691e-08	PREDICTED: Acyrthosiphon pisum putative nuclease HARBI1 (LOC100574030), mRNA	--	--	--	--	--	--	--	--	PF04827	Plant transposon protein	--	--	GO:0016788	hydrolase activity, acting on ester bonds	--	--	--	--
Cluster-41210.136773	14.7882	0	Inf	0.00012692	0.039387	3095	--	--	--	--	--	--	--	--	--	--	--	--	--	--	--	--	--	--	PF06936	Selenoprotein S (SelS)	GO:0006886	intracellular protein transport	--	--	GO:0030176	integral component of endoplasmic reticulum membrane	--	--
Cluster-41210.56161	109.69	12.4134	3.1435	0.00012871	0.039881	4580	662208204	XP_008477639.1	340	1.62198e-40	PREDICTED: craniofacial development protein 2-like [Diaphorina citri]	--	--	--	--	--	--	--	--	--	O02751	164	5.08783e-21	Craniofacial development protein 2 OS=Bos taurus GN=CFDP2 PE=1 SV=2	PF08328	Adenylosuccinate lyase C-terminal	GO:0006522//GO:0009152//GO:0006188//GO:0006144//GO:0006531	alanine metabolic process//purine ribonucleotide biosynthetic process//IMP biosynthetic process//purine nucleobase metabolic process//aspartate metabolic process	GO:0004018	N6-(1,2-dicarboxyethyl)AMP AMP-lyase (fumarate-forming) activity	--	--	--	--
Cluster-41210.67201	476.357	54.5493	3.1264	0.00012894	0.039893	5614	--	--	--	--	--	--	--	--	--	--	--	--	--	--	--	--	--	--	--	--	--	--	--	--	--	--	--	--
Cluster-41210.4981	19.2261	0.370151	5.6988	0.00012948	0.04	949	350419609	XP_003492243.1	754	2.59925e-92	PREDICTED: xylulose kinase [Bombus impatiens]	--	--	--	--	--	K00854	xylB, XYLB	xylulokinase	http://www.genome.jp/dbget-bin/www_bget?ko:K00854	Q3TNA1	508	1.66892e-57	Xylulose kinase OS=Mus musculus GN=Xylb PE=2 SV=1	PF02782	FGGY family of carbohydrate kinases, C-terminal domain	GO:0005975	carbohydrate metabolic process	GO:0016773	phosphotransferase activity, alcohol group as acceptor	--	--	KOG2531	Sugar (pentulose and hexulose) kinases
Cluster-41210.121028	64.1642	5.05783	3.6652	0.00013046	0.040133	2772	328712316	XP_001943179.2	1400	1.59152e-176	PREDICTED: inter-alpha-trypsin inhibitor heavy chain H4-like [Acyrthosiphon pisum]	--	--	--	--	--	--	--	--	--	Q14624	942	6.17901e-110	Inter-alpha-trypsin inhibitor heavy chain H4 OS=Homo sapiens GN=ITIH4 PE=1 SV=4	PF08496	Peptidase family S49 N-terminal	--	--	GO:0004252	serine-type endopeptidase activity	GO:0005886	plasma membrane	--	--
Cluster-41210.126526	149.158	0	Inf	0.0001305	0.040133	1209	--	--	--	--	--	--	--	--	--	--	--	--	--	--	--	--	--	--	--	--	--	--	--	--	--	--	--	--
Cluster-41210.69405	80.439	9.72717	3.0478	0.00013037	0.040133	9377	--	--	--	--	--	--	--	--	--	--	--	--	--	--	--	--	--	--	PF00737	Photosystem II 10 kDa phosphoprotein	GO:0050821//GO:0015979	protein stabilization//photosynthesis	GO:0042301	phosphate ion binding	GO:0016020//GO:0009523	membrane//photosystem II	--	--
Cluster-41210.133448	136.792	16.6955	3.0345	0.0001323	0.040601	8028	646703297	KDR12058.1	2718	0	CLIP-associating protein 1 [Zootermopsis nevadensis]	--	--	--	--	--	K16578	CLASP1_2	CLIP-associating protein 1/2	http://www.genome.jp/dbget-bin/www_bget?ko:K16578	Q9NBD7	1030	1.34541e-112	CLIP-associating protein OS=Drosophila melanogaster GN=chb PE=1 SV=1	PF02985//PF01602//PF05777//PF07834	HEAT repeat//Adaptin N terminal region//Drosophila accessory gland-specific peptide 26Ab (Acp26Ab)//RanGAP1 C-terminal domain	GO:0006886//GO:0007617//GO:0016192//GO:0007165	intracellular protein transport//mating behavior//vesicle-mediated transport//signal transduction	GO:0005515//GO:0005096	protein binding//GTPase activator activity	GO:0030117//GO:0005576	membrane coat//extracellular region	KOG2956	CLIP-associating protein
Cluster-41210.25390	34.7561	2.53752	3.7758	0.00013281	0.040601	4035	646706995	KDR13941.1	4183	0	Cohesin subunit SA-1 [Zootermopsis nevadensis]	641666761	XM_003245003.2	575	0	PREDICTED: Acyrthosiphon pisum cohesin subunit SA-2 (LOC100168393), transcript variant X6, mRNA	K06671	STAG1_2, SCC3, IRR1	cohesin complex subunit SA-1/2	http://www.genome.jp/dbget-bin/www_bget?ko:K06671	Q9D3E6	2431	0	Cohesin subunit SA-1 OS=Mus musculus GN=Stag1 PE=2 SV=3	PF00616//PF05531	GTPase-activator protein for Ras-like GTPase//Nucleopolyhedrovirus P10 protein	GO:0043087	regulation of GTPase activity	--	--	GO:0019028	viral capsid	KOG2011	Sister chromatid cohesion complex Cohesin, subunit STAG/IRR1/SCC3
Cluster-41210.58071	322.021	42.3653	2.9262	0.00013276	0.040601	7713	340710964	XP_003394052.1	10359	0	PREDICTED: inositol 1,4,5-trisphosphate receptor isoform X7 [Bombus terrestris]	766925071	XM_011496110.1	361	0	PREDICTED: Ceratosolen solmsi marchali inositol 1,4,5-trisphosphate receptor (LOC105359496), partial mRNA	K04958	ITPR1	inositol 1,4,5-triphosphate receptor type 1	http://www.genome.jp/dbget-bin/www_bget?ko:K04958	P29993	8510	0	Inositol 1,4,5-trisphosphate receptor OS=Drosophila melanogaster GN=Itp-r83A PE=2 SV=3	PF02815//PF01365//PF00628//PF00520	MIR domain//RIH domain//PHD-finger//Ion transport protein	GO:0006811//GO:0070588//GO:0055085//GO:0006816	ion transport//calcium ion transmembrane transport//transmembrane transport//calcium ion transport	GO:0005216//GO:0005515//GO:0005262	ion channel activity//protein binding//calcium channel activity	GO:0016020	membrane	KOG3533	Inositol 1,4,5-trisphosphate receptor
Cluster-41210.94810	6.48671	56.3137	-3.1179	0.00013278	0.040601	2744	242011182	XP_002426334.1	290	1.2434e-23	conserved hypothetical protein [Pediculus humanus corporis]>gi|212510411|gb|EEB13596.1| conserved hypothetical protein [Pediculus humanus corporis]	--	--	--	--	--	--	--	--	--	P54623	159	1.68958e-09	Centrosomin OS=Drosophila melanogaster GN=cnn PE=1 SV=3	PF01576//PF00957//PF03919	Myosin tail//Synaptobrevin//mRNA capping enzyme, C-terminal domain	GO:0006370//GO:0016192	7-methylguanosine mRNA capping//vesicle-mediated transport	GO:0004484//GO:0003774	mRNA guanylyltransferase activity//motor activity	GO:0016021//GO:0016459	integral component of membrane//myosin complex	--	--
Cluster-41210.123155	140.539	17.7332	2.9864	0.00013367	0.040796	2120	--	--	--	--	--	--	--	--	--	--	--	--	--	--	--	--	--	--	--	--	--	--	--	--	--	--	--	--
Cluster-41210.81034	55.918	1.85076	4.9171	0.00013384	0.040796	3773	--	--	--	--	--	--	--	--	--	--	--	--	--	--	--	--	--	--	--	--	--	--	--	--	--	--	--	--
Cluster-41210.66416	45.7774	3.70151	3.6284	0.00013484	0.041038	2423	557770060	XP_005184701.1	531	1.81471e-58	PREDICTED: ubiquinol-cytochrome-c reductase complex assembly factor 1 [Musca domestica]	--	--	--	--	--	K17662	CBP3, UQCC	cytochrome b pre-mRNA-processing protein 3	http://www.genome.jp/dbget-bin/www_bget?ko:K17662	Q9CWU6	416	1.01941e-43	Ubiquinol-cytochrome-c reductase complex assembly factor 1 OS=Mus musculus GN=Uqcc1 PE=2 SV=1	--	--	--	--	--	--	--	--	KOG2873	Ubiquinol cytochrome c reductase assembly protein CBP3
Cluster-41210.3492	0	15.2174	#NAME?	0.00013594	0.041313	1984	--	--	--	--	--	--	--	--	--	--	--	--	--	--	--	--	--	--	--	--	--	--	--	--	--	--	--	--
Cluster-41210.134559	15.5485	0	Inf	0.00013756	0.041744	1595	--	--	--	--	--	--	--	--	--	--	--	--	--	--	--	--	--	--	--	--	--	--	--	--	--	--	--	--
Cluster-41210.116266	0.306864	16.8692	-5.7806	0.0001379	0.041784	741	--	--	--	--	--	--	--	--	--	--	--	--	--	--	--	--	--	--	--	--	--	--	--	--	--	--	--	--
Cluster-41210.77720	294.309	36.7568	3.0012	0.00013818	0.041808	6163	805787085	XP_012140803.1	7046	0	PREDICTED: neurobeachin isoform X10 [Megachile rotundata]	817185259	XM_012430472.1	610	0	PREDICTED: Orussus abietinus neurobeachin (LOC105702683), transcript variant X7, mRNA	--	--	--	--	Q8NFP9	2956	0	Neurobeachin OS=Homo sapiens GN=NBEA PE=1 SV=3	--	--	--	--	--	--	--	--	KOG1787	Kinase A-anchor protein Neurobeachin and related BEACH and WD40 repeat proteins
Cluster-41210.144212	15.1984	0	Inf	0.00013896	0.041983	4421	662185523	XP_008477530.1	1006	4.46182e-119	PREDICTED: sodium/hydrogen exchanger 9B1-like [Diaphorina citri]	--	--	--	--	--	--	--	--	--	Q86UD5	694	4.33549e-77	Mitochondrial sodium/hydrogen exchanger 9B2 OS=Homo sapiens GN=SLC9B2 PE=1 SV=2	PF00999	Sodium/hydrogen exchanger family	GO:0006885//GO:0006812//GO:0055085	regulation of pH//cation transport//transmembrane transport	GO:0015299	solute:proton antiporter activity	GO:0016021	integral component of membrane	KOG3826	Na+/H+ antiporter
Cluster-41210.33373	14.6153	0	Inf	0.00014022	0.042302	3296	641651547	XP_008190173.1	2393	0	PREDICTED: uncharacterized protein LOC103311997 [Acyrthosiphon pisum]	--	--	--	--	--	--	--	--	--	Q0R4F1	228	8.3921e-18	ATP-dependent DNA helicase PIF1 OS=Xenopus laevis GN=pif1 PE=2 SV=1	PF02689//PF05970//PF05840	Helicase//PIF1-like helicase//Bacteriophage replication gene A protein (GPA)	GO:0006260//GO:0000723//GO:0006281	DNA replication//telomere maintenance//DNA repair	GO:0005524//GO:0004386//GO:0003678	ATP binding//helicase activity//DNA helicase activity	GO:0005657	replication fork	KOG0987	DNA helicase PIF1/RRM3
Cluster-41210.107416	153.302	1158.46	-2.9178	0.0001406	0.042354	4309	752881449	XP_011258331.1	4174	0	PREDICTED: 2-oxoglutarate dehydrogenase, mitochondrial isoform X5 [Camponotus floridanus]	801386322	XM_012201083.1	544	0	PREDICTED: Atta cephalotes 2-oxoglutarate dehydrogenase, mitochondrial (LOC105619566), mRNA	K00164	OGDH, sucA	2-oxoglutarate dehydrogenase E1 component	http://www.genome.jp/dbget-bin/www_bget?ko:K00164	--	--	--	--	PF06317//PF00676	Arenavirus RNA polymerase//Dehydrogenase E1 component	GO:0019079//GO:0006144//GO:0008152	viral genome replication//purine nucleobase metabolic process//metabolic process	GO:0003968//GO:0016624	RNA-directed RNA polymerase activity//oxidoreductase activity, acting on the aldehyde or oxo group of donors, disulfide as acceptor	GO:0031379	RNA-directed RNA polymerase complex	KOG0450	2-oxoglutarate dehydrogenase, E1 subunit
Cluster-41210.22368	33.0694	2.53752	3.704	0.00014159	0.04259	3417	861588067	KMQ82581.1	164	5.29443e-17	mariner mos1 transposase [Lasius niger]	--	--	--	--	--	--	--	--	--	--	--	--	--	PF06314	Acetoacetate decarboxylase (ADC)	--	--	GO:0016829	lyase activity	--	--	--	--
Cluster-41210.66393	31.307	2.1146	3.888	0.00014262	0.042837	3162	646711875	KDR16905.1	1900	0	Vang-like protein 1 [Zootermopsis nevadensis]	820839433	XM_003691055.2	59	2.2811e-19	PREDICTED: Apis florea vang-like protein 1 (LOC100869175), mRNA	K04510	VANGL	vang-like	http://www.genome.jp/dbget-bin/www_bget?ko:K04510	Q80Z96	911	9.42155e-109	Vang-like protein 1 OS=Mus musculus GN=Vangl1 PE=1 SV=2	PF06638	Strabismus protein	GO:0007275	multicellular organismal development	--	--	GO:0016021	integral component of membrane	KOG3814	Signaling protein van gogh/strabismus
Cluster-41210.16312	68.9848	8.03625	3.1017	0.00014315	0.042932	4247	642931657	XP_008196674.1	1992	0	PREDICTED: rap1 GTPase-activating protein 1 isoform X3 [Tribolium castaneum]	687908970	LK978284.1	52	2.39232e-15	Dracunculus medinensis genome assembly D_medinensis_Ghana ,scaffold DME_scaffold0000056	K17700	RAP1GAP, RAPGAP	RAP1 GTPase activating protein 1	http://www.genome.jp/dbget-bin/www_bget?ko:K17700	P47736	1157	1.03465e-139	Rap1 GTPase-activating protein 1 OS=Homo sapiens GN=RAP1GAP PE=1 SV=2	PF02188//PF02145	GoLoco motif//Rap/ran-GAP	GO:0051056	regulation of small GTPase mediated signal transduction	GO:0005096//GO:0030695	GTPase activator activity//GTPase regulator activity	--	--	KOG3686	Rap1-GTPase-activating protein (Rap1GAP)
Cluster-41210.115225	0	29.305	#NAME?	0.00014348	0.042968	2587	817183227	XP_012275357.1	243	1.5953e-19	PREDICTED: cytochrome b reductase 1 isoform X3 [Orussus abietinus]>gi|817183229|ref|XP_012275366.1| PREDICTED: cytochrome b reductase 1 isoform X3 [Orussus abietinus]>gi|817183231|ref|XP_012275375.1| PREDICTED: cytochrome b reductase 1 isoform X3 [Orussus abietinus]>gi|817183233|ref|XP_012275383.1| PREDICTED: cytochrome b reductase 1 isoform X3 [Orussus abietinus]	--	--	--	--	--	K08360	CYB561	cytochrome b-561	http://www.genome.jp/dbget-bin/www_bget?ko:K08360	Q5RCZ2	197	4.17554e-15	Cytochrome b561 OS=Pongo abelii GN=CYB561 PE=2 SV=1	PF00033//PF03188	Cytochrome b/b6/petB//Eukaryotic cytochrome b561	GO:0022904	respiratory electron transport chain	--	--	GO:0016021//GO:0016020	integral component of membrane//membrane	--	--
Cluster-41210.107217	0	200.628	#NAME?	0.00014473	0.04328	2937	--	--	--	--	--	--	--	--	--	--	--	--	--	--	--	--	--	--	PF04689//PF05995	DNA binding protein S1FA//Cysteine dioxygenase type I	GO:0019530//GO:0046439//GO:0055114//GO:0006534//GO:0006355	taurine metabolic process//L-cysteine metabolic process//oxidation-reduction process//cysteine metabolic process//regulation of transcription, DNA-templated	GO:0017172//GO:0005506//GO:0003677	cysteine dioxygenase activity//iron ion binding//DNA binding	GO:0005634	nucleus	--	--
Cluster-41210.28569	0	147.992	#NAME?	0.00014561	0.043481	6701	646715512	KDR19089.1	1822	0	Prestin [Zootermopsis nevadensis]	--	--	--	--	--	K14453	K14453	solute carrier family 26, other	http://www.genome.jp/dbget-bin/www_bget?ko:K14453	Q99NH7	999	1.40386e-114	Prestin OS=Mus musculus GN=Slc26a5 PE=2 SV=3	PF02150//PF00916//PF08302	RNA polymerases M/15 Kd subunit//Sulfate permease family//Fungal tRNA ligase phosphodiesterase domain	GO:0008272//GO:0006144//GO:0006388//GO:0006351//GO:0006206	sulfate transport//purine nucleobase metabolic process//tRNA splicing, via endonucleolytic cleavage and ligation//transcription, DNA-templated//pyrimidine nucleobase metabolic process	GO:0003899//GO:0005524//GO:0015116//GO:0003972//GO:0003677	DNA-directed RNA polymerase activity//ATP binding//sulfate transmembrane transporter activity//RNA ligase (ATP) activity//DNA binding	GO:0016021//GO:0005730	integral component of membrane//nucleolus	KOG0236	Sulfate/bicarbonate/oxalate exchanger SAT-1 and related transporters (SLC26 family)
Cluster-41210.137149	79.7818	5.56625	3.8413	0.0001477	0.04404	2716	571499926	XP_006558653.1	792	2.64032e-88	PREDICTED: glycogen-binding subunit 76A-like isoform X4 [Apis mellifera]	--	--	--	--	--	K07189	PPP1R3	protein phosphatase 1 regulatory subunit 3A/B/C/D/E	http://www.genome.jp/dbget-bin/www_bget?ko:K07189	Q9VVY3	739	1.24846e-83	Glycogen-binding subunit 76A OS=Drosophila melanogaster GN=Gbs-76A PE=1 SV=1	PF03370//PF03423//PF04771	Carbohydrate/starch-binding module (family 21)//Carbohydrate binding domain (family 25)//Chicken anaemia virus VP-3 protein	GO:0019051	induction by virus of host apoptotic process	GO:0005515//GO:2001070	protein binding//starch binding	GO:0042025	host cell nucleus	--	--
Cluster-41210.120205	671.964	99.5706	2.7546	0.00015084	0.044913	4137	646715911	KDR19364.1	2298	0	Calcium-independent protein kinase C [Zootermopsis nevadensis]	676478808	XM_009063299.1	258	7.12122e-130	Lottia gigantea hypothetical protein partial mRNA	K18050	PRKCE	novel protein kinase C epsilon type	http://www.genome.jp/dbget-bin/www_bget?ko:K18050	Q16975	2001	0	Calcium-independent protein kinase C OS=Aplysia californica GN=PRKC2 PE=1 SV=1	PF06293//PF16866//PF00130//PF00168//PF07714//PF00628//PF00069	Lipopolysaccharide kinase (Kdo/WaaP) family//PHD-finger//Phorbol esters/diacylglycerol binding domain (C1 domain)//C2 domain//Protein tyrosine kinase//PHD-finger//Protein kinase domain	GO:0006468//GO:0035556	protein phosphorylation//intracellular signal transduction	GO:0016773//GO:0005524//GO:0004672//GO:0005515	phosphotransferase activity, alcohol group as acceptor//ATP binding//protein kinase activity//protein binding	GO:0016020	membrane	KOG0694	Serine/threonine protein kinase
Cluster-41210.102935	7.66356	68.2992	-3.1558	0.00015182	0.045137	3095	620974887	XP_007667608.1	135	5.52673e-13	PREDICTED: jerky protein homolog-like, partial [Ornithorhynchus anatinus]	--	--	--	--	--	--	--	--	--	Q9Y4A0	91	1.30594e-06	Jerky protein homolog-like OS=Homo sapiens GN=JRKL PE=2 SV=2	--	--	--	--	--	--	--	--	--	--
Cluster-41210.92312	0	40.9823	#NAME?	0.00015391	0.045693	2391	662186130	XP_008480589.1	913	6.27856e-103	PREDICTED: uncharacterized protein LOC103517337 [Diaphorina citri]	--	--	--	--	--	--	--	--	--	O15040	586	2.55943e-61	Tectonin beta-propeller repeat-containing protein 2 OS=Homo sapiens GN=TECPR2 PE=1 SV=4	PF07646	Kelch motif	--	--	GO:0005515	protein binding	--	--	--	--
Cluster-41210.13375	27.3138	0	Inf	0.00015426	0.045733	4878	817059697	XP_012251366.1	1494	1.11842e-168	PREDICTED: uncharacterized protein LOC105683393 isoform X3 [Athalia rosae]	--	--	--	--	--	--	--	--	--	Q9QW30	194	2.95129e-13	Neurogenic locus notch homolog protein 2 OS=Rattus norvegicus GN=Notch2 PE=1 SV=1	PF03931	Skp1 family, tetramerisation domain	GO:0006511	ubiquitin-dependent protein catabolic process	--	--	--	--	KOG1217	Fibrillins and related proteins containing Ca2+-binding EGF-like domains
Cluster-41210.16854	43.1488	2.97519	3.8583	0.00015473	0.045763	2259	662193851	XP_008469849.1	187	5.45519e-13	PREDICTED: nicotinate phosphoribosyltransferase-like [Diaphorina citri]	--	--	--	--	--	K00763	pncB, NAPRT1	nicotinate phosphoribosyltransferase	http://www.genome.jp/dbget-bin/www_bget?ko:K00763	Q9VQX4	162	3.567e-10	Nicotinate phosphoribosyltransferase OS=Drosophila melanogaster GN=CG3714 PE=2 SV=2	--	--	--	--	--	--	--	--	KOG2511	Nicotinic acid phosphoribosyltransferase
Cluster-41210.74744	0	832.703	#NAME?	0.00015481	0.045763	1808	--	--	--	--	--	--	--	--	--	--	--	--	--	--	--	--	--	--	--	--	--	--	--	--	--	--	--	--
Cluster-41210.46063	14.4325	0	Inf	0.00015541	0.045876	1447	--	--	--	--	--	--	--	--	--	--	--	--	--	--	--	--	--	--	--	--	--	--	--	--	--	--	--	--
Cluster-41210.114684	14.9662	0	Inf	0.00015588	0.045949	3355	646722940	KDR23734.1	1839	0	Ubiquitin-protein ligase E3A [Zootermopsis nevadensis]	674051206	XM_008833628.1	101	1.08766e-42	PREDICTED: Nannospalax galili ubiquitin protein ligase E3A (Ube3a), transcript variant X3, mRNA	K10587	UBE3A, E6AP	ubiquitin-protein ligase E3 A	http://www.genome.jp/dbget-bin/www_bget?ko:K10587	Q05086	1205	1.55884e-146	Ubiquitin-protein ligase E3A OS=Homo sapiens GN=UBE3A PE=1 SV=4	PF00632//PF15847//PF02894	HECT-domain (ubiquitin-transferase)//Major keratinocyte cell envelope protein//Oxidoreductase family, C-terminal alpha/beta domain	GO:0055114//GO:0008152//GO:0016567	oxidation-reduction process//metabolic process//protein ubiquitination	GO:0030280//GO:0004842//GO:0016491	structural constituent of epidermis//ubiquitin-protein transferase activity//oxidoreductase activity	GO:0001533	cornified envelope	KOG0941	E3 ubiquitin protein ligase
Cluster-41210.128486	0	15.0226	#NAME?	0.00015828	0.046454	989	759054949	XP_011336698.1	441	2.16275e-49	PREDICTED: venom allergen 3-like [Cerapachys biroi]>gi|607361407|gb|EZA55693.1| Venom allergen [Cerapachys biroi]	--	--	--	--	--	--	--	--	--	P35779	432	1.38274e-49	Venom allergen 3 OS=Solenopsis richteri PE=1 SV=2	--	--	--	--	--	--	--	--	KOG3017	Defense-related protein containing SCP domain
Cluster-41210.31317	0.763143	20.7135	-4.7625	0.00015824	0.046454	704	--	--	--	--	--	--	--	--	--	--	--	--	--	--	--	--	--	--	--	--	--	--	--	--	--	--	--	--
Cluster-41210.71291	14.3493	0	Inf	0.0001585	0.046454	1715	--	--	--	--	--	--	--	--	--	--	--	--	--	--	--	--	--	--	PF01734	Patatin-like phospholipase	GO:0006629	lipid metabolic process	--	--	--	--	--	--
Cluster-41210.83356	46.1039	339.1	-2.8788	0.00015832	0.046454	6580	749749903	XP_011137184.1	2993	0	PREDICTED: UHRF1-binding protein 1-like isoform X4 [Harpegnathos saltator]	--	--	--	--	--	--	--	--	--	A0JNW5	1130	7.0793e-126	UHRF1-binding protein 1-like OS=Homo sapiens GN=UHRF1BP1L PE=1 SV=2	PF00383//PF11080//PF14862	Cytidine and deoxycytidylate deaminase zinc-binding region//Protein of unknown function (DUF2622)//Big defensin	GO:0051252//GO:0050829//GO:0050830	regulation of RNA metabolic process//defense response to Gram-negative bacterium//defense response to Gram-positive bacterium	GO:0004521//GO:0008270	endoribonuclease activity//zinc ion binding	--	--	KOG2955	Uncharacterized conserved protein
Cluster-41210.101309	65.9989	6.66272	3.3083	0.00015993	0.046745	4832	646701000	KDR10923.1	2601	0	Anoctamin-1 [Zootermopsis nevadensis]	--	--	--	--	--	K19496	ANO1, DOG1, TMEM16A	anoctamin-1	http://www.genome.jp/dbget-bin/www_bget?ko:K19496	Q5XXA6	1615	0	Anoctamin-1 OS=Homo sapiens GN=ANO1 PE=1 SV=1	PF06305//PF16178//PF03775	Protein of unknown function (DUF1049)//Dimerisation domain of Ca+-activated chloride-channel, anoctamin//Septum formation inhibitor MinC, C-terminal domain	GO:0000902	cell morphogenesis	GO:0046983	protein dimerization activity	GO:0005887	integral component of plasma membrane	KOG2514	Uncharacterized conserved protein
Cluster-41210.72263	131.451	13.5334	3.2799	0.00015995	0.046745	1164	501297918	BAN21250.1	1048	5.06539e-134	ABC transporter [Riptortus pedestris]	--	--	--	--	--	K05680	ABCG4	ATP-binding cassette, subfamily G (WHITE), member 4	http://www.genome.jp/dbget-bin/www_bget?ko:K05680	P45844	749	1.79446e-90	ATP-binding cassette sub-family G member 1 OS=Homo sapiens GN=ABCG1 PE=1 SV=3	PF13304//PF03193//PF01926//PF00005	AAA domain, putative AbiEii toxin, Type IV TA system//Protein of unknown function, DUF258//50S ribosome-binding GTPase//ABC transporter	--	--	GO:0005524//GO:0005525//GO:0003924//GO:0016887	ATP binding//GTP binding//GTPase activity//ATPase activity	--	--	KOG0061	Transporter, ABC superfamily (Breast cancer resistance protein)
Cluster-41210.5429	147.899	18.3904	3.0076	0.00016044	0.046823	5754	795010534	XP_011867709.1	312	9.88847e-28	PREDICTED: uncharacterized protein LOC105561931 [Vollenhovia emeryi]	--	--	--	--	--	K00761	upp, UPRT	uracil phosphoribosyltransferase	http://www.genome.jp/dbget-bin/www_bget?ko:K00761	--	--	--	--	--	--	--	--	--	--	--	--	--	--
Cluster-41210.48111	50.6814	4.46185	3.5057	0.00016109	0.046946	988	--	--	--	--	--	--	--	--	--	--	--	--	--	--	--	--	--	--	--	--	--	--	--	--	--	--	--	--
Cluster-41210.82828	0	37.6816	#NAME?	0.00016136	0.046958	3427	328710225	XP_003244198.1	306	1.14916e-63	PREDICTED: uncharacterized protein LOC100573332 [Acyrthosiphon pisum]	--	--	--	--	--	--	--	--	--	--	--	--	--	--	--	--	--	--	--	--	--	--	--
Cluster-41210.105198	8.50796	70.0293	-3.0411	0.00016233	0.047174	2591	--	--	--	--	--	--	--	--	--	--	--	--	--	--	--	--	--	--	PF02833	DHHA2 domain	--	--	GO:0016462	pyrophosphatase activity	GO:0005737	cytoplasm	--	--
Cluster-41210.32312	59.7145	5.38731	3.4704	0.00016621	0.048187	3342	646696813	KDR08853.1	1766	0	Rho-related BTB domain-containing protein 2, partial [Zootermopsis nevadensis]	462302269	APGK01050289.1	62	5.18522e-21	Dendroctonus ponderosae Seq01050299, whole genome shotgun sequence	K07868	RHOBTB1_2	Rho-related BTB domain-containing protein 1/2	http://www.genome.jp/dbget-bin/www_bget?ko:K07868	O94844	822	8.45739e-94	Rho-related BTB domain-containing protein 1 OS=Homo sapiens GN=RHOBTB1 PE=2 SV=2	PF01926//PF00071//PF00651//PF08477//PF04736	50S ribosome-binding GTPase//Ras family//BTB/POZ domain//Ras of Complex, Roc, domain of DAPkinase//Eclosion hormone	GO:0007218//GO:0007264//GO:0018990	neuropeptide signaling pathway//small GTPase mediated signal transduction//ecdysis, chitin-based cuticle	GO:0005515//GO:0008255//GO:0005525	protein binding//ecdysis-triggering hormone activity//GTP binding	--	--	KOG0393	Ras-related small GTPase, Rho type
Cluster-41210.78947	54.4054	1.4806	5.1995	0.00016629	0.048187	2106	641650700	XP_001950194.2	390	9.70237e-38	PREDICTED: putative inorganic phosphate cotransporter [Acyrthosiphon pisum]	--	--	--	--	--	K12301	SLC17A5	MFS transporter, ACS family, solute carrier family 17 (sodium-dependent inorganic phosphate cotransporter), member 5	http://www.genome.jp/dbget-bin/www_bget?ko:K12301	Q9V7S5	330	5.48669e-31	Putative inorganic phosphate cotransporter OS=Drosophila melanogaster GN=Picot PE=1 SV=1	PF15220	Hypoxia-inducible lipid droplet-associated	GO:0008284//GO:0010884//GO:0001819	positive regulation of cell proliferation//positive regulation of lipid storage//positive regulation of cytokine production	--	--	--	--	KOG2532	Permease of the major facilitator superfamily
Cluster-41210.122406	5.52355	56.9613	-3.3663	0.00016738	0.048435	4773	646717776	KDR20506.1	718	1.41302e-76	hypothetical protein L798_04895, partial [Zootermopsis nevadensis]	--	--	--	--	--	--	--	--	--	--	--	--	--	PF02532//PF16326//PF10863	Photosystem II reaction centre I protein (PSII 4.8 kDa protein)//ABC transporter C-terminal domain//Protein of unknown function (DUF2702)	GO:0042274//GO:0015979	ribosomal small subunit biogenesis//photosynthesis	GO:0003677	DNA binding	GO:0016020//GO:0030686//GO:0009539//GO:0009523	membrane//90S preribosome//photosystem II reaction center//photosystem II	--	--
Cluster-41210.119458	5.96333	53.9443	-3.1773	0.00016832	0.048637	2139	646723091	KDR23840.1	1615	0	Ras-related GTP-binding protein D [Zootermopsis nevadensis]	752887607	XM_011263381.1	300	1.64125e-153	PREDICTED: Camponotus floridanus ras-related GTP-binding protein C (LOC105254599), transcript variant X2, mRNA	K16186	RRAGC_D	Ras-related GTP-binding protein C/D	http://www.genome.jp/dbget-bin/www_bget?ko:K16186	Q9NQL2	1299	1.18431e-171	Ras-related GTP-binding protein D OS=Homo sapiens GN=RRAGD PE=1 SV=1	PF00071//PF08477//PF04670	Ras family//Ras of Complex, Roc, domain of DAPkinase//Gtr1/RagA G protein conserved region	GO:0007264	small GTPase mediated signal transduction	GO:0005525	GTP binding	--	--	KOG3887	Predicted small GTPase involved in nuclear protein import
Cluster-41210.61980	96.1561	11.9032	3.014	0.0001686	0.04865	1807	646697264	KDR09055.1	1712	0	Cytohesin-1 [Zootermopsis nevadensis]	805806720	XM_012290734.1	294	2.99209e-150	PREDICTED: Megachile rotundata cytohesin-1-like (LOC100879933), mRNA	K18441	CYTH	cytohesin	http://www.genome.jp/dbget-bin/www_bget?ko:K18441	Q15438	1374	0	Cytohesin-1 OS=Homo sapiens GN=CYTH1 PE=1 SV=1	PF01369	Sec7 domain	GO:0043087//GO:0032012	regulation of GTPase activity//regulation of ARF protein signal transduction	GO:0005086	ARF guanyl-nucleotide exchange factor activity	--	--	KOG0930	Guanine nucleotide exchange factor Cytohesin, contains PH and Sec7 domains
Cluster-41210.128018	0	106.302	#NAME?	0.00016907	0.048683	933	--	--	--	--	--	--	--	--	--	--	--	--	--	--	--	--	--	--	--	--	--	--	--	--	--	--	--	--
Cluster-41210.27806	14.5997	0	Inf	0.00016918	0.048683	1941	270008934	EFA05382.1	523	3.72622e-58	hypothetical protein TcasGA2_TC015554 [Tribolium castaneum]	--	--	--	--	--	--	--	--	--	Q6UWP2	488	1.44439e-54	Dehydrogenase/reductase SDR family member 11 OS=Homo sapiens GN=DHRS11 PE=1 SV=1	PF01073//PF01370//PF00106	3-beta hydroxysteroid dehydrogenase/isomerase family//NAD dependent epimerase/dehydratase family//short chain dehydrogenase	GO:0008209//GO:0008152//GO:0055114//GO:0008210//GO:0006694//GO:0008207	androgen metabolic process//metabolic process//oxidation-reduction process//estrogen metabolic process//steroid biosynthetic process//C21-steroid hormone metabolic process	GO:0016616//GO:0016491//GO:0003824//GO:0050662//GO:0003854	oxidoreductase activity, acting on the CH-OH group of donors, NAD or NADP as acceptor//oxidoreductase activity//catalytic activity//coenzyme binding//3-beta-hydroxy-delta5-steroid dehydrogenase activity	--	--	KOG1205	Predicted dehydrogenase
Cluster-41210.117490	69.6076	7.77317	3.1627	0.00016958	0.048729	9778	--	--	--	--	--	--	--	--	--	--	--	--	--	--	--	--	--	--	PF01139	tRNA-splicing ligase RtcB	GO:0006396	RNA processing	GO:0008452	RNA ligase activity	--	--	--	--
Cluster-41210.110752	0	99.6631	#NAME?	0.00017136	0.049104	3393	405952270	EKC20102.1	412	7.06958e-38	Condensin complex subunit 3 [Crassostrea gigas]	--	--	--	--	--	--	--	--	--	Q9BPX3	315	6.34928e-28	Condensin complex subunit 3 OS=Homo sapiens GN=NCAPG PE=1 SV=1	PF06213//PF04931//PF04147//PF05314	Cobalamin biosynthesis protein CobT//DNA polymerase phi//Nop14-like family//Baculovirus occlusion-derived virus envelope protein EC27	GO:0009236//GO:0006260//GO:0006351	cobalamin biosynthetic process//DNA replication//transcription, DNA-templated	GO:0003887//GO:0003677	DNA-directed DNA polymerase activity//DNA binding	GO:0019031//GO:0032040//GO:0042575	viral envelope//small-subunit processome//DNA polymerase complex	--	--
Cluster-41210.31174	0	13.7279	#NAME?	0.00017121	0.049104	2472	242013979	XP_002427676.1	735	2.46581e-84	ribonuclease p/mrp subunit, putative [Pediculus humanus corporis]>gi|212512106|gb|EEB14938.1| ribonuclease p/mrp subunit, putative [Pediculus humanus corporis]	--	--	--	--	--	--	--	--	--	--	--	--	--	PF07819	PGAP1-like protein	GO:0006886//GO:0006505	intracellular protein transport//GPI anchor metabolic process	GO:0016788	hydrolase activity, acting on ester bonds	--	--	--	--
Cluster-41210.20207	0	13.6882	#NAME?	0.00017222	0.049281	8952	242009351	XP_002425451.1	8634	0	dynein beta chain, ciliary, putative [Pediculus humanus corporis]>gi|212509287|gb|EEB12713.1| dynein beta chain, ciliary, putative [Pediculus humanus corporis]	551502538	XM_005802756.1	143	1.31159e-65	PREDICTED: Xiphophorus maculatus dynein heavy chain 3, axonemal-like (LOC102234779), mRNA	K10408	DNAH	dynein heavy chain, axonemal	http://www.genome.jp/dbget-bin/www_bget?ko:K10408	Q8TD57	7705	0	Dynein heavy chain 3, axonemal OS=Homo sapiens GN=DNAH3 PE=2 SV=1	PF00437//PF01006//PF00307//PF02562//PF00158//PF08653//PF07354//PF02388//PF05148//PF00910//PF03028//PF07728//PF00004	Type II/IV secretion system protein//Hepatitis C virus non-structural protein NS4a//Calponin homology (CH) domain//PhoH-like protein//Sigma-54 interaction domain//DASH complex subunit Dam1//Zona-pellucida-binding protein (Sp38)//FemAB family//Hypothetical methyltransferase//RNA helicase//Dynein heavy chain and region D6 of dynein motor//AAA domain (dynein-related subfamily)//ATPase family associa…	GO:0006355//GO:0016032//GO:0007018//GO:0006200//GO:0007339//GO:0008608//GO:0001539//GO:0009252//GO:0007017//GO:0006810	regulation of transcription, DNA-templated//viral process//microtubule-based movement//obsolete ATP catabolic process//binding of sperm to zona pellucida//attachment of spindle microtubules to kinetochore//cilium or flagellum-dependent cell motility//peptidoglycan biosynthetic process//microtubule-based process//transport	GO:0003777//GO:0003724//GO:0003723//GO:0005524//GO:0005515//GO:0016887//GO:0016755//GO:0008168//GO:0008134	microtubule motor activity//RNA helicase activity//RNA binding//ATP binding//protein binding//ATPase activity//transferase activity, transferring amino-acyl groups//methyltransferase activity//transcription factor binding	GO:0072686//GO:0042729//GO:0030286//GO:0005667//GO:0005576//GO:0005858//GO:0019012//GO:0005874	mitotic spindle//DASH complex//dynein complex//transcription factor complex//extracellular region//axonemal dynein complex//virion//microtubule	KOG3595	Dyneins, heavy chain
Cluster-41210.76276	23.5056	165.649	-2.8171	0.00017278	0.049372	2896	755890610	XP_011294798.1	577	2.61765e-61	PREDICTED: UDP-glucuronosyltransferase 2B13-like [Musca domestica]	--	--	--	--	--	K00699	UGT	glucuronosyltransferase	http://www.genome.jp/dbget-bin/www_bget?ko:K00699	P36514	473	5.40991e-49	UDP-glucuronosyltransferase 2C1 (Fragment) OS=Oryctolagus cuniculus GN=UGT2C1 PE=2 SV=1	PF00201//PF04101	UDP-glucoronosyl and UDP-glucosyl transferase//Glycosyltransferase family 28 C-terminal domain	GO:0008152	metabolic process	GO:0016758	transferase activity, transferring hexosyl groups	--	--	KOG1192	UDP-glucuronosyl and UDP-glucosyl transferase
Cluster-41210.103208	6528.37	46529.1	-2.8333	0.0001747	0.049852	4144	780655683	XP_011691522.1	1687	0	PREDICTED: apolipophorins [Wasmannia auropunctata]	--	--	--	--	--	--	--	--	--	Q9U943	1419	4.20269e-163	Apolipophorins OS=Locusta migratoria PE=1 SV=2	PF01442//PF07464//PF04513	Apolipoprotein A1/A4/E domain//Apolipophorin-III precursor (apoLp-III)//Baculovirus polyhedron envelope protein, PEP, C terminus	GO:0006869//GO:0042157	lipid transport//lipoprotein metabolic process	GO:0008289//GO:0005198	lipid binding//structural molecule activity	GO:0019028//GO:0005576//GO:0019031	viral capsid//extracellular region//viral envelope	--	--
Cluster-41210.129097	90.358	11.633	2.9574	0.0001754	0.049932	8039	646703297	KDR12058.1	3415	0	CLIP-associating protein 1 [Zootermopsis nevadensis]	--	--	--	--	--	K16578	CLASP1_2	CLIP-associating protein 1/2	http://www.genome.jp/dbget-bin/www_bget?ko:K16578	Q9NBD7	1474	6.99896e-170	CLIP-associating protein OS=Drosophila melanogaster GN=chb PE=1 SV=1	PF07834//PF00514//PF02985//PF01602//PF05777	RanGAP1 C-terminal domain//Armadillo/beta-catenin-like repeat//HEAT repeat//Adaptin N terminal region//Drosophila accessory gland-specific peptide 26Ab (Acp26Ab)	GO:0007617//GO:0006886//GO:0007165//GO:0016192	mating behavior//intracellular protein transport//signal transduction//vesicle-mediated transport	GO:0005515//GO:0005096	protein binding//GTPase activator activity	GO:0005576//GO:0030117	extracellular region//membrane coat	KOG2956	CLIP-associating protein
Cluster-41210.81177	0	90.709	#NAME?	0.00017547	0.049932	2840	--	--	--	--	--	--	--	--	--	--	--	--	--	--	--	--	--	--	PF16358//PF03845//PF05493	RcsF lipoprotein//Spore germination protein//ATP synthase subunit H	GO:0015992//GO:0035556//GO:0015991//GO:0009847	proton transport//intracellular signal transduction//ATP hydrolysis coupled proton transport//spore germination	GO:0015078	hydrogen ion transmembrane transporter activity	GO:0033179//GO:0016021//GO:0009279	proton-transporting V-type ATPase, V0 domain//integral component of membrane//cell outer membrane	--	--
