# Supplementary material for: De novo comparative transcriptome analysis of a rare cicada, with identification of candidate genes related to adaptation to a novel host plant and drier habitats
Source: BMC Genomics. 2019 Mar 7;20:182. doi: 10.1186/s12864-019-5547-y (PMC6407286; doi:10.1186/s12864-019-5547-y)
Supplement: Supplementary file 10 — Table S8. Candidate DEGs related to digestion (XLS 45 kb) [file 12864_2019_5547_MOESM10_ESM.xls]

## Sheet: Table S8
gene_id	sample_readcount(FX_1)	sample_readcount(FX_2)	sample_readcount(FX_3)	sample_readcount(HL_1)	sample_readcount(HL_2)	sample_readcount(HL_3)	sample_readcount(HC_1)	sample_readcount(HC_2)	sample_readcount(HC_3)	sample_fpkm(FX_1)	sample_fpkm(FX_2)	sample_fpkm(FX_3)	sample_fpkm(HL_1)	sample_fpkm(HL_2)	sample_fpkm(HL_3)	sample_fpkm(HC_1)	sample_fpkm(HC_2)	sample_fpkm(HC_3)	Gene Length	NR GI	NR ID	NR Score	NR Evalue	NR Description	NT GI	NT ID	NT Score	NT Evalue	NT Description	KO ID	KO Name	KO Description	Http Link	Swissprot ID	Swissprot Score	Swissprot Evalue	Swissprot Description	PFAM ID	PFAM description	Gene Ontology Biological Pathway	BP Description	Gene Ontology Molecular Function	MF Description	Gene Ontology Cellular Component	CC Description	KOG ID	KOG Description	UP_DOWN_REGULATION(HLvsFX)	log2ratio(HLvsFX)
Cluster-41210.83273	0	0	4.75	53.87	128.05	45.2	117.37	8.57	81.01	0	0	0.04	0.37	0.65	0.38	0.93	0.06	0.51	7776	646707353	KDR14159.1	2486	0	Mannosyl-oligosaccharide alpha-1,2-mannosidase isoform A, partial [Zootermopsis nevadensis]	642917898	XM_008193153.1	150	1.46e-69	PREDICTED: Tribolium castaneum nuclear hormone receptor FTZ-F1 (LOC658929), transcript variant X3, mRNA	K01230	MAN1	mannosyl-oligosaccharide alpha-1,2-mannosidase	http://www.genome.jp/dbget-bin/www_bget?ko:K01230	P53624	1780	0	Mannosyl-oligosaccharide alpha-1,2-mannosidase isoform A OS=Drosophila melanogaster GN=alpha-Man-I PE=1 SV=2	PF00105//PF00042//PF00104//PF01532	Zinc finger, C4 type (two domains)//Globin//Ligand-binding domain of nuclear hormone receptor//Glycosyl hydrolase family 47	GO:0006355//GO:0043401//GO:0005975	regulation of transcription, DNA-templated//steroid hormone mediated signaling pathway//carbohydrate metabolic process	GO:0008270//GO:0043565//GO:0003700//GO:0004571//GO:0020037//GO:0005509//GO:0019825	zinc ion binding//sequence-specific DNA binding//transcription factor activity, sequence-specific DNA binding//mannosyl-oligosaccharide 1,2-alpha-mannosidase activity//heme binding//calcium ion binding//oxygen binding	GO:0005634//GO:0016020//GO:0005667	nucleus//membrane//transcription factor complex	KOG4218	Nuclear hormone receptor betaFTZ-F1	UP	5.0748
Cluster-41210.44760	11.68	11.68	4.5	40.3	58.24	35.98	3.57	0	6.19	0.19	0.14	0.07	0.58	0.61	0.63	0.06	0	0.08	3917	646706309	KDR13614.1	1888	0	Alpha-mannosidase 2 [Zootermopsis nevadensis]	805781040	XM_003702581.2	86	2.77e-34	PREDICTED: Megachile rotundata alpha-mannosidase 2 (LOC100881678), mRNA	K01231	MAN2	alpha-mannosidase II	http://www.genome.jp/dbget-bin/www_bget?ko:K01231	Q8BRK9	1553	0	Alpha-mannosidase 2x OS=Mus musculus GN=Man2a2 PE=2 SV=2	PF09261//PF01074	Alpha mannosidase, middle domain//Glycosyl hydrolases family 38 N-terminal domain	GO:0005975	carbohydrate metabolic process	GO:0004559//GO:0004553//GO:0008270	alpha-mannosidase activity//hydrolase activity, hydrolyzing O-glycosyl compounds//zinc ion binding	--	--	KOG1959	Glycosyl hydrolase, family 38 - alpha-mannosidase	FALSE	1.9449
Cluster-41210.122654	0	43.89	0	90.41	79.34	60.23	0	0	19.3	0	0.77	0	1.83	1.18	1.49	0	0	0.36	2851	662183765	XP_008468257.1	1478	0	PREDICTED: beta-galactosidase-1-like protein 2 [Diaphorina citri]	--	--	--	--	--	--	--	--	--	Q3UPY5	863	2.26e-101	Beta-galactosidase-1-like protein 2 OS=Mus musculus GN=Glb1l2 PE=2 SV=1	PF02487//PF02449	CLN3 protein//Beta-galactosidase	GO:0005975//GO:0006027//GO:0006687//GO:0046486//GO:0006012	carbohydrate metabolic process//glycosaminoglycan catabolic process//glycosphingolipid metabolic process//glycerolipid metabolic process//galactose metabolic process	GO:0004565	beta-galactosidase activity	GO:0009341//GO:0016020	beta-galactosidase complex//membrane	KOG0496	Beta-galactosidase	FALSE	2.3809
Cluster-41210.63824	0	0	40.94	22.89	0	0	70.74	60.44	76.7	0	0	1.43	0.7	0	0	2.47	1.88	2.15	1976	646721601	KDR22879.1	1541	0	Beta-galactosidase [Zootermopsis nevadensis]	--	--	--	--	--	K12309	GLB1, ELNR1	beta-galactosidase	http://www.genome.jp/dbget-bin/www_bget?ko:K12309	P16278	1194	8.89e-153	Beta-galactosidase OS=Homo sapiens GN=GLB1 PE=1 SV=2	PF02449	Beta-galactosidase	GO:0046486//GO:0006687//GO:0006012//GO:0005975//GO:0006027	glycerolipid metabolic process//glycosphingolipid metabolic process//galactose metabolic process//carbohydrate metabolic process//glycosaminoglycan catabolic process	GO:0004565	beta-galactosidase activity	GO:0009341	beta-galactosidase complex	KOG0496	Beta-galactosidase	FALSE	-1.1045
Cluster-41210.52587	115.52	81.32	63.93	329.99	459.98	322.9	55.27	50.03	29.59	2.52	1.39	1.43	6.48	6.63	7.78	1.24	1	0.53	2924	662183765	XP_008468257.1	1477	0	PREDICTED: beta-galactosidase-1-like protein 2 [Diaphorina citri]	--	--	--	--	--	--	--	--	--	Q3UPY5	863	3.52e-101	Beta-galactosidase-1-like protein 2 OS=Mus musculus GN=Glb1l2 PE=2 SV=1	PF02487//PF02449	CLN3 protein//Beta-galactosidase	GO:0006027//GO:0005975//GO:0046486//GO:0006687//GO:0006012	glycosaminoglycan catabolic process//carbohydrate metabolic process//glycerolipid metabolic process//glycosphingolipid metabolic process//galactose metabolic process	GO:0004565	beta-galactosidase activity	GO:0009341//GO:0016020	beta-galactosidase complex//membrane	KOG0496	Beta-galactosidase	FALSE	1.7573
Cluster-41210.146777	0	26.88	3.73	35.07	69.33	32.04	0	0	0	0	0.62	0.11	0.93	1.35	1.04	0	0	0	2233	646717625	KDR20416.1	1785	0	Beta-mannosidase [Zootermopsis nevadensis]	--	--	--	--	--	K01192	E3.2.1.25, MANBA, manB	beta-mannosidase	http://www.genome.jp/dbget-bin/www_bget?ko:K01192	Q95327	1275	5.06e-161	Beta-mannosidase OS=Capra hircus GN=MANBA PE=2 SV=1	PF02837//PF02836//PF00703	Glycosyl hydrolases family 2, sugar binding domain//Glycosyl hydrolases family 2, TIM barrel domain//Glycosyl hydrolases family 2	GO:0005975	carbohydrate metabolic process	GO:0004553	hydrolase activity, hydrolyzing O-glycosyl compounds	--	--	--	--	FALSE	2.0125
Cluster-41210.98393	0	25.84	0	134.45	95.55	119.48	5.59	0	0	0	0.44	0	2.63	1.37	2.87	0.12	0	0	2930	646721601	KDR22879.1	1648	0	Beta-galactosidase [Zootermopsis nevadensis]	685830398	LN609529.1	41	2.14e-09	Strongyloides ratti genome assembly S_ratti_ED321 ,chromosome : 2	K12309	GLB1, ELNR1	beta-galactosidase	http://www.genome.jp/dbget-bin/www_bget?ko:K12309	Q9TRY9	1389	1.06e-177	Beta-galactosidase OS=Canis familiaris GN=GLB1 PE=2 SV=3	PF02449	Beta-galactosidase	GO:0006687//GO:0046486//GO:0005975//GO:0006027//GO:0006012	glycosphingolipid metabolic process//glycerolipid metabolic process//carbohydrate metabolic process//glycosaminoglycan catabolic process//galactose metabolic process	GO:0004565	beta-galactosidase activity	GO:0009341	beta-galactosidase complex	KOG0496	Beta-galactosidase	UP	3.8034
Cluster-41210.107414	8.84	3.62	7.79	31.21	130.91	64.37	4.79	9.7	7.27	0.25	0.08	0.23	0.8	2.46	2.02	0.14	0.25	0.17	2310	646701567	KDR11229.1	1450	0	Lysosomal alpha-mannosidase [Zootermopsis nevadensis]	--	--	--	--	--	K12311	MAN2B1, LAMAN	lysosomal alpha-mannosidase	http://www.genome.jp/dbget-bin/www_bget?ko:K12311	--	--	--	--	PF07748//PF01529//PF09261//PF01074	Glycosyl hydrolases family 38 C-terminal domain//DHHC palmitoyltransferase//Alpha mannosidase, middle domain//Glycosyl hydrolases family 38 N-terminal domain	GO:0005975//GO:0006013	carbohydrate metabolic process//mannose metabolic process	GO:0004559//GO:0004553//GO:0015923//GO:0008270	alpha-mannosidase activity//hydrolase activity, hydrolyzing O-glycosyl compounds//mannosidase activity//zinc ion binding	--	--	KOG1959	Glycosyl hydrolase, family 38 - alpha-mannosidase	FALSE	2.9904
Cluster-41210.131477	0	0	0	33.5	23.56	25.68	0	0	10.69	0	0	0	0.34	0.17	0.32	0	0	0.1	5433	646701956	KDR11423.1	2436	0	Mannosyl-oligosaccharide glucosidase [Zootermopsis nevadensis]	--	--	--	--	--	K01228	GCS1	mannosyl-oligosaccharide glucosidase	http://www.genome.jp/dbget-bin/www_bget?ko:K01228	--	--	--	--	PF14144	Seed dormancy control	GO:0006351	transcription, DNA-templated	GO:0043565	sequence-specific DNA binding	--	--	KOG2161	Glucosidase I	UP	Inf
Cluster-41210.95836	91.79	92.46	41.65	0	24.56	0.02	111.69	168.92	159.25	1.66	1.31	0.77	0	0.29	0	2.08	2.79	2.37	3465	641657254	XP_008180277.1	189	9.12e-12	PREDICTED: pancreatic triacylglycerol lipase [Acyrthosiphon pisum]	--	--	--	--	--	K14073	PNLIP, PL	pancreatic triacylglycerol lipase	http://www.genome.jp/dbget-bin/www_bget?ko:K14073	P29183	138	4.58e-07	Pancreatic triacylglycerol lipase (Fragment) OS=Equus caballus GN=PNLIP PE=1 SV=2	--	--	--	--	--	--	--	--	--	--	DOWN	-3.8711
Cluster-41210.123044	0	0	0	100.07	149.21	45.32	0	0	0	0	0	0	1.31	1.43	0.73	0	0	0	4256	646694600	KDR08048.1	480	1.49e-47	Pancreatic lipase-related protein 2 [Zootermopsis nevadensis]	--	--	--	--	--	K14074	PNLIPRP1, PLRP1	pancreatic lipase-related protein 1	http://www.genome.jp/dbget-bin/www_bget?ko:K14074	P54315	283	7.84e-25	Inactive pancreatic lipase-related protein 1 OS=Homo sapiens GN=PNLIPRP1 PE=1 SV=1	PF02509//PF11815	Rotavirus non-structural protein 35//Domain of unknown function (DUF3336)	GO:0016042//GO:0006629//GO:0019079//GO:0046486	lipid catabolic process//lipid metabolic process//viral genome replication//glycerolipid metabolic process	GO:0004806//GO:0003723	triglyceride lipase activity//RNA binding	--	--	--	--	UP	Inf
Cluster-41210.113562	10.22	2077.73	0	2166	7640.4	1934.45	0.2	98.38	30.41	0.76	120.48	0	144.47	373.07	157.5	0.02	6.67	1.86	1059	646719635	KDR21675.1	317	3.83e-30	Pancreatic lipase-related protein 2 [Zootermopsis nevadensis]	--	--	--	--	--	--	--	--	--	--	--	--	--	PF02230	Phospholipase/Carboxylesterase	--	--	GO:0016787	hydrolase activity	--	--	--	--	FALSE	2.3216
Cluster-41210.123548	378	47.25	371.39	84.13	41.07	0	399.76	951.39	795.64	11.24	1.1	11.33	2.25	0.81	0	12.2	25.83	19.45	2222	641657254	XP_008180277.1	1187	4.44e-151	PREDICTED: pancreatic triacylglycerol lipase [Acyrthosiphon pisum]	--	--	--	--	--	K14073	PNLIP, PL	pancreatic triacylglycerol lipase	http://www.genome.jp/dbget-bin/www_bget?ko:K14073	--	--	--	--	PF01415	Interleukin 7/9 family	GO:0006955//GO:0040007//GO:0008283//GO:0007165	immune response//growth//cell proliferation//signal transduction	GO:0008083//GO:0005126	growth factor activity//cytokine receptor binding	GO:0005576	extracellular region	--	--	FALSE	-3.1544
Cluster-41210.146721	0	17.77	3.82	25.25	19.06	24.73	0	0	0	0	0.57	0.16	0.93	0.52	1.12	0	0	0	1686	646701022	KDR10945.1	681	6.55e-80	Lipase 3 [Zootermopsis nevadensis]	--	--	--	--	--	--	--	--	--	--	--	--	--	PF00981//PF01738//PF04083	Rotavirus RNA-binding Protein 53 (NS53)//Dienelactone hydrolase family//Partial alpha/beta-hydrolase lipase region	GO:0006629	lipid metabolic process	GO:0003723//GO:0016787	RNA binding//hydrolase activity	--	--	KOG2624	Triglyceride lipase-cholesterol esterase	FALSE	1.6505
Cluster-41210.32990	0.93	0	0	0	0	0	16.22	6.95	8.55	0.04	0	0	0	0	0	0.77	0.3	0.33	1523	194400538	ACF70480.1	773	1.67e-94	serine proteinase [Rhodnius prolixus]	--	--	--	--	--	K09636	TMPRSS5	transmembrane protease, serine 5 (spinesin)	http://www.genome.jp/dbget-bin/www_bget?ko:K09636	--	--	--	--	PF00089	Trypsin	GO:0006508	proteolysis	GO:0004252	serine-type endopeptidase activity	--	--	KOG3627	Trypsin	FALSE	#NAME?
Cluster-41210.112541	291	2	176	85	65	80	2	6	9	14.45	0.08	8.98	3.8	2.13	4.37	0.1	0.27	0.37	1443	644995265	XP_008208122.1	177	1.34e-11	PREDICTED: trypsin-7 [Nasonia vitripennis]	--	--	--	--	--	--	--	--	--	Q17025	147	2.99e-09	Chymotrypsin-2 OS=Anopheles gambiae GN=CHYM2 PE=2 SV=3	PF00089//PF08941	Trypsin//USP8 interacting	GO:0016567//GO:0006508	protein ubiquitination//proteolysis	GO:0031386//GO:0004252//GO:0016881	protein tag//serine-type endopeptidase activity//acid-amino acid ligase activity	--	--	--	--	FALSE	-1.408
Cluster-41210.113279	0	0	13.48	24.75	34.81	49.84	0	0	0	0	0	0.38	0.62	0.64	1.52	0	0	0	2362	587137	CAA52358.1	166	5.49e-10	serine protease [Hypoderma lineatum]	--	--	--	--	--	--	--	--	--	--	--	--	--	PF00089	Trypsin	GO:0006508	proteolysis	GO:0004252	serine-type endopeptidase activity	--	--	--	--	FALSE	2.8452
Cluster-41210.51587	50	205	72.07	136.45	161.17	176.65	4	4.98	19	0.96	3.07	1.42	2.35	2.04	3.74	0.08	0.09	0.3	3289	768432467	XP_011557560.1	160	1.44e-08	PREDICTED: venom serine protease 34-like [Plutella xylostella]	--	--	--	--	--	--	--	--	--	--	--	--	--	PF04741//PF00089	InvH outer membrane lipoprotein//Trypsin	GO:0009405//GO:0006508	pathogenesis//proteolysis	GO:0004252	serine-type endopeptidase activity	--	--	--	--	FALSE	0.41737
Cluster-41210.95944	0	0.09	0	236.27	501.8	150.63	0	16.75	0	0	0	0	7.77	12.12	6.07	0	0.56	0	1858	646720879	KDR22462.1	511	2.28e-54	Serine protease gd [Zootermopsis nevadensis]	--	--	--	--	--	K01313	F2	coagulation factor II (thrombin)	http://www.genome.jp/dbget-bin/www_bget?ko:K01313	Q26422	253	4.99e-21	Limulus clotting factor C OS=Carcinoscorpius rotundicauda PE=2 SV=1	--	--	--	--	--	--	--	--	KOG3627	Trypsin	UP	Inf
Cluster-41210.62909	28.03	102.92	108.26	0	11.52	13.75	106.52	250.77	143.99	2.17	6.22	8.61	0	0.59	1.17	8.45	17.73	9.18	1027	815906116	XP_012238881.1	887	6.33e-109	PREDICTED: venom dipeptidyl peptidase 4 isoform X3 [Bombus impatiens]>gi|815906118|ref|XP_012238882.1| PREDICTED: venom dipeptidyl peptidase 4 isoform X3 [Bombus impatiens]>gi|815906120|ref|XP_012238883.1| PREDICTED: venom dipeptidyl peptidase 4 isoform X3 [Bombus impatiens]	--	--	--	--	--	K01278	DPP4	dipeptidyl-peptidase 4	http://www.genome.jp/dbget-bin/www_bget?ko:K01278	--	--	--	--	PF00326//PF07859//PF02129//PF03583	Prolyl oligopeptidase family//alpha/beta hydrolase fold//X-Pro dipeptidyl-peptidase (S15 family)//Secretory lipase	GO:0046486//GO:0006508//GO:0016042//GO:0008152	glycerolipid metabolic process//proteolysis//lipid catabolic process//metabolic process	GO:0004806//GO:0016787//GO:0008236	triglyceride lipase activity//hydrolase activity//serine-type peptidase activity	--	--	KOG2100	Dipeptidyl aminopeptidase	FALSE	-3.3609
[truncated: 8 more columns]
