# Supplementary material for: De novo comparative transcriptome analysis of a rare cicada, with identification of candidate genes related to adaptation to a novel host plant and drier habitats
Source: BMC Genomics. 2019 Mar 7;20:182. doi: 10.1186/s12864-019-5547-y (PMC6407286; doi:10.1186/s12864-019-5547-y)
Supplement: Supplementary file 11 — Table S9. Candidate DEGs related to detoxification and oxidation-reduction (XLS 71 kb) [file 12864_2019_5547_MOESM11_ESM.xls]

## Sheet: Table S9
gene_id	sample_readcount(FX_1)	sample_readcount(FX_2)	sample_readcount(FX_3)	sample_readcount(HL_1)	sample_readcount(HL_2)	sample_readcount(HL_3)	sample_readcount(HC_1)	sample_readcount(HC_2)	sample_readcount(HC_3)	sample_fpkm(FX_1)	sample_fpkm(FX_2)	sample_fpkm(FX_3)	sample_fpkm(HL_1)	sample_fpkm(HL_2)	sample_fpkm(HL_3)	sample_fpkm(HC_1)	sample_fpkm(HC_2)	sample_fpkm(HC_3)	Gene Length	NR GI	NR ID	NR Score	NR Evalue	NR Description	NT GI	NT ID	NT Score	NT Evalue	NT Description	KO ID	KO Name	KO Description	Http Link	Swissprot ID	Swissprot Score	Swissprot Evalue	Swissprot Description	PFAM ID	PFAM description	Gene Ontology Biological Pathway	BP Description	Gene Ontology Molecular Function	MF Description	Gene Ontology Cellular Component	CC Description	KOG ID	KOG Description	UP_DOWN_REGULATION(HLvsFX)	log2ratio(HLvsFX)
Cluster-41210.26562	0	24.39	0	0	0	0	7.77	37.68	29.96	0	0.99	0	0	0	0	0.42	1.79	1.28	1389	478734979	AGJ51945.1	736	7.32e-88	cytochrome P450 CYP6BQ22 [Dastarcus helophoroides]	--	--	--	--	--	K14999	CYP6	cytochrome P450, family 6	http://www.genome.jp/dbget-bin/www_bget?ko:K14999	Q9V4U9	692	5.74e-83	Probable cytochrome P450 6a13 OS=Drosophila melanogaster GN=Cyp6a13 PE=2 SV=1	PF00067	Cytochrome P450	GO:0055114	oxidation-reduction process	GO:0005506//GO:0020037//GO:0016705	iron ion binding//heme binding//oxidoreductase activity, acting on paired donors, with incorporation or reduction of molecular oxygen	--	--	KOG0158	Cytochrome P450 CYP3/CYP5/CYP6/CYP9 subfamilies	FALSE	#NAME?
Cluster-41210.75416	12.37	7.73	23.78	12.18	9.96	17.66	89.15	55.18	102.98	0.26	0.13	0.51	0.23	0.14	0.41	1.92	1.06	1.78	3031	270006369	EFA02817.1	844	3.53e-98	cytochrome P450 6BQ2 [Tribolium castaneum]	--	--	--	--	--	K14999	CYP6	cytochrome P450, family 6	http://www.genome.jp/dbget-bin/www_bget?ko:K14999	Q9V4U7	738	1.25e-84	Probable cytochrome P450 6a14 OS=Drosophila melanogaster GN=Cyp6a14 PE=3 SV=2	PF01924//PF00067//PF09472	Hydrogenase formation hypA family//Cytochrome P450//Tetrahydromethanopterin S-methyltransferase, F subunit (MtrF)	GO:0055114//GO:0046656//GO:0015948	oxidation-reduction process//folic acid biosynthetic process//methanogenesis	GO:0030269//GO:0016705//GO:0005506//GO:0020037//GO:0046872	tetrahydromethanopterin S-methyltransferase activity//oxidoreductase activity, acting on paired donors, with incorporation or reduction of molecular oxygen//iron ion binding//heme binding//metal ion binding	GO:0016020	membrane	KOG0158	Cytochrome P450 CYP3/CYP5/CYP6/CYP9 subfamilies	FALSE	-0.35356
Cluster-41210.52505	1.67	77.76	25.44	1.66	5.5	6.44	57.19	105.12	56.41	0.06	2.23	0.96	0.05	0.13	0.26	2.15	3.52	1.7	1854	523511841	AGQ48062.1	811	2.09e-97	cytochrome P450 monooxygenase [Coptotermes formosanus]	--	--	--	--	--	K07422	CYP2U1	cytochrome P450, family 2, subfamily U, polypeptide 1	http://www.genome.jp/dbget-bin/www_bget?ko:K07422	Q6R7M4	726	3.67e-86	Methyl farnesoate epoxidase OS=Diploptera punctata GN=CYP15A1 PE=1 SV=1	PF07645//PF00067	Calcium-binding EGF domain//Cytochrome P450	GO:0055114	oxidation-reduction process	GO:0016705//GO:0020037//GO:0005506//GO:0005509	oxidoreductase activity, acting on paired donors, with incorporation or reduction of molecular oxygen//heme binding//iron ion binding//calcium ion binding	--	--	KOG0156	Cytochrome P450 CYP2 subfamily	FALSE	-3.0499
Cluster-41210.35732	85	532	320	138	100	38	268	699	378	2.27	11.12	8.78	3.32	1.77	1.12	7.36	17.07	8.31	2439	270006370	EFA02818.1	1089	9.11e-136	cytochrome P450 6BQ4 [Tribolium castaneum]	--	--	--	--	--	K14999	CYP6	cytochrome P450, family 6	http://www.genome.jp/dbget-bin/www_bget?ko:K14999	Q964R0	885	4.73e-107	Cytochrome P450 6k1 OS=Blattella germanica GN=CYP6K1 PE=2 SV=1	PF00067	Cytochrome P450	GO:0055114	oxidation-reduction process	GO:0005506//GO:0020037//GO:0016705	iron ion binding//heme binding//oxidoreductase activity, acting on paired donors, with incorporation or reduction of molecular oxygen	--	--	KOG0158	Cytochrome P450 CYP3/CYP5/CYP6/CYP9 subfamilies	FALSE	-1.9808
Cluster-41210.99845	113.58	136.06	128.75	92.79	161.93	102.39	22.66	15.65	0	4.86	4.55	5.66	3.57	4.57	4.82	0.99	0.61	0	1630	339896249	AEK21810.1	686	1.31e-81	cytochrome P450 [Bemisia tabaci]	--	--	--	--	--	K14999	CYP6	cytochrome P450, family 6	http://www.genome.jp/dbget-bin/www_bget?ko:K14999	--	--	--	--	PF00067	Cytochrome P450	GO:0055114	oxidation-reduction process	GO:0005506//GO:0020037//GO:0016705	iron ion binding//heme binding//oxidoreductase activity, acting on paired donors, with incorporation or reduction of molecular oxygen	--	--	KOG0158	Cytochrome P450 CYP3/CYP5/CYP6/CYP9 subfamilies	FALSE	-0.39574
Cluster-41210.52506	0	18.87	7.78	0	0	4	20.17	37.98	20	0	1.53	0.83	0	0	0.45	2.14	3.59	1.71	839	523511841	AGQ48062.1	597	3.52e-70	cytochrome P450 monooxygenase [Coptotermes formosanus]	--	--	--	--	--	--	--	--	--	--	--	--	--	PF00067	Cytochrome P450	GO:0055114	oxidation-reduction process	GO:0020037//GO:0005506//GO:0016705	heme binding//iron ion binding//oxidoreductase activity, acting on paired donors, with incorporation or reduction of molecular oxygen	--	--	KOG0156	Cytochrome P450 CYP2 subfamily	FALSE	-2.4967
Cluster-41210.76276	148.59	126.18	176.35	48.23	0	22.73	116.05	92.71	31.05	3.28	2.18	3.99	0.96	0	0.55	2.63	1.87	0.56	2896	755890610	XP_011294798.1	577	2.62e-61	PREDICTED: UDP-glucuronosyltransferase 2B13-like [Musca domestica]	--	--	--	--	--	K00699	UGT	glucuronosyltransferase	http://www.genome.jp/dbget-bin/www_bget?ko:K00699	P36514	473	5.41e-49	UDP-glucuronosyltransferase 2C1 (Fragment) OS=Oryctolagus cuniculus GN=UGT2C1 PE=2 SV=1	PF00201//PF04101	UDP-glucoronosyl and UDP-glucosyl transferase//Glycosyltransferase family 28 C-terminal domain	GO:0008152	metabolic process	GO:0016758	transferase activity, transferring hexosyl groups	--	--	KOG1192	UDP-glucuronosyl and UDP-glucosyl transferase	DOWN	-2.8171
Cluster-41210.90778	1050.52	1182.94	1022.69	0	0.41	34.64	281.57	0.07	6.11	21.48	18.9	21.45	0	0.01	0.78	5.91	0	0.1	3104	646698120	KDR09454.1	800	1.02e-91	UDP-glucuronosyltransferase 2B4 [Zootermopsis nevadensis]	--	--	--	--	--	K00699	UGT	glucuronosyltransferase	http://www.genome.jp/dbget-bin/www_bget?ko:K00699	P36513	567	2.72e-61	UDP-glucuronosyltransferase 2B14 OS=Oryctolagus cuniculus GN=UGT2B14 PE=2 SV=1	PF00201//PF04101	UDP-glucoronosyl and UDP-glucosyl transferase//Glycosyltransferase family 28 C-terminal domain	GO:0008152	metabolic process	GO:0016758	transferase activity, transferring hexosyl groups	--	--	KOG1192	UDP-glucuronosyl and UDP-glucosyl transferase	DOWN	-6.4593
Cluster-41210.115458	110.9	44.89	60.63	5.28	19.82	9.79	57.24	87.17	124.3	5.51	1.74	3.09	0.24	0.65	0.54	2.92	3.96	5.08	1442	662219897	XP_008484055.1	710	5.17e-86	PREDICTED: UDP-glucuronosyltransferase 2B9-like [Diaphorina citri]	--	--	--	--	--	K00699	UGT	glucuronosyltransferase	http://www.genome.jp/dbget-bin/www_bget?ko:K00699	--	--	--	--	PF04101//PF00201//PF02780	Glycosyltransferase family 28 C-terminal domain//UDP-glucoronosyl and UDP-glucosyl transferase//Transketolase, C-terminal domain	GO:0008152	metabolic process	GO:0016758//GO:0003824	transferase activity, transferring hexosyl groups//catalytic activity	--	--	KOG1192	UDP-glucuronosyl and UDP-glucosyl transferase	FALSE	-3.0772
Cluster-41210.36287	7.89	0	16.24	14.85	9.7	21.7	0	0	0	0.23	0	0.48	0.39	0.19	0.69	0	0	0	2272	646704109	KDR12464.1	351	3.53e-32	UDP-glucuronosyltransferase 2B5 [Zootermopsis nevadensis]	--	--	--	--	--	--	--	--	--	Q83140	156	1.75e-09	Ecdysteroid UDP-glucosyltransferase OS=Mamestra brassicae nuclear polyhedrosis virus GN=EGT PE=3 SV=1	PF00201	UDP-glucoronosyl and UDP-glucosyl transferase	GO:0008152	metabolic process	GO:0016758	transferase activity, transferring hexosyl groups	--	--	KOG1192	UDP-glucuronosyl and UDP-glucosyl transferase	FALSE	0.71114
Cluster-41210.164223	8.04	0.29	2.65	0	0	0	30.74	49.79	42.93	0.27	0.01	0.09	0	0	0	1.07	1.54	1.19	1987	646721423	KDR22771.1	960	1.28e-118	UDP-glucuronosyltransferase 2C1, partial [Zootermopsis nevadensis]	--	--	--	--	--	K00699	UGT	glucuronosyltransferase	http://www.genome.jp/dbget-bin/www_bget?ko:K00699	--	--	--	--	PF04101//PF00201	Glycosyltransferase family 28 C-terminal domain//UDP-glucoronosyl and UDP-glucosyl transferase	GO:0008152	metabolic process	GO:0016758	transferase activity, transferring hexosyl groups	--	--	KOG1192	UDP-glucuronosyl and UDP-glucosyl transferase	FALSE	#NAME?
Cluster-41210.112907	3.37	49.58	23.83	66.42	150.81	31.3	6.11	0	4.18	0.13	1.49	0.94	2.29	3.82	1.32	0.24	0	0.13	1784	801405397	XP_012062080.1	188	2.06e-13	PREDICTED: esterase B1-like, partial [Atta cephalotes]	--	--	--	--	--	--	--	--	--	P86325	148	1.08e-08	Carboxylesterase OS=Thermobifida fusca PE=1 SV=1	PF07859//PF09222	alpha/beta hydrolase fold//Fimbrial adhesin F17-AG, lectin domain	GO:0044406//GO:0008152	adhesion of symbiont to host//metabolic process	GO:0016787	hydrolase activity	GO:0009289	pilus	KOG1516	Carboxylesterase and related proteins	FALSE	1.3958
Cluster-41210.71964	0	22.85	9.54	17.62	95.38	48.72	0	0	7.01	0	0.48	0.26	0.43	1.7	1.45	0	0	0.16	2424	646723949	KDR24383.1	1066	4.19e-132	Esterase E4 [Zootermopsis nevadensis]	--	--	--	--	--	K01050	BCHE	cholinesterase	http://www.genome.jp/dbget-bin/www_bget?ko:K01050	P35502	751	3.3e-87	Esterase FE4 OS=Myzus persicae PE=1 SV=1	PF07859//PF02870//PF00326//PF07677	alpha/beta hydrolase fold//6-O-methylguanine DNA methyltransferase, ribonuclease-like domain//Prolyl oligopeptidase family//A-macroglobulin receptor	GO:0006281//GO:0008152//GO:0006508	DNA repair//metabolic process//proteolysis	GO:0003908//GO:0016787//GO:0008236	methylated-DNA-[protein]-cysteine S-methyltransferase activity//hydrolase activity//serine-type peptidase activity	GO:0005576	extracellular region	KOG1516	Carboxylesterase and related proteins	FALSE	2.1085
Cluster-41210.51334	39.32	76.63	71.88	8.74	0	9.28	17.07	47.6	14.37	2.09	3.18	3.92	0.42	0	0.54	0.93	2.31	0.63	1367	646723949	KDR24383.1	444	1.09e-45	Esterase E4 [Zootermopsis nevadensis]	--	--	--	--	--	--	--	--	--	P35502	242	1.96e-20	Esterase FE4 OS=Myzus persicae PE=1 SV=1	--	--	--	--	--	--	--	--	KOG1516	Carboxylesterase and related proteins	DOWN	-3.4143
Cluster-41210.114945	15.02	17.38	0	0	0	0	10.02	11.12	10.11	0.79	0.72	0	0	0	0	0.54	0.54	0.44	1375	646723949	KDR24383.1	747	2.94e-89	Esterase E4 [Zootermopsis nevadensis]	--	--	--	--	--	--	--	--	--	--	--	--	--	PF00326//PF07859	Prolyl oligopeptidase family//alpha/beta hydrolase fold	GO:0008152//GO:0006508	metabolic process//proteolysis	GO:0008236//GO:0016787	serine-type peptidase activity//hydrolase activity	--	--	KOG1516	Carboxylesterase and related proteins	FALSE	#NAME?
Cluster-41210.8944	0	0	0	36.51	18.65	12.19	0	0	0	0	0	0	1.11	0.42	0.46	0	0	0	1983	531597555	AGT57960.1	1085	1.28e-136	juvenile hormone esterase, partial [Bemisia tabaci]	--	--	--	--	--	--	--	--	--	B2D0J5	874	1.03e-106	Venom carboxylesterase-6 OS=Apis mellifera PE=2 SV=1	PF07859//PF17053	alpha/beta hydrolase fold//Genetic interactor of prohibitin 5	GO:0008152//GO:0000002	metabolic process//mitochondrial genome maintenance	GO:0016787	hydrolase activity	--	--	KOG1516	Carboxylesterase and related proteins	UP	Inf
Cluster-41210.88323	5345.48	7401.83	2516.94	1642.48	165.38	168.17	10689	10839.9	9393.7	199.04	215.38	96.2	54.98	4.06	6.9	408.44	368.55	287.64	1831	531597555	AGT57960.1	1492	0	juvenile hormone esterase, partial [Bemisia tabaci]	--	--	--	--	--	--	--	--	--	B2D0J5	1022	2.42e-129	Venom carboxylesterase-6 OS=Apis mellifera PE=2 SV=1	PF05014	Nucleoside 2-deoxyribosyltransferase	GO:0009159//GO:0006206	deoxyribonucleoside monophosphate catabolic process//pyrimidine nucleobase metabolic process	GO:0070694//GO:0050144	deoxyribonucleoside 5'-monophosphate N-glycosidase activity//nucleoside deoxyribosyltransferase activity	--	--	KOG1516	Carboxylesterase and related proteins	DOWN	-3.1567
Cluster-41210.74865	90	112	118	4	12	5	9	6	26	9.63	9.38	12.99	0.39	0.84	0.59	0.99	0.59	2.3	820	329564869	AEB91973.1	434	2.58e-49	glutathione S-transferase sigma 1 [Locusta migratoria]	--	--	--	--	--	K01830	E5.3.99.2, PTGDS	prostaglandin-H2 D-isomerase	http://www.genome.jp/dbget-bin/www_bget?ko:K01830	O18598	396	4.8e-45	Glutathione S-transferase OS=Blattella germanica PE=1 SV=3	--	--	--	--	--	--	--	--	KOG1695	Glutathione S-transferase	DOWN	-4.3054
Cluster-41210.124410	15.15	60.85	0	503.59	377.01	176.03	43.77	0	0	0.21	0.67	0	6.37	3.5	2.73	0.63	0	0	4385	665790886	XP_008561150.1	3854	0	PREDICTED: probable multidrug resistance-associated protein lethal(2)03659 [Microplitis demolitor]	645031219	XM_008211856.1	42	8.95e-10	PREDICTED: Nasonia vitripennis multidrug resistance-associated protein 4-like (LOC100122468), mRNA	K05673	ABCC4	ATP-binding cassette, subfamily C (CFTR/MRP), member 4	http://www.genome.jp/dbget-bin/www_bget?ko:K05673	P91660	3114	0	Probable multidrug resistance-associated protein lethal(2)03659 OS=Drosophila melanogaster GN=l(2)03659 PE=2 SV=3	PF08477//PF00005//PF01926//PF01637//PF03193//PF13304//PF06414//PF00437//PF00664	Ras of Complex, Roc, domain of DAPkinase//ABC transporter//50S ribosome-binding GTPase//Archaeal ATPase//Protein of unknown function, DUF258//AAA domain, putative AbiEii toxin, Type IV TA system//Zeta toxin//Type II/IV secretion system protein//ABC transporter transmembrane region	GO:0007264//GO:0006810//GO:0055085	small GTPase mediated signal transduction//transport//transmembrane transport	GO:0016301//GO:0042626//GO:0005525//GO:0003924//GO:0016887//GO:0005524	kinase activity//ATPase activity, coupled to transmembrane movement of substances//GTP binding//GTPase activity//ATPase activity//ATP binding	GO:0016021	integral component of membrane	KOG0054	Multidrug resistance-associated protein/mitoxantrone resistance protein, ABC superfamily	UP	3.6438
Cluster-41210.82213	56.7	22.66	71.98	0	0	0	24.54	0	19.66	0.77	0.24	1.01	0	0	0	0.34	0	0.22	4512	817061681	XP_012252455.1	2756	0	PREDICTED: multidrug resistance-associated protein 1 isoform X5 [Athalia rosae]	751801235	XM_011212352.1	89	6.87e-36	PREDICTED: Bactrocera dorsalis multidrug resistance-associated protein 1 (LOC105231193), mRNA	K05665	ABCC1	ATP-binding cassette, subfamily C (CFTR/MRP), member 1	http://www.genome.jp/dbget-bin/www_bget?ko:K05665	Q5F364	2083	0	Multidrug resistance-associated protein 1 OS=Gallus gallus GN=ABCC1 PE=2 SV=1	PF06457//PF13304//PF00664//PF03193//PF01926//PF01637//PF00005	Ectatomin//AAA domain, putative AbiEii toxin, Type IV TA system//ABC transporter transmembrane region//Protein of unknown function, DUF258//50S ribosome-binding GTPase//Archaeal ATPase//ABC transporter	GO:0006811//GO:0055085//GO:0009405//GO:0006810	ion transport//transmembrane transport//pathogenesis//transport	GO:0005525//GO:0042626//GO:0005524//GO:0016887//GO:0005216//GO:0003924	GTP binding//ATPase activity, coupled to transmembrane movement of substances//ATP binding//ATPase activity//ion channel activity//GTPase activity	GO:0005576//GO:0016021	extracellular region//integral component of membrane	KOG0054	Multidrug resistance-associated protein/mitoxantrone resistance protein, ABC superfamily	DOWN	#NAME?
Cluster-41210.143608	19.76	12.27	9.22	59.13	108.88	68.61	0	14	4.33	2.64	1.28	1.27	7.1	9.54	10	0	1.71	0.48	713	646708853	KDR15000.1	606	2.46e-68	Multidrug resistance-associated protein 5 [Zootermopsis nevadensis]	674046867	XM_008831260.1	34	3.91e-06	PREDICTED: Nannospalax galili ATP-binding cassette, sub-family C (CFTR/MRP), member 5 (Abcc5), transcript variant X4, mRNA	K05668	ABCC5	ATP-binding cassette, subfamily C (CFTR/MRP), member 5	http://www.genome.jp/dbget-bin/www_bget?ko:K05668	Q9R1X5	437	5.86e-47	Multidrug resistance-associated protein 5 OS=Mus musculus GN=Abcc5 PE=1 SV=2	PF00664	ABC transporter transmembrane region	GO:0006810//GO:0055085	transport//transmembrane transport	GO:0042626//GO:0005524	ATPase activity, coupled to transmembrane movement of substances//ATP binding	GO:0016021	integral component of membrane	KOG0054	Multidrug resistance-associated protein/mitoxantrone resistance protein, ABC superfamily	FALSE	2.1636
Cluster-41210.5145	26	16.96	8.24	62.6	48.33	48.05	0	0	9.02	0.75	0.38	0.25	1.63	0.93	1.54	0	0	0.22	2270	646695438	KDR08336.1	1817	0	ATP-binding cassette sub-family G member 4 [Zootermopsis nevadensis]	--	--	--	--	--	K05680	ABCG4	ATP-binding cassette, subfamily G (WHITE), member 4	http://www.genome.jp/dbget-bin/www_bget?ko:K05680	Q9H172	1073	7.07e-134	ATP-binding cassette sub-family G member 4 OS=Homo sapiens GN=ABCG4 PE=1 SV=2	PF07155//PF00005//PF13304//PF03193//PF01061	ECF-type riboflavin transporter, S component//ABC transporter//AAA domain, putative AbiEii toxin, Type IV TA system//Protein of unknown function, DUF258//ABC-2 type transporter	--	--	GO:0003924//GO:0016887//GO:0005524//GO:0005525	GTPase activity//ATPase activity//ATP binding//GTP binding	GO:0016020	membrane	KOG0061	Transporter, ABC superfamily (Breast cancer resistance protein)	FALSE	1.3474
Cluster-41210.107209	0	0	0	71.5	66.84	71.54	0	0	71.47	0	0	0	0.6	0.41	0.74	0	0	0.55	6432	646723665	KDR24195.1	5199	0	Multidrug resistance-associated protein 1, partial [Zootermopsis nevadensis]	641799118	XM_008164373.1	67	1.67e-23	PREDICTED: Chrysemys picta bellii multidrug resistance-associated protein 1-like (LOC101945737), mRNA	K05665	ABCC1	ATP-binding cassette, subfamily C (CFTR/MRP), member 1	http://www.genome.jp/dbget-bin/www_bget?ko:K05665	Q5F364	3884	0	Multidrug resistance-associated protein 1 OS=Gallus gallus GN=ABCC1 PE=2 SV=1	PF00437//PF00664//PF06414//PF00005//PF01926//PF03193//PF13304//PF15168	Type II/IV secretion system protein//ABC transporter transmembrane region//Zeta toxin//ABC transporter//50S ribosome-binding GTPase//Protein of unknown function, DUF258//AAA domain, putative AbiEii toxin, Type IV TA system//Triple QxxK/R motif-containing protein family	GO:0055085//GO:0006810	transmembrane transport//transport	GO:0003924//GO:0016887//GO:0005524//GO:0016301//GO:0042626//GO:0005525	GTPase activity//ATPase activity//ATP binding//kinase activity//ATPase activity, coupled to transmembrane movement of substances//GTP binding	GO:0005789//GO:0016021	endoplasmic reticulum membrane//integral component of membrane	KOG0054	Multidrug resistance-associated protein/mitoxantrone resistance protein, ABC superfamily	UP	Inf
Cluster-41210.96485	420.87	402.58	540.01	103.46	110.56	44.54	373.51	501.75	780.44	5.5	4.11	7.23	1.21	0.95	0.64	5.01	5.98	8.37	4700	641677273	XP_008187710.1	1487	0	PREDICTED: ATP-binding cassette sub-family A member 1-like [Acyrthosiphon pisum]	--	--	--	--	--	K05641	ABCA1	ATP-binding cassette, subfamily A (ABC1), member 1	http://www.genome.jp/dbget-bin/www_bget?ko:K05641	O95477	811	3.33e-86	ATP-binding cassette sub-family A member 1 OS=Homo sapiens GN=ABCA1 PE=1 SV=3	PF00005//PF13304	ABC transporter//AAA domain, putative AbiEii toxin, Type IV TA system	--	--	GO:0016887//GO:0005524	ATPase activity//ATP binding	--	--	KOG0059	Lipid exporter ABCA1 and related proteins, ABC superfamily	FALSE	-2.7577
Cluster-41210.96483	129.31	185.95	74.7	27.14	23.13	0	486.61	934.92	1200.74	2.17	2.44	1.29	0.41	0.26	0	8.4	14.35	16.59	3713	641677273	XP_008187710.1	1053	2.43e-123	PREDICTED: ATP-binding cassette sub-family A member 1-like [Acyrthosiphon pisum]	--	--	--	--	--	K05641	ABCA1	ATP-binding cassette, subfamily A (ABC1), member 1	http://www.genome.jp/dbget-bin/www_bget?ko:K05641	O95477	799	1.36e-85	ATP-binding cassette sub-family A member 1 OS=Homo sapiens GN=ABCA1 PE=1 SV=3	PF13304//PF00005	AAA domain, putative AbiEii toxin, Type IV TA system//ABC transporter	--	--	GO:0016887//GO:0005524	ATPase activity//ATP binding	--	--	KOG0059	Lipid exporter ABCA1 and related proteins, ABC superfamily	DOWN	-3.3575
Cluster-41210.91745	47.21	193.09	81.2	343.92	569.96	273.01	11.59	18.27	0	1.23	3.93	2.17	8.04	9.79	7.83	0.31	0.43	0	2499	817087552	XP_012266557.1	1208	5.59e-152	PREDICTED: ATP-binding cassette sub-family G member 4-like [Athalia rosae]	--	--	--	--	--	K05680	ABCG4	ATP-binding cassette, subfamily G (WHITE), member 4	http://www.genome.jp/dbget-bin/www_bget?ko:K05680	Q9H172	958	5.07e-116	ATP-binding cassette sub-family G member 4 OS=Homo sapiens GN=ABCG4 PE=1 SV=2	PF13304//PF01061//PF00005//PF00127	AAA domain, putative AbiEii toxin, Type IV TA system//ABC-2 type transporter//ABC transporter//Copper binding proteins, plastocyanin/azurin family	GO:0006118	obsolete electron transport	GO:0005524//GO:0009055//GO:0005507//GO:0016887	ATP binding//electron carrier activity//copper ion binding//ATPase activity	GO:0016020	membrane	KOG0061	Transporter, ABC superfamily (Breast cancer resistance protein)	FALSE	1.6524
Cluster-41210.105304	48.24	45.71	25.09	33.36	21.57	15.82	107.6	217.27	149.91	0.82	0.6	0.44	0.51	0.24	0.3	1.87	3.35	2.08	3696	751229438	XP_011168181.1	2480	0	PREDICTED: multidrug resistance-associated protein 4-like [Solenopsis invicta]	--	--	--	--	--	K05673	ABCC4	ATP-binding cassette, subfamily C (CFTR/MRP), member 4	http://www.genome.jp/dbget-bin/www_bget?ko:K05673	P91660	1799	0	Probable multidrug resistance-associated protein lethal(2)03659 OS=Drosophila melanogaster GN=l(2)03659 PE=2 SV=3	PF13304//PF00006//PF03193//PF01926//PF00005//PF08477//PF00664//PF00437	AAA domain, putative AbiEii toxin, Type IV TA system//ATP synthase alpha/beta family, nucleotide-binding domain//Protein of unknown function, DUF258//50S ribosome-binding GTPase//ABC transporter//Ras of Complex, Roc, domain of DAPkinase//ABC transporter transmembrane region//Type II/IV secretion system protein	GO:0055085//GO:0006810//GO:0007264	transmembrane transport//transport//small GTPase mediated signal transduction	GO:0005524//GO:0016887//GO:0003924//GO:0005525//GO:0042626	ATP binding//ATPase activity//GTPase activity//GTP binding//ATPase activity, coupled to transmembrane movement of substances	GO:0016021	integral component of membrane	KOG0054	Multidrug resistance-associated protein/mitoxantrone resistance protein, ABC superfamily	FALSE	-1.0315
Cluster-41210.116536	44.11	73.72	346.73	30.52	61.96	9.43	158.83	240.48	462.31	0.55	0.72	4.43	0.34	0.51	0.13	2.03	2.73	4.73	4913	641674978	XP_008186883.1	3005	0	PREDICTED: probable multidrug resistance-associated protein lethal(2)03659 [Acyrthosiphon pisum]	645031219	XM_008211856.1	42	1e-09	PREDICTED: Nasonia vitripennis multidrug resistance-associated protein 4-like (LOC100122468), mRNA	K05673	ABCC4	ATP-binding cassette, subfamily C (CFTR/MRP), member 4	http://www.genome.jp/dbget-bin/www_bget?ko:K05673	P91660	2451	0	Probable multidrug resistance-associated protein lethal(2)03659 OS=Drosophila melanogaster GN=l(2)03659 PE=2 SV=3	PF00437//PF00664//PF02212//PF06414//PF01695//PF01637//PF01926//PF00005//PF13304//PF01580//PF03193//PF08477	Type II/IV secretion system protein//ABC transporter transmembrane region//Dynamin GTPase effector domain//Zeta toxin//IstB-like ATP binding protein//Archaeal ATPase//50S ribosome-binding GTPase//ABC transporter//AAA domain, putative AbiEii toxin, Type IV TA system//FtsK/SpoIIIE family//Protein of unknown function, DUF258//Ras of Complex, Roc, domain of DAPkinase	GO:0055085//GO:0006810//GO:0007264	transmembrane transport//transport//small GTPase mediated signal transduction	GO:0003677//GO:0005525//GO:0042626//GO:0016301//GO:0000166//GO:0005524//GO:0016887//GO:0003924	DNA binding//GTP binding//ATPase activity, coupled to transmembrane movement of substances//kinase activity//nucleotide binding//ATP binding//ATPase activity//GTPase activity	GO:0016021	integral component of membrane	KOG0054	Multidrug resistance-associated protein/mitoxantrone resistance protein, ABC superfamily	FALSE	-2.6564
Cluster-41210.134111	0	30.08	50.09	27.28	35.24	26.33	0	0	1.48	0	0.26	0.57	0.27	0.26	0.32	0	0	0.01	5453	646718401	KDR20884.1	1856	0	ATP-binding cassette sub-family B member 8, mitochondrial [Zootermopsis nevadensis]	590679652	XM_007040580.1	48	5.15e-13	Theobroma cacao Multidrug/pheromone exporter, MDR family, ABC transporter family isoform 2 (TCM_016555) mRNA, partial cds	K05655	ABCB8	ATP-binding cassette, subfamily B (MDR/TAP), member 8	http://www.genome.jp/dbget-bin/www_bget?ko:K05655	Q56A55	1512	0	ATP-binding cassette sub-family B member 8, mitochondrial OS=Danio rerio GN=abcb8 PE=2 SV=1	PF01663//PF00664//PF00005//PF01583//PF01695//PF00270//PF06472//PF03193//PF00006//PF13304//PF01676	Type I phosphodiesterase / nucleotide pyrophosphatase//ABC transporter transmembrane region//ABC transporter//Adenylylsulphate kinase//IstB-like ATP binding protein//DEAD/DEAH box helicase//ABC transporter transmembrane region 2//Protein of unknown function, DUF258//ATP synthase alpha/beta family, nucleotide-binding domain//AAA domain, putative AbiEii toxin, Type IV TA system//Metalloenzyme super…	GO:0006810//GO:0055085//GO:0000103//GO:0006144	transport//transmembrane transport//sulfate assimilation//purine nucleobase metabolic process	GO:0005525//GO:0003676//GO:0042626//GO:0003824//GO:0005524//GO:0016887//GO:0004020//GO:0046872//GO:0003924	GTP binding//nucleic acid binding//ATPase activity, coupled to transmembrane movement of substances//catalytic activity//ATP binding//ATPase activity//adenylylsulfate kinase activity//metal ion binding//GTPase activity	GO:0016021	integral component of membrane	KOG0058	Peptide exporter, ABC superfamily	FALSE	-0.075449
Cluster-41210.162158	5.34	0	33.1	0	0	0	11.26	16.66	47.09	0.12	0	0.78	0	0	0	0.27	0.35	0.89	2790	193700092	XP_001951744.1	3371	0	PREDICTED: ABC transporter G family member 20 isoform X1 [Acyrthosiphon pisum]	665795898	XM_008547494.1	40	7.33e-09	PREDICTED: Microplitis demolitor ABC transporter G family member 20 (LOC103569937), transcript variant X3, mRNA	--	--	--	--	Q55EH8	927	5.61e-110	ABC transporter G family member 23 OS=Dictyostelium discoideum GN=abcG23 PE=3 SV=2	PF13304//PF01061//PF00006//PF03193//PF01637//PF00005	AAA domain, putative AbiEii toxin, Type IV TA system//ABC-2 type transporter//ATP synthase alpha/beta family, nucleotide-binding domain//Protein of unknown function, DUF258//Archaeal ATPase//ABC transporter	--	--	GO:0016887//GO:0003924//GO:0005525//GO:0005524	ATPase activity//GTPase activity//GTP binding//ATP binding	GO:0016020	membrane	KOG0059	Lipid exporter ABCA1 and related proteins, ABC superfamily	FALSE	#NAME?
Cluster-41210.102375	3270.19	2137.15	808.84	7410.43	8638.46	6395	1268.39	338.59	772.55	26.97	13.77	6.84	54.93	47.07	58.26	10.74	2.55	5.23	7280	646698094	KDR09441.1	2469	0	hypothetical protein L798_00662, partial [Zootermopsis nevadensis]	--	--	--	--	--	K05644	ABCA4	ATP-binding cassette, subfamily A (ABC1), member 4	http://www.genome.jp/dbget-bin/www_bget?ko:K05644	Q8R420	1329	9.54e-150	ATP-binding cassette sub-family A member 3 OS=Mus musculus GN=Abca3 PE=2 SV=3	PF04310//PF00448//PF00005//PF13304	MukB N-terminal//SRP54-type protein, GTPase domain//ABC transporter//AAA domain, putative AbiEii toxin, Type IV TA system	GO:0006614//GO:0007059//GO:0030261	SRP-dependent cotranslational protein targeting to membrane//chromosome segregation//chromosome condensation	GO:0005524//GO:0016887//GO:0005525//GO:0003677	ATP binding//ATPase activity//GTP binding//DNA binding	GO:0009295	nucleoid	KOG0059	Lipid exporter ABCA1 and related proteins, ABC superfamily	FALSE	1.5195
Cluster-41210.87354	120.05	844	438.39	1117.53	1405.84	805.28	157.16	319.72	0	6.39	35.09	23.95	53.44	49.28	47.11	8.58	15.53	0	1366	665809438	XP_008553087.1	1259	1.53e-155	PREDICTED: multidrug resistance-associated protein 1 isoform X3 [Microplitis demolitor]	--	--	--	--	--	K05665	ABCC1	ATP-binding cassette, subfamily C (CFTR/MRP), member 1	http://www.genome.jp/dbget-bin/www_bget?ko:K05665	Q8HXQ5	1032	1.01e-124	Multidrug resistance-associated protein 1 OS=Bos taurus GN=ABCC1 PE=2 SV=1	PF06414//PF00437//PF00664//PF01926//PF01637//PF00005//PF13304//PF03193	Zeta toxin//Type II/IV secretion system protein//ABC transporter transmembrane region//50S ribosome-binding GTPase//Archaeal ATPase//ABC transporter//AAA domain, putative AbiEii toxin, Type IV TA system//Protein of unknown function, DUF258	GO:0006810//GO:0055085	transport//transmembrane transport	GO:0016301//GO:0005525//GO:0042626//GO:0016887//GO:0003924//GO:0005524	kinase activity//GTP binding//ATPase activity, coupled to transmembrane movement of substances//ATPase activity//GTPase activity//ATP binding	GO:0016021	integral component of membrane	KOG0054	Multidrug resistance-associated protein/mitoxantrone resistance protein, ABC superfamily	FALSE	1.0561
Cluster-41210.143701	7.88	0	0	54.22	81.76	42.61	11.82	0	0	0.09	0	0	0.53	0.59	0.51	0.13	0	0	5563	817057540	XP_012269680.1	4208	0	PREDICTED: ATP-binding cassette sub-family A member 5-like isoform X1 [Athalia rosae]	602629554	XM_007421642.1	45	2.44e-11	PREDICTED: Python bivittatus ATP-binding cassette, sub-family A (ABC1), member 5 (ABCA5), transcript variant X2, mRNA	K05648	ABCA5	ATP-binding cassette, subfamily A (ABC1), member 5	http://www.genome.jp/dbget-bin/www_bget?ko:K05648	Q8WWZ7	1916	0	ATP-binding cassette sub-family A member 5 OS=Homo sapiens GN=ABCA5 PE=2 SV=2	PF02177//PF00005//PF01926//PF00441//PF03193//PF13304//PF06414	Amyloid A4 N-terminal heparin-binding//ABC transporter//50S ribosome-binding GTPase//Acyl-CoA dehydrogenase, C-terminal domain//Protein of unknown function, DUF258//AAA domain, putative AbiEii toxin, Type IV TA system//Zeta toxin	GO:0055114	oxidation-reduction process	GO:0016301//GO:0005525//GO:0016887//GO:0003924//GO:0016627//GO:0005524//GO:0008201	kinase activity//GTP binding//ATPase activity//GTPase activity//oxidoreductase activity, acting on the CH-CH group of donors//ATP binding//heparin binding	--	--	KOG0059	Lipid exporter ABCA1 and related proteins, ABC superfamily	UP	3.923
Cluster-41210.72263	32.04	0	0	168.83	88.1	156.57	5.23	0	5.12	2.09	0	0	9.92	3.79	11.24	0.35	0	0.28	1164	501297918	BAN21250.1	1048	5.07e-134	ABC transporter [Riptortus pedestris]	--	--	--	--	--	K05680	ABCG4	ATP-binding cassette, subfamily G (WHITE), member 4	http://www.genome.jp/dbget-bin/www_bget?ko:K05680	P45844	749	1.79e-90	ATP-binding cassette sub-family G member 1 OS=Homo sapiens GN=ABCG1 PE=1 SV=3	PF13304//PF03193//PF01926//PF00005	AAA domain, putative AbiEii toxin, Type IV TA system//Protein of unknown function, DUF258//50S ribosome-binding GTPase//ABC transporter	--	--	GO:0005524//GO:0005525//GO:0003924//GO:0016887	ATP binding//GTP binding//GTPase activity//ATPase activity	--	--	KOG0061	Transporter, ABC superfamily (Breast cancer resistance protein)	UP	3.2799
Cluster-41210.37659	0	0	0	77.04	34.85	55.43	0	0	0	0	0	0	0.69	0.23	0.61	0	0	0	6043	817057540	XP_012269680.1	4323	0	PREDICTED: ATP-binding cassette sub-family A member 5-like isoform X1 [Athalia rosae]	602629554	XM_007421642.1	45	2.66e-11	PREDICTED: Python bivittatus ATP-binding cassette, sub-family A (ABC1), member 5 (ABCA5), transcript variant X2, mRNA	K05648	ABCA5	ATP-binding cassette, subfamily A (ABC1), member 5	http://www.genome.jp/dbget-bin/www_bget?ko:K05648	Q8WWZ7	2010	0	ATP-binding cassette sub-family A member 5 OS=Homo sapiens GN=ABCA5 PE=2 SV=2	PF06414//PF13304//PF03193//PF00441//PF01926//PF00005	Zeta toxin//AAA domain, putative AbiEii toxin, Type IV TA system//Protein of unknown function, DUF258//Acyl-CoA dehydrogenase, C-terminal domain//50S ribosome-binding GTPase//ABC transporter	GO:0055114	oxidation-reduction process	GO:0016301//GO:0016887//GO:0003924//GO:0005525//GO:0005524//GO:0016627	kinase activity//ATPase activity//GTPase activity//GTP binding//ATP binding//oxidoreductase activity, acting on the CH-CH group of donors	--	--	KOG0059	Lipid exporter ABCA1 and related proteins, ABC superfamily	UP	Inf
Cluster-41210.159410	1.38	0	4.75	117	131.97	96.23	0	0	226.44	0.1	0	0.36	7.8	6.44	7.84	0	0	13.83	1059	328720435	XP_001951217.2	516	3.94e-56	PREDICTED: peroxidase-like [Acyrthosiphon pisum]	--	--	--	--	--	--	--	--	--	Q01603	373	5.63e-38	Peroxidase OS=Drosophila melanogaster GN=Pxd PE=2 SV=2	--	--	--	--	--	--	--	--	KOG2408	Peroxidase/oxygenase	UP	5.4883
Cluster-41210.79117	274.04	628.87	292.15	462.84	342.74	538.32	21.73	117.23	0.86	2.58	4.63	2.82	3.92	2.13	5.6	0.21	1.01	0.01	6408	646723534	KDR24108.1	1630	0	Peroxidase [Zootermopsis nevadensis]	--	--	--	--	--	K19511	PXDN, VPO1	peroxidase	http://www.genome.jp/dbget-bin/www_bget?ko:K19511	Q01603	1089	1.51e-127	Peroxidase OS=Drosophila melanogaster GN=Pxd PE=2 SV=2	PF09807	Elongation complex protein 6	--	--	--	--	GO:0033588	Elongator holoenzyme complex	KOG2408	Peroxidase/oxygenase	FALSE	0.044864
Cluster-41210.64298	0	0	0	742.71	496.77	0	0	0	0	0	0	0	11.93	5.86	0	0	0	0	3510	662183978	XP_008469392.1	1617	0	PREDICTED: alkaline phosphatase, tissue-nonspecific isozyme-like [Diaphorina citri]	--	--	--	--	--	K01077	E3.1.3.1, phoA, phoB	alkaline phosphatase	http://www.genome.jp/dbget-bin/www_bget?ko:K01077	Q92058	907	1.62369e-107	Alkaline phosphatase, tissue-nonspecific isozyme OS=Gallus gallus GN=ALPL PE=2 SV=1	PF00884//PF01676//PF00245//PF01663	Sulfatase//Metalloenzyme superfamily//Alkaline phosphatase//Type I phosphodiesterase / nucleotide pyrophosphatase	GO:0008152	metabolic process	GO:0046872//GO:0003824//GO:0016791//GO:0008484	metal ion binding//catalytic activity//phosphatase activity//sulfuric ester hydrolase activity	--	--	KOG4126	Alkaline phosphatase	FALSE	Inf
[truncated: 8 more columns]
