# Supplementary material for: De novo comparative transcriptome analysis of a rare cicada, with identification of candidate genes related to adaptation to a novel host plant and drier habitats
Source: BMC Genomics. 2019 Mar 7;20:182. doi: 10.1186/s12864-019-5547-y (PMC6407286; doi:10.1186/s12864-019-5547-y)
Supplement: Supplementary file 12 — Table S10. Candidate DEGs related to stress response, water-deprivation response and putative osmoregulation (XLS 82 kb) [file 12864_2019_5547_MOESM12_ESM.xls]

## Sheet: Table S10
gene_id	sample_readcount(FX_1)	sample_readcount(FX_2)	sample_readcount(FX_3)	sample_readcount(HL_1)	sample_readcount(HL_2)	sample_readcount(HL_3)	sample_readcount(HC_1)	sample_readcount(HC_2)	sample_readcount(HC_3)	sample_fpkm(FX_1)	sample_fpkm(FX_2)	sample_fpkm(FX_3)	sample_fpkm(HL_1)	sample_fpkm(HL_2)	sample_fpkm(HL_3)	sample_fpkm(HC_1)	sample_fpkm(HC_2)	sample_fpkm(HC_3)	Gene Length	NR GI	NR ID	NR Score	NR Evalue	NR Description	NT GI	NT ID	NT Score	NT Evalue	NT Description	KO ID	KO Name	KO Description	Http Link	Swissprot ID	Swissprot Score	Swissprot Evalue	Swissprot Description	PFAM ID	PFAM description	Gene Ontology Biological Pathway	BP Description	Gene Ontology Molecular Function	MF Description	Gene Ontology Cellular Component	CC Description	KOG ID	KOG Description	UP_Down_REGULATION(HLvsFX)	log2ratio(HLvsFX)
Cluster-41210.85330	48.18	2.78	3.49	24.65	87.34	93.85	1.38	1.37	1.56	2.37	0.11	0.18	1.09	2.83	5.08	0.07	0.06	0.06	1454	193656941	XP_001947639.1	148	2.0746e-07	PREDICTED: solute carrier family 23 member 2-like [Acyrthosiphon pisum]>gi|328704070|ref|XP_003242395.1| PREDICTED: solute carrier family 23 member 2-like [Acyrthosiphon pisum]	--	--	--	--	--	--	--	--	--	Q41760	152	2.30819e-09	Nucleobase-ascorbate transporter LPE1 OS=Zea mays GN=LPE1 PE=1 SV=2	PF00860	Permease family	GO:0006810//GO:0055085	transport//transmembrane transport	GO:0005215	transporter activity	GO:0016020	membrane	KOG1292	Xanthine/uracil transporters	FALSE	1.4981
Cluster-41210.36897	10.13	25.38	5.25	65.4	59.2	77.01	0	0	0	0.48	0.95	0.26	2.81	1.87	4.05	0	0	0	1488	646706865	KDR13884.1	1107	1.09584e-145	Solute carrier family 35 member B1-like protein [Zootermopsis nevadensis]	--	--	--	--	--	K15275	SLC35B1	solute carrier family 35 (UDP-galactose transporter), member B1	http://www.genome.jp/dbget-bin/www_bget?ko:K15275	P97858	803	2.40738e-101	Solute carrier family 35 member B1 OS=Mus musculus GN=Slc35b1 PE=2 SV=1	PF06027//PF00892//PF08449	Solute carrier family 35//EamA-like transporter family//UAA transporter family	GO:0055085//GO:0006810	transmembrane transport//transport	--	--	GO:0016020//GO:0016021	membrane//integral component of membrane	KOG1581	UDP-galactose transporter related protein	FALSE	2.2096
Cluster-41210.110781	1750.85	3188.71	2082.74	212.47	27.56	176.95	2620.88	4318.27	3281.88	54.12	77.03	66.08	5.9	0.56	6.03	83.16	121.88	83.41	2148	646712959	KDR17493.1	1049	3.71445e-131	Sugar transporter ERD6-like 4 [Zootermopsis nevadensis]	--	--	--	--	--	K08145	SLC2A8, GLUT8	MFS transporter, SP family, solute carrier family 2 (facilitated glucose transporter), member 8	http://www.genome.jp/dbget-bin/www_bget?ko:K08145	Q8MKK4	709	8.10428e-83	Facilitated trehalose transporter Tret1-2 homolog OS=Drosophila melanogaster GN=Tret1-2 PE=2 SV=1	PF07690//PF17121//PF00083	Major Facilitator Superfamily//Zinc finger, C3HC4 type (RING finger)//Sugar (and other) transporter	GO:0055085	transmembrane transport	GO:0022857//GO:0008270//GO:0005515	transmembrane transporter activity//zinc ion binding//protein binding	GO:0016021	integral component of membrane	KOG0254	Predicted transporter (major facilitator superfamily)	Down	-4.1472
Cluster-41210.91139	23.17	51.59	52.52	0	8.21	9.94	66.53	44.07	151.68	0.72	1.25	1.67	0	0.17	0.34	2.11	1.25	3.86	2146	193664727	XP_001950966.1	1302	4.85253e-170	PREDICTED: zinc transporter 1 [Acyrthosiphon pisum]>gi|641660785|ref|XP_008181619.1| PREDICTED: zinc transporter 1 [Acyrthosiphon pisum]	--	--	--	--	--	K14688	SLC30A1, ZNT1	solute carrier family 30 (zinc transporter), member 1	http://www.genome.jp/dbget-bin/www_bget?ko:K14688	Q60738	441	1.15085e-45	Zinc transporter 1 OS=Mus musculus GN=Slc30a1 PE=1 SV=1	PF01545	Cation efflux family	GO:0006812//GO:0055085	cation transport//transmembrane transport	GO:0008324	cation transmembrane transporter activity	GO:0016021	integral component of membrane	KOG1483	Zn2+ transporter ZNT1 and related Cd2+/Zn2+ transporters (cation diffusion facilitator superfamily)	FALSE	-2.9992
Cluster-41210.89577	28.4	63.21	3.35	228.97	147.88	104.53	8.67	8.28	32.75	1.41	2.45	0.17	10.22	4.84	5.71	0.44	0.38	1.34	1443	157115851	XP_001658313.1	544	5.06346e-60	AAEL001209-PA [Aedes aegypti]>gi|108883483|gb|EAT47708.1| AAEL001209-PA [Aedes aegypti]	--	--	--	--	--	K12302	SLC17A6_7_8	MFS transporter, ACS family, solute carrier family 17 (sodium-dependent inorganic phosphate cotransporter), member 6/7/8	http://www.genome.jp/dbget-bin/www_bget?ko:K12302	--	--	--	--	PF07690	Major Facilitator Superfamily	GO:0055085	transmembrane transport	--	--	GO:0016021	integral component of membrane	KOG2532	Permease of the major facilitator superfamily	FALSE	2.1781
Cluster-41210.125146	20.92	159.47	23.65	159.98	404.35	71.72	19.22	0	16.47	0.45	2.69	0.52	3.11	5.77	1.71	0.43	0	0.29	2951	665808206	XP_008552414.1	1234	1.83457e-152	PREDICTED: zinc transporter foi [Microplitis demolitor]>gi|665808208|ref|XP_008552415.1| PREDICTED: zinc transporter foi [Microplitis demolitor]>gi|665808210|ref|XP_008552416.1| PREDICTED: zinc transporter foi [Microplitis demolitor]	688570831	XM_005167546.2	80	4.50773e-31	PREDICTED: Danio rerio solute carrier family 39 (zinc transporter), member 10 (slc39a10), transcript variant X3, mRNA	K14716	SLC39A10, ZIP10	solute carrier family 39 (zinc transporter), member 10	http://www.genome.jp/dbget-bin/www_bget?ko:K14716	Q9VSL7	845	8.76792e-98	Zinc transporter foi OS=Drosophila melanogaster GN=foi PE=1 SV=3	PF02535	ZIP Zinc transporter	GO:0055085//GO:0030001	transmembrane transport//metal ion transport	GO:0046873	metal ion transmembrane transporter activity	GO:0016020	membrane	KOG2693	Putative zinc transporter	FALSE	1.3593
Cluster-41210.160287	0.35	3.48	0	125.05	174.46	97.78	2.12	0	0	0.03	0.21	0	8.79	8.98	8.39	0.17	0	0	1019	646700887	KDR10840.1	531	9.39187e-60	Putative inorganic phosphate cotransporter [Zootermopsis nevadensis]	--	--	--	--	--	K12301	SLC17A5	MFS transporter, ACS family, solute carrier family 17 (sodium-dependent inorganic phosphate cotransporter), member 5	http://www.genome.jp/dbget-bin/www_bget?ko:K12301	--	--	--	--	PF07690//PF08361//PF12537	Major Facilitator Superfamily//MAATS-type transcriptional repressor, C-terminal region//The Golgi pH Regulator (GPHR) Family N-terminal	GO:0055085	transmembrane transport	GO:0003677	DNA binding	GO:0016021//GO:0016020	integral component of membrane//membrane	KOG2532	Permease of the major facilitator superfamily	UP	7.0054
Cluster-41210.114257	683.77	760.62	136.09	976.92	1418.88	464.94	0	107.38	129.43	24.23	21.06	4.95	31.12	33.17	18.15	0	3.47	3.77	1910	242022476	XP_002431666.1	1490	0	Proton-coupled amino acid transporter, putative [Pediculus humanus corporis]>gi|212516974|gb|EEB18928.1| proton-coupled amino acid transporter, putative [Pediculus humanus corporis]	--	--	--	--	--	K14209	SLC36A, PAT	solute carrier family 36 (proton-coupled amino acid transporter)	http://www.genome.jp/dbget-bin/www_bget?ko:K14209	Q7Z2H8	701	1.51563e-82	Proton-coupled amino acid transporter 1 OS=Homo sapiens GN=SLC36A1 PE=1 SV=1	--	--	--	--	--	--	GO:0016021	integral component of membrane	KOG1304	Amino acid transporters	FALSE	0.48945
Cluster-41210.95582	0	0	7.86	33.25	109.46	57.84	13.81	0	0	0	0	0.25	0.91	2.21	1.95	0.43	0	0	2170	751214690	XP_011160214.1	1175	2.10541e-150	PREDICTED: proton-coupled amino acid transporter 1-like isoform X2 [Solenopsis invicta]	--	--	--	--	--	K14209	SLC36A, PAT	solute carrier family 36 (proton-coupled amino acid transporter)	http://www.genome.jp/dbget-bin/www_bget?ko:K14209	Q8CH36	708	1.43575e-82	Proton-coupled amino acid transporter 4 OS=Mus musculus GN=Slc36a4 PE=2 SV=1	PF02723	Non-structural protein NS3/Small envelope protein E	--	--	--	--	GO:0016020	membrane	KOG1304	Amino acid transporters	UP	4.2576
Cluster-41210.73110	31.98	0	0	12.51	58.1	45.14	0	0	0	1.31	0	0	0.46	1.57	2.03	0	0	0	1693	657748010	XP_008309320.1	207	1.84685e-14	PREDICTED: solute carrier family 23 member 2-like [Cynoglossus semilaevis]	--	--	--	--	--	K14611	SLC23A1_2, SVCT1_2	solute carrier family 23 (nucleobase transporter), member 1/2	http://www.genome.jp/dbget-bin/www_bget?ko:K14611	Q41760	194	2.52933e-14	Nucleobase-ascorbate transporter LPE1 OS=Zea mays GN=LPE1 PE=1 SV=2	PF00860	Permease family	GO:0006810//GO:0055085	transport//transmembrane transport	GO:0005215	transporter activity	GO:0016020	membrane	KOG1292	Xanthine/uracil transporters	FALSE	1.3347
Cluster-41210.111185	0	157.74	285.75	0	0	0	3.3	739.54	487.38	0	3.25	7.73	0	0	0	0.09	17.81	10.57	2469	157134719	XP_001656408.1	284	3.36788e-24	AAEL000459-PA [Aedes aegypti]>gi|108884285|gb|EAT48510.1| AAEL000459-PA [Aedes aegypti]	585644763	XM_006813868.1	42	5.01026e-10	PREDICTED: Saccoglossus kowalevskii solute carrier family 35 member F6-like (LOC102804195), partial mRNA	--	--	--	--	Q5RFT1	250	1.90612e-21	Solute carrier family 35 member F6 OS=Pongo abelii GN=SLC35F6 PE=2 SV=1	PF00892	EamA-like transporter family	--	--	--	--	GO:0016020//GO:0016021	membrane//integral component of membrane	KOG3912	Predicted integral membrane protein	FALSE	#NAME?
Cluster-41210.59186	0	0	0	107.27	141.71	49.96	0	0	13.71	0	0	0	0.87	0.84	0.5	0	0	0.1	6714	646715512	KDR19089.1	1822	0	Prestin [Zootermopsis nevadensis]	--	--	--	--	--	K14453	K14453	solute carrier family 26, other	http://www.genome.jp/dbget-bin/www_bget?ko:K14453	Q99NH7	999	1.41714e-114	Prestin OS=Mus musculus GN=Slc26a5 PE=2 SV=3	PF08302//PF00916//PF02150	Fungal tRNA ligase phosphodiesterase domain//Sulfate permease family//RNA polymerases M/15 Kd subunit	GO:0008272//GO:0006144//GO:0006351//GO:0006388//GO:0006206	sulfate transport//purine nucleobase metabolic process//transcription, DNA-templated//tRNA splicing, via endonucleolytic cleavage and ligation//pyrimidine nucleobase metabolic process	GO:0003899//GO:0005524//GO:0015116//GO:0003677//GO:0003972	DNA-directed RNA polymerase activity//ATP binding//sulfate transmembrane transporter activity//DNA binding//RNA ligase (ATP) activity	GO:0016021//GO:0005730	integral component of membrane//nucleolus	KOG0236	Sulfate/bicarbonate/oxalate exchanger SAT-1 and related transporters (SLC26 family)	UP	Inf
Cluster-41210.12357	26.8	1.49	109.57	0	0	0	53.78	41.76	70.62	0.98	0.04	4.11	0	0	0	2.02	1.39	2.12	1859	752860009	XP_011269020.1	508	6.24504e-53	PREDICTED: sodium-coupled monocarboxylate transporter 1-like [Camponotus floridanus]	--	--	--	--	--	K14388	SLC5A8_12, SMCT	solute carrier family 5 (sodium-coupled monocarboxylate transporter), member 8/12	http://www.genome.jp/dbget-bin/www_bget?ko:K14388	Q7T384	247	1.48708e-20	Sodium-coupled monocarboxylate transporter 2 OS=Danio rerio GN=slc5a12 PE=1 SV=1	PF00474	Sodium:solute symporter family	GO:0055085//GO:0006810	transmembrane transport//transport	GO:0005215	transporter activity	GO:0016020	membrane	KOG2349	Na+:iodide/myo-inositol/multivitamin symporters	FALSE	#NAME?
Cluster-41210.121033	58.86	64.6	139.91	18.9	18.31	4.42	161.99	679.52	476.04	1.29	1.11	3.15	0.37	0.27	0.11	3.65	13.61	8.59	2911	861646178	KMQ95381.1	1475	0	Solute carrier family 12 member 9 [Lasius niger]	--	--	--	--	--	K14429	SLC12A9, CCC6	solute carrier family 12 (potassium/chloride transporters), member 9	http://www.genome.jp/dbget-bin/www_bget?ko:K14429	A2BFP5	967	2.6333e-113	Solute carrier family 12 member 9 OS=Danio rerio GN=slc12a9 PE=3 SV=1	PF03522//PF00324	Solute carrier family 12//Amino acid permease	GO:0006811//GO:0006810//GO:0055085	ion transport//transport//transmembrane transport	GO:0005215	transporter activity	GO:0016020	membrane	KOG1288	Amino acid transporters	FALSE	-3.0778
Cluster-41210.70060	74.59	1888.17	31.9	2763.26	5147.22	1364.99	249.52	338.8	536.74	1.31	25.95	0.58	43.7	59.8	26.5	4.51	5.44	7.76	3562	665808206	XP_008552414.1	1235	2.24405e-150	PREDICTED: zinc transporter foi [Microplitis demolitor]>gi|665808208|ref|XP_008552415.1| PREDICTED: zinc transporter foi [Microplitis demolitor]>gi|665808210|ref|XP_008552416.1| PREDICTED: zinc transporter foi [Microplitis demolitor]	688570831	XM_005167546.2	80	5.45258e-31	PREDICTED: Danio rerio solute carrier family 39 (zinc transporter), member 10 (slc39a10), transcript variant X3, mRNA	K14716	SLC39A10, ZIP10	solute carrier family 39 (zinc transporter), member 10	http://www.genome.jp/dbget-bin/www_bget?ko:K14716	Q9VSL7	844	2.23092e-96	Zinc transporter foi OS=Drosophila melanogaster GN=foi PE=1 SV=3	PF02535	ZIP Zinc transporter	GO:0030001//GO:0055085	metal ion transport//transmembrane transport	GO:0046873	metal ion transmembrane transporter activity	GO:0016020	membrane	KOG2693	Putative zinc transporter	FALSE	2.0578
Cluster-41210.113139	24.67	100.02	0	388.57	437.23	221.25	9.07	21.7	0	0.44	1.4	0	6.25	5.17	4.37	0.17	0.35	0	3507	157116626	XP_001658582.1	722	9.82059e-78	AAEL007693-PA [Aedes aegypti]>gi|108876365|gb|EAT40590.1| AAEL007693-PA [Aedes aegypti]	--	--	--	--	--	--	--	--	--	Q99J94	226	1.59814e-17	Solute carrier organic anion transporter family member 1A6 OS=Mus musculus GN=Slco1a6 PE=2 SV=1	PF03137//PF12090//PF07648	Organic Anion Transporter Polypeptide (OATP) family//Spt20 family//Kazal-type serine protease inhibitor domain	GO:0006810	transport	GO:0005515//GO:0005215//GO:0003712	protein binding//transporter activity//transcription cofactor activity	GO:0016020//GO:0005667//GO:0000124	membrane//transcription factor complex//SAGA complex	KOG3626	Organic anion transporter	FALSE	2.9022
Cluster-41210.116148	10.49	25.3	0	182.2	322.13	338.24	0	8.8	0	0.63	1.19	0	9.89	12.81	22.44	0	0.49	0	1237	662200947	XP_008473707.1	773	3.19495e-92	PREDICTED: putative inorganic phosphate cotransporter [Diaphorina citri]	--	--	--	--	--	K12301	SLC17A5	MFS transporter, ACS family, solute carrier family 17 (sodium-dependent inorganic phosphate cotransporter), member 5	http://www.genome.jp/dbget-bin/www_bget?ko:K12301	Q9NRA2	510	3.89e-57	Sialin OS=Homo sapiens GN=SLC17A5 PE=1 SV=2	PF07690//PF01180//PF00083	Major Facilitator Superfamily//Dihydroorotate dehydrogenase//Sugar (and other) transporter	GO:0055085//GO:0055114	transmembrane transport//oxidation-reduction process	GO:0016627//GO:0022857	oxidoreductase activity, acting on the CH-CH group of donors//transmembrane transporter activity	GO:0005737//GO:0016021	cytoplasm//integral component of membrane	KOG2532	Permease of the major facilitator superfamily	UP	4.4604
Cluster-41210.153382	13.49	0	5.02	91.28	215.12	91.23	0	0	0	0.61	0	0.23	3.71	6.42	4.54	0	0	0	1557	662200947	XP_008473707.1	1335	1.67616e-174	PREDICTED: putative inorganic phosphate cotransporter [Diaphorina citri]	--	--	--	--	--	K12301	SLC17A5	MFS transporter, ACS family, solute carrier family 17 (sodium-dependent inorganic phosphate cotransporter), member 5	http://www.genome.jp/dbget-bin/www_bget?ko:K12301	O61369	856	1.12352e-106	Putative inorganic phosphate cotransporter OS=Drosophila ananassae GN=Picot PE=3 SV=1	PF07690//PF00083//PF06455	Major Facilitator Superfamily//Sugar (and other) transporter//NADH dehydrogenase subunit 5 C-terminus	GO:0006814//GO:0042773//GO:0055114//GO:0006120//GO:0006744//GO:0015992//GO:0055085	sodium ion transport//ATP synthesis coupled electron transport//oxidation-reduction process//mitochondrial electron transport, NADH to ubiquinone//ubiquinone biosynthetic process//proton transport//transmembrane transport	GO:0008137//GO:0022857	NADH dehydrogenase (ubiquinone) activity//transmembrane transporter activity	GO:0016021	integral component of membrane	KOG2532	Permease of the major facilitator superfamily	UP	3.9136
Cluster-41210.17624	4.66	0	0	50.83	89.41	105.97	22.89	0	0	0.18	0	0	1.79	2.31	4.57	0.92	0	0	1755	769865478	XP_011644679.1	256	2.30372e-21	PREDICTED: mitochondrial thiamine pyrophosphate carrier-like [Pogonomyrmex barbatus]	--	--	--	--	--	K15108	SLC25A19, DNC, TPC1	solute carrier family 25 (mitochondrial thiamine pyrophosphate transporter), member 19	http://www.genome.jp/dbget-bin/www_bget?ko:K15108	Q29RM1	172	4.68905e-12	Mitochondrial thiamine pyrophosphate carrier OS=Bos taurus GN=SLC25A19 PE=2 SV=1	--	--	--	--	--	--	--	--	KOG0752	Mitochondrial solute carrier protein	UP	5.1676
Cluster-41210.128915	24.76	19.06	26.78	10.35	28.68	11.28	138.09	78.98	123.39	0.59	0.35	0.65	0.22	0.45	0.3	3.36	1.71	2.4	2716	662212794	XP_008480151.1	500	6.96298e-54	PREDICTED: facilitated trehalose transporter Tret1-like [Diaphorina citri]	--	--	--	--	--	K08145	SLC2A8, GLUT8	MFS transporter, SP family, solute carrier family 2 (facilitated glucose transporter), member 8	http://www.genome.jp/dbget-bin/www_bget?ko:K08145	A9ZSY2	349	3.70089e-33	Facilitated trehalose transporter Tret1 OS=Apis mellifera ligustica GN=Tret1 PE=1 SV=1	PF00083//PF01925//PF07690	Sugar (and other) transporter//Sulfite exporter TauE/SafE//Major Facilitator Superfamily	GO:0055085	transmembrane transport	GO:0022857	transmembrane transporter activity	GO:0016021	integral component of membrane	KOG0254	Predicted transporter (major facilitator superfamily)	FALSE	-0.93093
Cluster-41210.57827	0	46.96	0	33.57	136.88	45.53	0	1.29	0	0	0.58	0	0.48	1.44	0.8	0	0.02	0	3902	646716686	KDR19826.1	1803	0	Zinc transporter 9 [Zootermopsis nevadensis]	--	--	--	--	--	K14696	SLC30A9, ZNT9	solute carrier family 30 (zinc transporter), member 9	http://www.genome.jp/dbget-bin/www_bget?ko:K14696	Q5PQZ3	1187	5.30426e-146	Zinc transporter 9 OS=Danio rerio GN=slc30a9 PE=2 SV=1	PF00471//PF01545	Ribosomal protein L33//Cation efflux family	GO:0006412//GO:0055085//GO:0006812//GO:0042254	translation//transmembrane transport//cation transport//ribosome biogenesis	GO:0003735//GO:0008324	structural constituent of ribosome//cation transmembrane transporter activity	GO:0005840//GO:0005622//GO:0016021	ribosome//intracellular//integral component of membrane	KOG2802	Membrane protein HUEL (cation efflux superfamily)	FALSE	2.068
Cluster-41210.89436	17.42	0	8.57	0	0	3.15	43.39	33.26	51.66	1.02	0	0.52	0	0	0.2	2.62	1.79	2.5	1263	817191894	XP_012271360.1	536	6.17031e-58	PREDICTED: sodium- and chloride-dependent transporter XTRP3 [Orussus abietinus]	--	--	--	--	--	K05048	SLC6A15S	solute carrier family 6 (neurotransmitter transporter, amino acid/orphan) member 15/16/17/18/20	http://www.genome.jp/dbget-bin/www_bget?ko:K05048	O88576	188	8.19525e-14	Sodium-dependent neutral amino acid transporter B(0)AT3 OS=Mus musculus GN=Slc6a18 PE=2 SV=1	PF02517//PF00209	CAAX protease self-immunity//Sodium:neurotransmitter symporter family	GO:0006812//GO:0006836	cation transport//neurotransmitter transport	GO:0005328	neurotransmitter:sodium symporter activity	GO:0016021//GO:0016020	integral component of membrane//membrane	--	--	FALSE	-3.2002
Cluster-41210.78947	0	0	3.87	102.13	47.02	32.8	26.27	0	15.22	0	0	0.13	2.9	0.98	1.14	0.85	0	0.4	2106	641650700	XP_001950194.2	390	9.70237e-38	PREDICTED: putative inorganic phosphate cotransporter [Acyrthosiphon pisum]	--	--	--	--	--	K12301	SLC17A5	MFS transporter, ACS family, solute carrier family 17 (sodium-dependent inorganic phosphate cotransporter), member 5	http://www.genome.jp/dbget-bin/www_bget?ko:K12301	Q9V7S5	330	5.48669e-31	Putative inorganic phosphate cotransporter OS=Drosophila melanogaster GN=Picot PE=1 SV=1	PF15220	Hypoxia-inducible lipid droplet-associated	GO:0008284//GO:0010884//GO:0001819	positive regulation of cell proliferation//positive regulation of lipid storage//positive regulation of cytokine production	--	--	--	--	KOG2532	Permease of the major facilitator superfamily	UP	5.1995
Cluster-41210.132521	549.14	1299.76	535.67	176.51	0	0	673.87	909.03	797.83	5.36	9.92	5.36	1.55	0	0	6.76	8.1	6.4	6192	817067719	XP_012255765.1	2303	0	PREDICTED: sodium/hydrogen exchanger 8 [Athalia rosae]	--	--	--	--	--	K14724	SLC9A8, NHE8	solute carrier family 9 (sodium/hydrogen exchanger), member 8	http://www.genome.jp/dbget-bin/www_bget?ko:K14724	Q5ZJ75	1514	0	Sodium/hydrogen exchanger 8 OS=Gallus gallus PE=2 SV=1	PF02145//PF03355//PF03233//PF03470//PF00999	Rap/ran-GAP//Viral Trans-Activator Protein//Aphid transmission protein//XS zinc finger domain//Sodium/hydrogen exchanger family	GO:0051056//GO:0019089//GO:0055085//GO:0006812//GO:0006355//GO:0031047//GO:0006885	regulation of small GTPase mediated signal transduction//transmission of virus//transmembrane transport//cation transport//regulation of transcription, DNA-templated//gene silencing by RNA//regulation of pH	GO:0015299//GO:0005096	solute:proton antiporter activity//GTPase activator activity	GO:0016021	integral component of membrane	KOG1965	Sodium/hydrogen exchanger protein	Down	-3.9116
Cluster-41210.111638	583.65	97.08	545.8	18.78	45.35	0	217.01	1282.99	1383.2	9.08	1.18	8.71	0.26	0.47	0	3.47	18.22	17.68	3991	193711493	XP_001951913.1	724	3.23166e-82	PREDICTED: solute carrier family 25 member 36 [Acyrthosiphon pisum]	--	--	--	--	--	K15116	SLC25A33_36, RIM2	solute carrier family 25, member 33/36	http://www.genome.jp/dbget-bin/www_bget?ko:K15116	Q6DG32	597	6.77908e-67	Solute carrier family 25 member 36-A OS=Danio rerio GN=slc25a36a PE=2 SV=1	--	--	--	--	--	--	--	--	KOG0757	Mitochondrial carrier protein - Rim2p/Mrs12p	FALSE	-4.9101
Cluster-41210.145415	356.64	1076.54	302.3	3196.46	3613.18	2724.93	646.54	178.92	219.75	5.5	12.97	4.78	44.31	36.8	46.38	10.24	2.52	2.78	4024	646699947	KDR10326.1	3287	0	Solute carrier family 12 member 2, partial [Zootermopsis nevadensis]	795092360	XM_012024260.1	107	6.03751e-46	PREDICTED: Vollenhovia emeryi bumetanide-sensitive sodium-(potassium)-chloride cotransporter (LOC105568528), mRNA	K10951	SLC12A2, NKCC1	solute carrier family 12 (sodium/potassium/chloride transporter), member 2	http://www.genome.jp/dbget-bin/www_bget?ko:K10951	Q25479	2248	0	Bumetanide-sensitive sodium-(potassium)-chloride cotransporter OS=Manduca sexta PE=2 SV=1	PF03522//PF00324//PF03311	Solute carrier family 12//Amino acid permease//Cornichon protein	GO:0055085//GO:0006810//GO:0035556//GO:0006811	transmembrane transport//transport//intracellular signal transduction//ion transport	GO:0005215	transporter activity	GO:0016020	membrane	KOG2083	Na+/K+ symporter	FALSE	2.2781
Cluster-41210.144212	0	0	0	21.76	19.14	11.43	9.96	0	35.22	0	0	0	0.27	0.18	0.18	0.14	0	0.4	4421	662185523	XP_008477530.1	1006	4.46182e-119	PREDICTED: sodium/hydrogen exchanger 9B1-like [Diaphorina citri]	--	--	--	--	--	--	--	--	--	Q86UD5	694	4.33549e-77	Mitochondrial sodium/hydrogen exchanger 9B2 OS=Homo sapiens GN=SLC9B2 PE=1 SV=2	PF00999	Sodium/hydrogen exchanger family	GO:0006885//GO:0006812//GO:0055085	regulation of pH//cation transport//transmembrane transport	GO:0015299	solute:proton antiporter activity	GO:0016021	integral component of membrane	KOG3826	Na+/H+ antiporter	UP	Inf
Cluster-41210.132519	113.36	125.39	422.75	886.83	1465.49	797.95	0	334.67	0	1.1	0.95	4.22	7.76	9.42	8.58	0	2.97	0	6212	817067719	XP_012255765.1	2303	0	PREDICTED: sodium/hydrogen exchanger 8 [Athalia rosae]	--	--	--	--	--	K14724	SLC9A8, NHE8	solute carrier family 9 (sodium/hydrogen exchanger), member 8	http://www.genome.jp/dbget-bin/www_bget?ko:K14724	Q5ZJ75	1514	0	Sodium/hydrogen exchanger 8 OS=Gallus gallus PE=2 SV=1	PF03233//PF03355//PF02145//PF00999//PF03470	Aphid transmission protein//Viral Trans-Activator Protein//Rap/ran-GAP//Sodium/hydrogen exchanger family//XS zinc finger domain	GO:0031047//GO:0006885//GO:0006355//GO:0019089//GO:0006812//GO:0055085//GO:0051056	gene silencing by RNA//regulation of pH//regulation of transcription, DNA-templated//transmission of virus//cation transport//transmembrane transport//regulation of small GTPase mediated signal transduction	GO:0005096//GO:0015299	GTPase activator activity//solute:proton antiporter activity	GO:0016021	integral component of membrane	KOG1965	Sodium/hydrogen exchanger protein	FALSE	1.9046
Cluster-41210.91812	36.1	64.31	0	109.96	31.18	34.78	0	0	0	0.95	1.32	0	2.6	0.54	1.01	0	0	0	2473	675385921	KFM78818.1	606	6.78829e-69	S-adenosylmethionine mitochondrial carrier protein, partial [Stegodyphus mimosarum]	--	--	--	--	--	K15111	SLC25A26	solute carrier family 25 (mitochondrial S-adenosylmethionine transporter), member 26	http://www.genome.jp/dbget-bin/www_bget?ko:K15111	Q6GLA2	585	3.77772e-67	S-adenosylmethionine mitochondrial carrier protein OS=Xenopus tropicalis GN=slc25a26 PE=2 SV=1	PF08446	PAS fold	GO:0006355	regulation of transcription, DNA-templated	--	--	--	--	KOG0768	Mitochondrial carrier protein PET8	FALSE	0.65735
Cluster-41210.28569	145.8	0	233.4	0	0	0	0	282.55	0	1.31	0	2.15	0	0	0	0	2.32	0	6701	646715512	KDR19089.1	1822	0	Prestin [Zootermopsis nevadensis]	--	--	--	--	--	K14453	K14453	solute carrier family 26, other	http://www.genome.jp/dbget-bin/www_bget?ko:K14453	Q99NH7	999	1.40386e-114	Prestin OS=Mus musculus GN=Slc26a5 PE=2 SV=3	PF02150//PF00916//PF08302	RNA polymerases M/15 Kd subunit//Sulfate permease family//Fungal tRNA ligase phosphodiesterase domain	GO:0008272//GO:0006144//GO:0006388//GO:0006351//GO:0006206	sulfate transport//purine nucleobase metabolic process//tRNA splicing, via endonucleolytic cleavage and ligation//transcription, DNA-templated//pyrimidine nucleobase metabolic process	GO:0003899//GO:0005524//GO:0015116//GO:0003972//GO:0003677	DNA-directed RNA polymerase activity//ATP binding//sulfate transmembrane transporter activity//RNA ligase (ATP) activity//DNA binding	GO:0016021//GO:0005730	integral component of membrane//nucleolus	KOG0236	Sulfate/bicarbonate/oxalate exchanger SAT-1 and related transporters (SLC26 family)	Down	#NAME?
Cluster-41210.49100	0	0	0	29.26	53.22	25.69	0	6.98	20.83	0	0	0	0.96	1.28	1.04	0	0.23	0.63	1858	328713399	XP_001946956.2	1034	3.07138e-131	PREDICTED: thiamine transporter 1-like [Acyrthosiphon pisum]	--	--	--	--	--	K14610	SLC19A2_3, THTR	solute carrier family 19 (thiamine transporter), member 2/3	http://www.genome.jp/dbget-bin/www_bget?ko:K14610	Q17766	722	3.67705e-86	Folate transporter 1 OS=Caenorhabditis elegans GN=folt-1 PE=2 SV=3	PF01770	Reduced folate carrier	GO:0006810	transport	--	--	GO:0016020	membrane	KOG3810	Micronutrient transporters (folate transporter family)	UP	Inf
Cluster-24111.0	0	0	0	46.52	36.57	53.53	0	0	0	0	0	0	0.9	0.52	1.27	0	0	0	2968	780696479	XP_011700915.1	1574	0	PREDICTED: sodium-independent sulfate anion transporter-like isoform X1 [Wasmannia auropunctata]	--	--	--	--	--	K14708	SLC26A11	solute carrier family 26 (sodium-independent sulfate anion transporter), member 11	http://www.genome.jp/dbget-bin/www_bget?ko:K14708	Q86WA9	1104	2.60809e-136	Sodium-independent sulfate anion transporter OS=Homo sapiens GN=SLC26A11 PE=2 SV=2	PF00916	Sulfate permease family	GO:0008272	sulfate transport	GO:0015116	sulfate transmembrane transporter activity	GO:0016021	integral component of membrane	KOG0236	Sulfate/bicarbonate/oxalate exchanger SAT-1 and related transporters (SLC26 family)	UP	Inf
Cluster-41210.86941	62.69	77.32	44.8	442.94	234.32	352.33	63.63	0	0	1.13	1.09	0.83	7.2	2.8	7.03	1.18	0	0	3474	780621198	XP_011707366.1	2376	0	PREDICTED: solute carrier organic anion transporter family member 2A1-like [Wasmannia auropunctata]>gi|780621202|ref|XP_011707368.1| PREDICTED: solute carrier organic anion transporter family member 2A1-like [Wasmannia auropunctata]>gi|780621207|ref|XP_011707369.1| PREDICTED: solute carrier organic anion transporter family member 2A1-like [Wasmannia auropunctata]>gi|780621212|ref|XP_011707370.1| …	645005496	XM_008219601.1	174	2.96015e-83	PREDICTED: Nasonia vitripennis solute carrier organic anion transporter family member 5A1 (LOC100122590), transcript variant X4, mRNA	--	--	--	--	Q9H2Y9	638	4.3212e-68	Solute carrier organic anion transporter family member 5A1 OS=Homo sapiens GN=SLCO5A1 PE=2 SV=2	PF07648//PF06072//PF07690//PF03137	Kazal-type serine protease inhibitor domain//Alphaherpesvirus tegument protein US9//Major Facilitator Superfamily//Organic Anion Transporter Polypeptide (OATP) family	GO:0006810//GO:0055085	transport//transmembrane transport	GO:0005515//GO:0005215	protein binding//transporter activity	GO:0016020//GO:0016021//GO:0019033	membrane//integral component of membrane//viral tegument	KOG3626	Organic anion transporter	FALSE	2.2846
Cluster-41210.69281	20.23	135.59	44.29	11.73	102.09	35.45	324.42	149.27	230.77	0.36	1.9	0.81	0.19	1.21	0.7	5.97	2.44	3.4	3500	646722327	KDR23340.1	926	4.09592e-109	Solute carrier family 2, facilitated glucose transporter member 8 [Zootermopsis nevadensis]	--	--	--	--	--	--	--	--	--	A9ZSY3	616	1.14357e-67	Facilitated trehalose transporter Tret1 OS=Bombyx mori GN=Tret1 PE=1 SV=1	PF00083//PF01925//PF07690	Sugar (and other) transporter//Sulfite exporter TauE/SafE//Major Facilitator Superfamily	GO:0055085	transmembrane transport	GO:0022857	transmembrane transporter activity	GO:0016021	integral component of membrane	KOG0254	Predicted transporter (major facilitator superfamily)	FALSE	-0.71033
Cluster-41210.124147	60.81	20.77	0	0	0	9.81	154.73	251.75	96.04	1.95	0.52	0	0	0	0.35	5.08	7.35	2.53	2085	646709932	KDR15587.1	552	3.02256e-59	Zinc transporter ZIP14 [Zootermopsis nevadensis]	--	--	--	--	--	K14711	SLC39A5, ZIP5	solute carrier family 39 (zinc transporter), member 5	http://www.genome.jp/dbget-bin/www_bget?ko:K14711	A5D7L5	274	3.75553e-24	Zinc transporter ZIP14 OS=Bos taurus GN=SLC39A14 PE=2 SV=1	PF01155//PF00575//PF08513//PF05495//PF02535	Hydrogenase/urease nickel incorporation, metallochaperone, hypA//S1 RNA binding domain//LisH//CHY zinc finger//ZIP Zinc transporter	GO:0055085//GO:0030001//GO:0006464	transmembrane transport//metal ion transport//cellular protein modification process	GO:0016151//GO:0005515//GO:0046873//GO:0008270//GO:0003676	nickel cation binding//protein binding//metal ion transmembrane transporter activity//zinc ion binding//nucleic acid binding	GO:0016020	membrane	KOG2693	Putative zinc transporter	FALSE	-3.0701
Cluster-41210.101334	135.93	216.45	6.49	373.67	645.3	402.16	67.55	61.62	8.06	3.73	4.64	0.18	9.21	11.68	12.16	1.9	1.54	0.18	2385	501293596	BAN20624.1	2138	0	Heat shock protein cognate 3 [Riptortus pedestris]	557798907	KC544269.1	495	0	Leptinotarsa decemlineata heat shock protein 70b mRNA, complete cds	K09490	HSPA5, BIP	heat shock 70kDa protein 5	http://www.genome.jp/dbget-bin/www_bget?ko:K09490	P29844	2047	0	Heat shock 70 kDa protein cognate 3 OS=Drosophila melanogaster GN=Hsc70-3 PE=2 SV=2	PF00230//PF02782//PF01968//PF06723	Major intrinsic protein//FGGY family of carbohydrate kinases, C-terminal domain//Hydantoinase/oxoprolinase//MreB/Mbl protein	GO:0005975//GO:0000902//GO:0006810	carbohydrate metabolic process//cell morphogenesis//transport	GO:0016773//GO:0005215//GO:0016787	phosphotransferase activity, alcohol group as acceptor//transporter activity//hydrolase activity	GO:0016020	membrane	KOG0100	Molecular chaperones GRP78/BiP/KAR2, HSP70 superfamily	FALSE	1.7338
Cluster-41210.74253	33.77	66.7	27.1	0	5.84	0	8.22	0	25.23	0.91	1.41	0.75	0	0.1	0	0.23	0	0.56	2414	646704152	KDR12490.1	287	4.44202e-26	Heat shock protein 67B2 [Zootermopsis nevadensis]	--	--	--	--	--	--	--	--	--	Q9D0B5	229	5.96347e-20	Thiosulfate sulfurtransferase/rhodanese-like domain-containing protein 3 OS=Mus musculus GN=Tstd3 PE=1 SV=1	--	--	--	--	--	--	--	--	KOG1530	Rhodanese-related sulfurtransferase	Down	-5.0449
Cluster-41210.84354	44.43	0.1	13.11	0	0	0	34	19.77	31.28	0.72	0	0.22	0	0	0	0.57	0.29	0.42	3838	646696194	KDR08641.1	2706	0	Heat shock 70 kDa protein cognate 5 [Zootermopsis nevadensis]	589060793	KF986612.1	600	0	Epicauta chinensis heat shock 70 kDa protein cognate 5-like protein mRNA, complete cds	K04043	dnaK	molecular chaperone DnaK	http://www.genome.jp/dbget-bin/www_bget?ko:K04043	P29845	2465	0	Heat shock 70 kDa protein cognate 5 OS=Drosophila melanogaster GN=Hsc70-5 PE=1 SV=2	PF08290//PF02782//PF06723	Hepatitis core protein, putative zinc finger//FGGY family of carbohydrate kinases, C-terminal domain//MreB/Mbl protein	GO:0005975//GO:0000902//GO:0009405	carbohydrate metabolic process//cell morphogenesis//pathogenesis	GO:0005198//GO:0016773	structural molecule activity//phosphotransferase activity, alcohol group as acceptor	--	--	KOG0102	Molecular chaperones mortalin/PBP74/GRP75, HSP70 superfamily	FALSE	#NAME?
Cluster-41210.85582	27.11	8.72	12.47	162.4	339.16	193.02	0	3.06	5.84	1.84	0.46	0.87	9.91	15.16	14.39	0	0.19	0.33	1131	646696194	KDR08641.1	888	1.318e-109	Heat shock 70 kDa protein cognate 5 [Zootermopsis nevadensis]	769845357	XM_011635638.1	168	2.04583e-80	PREDICTED: Pogonomyrmex barbatus heat shock 70 kDa protein cognate 5 (LOC105425082), mRNA	K04043	dnaK	molecular chaperone DnaK	http://www.genome.jp/dbget-bin/www_bget?ko:K04043	P29845	760	3.44078e-92	Heat shock 70 kDa protein cognate 5 OS=Drosophila melanogaster GN=Hsc70-5 PE=1 SV=2	--	--	--	--	--	--	--	--	KOG0102	Molecular chaperones mortalin/PBP74/GRP75, HSP70 superfamily	UP	3.4255
Cluster-41210.3937	0	0	2	204	387	33	40	15	12	0	0	0.06	5.2	7.24	1.03	1.16	0.39	0.28	2317	759076713	XP_011348101.1	2465	0	PREDICTED: heat shock 70 kDa protein cognate 4 [Cerapachys biroi]>gi|607353736|gb|EZA48451.1| Heat shock 70 kDa protein cognate [Cerapachys biroi]	167843280	EU311400.1	1255	0	Hypocrea lixii heat shock protein 70 kDa (hsp70) gene, complete cds	K03283	HSPA1_8	heat shock 70kDa protein 1/8	http://www.genome.jp/dbget-bin/www_bget?ko:K03283	Q01233	2920	0	Heat shock 70 kDa protein OS=Neurospora crassa (strain ATCC 24698 / 74-OR23-1A / CBS 708.71 / DSM 1257 / FGSC 987) GN=hsps-1 PE=2 SV=2	PF02782//PF01968//PF06723	FGGY family of carbohydrate kinases, C-terminal domain//Hydantoinase/oxoprolinase//MreB/Mbl protein	GO:0005975//GO:0000902	carbohydrate metabolic process//cell morphogenesis	GO:0016787//GO:0016773	hydrolase activity//phosphotransferase activity, alcohol group as acceptor	--	--	KOG0101	Molecular chaperones HSP70/HSC70, HSP70 superfamily	UP	7.7715
Cluster-41210.63368	2.83	4.34	9.71	100.76	93.54	74.54	33.14	3.1	11.15	0.18	0.22	0.65	5.89	4.01	5.33	2.21	0.18	0.6	1168	564584755	AHB86600.1	733	1.37431e-91	Aquaporin 2-like protein [Bactericera cockerelli]	--	--	--	--	--	K09866	AQP4	aquaporin-4	http://www.genome.jp/dbget-bin/www_bget?ko:K09866	Q9NHW7	541	1.16317e-64	Aquaporin AQPAe.a OS=Aedes aegypti GN=AAEL003512 PE=2 SV=2	PF00230	Major intrinsic protein	GO:0006810	transport	GO:0005215	transporter activity	GO:0016020	membrane	KOG0223	Aquaporin (major intrinsic protein family)	UP	3.7104
Cluster-41210.118935	97.02	11.42	4.48	258.39	263.86	183.08	14.84	0	22.03	2.57	0.24	0.12	6.16	4.62	5.35	0.4	0	0.48	2459	646695914	KDR08549.1	561	1.94786e-62	Aquaporin AQPAe.a [Zootermopsis nevadensis]	--	--	--	--	--	K09884	AQPN	aquaporin rerated protein, invertebrate	http://www.genome.jp/dbget-bin/www_bget?ko:K09884	--	--	--	--	PF01484//PF00230	Nematode cuticle collagen N-terminal domain//Major intrinsic protein	GO:0006810	transport	GO:0005215//GO:0042302	transporter activity//structural constituent of cuticle	GO:0016020	membrane	KOG0223	Aquaporin (major intrinsic protein family)	FALSE	2.1843
[truncated: 8 more columns]
